# Supplementary material for: Signatures of Selection in the Genomes of Commercial and Non-Commercial Chicken Breeds
Source: PLoS One. 2012 Feb 27;7(2):e32720. doi: 10.1371/journal.pone.0032720 (PMC3287981; doi:10.1371/journal.pone.0032720)
Supplement: Table S1 — Information on all SNP markers used. Chromosomal locations are based on the position in the WASHUC2 build. (XLS) [file pone.0032720.s003.xls]

## Sheet: manifest
Marker Name	Chromosome	Location	SNP
rs16728072	1	19719	[A/G]
ss316925259	1	34388	[T/C]
rs16686671	1	67781	[A/G]
ss316925298	1	80477	[A/G]
rs15995401	1	111556	[A/C]
rs15995393	1	112481	[T/G]
ss316925394	1	149690	[T/C]
ss316925418	1	176450	[T/C]
rs14688751	1	185573	[T/C]
ss316925455	1	202425	[T/G]
ss316925503	1	235155	[A/C]
ss316925513	1	245026	[A/C]
ss316925575	1	273255	[A/G]
rs16686356	1	273888	[A/G]
rs14688655	1	287595	[A/G]
ss316925641	1	334833	[A/G]
rs15994854	1	347069	[T/C]
rs13814482	1	388839	[T/C]
ss316925752	1	406166	[A/G]
ss316925772	1	422241	[A/G]
rs14096805	1	448589	[T/C]
rs16057006	1	470464	[T/C]
ss316925861	1	481794	[A/G]
ss316925907	1	511478	[A/G]
rs14733942	1	543780	[T/C]
ss316925942	1	554425	[A/C]
ss316925968	1	581427	[A/G]
ss316925991	1	605709	[T/C]
rs14080240	1	627187	[T/G]
ss316926016	1	641167	[A/C]
ss316926032	1	657389	[A/G]
rs14080307	1	681331	[T/C]
rs14080338	1	709551	[T/C]
ss316926124	1	722120	[A/C]
ss316926165	1	755798	[T/C]
rs13778590	1	782744	[A/G]
ss316926240	1	804753	[A/G]
rs10728087	1	826289	[A/G]
rs10724367	1	836990	[T/C]
rs14080533	1	861850	[T/C]
rs14080555	1	885992	[A/G]
ss316926344	1	895116	[T/C]
ss316926370	1	922789	[A/G]
ss316926378	1	937421	[A/G]
ss316926414	1	964616	[A/G]
rs10729499	1	995827	[T/C]
ss316926453	1	1015701	[T/C]
rs14080820	1	1034732	[A/G]
ss316926487	1	1047152	[A/G]
ss316926501	1	1069186	[A/G]
rs14080975	1	1097204	[A/G]
ss316926531	1	1118083	[A/G]
rs15013346	1	1142331	[T/G]
ss316926562	1	1152658	[A/G]
rs14081063	1	1180673	[T/C]
ss316926606	1	1186804	[A/G]
ss316926635	1	1213393	[A/C]
ss316926652	1	1228451	[A/G]
rs14081158	1	1261658	[T/C]
rs14081172	1	1272723	[T/C]
rs14081222	1	1296177	[T/C]
rs14081238	1	1329523	[A/G]
rs14081247	1	1345725	[T/G]
rs14081311	1	1372113	[A/G]
rs14081349	1	1386715	[T/C]
rs14081373	1	1405141	[A/G]
rs14081388	1	1416825	[A/G]
rs14081437	1	1452370	[A/G]
ss316926868	1	1464907	[A/G]
rs14081487	1	1486390	[A/G]
rs14081492	1	1498838	[A/G]
rs14081545	1	1566478	[A/G]
rs14081561	1	1593299	[T/C]
rs14081576	1	1609104	[A/G]
rs13778998	1	1644939	[T/C]
rs14081618	1	1655361	[A/G]
ss316927053	1	1682818	[A/G]
rs14081679	1	1701278	[A/C]
rs15745582	1	1701386	[A/G]
rs14081700	1	1719440	[T/C]
rs13825154	1	1787787	[T/C]
ss316927142	1	1807924	[T/C]
rs13825103	1	1826086	[T/C]
rs10730722	1	1837922	[T/C]
ss316927198	1	1881466	[A/G]
rs13788885	1	1905345	[T/C]
ss316927217	1	1925535	[A/G]
rs15187362	1	1946146	[T/C]
rs14789722	1	1953293	[T/C]
rs15187284	1	1981260	[A/G]
rs15187208	1	1994374	[A/G]
rs13824878	1	2017969	[T/C]
rs13824858	1	2047173	[T/C]
rs14789626	1	2073822	[T/C]
rs13824804	1	2078870	[T/C]
rs14789557	1	2124737	[A/G]
rs13824743	1	2134902	[A/G]
rs15186930	1	2167366	[T/C]
rs13824683	1	2208877	[A/G]
rs13824679	1	2210682	[T/C]
ss316927471	1	2250060	[T/C]
ss316927481	1	2272335	[A/G]
rs13824602	1	2311200	[A/G]
ss316927530	1	2336287	[A/G]
rs13572919	1	2347348	[A/G]
rs15186500	1	2379660	[T/C]
rs13824559	1	2380984	[A/G]
ss316927612	1	2463631	[T/C]
rs13824465	1	2470342	[A/G]
rs13824431	1	2504791	[A/G]
rs13824424	1	2522244	[A/G]
rs13572840	1	2549083	[A/G]
rs13824393	1	2568213	[T/C]
rs13824358	1	2583691	[A/G]
rs13824343	1	2594814	[T/C]
rs15186020	1	2657433	[A/G]
rs15185947	1	2683900	[T/C]
rs15185925	1	2689014	[T/C]
ss316927825	1	2730888	[A/G]
rs13572752	1	2738827	[T/C]
rs13824133	1	2769500	[A/C]
rs13824059	1	2797265	[A/G]
ss316927887	1	2813719	[A/C]
rs13823977	1	2829695	[A/G]
rs13823968	1	2847598	[A/G]
ss316927950	1	2881996	[T/C]
rs13823897	1	2900935	[T/C]
rs15185492	1	2927785	[T/C]
rs10722430	1	2942547	[A/C]
rs13823873	1	2954664	[A/G]
rs13823853	1	2974479	[A/G]
rs13823850	1	2996659	[T/C]
ss316928018	1	3021060	[T/C]
rs13823775	1	3049798	[T/C]
rs13823757	1	3070498	[T/G]
rs14788794	1	3079686	[A/G]
rs13823731	1	3103168	[T/C]
rs14788730	1	3141466	[A/G]
ss316928130	1	3156567	[A/C]
rs14788651	1	3184632	[A/G]
rs13823569	1	3199046	[T/C]
rs14788599	1	3225036	[A/G]
rs13823510	1	3248168	[T/C]
rs13823495	1	3290434	[A/G]
rs13823473	1	3333618	[T/C]
rs13823450	1	3353115	[A/G]
ss316928264	1	3369176	[T/G]
rs13823432	1	3402676	[A/G]
rs13823420	1	3420615	[A/G]
ss316928278	1	3442740	[T/C]
rs14704727	1	3465684	[A/G]
ss316928320	1	3500156	[T/C]
rs16031804	1	3530020	[A/C]
rs16691477	1	3542578	[A/G]
ss316928344	1	3574979	[A/C]
rs16716736	1	3601687	[A/G]
rs16037216	1	3643706	[A/C]
rs14714549	1	3671663	[A/G]
ss316928370	1	3682698	[A/G]
rs13809301	1	3710986	[T/C]
ss316928387	1	3715316	[A/G]
ss316928396	1	3752225	[T/C]
ss316928397	1	3774320	[A/G]
rs14714496	1	3780929	[A/G]
ss316928415	1	3812971	[T/G]
rs14714425	1	3843082	[A/C]
rs14714417	1	3863317	[A/G]
ss316928477	1	3892228	[T/C]
ss316928487	1	3912335	[A/G]
rs16036634	1	3936467	[T/C]
ss316928513	1	3944440	[T/C]
rs16690735	1	3972881	[A/G]
ss316928538	1	4015051	[T/C]
ss316928552	1	4030863	[T/C]
ss316928561	1	4048006	[T/C]
rs13827504	1	4087306	[T/C]
rs13827482	1	4097906	[T/C]
ss316928630	1	4123619	[T/C]
rs13827443	1	4145484	[A/G]
ss316928654	1	4172127	[T/C]
ss316928672	1	4225388	[T/C]
rs13827343	1	4240289	[A/C]
ss316928703	1	4267832	[T/C]
rs10729557	1	4279411	[A/G]
rs13827305	1	4307320	[A/G]
rs14791420	1	4332669	[A/C]
rs15191456	1	4355731	[A/G]
rs14791391	1	4380941	[A/G]
ss316928779	1	4388103	[T/C]
ss316928788	1	4427115	[A/G]
rs13827243	1	4443516	[T/C]
rs13621842	1	4465360	[A/G]
rs13827233	1	4473207	[T/C]
rs13827194	1	4501544	[A/G]
rs13621831	1	4526802	[A/G]
rs13827161	1	4556226	[T/G]
ss316928869	1	4571052	[A/G]
rs13827135	1	4610004	[T/C]
ss316928887	1	4632306	[A/G]
rs13827121	1	4677601	[T/C]
rs13827107	1	4710038	[A/G]
ss316928905	1	4720681	[T/C]
rs13621820	1	4758257	[T/C]
ss316928936	1	4779180	[A/G]
rs13827086	1	4797703	[A/C]
ss316928947	1	4818686	[A/G]
rs13827081	1	4837187	[T/G]
rs13827058	1	4874149	[A/G]
rs13621816	1	4878547	[T/G]
rs13827048	1	4907476	[A/G]
rs13827029	1	4945208	[A/G]
ss316928977	1	4957770	[A/G]
ss316928981	1	4986956	[A/G]
rs15190989	1	5018137	[T/G]
rs13826970	1	5040554	[A/G]
rs15190951	1	5057561	[A/G]
rs13826962	1	5063377	[T/C]
rs13826954	1	5105441	[T/C]
rs15190928	1	5128791	[T/C]
rs14791108	1	5150471	[A/G]
rs13826931	1	5168240	[A/C]
rs13826924	1	5180248	[A/G]
ss316929011	1	5202902	[A/G]
rs13826906	1	5221981	[T/C]
rs13826897	1	5251513	[T/G]
ss316929045	1	5282764	[T/C]
rs15190825	1	5314338	[A/C]
rs14791041	1	5341881	[A/C]
rs15190808	1	5367703	[A/G]
rs15190787	1	5387010	[T/G]
rs15190761	1	5390843	[A/G]
rs15190724	1	5434210	[A/G]
rs15190707	1	5455328	[T/G]
rs14791005	1	5464929	[T/C]
rs13826806	1	5501657	[A/G]
rs14790989	1	5521770	[A/G]
rs15190652	1	5543120	[T/C]
ss316929115	1	5545220	[T/C]
rs15190613	1	5585613	[T/C]
rs13621783	1	5602007	[A/G]
ss316929137	1	5612708	[T/G]
ss316929148	1	5636220	[A/G]
rs13826695	1	5688988	[A/G]
rs14790910	1	5712839	[T/C]
rs13826590	1	5737850	[A/G]
rs13826580	1	5754599	[A/G]
ss316929188	1	5764845	[A/C]
rs14790888	1	5782285	[T/C]
rs13826555	1	5815914	[T/C]
ss316929219	1	5840282	[A/C]
rs15190357	1	5887415	[T/C]
rs13820518	1	5900379	[T/C]
ss316929237	1	5920184	[T/C]
ss316929243	1	5956088	[T/C]
rs13826521	1	5972412	[A/G]
ss316929259	1	5989314	[A/G]
ss316929265	1	6013298	[A/G]
rs15190195	1	6039064	[A/G]
rs13621730	1	6050972	[A/C]
rs15190100	1	6085128	[T/C]
ss316929293	1	6087703	[A/C]
ss316929305	1	6128645	[T/C]
rs13826456	1	6148758	[A/G]
rs16703132	1	6182245	[A/G]
rs16021778	1	6193445	[A/C]
ss316929323	1	6220761	[A/G]
rs15189714	1	6260069	[A/G]
rs15189736	1	6283705	[T/G]
ss316929357	1	6295619	[A/G]
rs14790783	1	6326079	[A/G]
ss316929391	1	6335098	[T/C]
rs15189875	1	6359705	[A/G]
ss316929417	1	6381716	[T/C]
ss316929427	1	6390170	[T/C]
rs13826435	1	6412844	[A/G]
ss316929457	1	6449338	[T/C]
rs13815623	1	6492505	[A/C]
rs14740507	1	6514965	[A/G]
ss316929507	1	6531827	[A/G]
ss316929523	1	6545087	[T/C]
ss316929539	1	6572629	[T/C]
ss316929551	1	6583362	[T/C]
rs14715931	1	6644324	[A/G]
ss316929578	1	6651513	[A/G]
ss316929621	1	6711927	[T/C]
rs16718569	1	6718179	[T/G]
rs16718604	1	6746581	[T/C]
rs16040188	1	6776476	[T/C]
ss316929691	1	6800939	[A/G]
ss316929695	1	6822387	[A/G]
ss316929711	1	6854727	[A/G]
rs16086246	1	6893560	[A/G]
rs14736838	1	6953772	[A/C]
ss316929785	1	6982385	[A/G]
rs16756550	1	6998721	[T/C]
ss316929811	1	7032156	[A/G]
ss316929823	1	7045688	[A/G]
rs16693359	1	7063535	[A/G]
rs14790742	1	7083709	[T/C]
rs15189578	1	7119818	[T/C]
rs13826269	1	7127330	[A/C]
rs13826287	1	7152094	[A/G]
rs13826252	1	7169826	[T/C]
ss316929946	1	7198296	[T/C]
ss316929962	1	7205763	[T/C]
ss316929968	1	7226009	[T/C]
rs13826215	1	7258138	[T/C]
ss316930024	1	7287215	[A/G]
ss316930031	1	7299527	[T/C]
ss316930062	1	7326308	[A/G]
rs13826175	1	7352507	[T/C]
rs14790603	1	7367279	[A/G]
rs13826145	1	7408205	[A/G]
ss316930124	1	7442282	[T/C]
ss316930136	1	7460267	[A/G]
rs15189324	1	7474807	[A/G]
rs13817926	1	7499436	[A/G]
ss316930188	1	7530900	[T/C]
rs15189229	1	7536004	[T/C]
ss316930223	1	7572784	[A/G]
ss316930247	1	7603394	[T/C]
ss316930259	1	7635228	[T/C]
ss316930267	1	7674539	[A/G]
ss316930279	1	7689459	[A/G]
ss316930306	1	7719295	[A/G]
rs15189059	1	7739854	[A/G]
rs14790535	1	7755537	[A/G]
ss316930326	1	7779924	[A/G]
ss316930339	1	7811318	[T/G]
rs14790510	1	7820270	[A/G]
rs15188977	1	7848644	[T/C]
rs14738841	1	7869930	[T/C]
rs14790501	1	7908619	[A/G]
rs15188946	1	7913227	[A/G]
rs13825879	1	7976967	[T/C]
ss316930409	1	7996150	[T/C]
ss316930423	1	8036217	[T/C]
rs15188804	1	8065891	[A/G]
ss316930460	1	8089846	[T/C]
rs13825829	1	8129629	[A/C]
rs13825773	1	8154577	[A/G]
ss316930516	1	8171584	[A/G]
ss316930536	1	8191935	[A/C]
ss316930558	1	8231489	[A/G]
rs13825730	1	8246402	[A/G]
rs14790370	1	8267012	[A/G]
rs13825718	1	8280454	[T/C]
rs14790338	1	8318781	[T/G]
rs13825684	1	8338117	[A/C]
ss316930608	1	8358165	[A/C]
rs14790284	1	8382129	[T/C]
rs14790267	1	8401914	[A/G]
rs15188495	1	8424283	[T/C]
rs15188487	1	8434677	[A/G]
rs13825646	1	8466101	[A/G]
rs13787599	1	8502473	[T/C]
ss316930666	1	8525681	[T/C]
rs13825609	1	8555167	[A/C]
ss316930672	1	8591235	[A/G]
ss316930679	1	8606142	[T/C]
ss316930692	1	8643074	[A/G]
rs13825538	1	8663351	[T/C]
rs13825535	1	8671505	[A/C]
ss316930708	1	8692479	[A/C]
ss316930714	1	8712461	[A/C]
ss316930726	1	8747368	[T/G]
rs13787569	1	8781041	[A/C]
ss316930742	1	8783584	[A/G]
ss316930758	1	8814334	[T/C]
rs13825435	1	8853161	[A/G]
rs14790100	1	8887324	[T/C]
ss316930762	1	8892458	[T/C]
ss316930764	1	8923705	[T/C]
ss316930784	1	8964016	[A/C]
rs13825386	1	8985426	[A/G]
ss316930806	1	9018121	[A/G]
rs13825349	1	9052515	[A/G]
rs14790060	1	9062348	[A/G]
ss316930832	1	9080900	[T/C]
rs13825301	1	9110729	[A/G]
rs15188005	1	9128368	[A/G]
rs13825272	1	9158441	[A/G]
rs14790010	1	9180887	[T/C]
rs14790004	1	9212768	[T/G]
rs15187903	1	9275469	[T/C]
ss316930879	1	9297360	[T/C]
ss316930885	1	9334718	[A/G]
ss316930889	1	9382911	[T/C]
rs13825242	1	9384510	[A/G]
rs14789971	1	9407339	[A/G]
rs13787493	1	9444146	[A/G]
rs15187818	1	9467794	[T/C]
rs13825205	1	9490193	[A/G]
rs13825197	1	9503143	[T/G]
rs15187768	1	9550747	[A/G]
rs15187758	1	9563332	[A/G]
rs13825185	1	9572531	[A/G]
ss316930948	1	9632399	[T/C]
rs16702996	1	9660363	[A/G]
rs14797284	1	9694952	[T/C]
ss316930974	1	9695171	[T/C]
rs13834529	1	9739668	[A/G]
rs14797267	1	9759174	[A/C]
ss316930997	1	9774953	[T/C]
rs13834498	1	9799338	[T/C]
rs13834495	1	9819014	[A/G]
rs15203656	1	9837144	[T/G]
rs13834461	1	9869949	[A/G]
rs15203614	1	9887315	[T/G]
rs13834451	1	9902414	[A/G]
rs14797232	1	9933176	[A/G]
rs13834426	1	9963877	[T/G]
rs16757464	1	9984533	[T/G]
ss316931037	1	9991121	[A/C]
ss316931045	1	10048969	[A/G]
rs15203549	1	10055960	[A/C]
rs14797199	1	10110240	[A/G]
rs15203519	1	10143550	[A/G]
rs13834355	1	10163211	[T/C]
ss316931087	1	10173625	[T/C]
ss316931103	1	10210511	[T/C]
rs15203458	1	10232685	[A/C]
ss316931135	1	10309016	[A/C]
rs13834279	1	10341017	[T/C]
ss316931147	1	10342882	[A/G]
rs13715070	1	10369598	[T/C]
rs14797129	1	10405973	[T/G]
ss316931173	1	10414751	[A/G]
ss316931179	1	10444877	[A/C]
rs13834230	1	10460018	[T/C]
rs13834205	1	10500987	[A/G]
ss316931205	1	10502705	[A/G]
rs13834191	1	10543807	[A/C]
rs14797049	1	10565781	[T/C]
rs15203155	1	10587427	[T/G]
rs13834163	1	10608978	[T/C]
ss316931245	1	10630266	[A/G]
ss316931251	1	10634047	[A/G]
ss316931267	1	10667639	[A/C]
rs15203102	1	10689946	[T/G]
ss316931281	1	10717857	[A/G]
rs14797001	1	10746009	[T/C]
rs13834125	1	10762279	[A/G]
rs15203045	1	10794165	[A/G]
ss316931309	1	10811723	[A/G]
rs14796957	1	10834502	[T/C]
rs14796955	1	10858351	[A/G]
rs13715053	1	10875933	[A/G]
ss316931323	1	10904488	[T/C]
rs13834079	1	10930622	[T/C]
ss316931356	1	10975292	[A/G]
rs15202932	1	10978471	[A/G]
rs15202849	1	11014866	[A/G]
ss316931383	1	11045137	[A/G]
ss316931399	1	11084794	[A/G]
rs13833955	1	11106989	[T/C]
ss316931405	1	11130154	[T/C]
rs13833945	1	11141313	[A/G]
rs13833917	1	11173577	[T/C]
rs14796846	1	11199007	[A/G]
rs13833880	1	11212449	[T/C]
ss316931429	1	11246803	[T/C]
rs14796820	1	11255905	[A/G]
rs13833849	1	11290988	[T/C]
rs13715018	1	11301215	[A/G]
ss316931457	1	11330930	[T/C]
ss316931469	1	11382145	[T/G]
rs13833802	1	11419510	[T/C]
rs13833799	1	11429337	[T/G]
ss316931483	1	11456848	[A/G]
rs13833789	1	11487507	[A/G]
rs14796765	1	11510866	[T/C]
ss316931485	1	11523342	[A/G]
rs13714994	1	11541863	[A/G]
ss316931494	1	11569597	[T/C]
rs13833760	1	11594292	[A/G]
rs13833725	1	11616965	[A/G]
rs13833691	1	11652512	[T/C]
rs16058547	1	11661981	[T/C]
rs13833680	1	11720881	[T/C]
rs14796720	1	11741349	[A/G]
rs13833672	1	11741975	[A/G]
rs15202343	1	11783668	[T/G]
rs15202322	1	11800007	[A/G]
rs13714976	1	11830018	[A/G]
rs15202242	1	11888945	[T/C]
ss316931573	1	11902085	[A/G]
rs13833588	1	11928944	[A/G]
rs15202191	1	11946602	[A/G]
ss316931601	1	11986938	[T/C]
rs13833546	1	12012343	[T/G]
ss316931609	1	12015780	[A/G]
rs13833530	1	12052030	[A/C]
rs15202108	1	12084602	[T/C]
ss316931643	1	12103932	[A/G]
ss316931659	1	12126885	[T/C]
rs13833482	1	12170695	[T/C]
ss316931675	1	12189693	[A/C]
rs13833472	1	12194724	[A/G]
rs13833453	1	12212859	[A/G]
rs13833395	1	12252170	[A/G]
rs13833386	1	12302872	[A/C]
rs13833345	1	12322912	[A/G]
rs13833337	1	12328332	[T/C]
rs13833316	1	12392490	[A/G]
rs13833309	1	12397517	[T/C]
ss316931739	1	12425538	[T/C]
rs13833287	1	12436243	[T/C]
rs14796413	1	12480716	[A/G]
ss316931755	1	12494418	[A/G]
rs13833251	1	12506139	[A/G]
rs13714893	1	12546062	[T/C]
rs13833207	1	12564152	[A/G]
ss316931809	1	12619938	[T/C]
ss316931821	1	12640533	[A/G]
rs15201389	1	12672757	[A/C]
ss316931863	1	12690195	[A/G]
rs13833148	1	12696284	[A/C]
rs15201239	1	12736077	[A/G]
rs13714835	1	12773444	[T/C]
rs13832996	1	12790600	[A/G]
rs13832954	1	12801391	[A/G]
rs13832915	1	12840059	[T/C]
ss316931938	1	12854486	[A/C]
ss316931953	1	12866012	[A/G]
rs15200910	1	12900656	[T/C]
rs13832849	1	12922880	[A/G]
rs13832837	1	12933613	[T/C]
rs13714813	1	12952352	[T/G]
ss316932005	1	12987405	[A/G]
ss316932019	1	13001679	[A/G]
rs13832764	1	13032992	[T/C]
ss316932051	1	13034535	[A/G]
rs13832731	1	13063448	[T/G]
ss316932091	1	13095907	[T/C]
ss316932115	1	13138700	[T/C]
rs15200439	1	13158546	[A/G]
rs13832649	1	13165530	[A/G]
rs13832558	1	13203606	[A/C]
ss316932153	1	13216923	[A/G]
rs13832501	1	13237335	[T/C]
rs13832477	1	13254517	[T/C]
rs13832441	1	13282184	[A/C]
rs14795706	1	13307332	[A/G]
ss316932229	1	13328223	[A/G]
rs13714696	1	13356781	[T/C]
rs13714670	1	13376959	[T/C]
rs13832327	1	13399084	[A/G]
rs13832293	1	13424554	[A/G]
ss316932311	1	13452141	[A/G]
rs13832237	1	13471455	[A/G]
rs13832235	1	13477909	[A/G]
rs13832184	1	13516107	[T/C]
ss316932381	1	13530599	[T/C]
ss316932395	1	13551002	[A/G]
ss316932421	1	13566164	[A/G]
rs13832082	1	13598250	[T/C]
ss316932475	1	13609828	[A/G]
rs14795271	1	13624022	[A/C]
ss316932495	1	13633539	[T/C]
ss316932506	1	13646967	[A/G]
ss316932567	1	13706180	[T/C]
rs13714415	1	13723692	[A/C]
rs13831826	1	13743663	[A/G]
rs13831796	1	13756204	[T/C]
rs13831765	1	13785255	[A/G]
ss316932658	1	13803709	[A/G]
rs13714382	1	13815711	[T/C]
rs13831633	1	13852134	[A/C]
rs13831628	1	13872241	[T/C]
rs15198958	1	13877249	[T/C]
rs14794948	1	13878930	[T/C]
ss316932686	1	13885922	[A/G]
rs13831580	1	13918337	[T/C]
ss316932754	1	13955231	[A/G]
rs10725499	1	13971074	[A/G]
ss316932774	1	13984488	[A/G]
ss316932824	1	14021152	[T/C]
rs13831454	1	14027733	[A/G]
rs13831368	1	14064203	[A/G]
ss316932872	1	14076887	[A/G]
rs13831298	1	14105587	[T/C]
rs13831289	1	14111672	[T/C]
rs13831253	1	14144563	[A/G]
rs13831250	1	14149639	[A/G]
rs13831214	1	14184619	[A/G]
ss316932990	1	14206686	[A/G]
rs13831138	1	14226826	[A/G]
ss316933026	1	14253121	[A/G]
ss316933045	1	14266201	[T/C]
rs13831071	1	14282946	[A/G]
rs14794238	1	14317384	[A/G]
rs13714101	1	14336135	[A/G]
rs14794207	1	14343960	[T/G]
rs13830937	1	14368111	[A/G]
rs13830900	1	14395255	[T/C]
ss316933207	1	14418874	[A/G]
ss316933232	1	14444376	[T/C]
ss316933239	1	14460116	[T/C]
rs13830773	1	14483846	[A/G]
rs13830753	1	14507449	[A/G]
rs13830743	1	14524281	[T/C]
rs14793927	1	14550419	[T/G]
ss316933319	1	14558957	[T/C]
rs13830672	1	14586210	[T/C]
rs13830627	1	14609177	[A/C]
rs13830609	1	14618712	[T/C]
rs13713970	1	14650422	[T/C]
rs15197149	1	14673701	[T/C]
ss316933447	1	14681530	[A/G]
rs13830464	1	14719766	[T/C]
rs13830457	1	14725723	[A/G]
rs13830391	1	14764662	[A/G]
rs13830384	1	14770723	[T/C]
rs13830343	1	14788800	[T/C]
ss316933521	1	14824199	[T/C]
ss316933529	1	14830459	[A/G]
rs13830190	1	14869967	[A/G]
ss316933553	1	14896265	[A/C]
ss316933569	1	14922392	[A/G]
ss316933581	1	14947194	[A/G]
ss316933597	1	14968367	[T/C]
ss316933621	1	14994051	[T/C]
rs13830018	1	15015674	[T/C]
ss316933639	1	15025983	[A/G]
rs13830003	1	15060504	[A/G]
rs13829979	1	15080867	[T/C]
ss316933681	1	15086927	[T/C]
rs15196034	1	15123835	[T/G]
rs13829900	1	15130441	[A/G]
rs13713737	1	15157295	[T/G]
rs10723580	1	15175275	[T/C]
rs3137220	1	15206986	[T/C]
rs13829753	1	15227556	[A/G]
ss316933797	1	15233240	[A/G]
rs13829695	1	15272068	[A/G]
ss316933825	1	15279655	[A/G]
rs14793013	1	15305350	[A/C]
rs13829647	1	15327518	[A/G]
rs15195488	1	15357210	[T/C]
rs13829609	1	15366369	[T/G]
rs13829569	1	15408770	[A/G]
rs13829556	1	15427537	[T/C]
rs13829525	1	15463892	[A/G]
ss316933982	1	15469476	[A/G]
rs13829501	1	15499170	[T/C]
rs13829486	1	15511396	[A/G]
rs13829449	1	15543395	[T/C]
rs13829440	1	15552317	[T/G]
rs15195015	1	15591981	[A/G]
ss316934096	1	15602873	[A/G]
rs13829376	1	15626056	[T/C]
rs13829297	1	15667379	[A/G]
rs15194840	1	15702023	[T/C]
ss316934142	1	15712120	[A/G]
rs13713515	1	15739773	[T/C]
ss316934163	1	15753196	[A/G]
rs13829234	1	15776572	[T/C]
ss316934196	1	15802098	[T/C]
rs13829216	1	15814631	[A/G]
rs13829198	1	15833680	[T/C]
rs13829133	1	15866009	[A/C]
rs14792587	1	15878686	[A/G]
ss316934362	1	15931559	[T/C]
rs13828993	1	15944293	[A/G]
rs13713455	1	15954957	[A/G]
ss316934464	1	15993793	[T/C]
ss316934486	1	16014659	[A/G]
ss316934496	1	16038284	[A/G]
ss316934516	1	16076702	[A/G]
ss316934546	1	16088071	[T/C]
ss316934554	1	16108925	[A/G]
rs16736842	1	16133573	[T/G]
rs16736839	1	16138440	[A/G]
rs16736793	1	16199290	[A/G]
ss316934610	1	16221519	[A/G]
ss316934626	1	16247136	[T/C]
rs13828802	1	16264366	[A/C]
ss316934645	1	16291733	[A/G]
ss316934659	1	16315012	[T/C]
ss316934663	1	16326187	[T/C]
rs15193729	1	16348512	[A/C]
rs15193763	1	16389441	[T/C]
ss316934704	1	16402809	[T/C]
rs13818061	1	16424746	[A/G]
rs15193862	1	16437546	[T/G]
rs13828908	1	16465008	[A/G]
rs14792400	1	16494480	[T/C]
rs10723582	1	16496345	[A/G]
rs13828774	1	16521251	[T/C]
rs13828754	1	16547084	[A/G]
rs15193516	1	16590528	[A/G]
ss316934812	1	16605689	[T/C]
rs15193500	1	16618506	[T/G]
ss316934852	1	16659457	[A/G]
rs15193428	1	16694210	[A/G]
rs15193395	1	16726169	[T/C]
ss316934882	1	16737907	[A/G]
ss316934886	1	16750175	[T/C]
rs15193292	1	16798203	[T/C]
ss316934892	1	16803996	[A/G]
rs14723997	1	16820901	[T/C]
ss316934920	1	16847288	[A/G]
ss316934927	1	16872494	[T/G]
ss316934950	1	16918507	[T/C]
rs14727513	1	16924091	[T/C]
rs16738127	1	16959640	[A/G]
ss316935000	1	16981080	[T/C]
rs16734238	1	17011523	[A/G]
rs15193288	1	17033217	[A/C]
rs13828616	1	17075292	[T/C]
rs15193225	1	17085481	[A/G]
rs14792276	1	17099547	[T/C]
rs13828590	1	17122263	[T/C]
rs13828557	1	17151844	[T/C]
rs16692387	1	17167601	[T/C]
rs13828473	1	17206601	[T/G]
rs14792206	1	17213693	[A/G]
ss316935180	1	17254214	[T/C]
rs13828414	1	17293850	[A/G]
ss316935198	1	17299556	[A/G]
rs15193092	1	17336526	[A/G]
rs13828303	1	17350997	[T/G]
rs14792165	1	17362428	[T/C]
rs13828266	1	17388295	[T/C]
ss316935241	1	17409949	[T/C]
ss316935264	1	17435819	[A/G]
ss316935287	1	17468438	[T/C]
rs13800212	1	17502599	[T/C]
ss316935292	1	17519629	[A/G]
rs13828098	1	17562943	[A/C]
rs13828067	1	17601125	[T/G]
rs15192765	1	17610833	[T/C]
rs13800196	1	17650677	[A/G]
ss316935342	1	17666028	[A/G]
rs13828033	1	17680604	[A/G]
ss316935354	1	17717522	[T/C]
rs13828016	1	17733171	[A/G]
rs13828004	1	17768273	[T/C]
rs15192602	1	17788827	[T/C]
rs13827996	1	17804581	[T/C]
rs13827968	1	17837074	[T/C]
ss316935418	1	17853411	[A/G]
rs14791826	1	17885625	[A/C]
rs14791814	1	17889434	[T/C]
ss316935434	1	17922233	[A/G]
rs13827911	1	17951743	[A/G]
rs13827900	1	17979738	[A/G]
rs13827865	1	17994650	[A/G]
rs13827872	1	18020862	[A/G]
rs15192370	1	18044023	[A/G]
rs15192360	1	18066384	[A/G]
rs13827782	1	18086581	[T/C]
rs14791709	1	18112815	[A/G]
rs13827764	1	18128442	[T/G]
ss316935505	1	18169796	[T/G]
ss316935516	1	18192226	[A/C]
rs13827746	1	18196931	[A/G]
rs13827738	1	18235492	[T/C]
ss316935532	1	18237447	[T/C]
rs13827723	1	18280839	[A/G]
rs14791656	1	18305782	[A/G]
ss316935556	1	18330481	[A/G]
rs13827688	1	18348538	[A/G]
rs13800117	1	18376348	[A/G]
rs15192112	1	18380806	[A/G]
rs13827671	1	18421853	[A/C]
rs15192059	1	18444585	[T/C]
rs13800110	1	18484088	[T/C]
rs14791618	1	18510137	[T/C]
rs15192034	1	18529490	[A/G]
rs13827635	1	18532787	[A/G]
rs15192005	1	18581012	[T/C]
ss316935599	1	18607085	[A/G]
ss316935606	1	18634295	[T/G]
rs13827618	1	18664332	[T/C]
rs15191973	1	18708497	[A/G]
rs14791565	1	18729118	[A/G]
rs14791561	1	18737659	[T/C]
rs13827596	1	18779056	[A/C]
rs13827587	1	18799456	[T/C]
rs13827582	1	18827100	[A/G]
rs13827578	1	18836550	[A/G]
rs13827572	1	18855429	[A/G]
rs13800083	1	18898324	[A/G]
rs13834574	1	18911418	[A/C]
rs13834576	1	18960358	[A/G]
rs15203781	1	18975802	[A/G]
rs13834588	1	18986520	[A/G]
rs15203811	1	19027876	[T/C]
rs13834603	1	19048381	[A/G]
rs13834614	1	19058342	[T/C]
rs13834631	1	19083051	[T/G]
ss316935686	1	19106966	[A/G]
rs13834673	1	19123334	[T/G]
rs13834678	1	19149987	[A/G]
rs15203882	1	19186283	[A/G]
rs13834711	1	19235151	[T/C]
rs13834719	1	19262075	[T/G]
rs15203952	1	19278926	[A/G]
rs15203982	1	19309964	[A/G]
rs14797466	1	19334884	[A/G]
rs13834748	1	19380446	[A/G]
rs13834754	1	19410473	[A/G]
rs15204087	1	19445599	[T/C]
rs13834772	1	19473309	[T/C]
rs13834779	1	19482957	[A/C]
rs15204111	1	19516521	[T/C]
rs15204127	1	19534274	[T/C]
rs13834825	1	19557935	[A/C]
ss316935776	1	19575155	[T/G]
rs15204168	1	19604782	[T/C]
ss316935782	1	19623823	[T/C]
rs15204207	1	19662283	[T/C]
rs13834859	1	19667774	[A/G]
rs15204249	1	19700505	[T/C]
rs13834903	1	19748537	[T/C]
rs13798958	1	19775844	[A/G]
rs15204321	1	19797801	[A/G]
rs13834925	1	19806360	[A/G]
rs14797547	1	19849641	[T/C]
rs15204354	1	19865705	[T/C]
rs15204361	1	19871523	[T/C]
rs15204404	1	19930886	[A/C]
rs13798970	1	19947701	[T/C]
rs13834966	1	19953313	[A/C]
rs13834986	1	19974504	[T/C]
rs13834995	1	20009189	[A/G]
ss316935870	1	20037364	[A/G]
rs15204531	1	20064788	[T/C]
rs15204552	1	20086112	[T/C]
rs15204556	1	20086234	[A/C]
rs13835070	1	20106984	[A/C]
rs13835067	1	20131237	[A/G]
rs15204698	1	20172156	[T/C]
ss316935918	1	20185177	[A/G]
ss316935922	1	20195058	[T/C]
rs14797680	1	20238101	[T/C]
ss316935928	1	20250714	[A/G]
rs13835144	1	20284371	[A/C]
rs13835157	1	20312239	[T/C]
rs13835166	1	20350753	[A/G]
rs15204769	1	20361631	[A/C]
rs13835179	1	20401420	[A/C]
rs13799002	1	20413093	[A/G]
rs15204819	1	20435292	[T/C]
ss316936008	1	20496511	[A/G]
rs13835210	1	20521349	[A/C]
rs13835212	1	20521885	[A/G]
rs15204935	1	20566262	[A/G]
ss316936025	1	20569245	[A/G]
rs13835267	1	20598761	[T/C]
ss316936038	1	20612115	[A/G]
rs13835296	1	20654287	[A/C]
rs13835308	1	20676935	[T/C]
rs13835310	1	20695847	[A/G]
rs13799026	1	20724665	[A/G]
rs13835333	1	20738355	[A/G]
rs13799028	1	20767004	[T/C]
rs15205085	1	20787125	[A/G]
rs13835343	1	20800589	[A/G]
rs14797880	1	20828053	[A/G]
rs13835363	1	20851641	[T/C]
rs14797892	1	20872479	[A/G]
rs13835367	1	20877453	[A/G]
rs13835391	1	20911855	[T/C]
rs14797902	1	20943013	[T/G]
rs13835418	1	20961064	[T/C]
rs13835439	1	20986855	[T/C]
ss316936099	1	20989812	[A/G]
rs13835449	1	21033255	[T/G]
rs13835451	1	21061758	[A/G]
rs13835467	1	21076610	[A/G]
rs14748223	1	21104060	[A/G]
rs14797961	1	21132853	[A/C]
ss316936132	1	21154223	[T/C]
rs13799056	1	21165943	[T/C]
rs15205470	1	21199368	[T/G]
ss316936148	1	21208982	[T/C]
rs13799063	1	21224903	[A/G]
ss316936163	1	21253781	[T/G]
rs14797993	1	21266559	[A/C]
rs13835569	1	21288079	[A/G]
rs13835595	1	21332756	[A/G]
ss316936222	1	21348519	[A/G]
rs15205644	1	21386343	[T/C]
rs15205653	1	21409495	[A/C]
rs14798030	1	21423095	[A/G]
ss316936254	1	21457506	[A/G]
rs13835654	1	21461890	[A/G]
ss316936266	1	21495214	[A/G]
ss316936282	1	21527248	[T/C]
rs14707323	1	21555874	[A/G]
rs14742788	1	21581106	[A/G]
ss316936344	1	21587188	[A/G]
rs14798155	1	21648511	[A/G]
rs14740171	1	21664366	[T/C]
ss316936376	1	21691678	[T/C]
ss316936388	1	21697409	[T/G]
rs14717426	1	21734543	[A/G]
ss316936414	1	21745716	[T/C]
ss316936444	1	21771153	[A/G]
rs15205802	1	21781791	[A/G]
ss316936474	1	21817414	[T/C]
rs13835724	1	21821526	[T/C]
rs14711234	1	21868946	[T/C]
rs16733776	1	21908190	[T/C]
ss316936524	1	21930838	[T/C]
rs16733767	1	21955801	[A/G]
rs13860001	1	21995669	[A/G]
ss316936569	1	22010068	[A/G]
rs14732104	1	22018449	[T/G]
rs14732136	1	22045874	[A/C]
ss316936624	1	22097468	[T/C]
rs13816357	1	22102796	[T/C]
rs13802463	1	22164120	[T/C]
rs13835913	1	22172668	[T/C]
rs14798191	1	22191759	[A/C]
rs13835947	1	22215407	[T/G]
rs13835974	1	22245992	[T/C]
ss316936710	1	22269054	[A/G]
rs15206046	1	22304351	[T/C]
ss316936736	1	22333683	[T/C]
rs15206125	1	22368609	[A/C]
rs14798277	1	22389010	[A/G]
ss316936760	1	22402609	[A/G]
ss316936770	1	22440589	[A/G]
rs15206178	1	22456640	[A/G]
rs15206190	1	22498725	[A/C]
rs13836085	1	22513556	[T/C]
ss316936810	1	22535250	[T/C]
ss316936822	1	22556131	[A/G]
rs13745887	1	22576824	[A/G]
rs13836127	1	22599254	[T/C]
rs14798358	1	22623581	[A/C]
rs13836154	1	22644540	[A/G]
rs13836177	1	22669124	[A/C]
rs15206373	1	22684240	[T/C]
rs13836206	1	22703790	[T/C]
rs13836218	1	22742310	[T/C]
rs14798395	1	22766194	[A/G]
rs15206482	1	22791868	[T/C]
ss316936896	1	22802053	[T/G]
rs13836268	1	22840196	[A/G]
rs13836288	1	22877667	[T/C]
rs13836297	1	22888323	[A/C]
ss316936938	1	22933637	[A/G]
rs16714408	1	22949032	[T/C]
rs15206527	1	22967202	[T/G]
rs13836337	1	23010148	[T/C]
ss316936950	1	23026298	[A/G]
rs13836341	1	23052484	[A/G]
rs13836356	1	23072700	[A/G]
ss316936968	1	23103467	[T/C]
rs13836399	1	23139633	[A/C]
rs13836411	1	23178835	[A/C]
rs13836419	1	23197814	[T/C]
ss316936996	1	23202216	[A/G]
ss316937005	1	23234480	[A/G]
ss316937015	1	23258172	[T/C]
rs15206697	1	23292185	[A/C]
rs13745947	1	23305096	[T/G]
rs16004606	1	23348267	[A/G]
rs16029188	1	23356215	[T/C]
rs16699794	1	23391614	[T/G]
rs14699132	1	23400888	[T/C]
rs13836526	1	23432579	[A/C]
rs13836511	1	23448188	[A/G]
rs13836507	1	23473787	[A/G]
ss316937064	1	23511923	[T/C]
ss316937076	1	23531481	[A/G]
rs14798647	1	23560229	[A/G]
rs13836591	1	23578505	[T/G]
rs13836597	1	23608588	[A/C]
rs15206906	1	23632957	[A/C]
rs13836603	1	23641726	[A/G]
rs13836609	1	23666919	[A/G]
rs13745976	1	23699331	[T/G]
rs14730131	1	23713136	[A/G]
rs13836660	1	23733703	[T/C]
rs16693602	1	23769902	[T/C]
rs14798735	1	23785995	[A/G]
rs13836671	1	23813581	[T/C]
ss316937158	1	23821641	[T/G]
ss316937191	1	23855861	[T/C]
ss316937219	1	23880819	[A/G]
rs13836737	1	23894075	[A/G]
ss316937261	1	23925187	[A/G]
ss316937271	1	23942553	[A/C]
ss316937293	1	23967005	[A/C]
rs13836827	1	23979551	[T/G]
rs13836842	1	24005849	[A/G]
ss316937381	1	24040697	[T/C]
rs13746074	1	24050852	[T/C]
ss316937426	1	24066179	[A/G]
rs13836973	1	24096403	[T/C]
rs13837109	1	24124074	[T/C]
rs13837124	1	24132542	[T/C]
rs13837142	1	24147834	[A/G]
rs15207831	1	24186010	[T/C]
rs15207845	1	24190250	[T/C]
rs14799072	1	24210375	[T/C]
rs13837309	1	24237052	[T/C]
rs14799123	1	24273114	[T/G]
ss316937591	1	24293410	[T/C]
rs15208040	1	24299339	[T/C]
rs13837416	1	24329775	[T/C]
rs13837431	1	24337242	[T/C]
ss316937669	1	24375623	[A/C]
ss316937675	1	24383116	[A/G]
rs13837546	1	24413305	[A/G]
rs13837587	1	24425273	[T/C]
rs13837617	1	24442144	[T/G]
rs15208434	1	24472675	[A/G]
ss316937801	1	24493554	[A/G]
rs13837699	1	24504807	[A/C]
rs13837714	1	24531335	[T/C]
rs13837752	1	24574329	[A/G]
rs13746326	1	24576291	[A/G]
ss316937847	1	24616650	[A/G]
ss316937849	1	24616668	[T/C]
rs13837806	1	24637666	[T/G]
rs14799385	1	24677939	[A/G]
rs15208864	1	24689738	[T/C]
rs13837906	1	24720853	[T/G]
rs13837921	1	24740463	[T/C]
ss316937951	1	24761333	[A/G]
rs15209088	1	24806533	[A/G]
rs13838013	1	24828758	[T/G]
rs13838027	1	24849291	[T/G]
ss316937989	1	24867665	[T/C]
rs13838170	1	24903946	[T/C]
rs13838203	1	24935387	[T/C]
ss316938059	1	24958384	[A/G]
rs13746451	1	24982199	[A/G]
rs13838282	1	24992278	[A/G]
ss316938121	1	25017670	[A/G]
rs13746477	1	25040089	[T/C]
rs10729928	1	25060262	[A/G]
rs13838400	1	25086241	[A/G]
rs13746500	1	25108086	[A/G]
ss316938213	1	25127472	[T/C]
rs15209793	1	25135469	[T/C]
ss316938255	1	25169238	[A/G]
ss316938263	1	25188486	[T/C]
ss316938279	1	25198883	[T/C]
rs13838617	1	25230318	[T/C]
rs13838625	1	25236662	[A/G]
rs13746572	1	25263993	[T/C]
rs13838711	1	25298527	[A/G]
rs13838715	1	25305378	[T/C]
rs13746604	1	25340278	[A/G]
ss316938419	1	25356661	[T/C]
rs13838772	1	25377008	[A/G]
rs14799956	1	25388310	[T/C]
rs13838804	1	25409877	[T/C]
rs13838840	1	25447345	[T/C]
rs13838858	1	25462428	[A/G]
rs13838880	1	25474915	[T/C]
rs13838911	1	25494981	[A/G]
rs13838947	1	25524087	[A/G]
rs13838975	1	25542267	[A/G]
rs13838999	1	25555492	[T/C]
rs13746685	1	25594705	[A/G]
ss316938587	1	25614297	[A/G]
rs13839043	1	25621076	[A/G]
ss316938617	1	25658871	[A/G]
rs13839090	1	25669954	[A/C]
rs15210644	1	25682194	[T/C]
rs15210744	1	25728929	[T/C]
ss316938641	1	25747253	[A/G]
rs13839139	1	25751284	[A/G]
rs13839183	1	25771822	[T/C]
rs13839204	1	25811603	[T/C]
rs13839223	1	25819616	[T/C]
ss316938685	1	25850292	[A/G]
rs13839342	1	25892949	[A/C]
rs13839353	1	25905534	[A/G]
ss316938713	1	25928026	[T/C]
rs13839372	1	25947735	[T/C]
rs14800394	1	25948720	[T/G]
ss316938759	1	25996053	[T/C]
rs13839468	1	26023743	[A/G]
ss316938777	1	26044248	[T/C]
ss316938787	1	26052352	[A/G]
rs13839575	1	26079413	[A/G]
rs13839630	1	26114236	[T/C]
ss316938897	1	26128232	[A/G]
rs13839706	1	26154482	[T/C]
rs14800609	1	26172760	[A/G]
rs13839736	1	26181611	[T/C]
rs14800657	1	26203973	[T/C]
rs13746920	1	26237323	[A/G]
rs13746923	1	26248224	[A/G]
rs10731631	1	26282475	[A/G]
rs13839888	1	26310931	[T/C]
rs13839897	1	26328088	[T/C]
rs13839921	1	26352926	[A/G]
rs13839960	1	26373883	[T/C]
rs13746991	1	26387502	[T/C]
rs13840040	1	26408653	[T/C]
rs13840096	1	26438633	[A/G]
ss316939167	1	26454195	[A/C]
rs13840138	1	26465038	[A/G]
rs14800862	1	26498498	[T/C]
rs13840204	1	26509743	[A/G]
rs13840237	1	26526380	[T/C]
rs13747106	1	26561933	[T/C]
ss316939295	1	26589642	[T/C]
rs15212454	1	26612603	[A/G]
ss316939363	1	26657115	[T/C]
ss316939387	1	26684319	[A/G]
rs13840439	1	26710131	[A/G]
ss316939419	1	26720913	[A/G]
ss316939457	1	26755345	[A/G]
ss316939461	1	26760788	[A/G]
rs15212991	1	26798458	[T/C]
ss316939499	1	26819272	[T/C]
rs13840555	1	26834213	[A/C]
ss316939539	1	26852972	[A/G]
rs13840621	1	26876803	[A/G]
rs13840648	1	26885642	[A/C]
ss316939609	1	26917895	[T/C]
ss316939629	1	26936005	[A/G]
rs13840709	1	26953531	[A/G]
ss316939679	1	26979119	[T/G]
rs13747282	1	27010562	[A/G]
ss316939732	1	27021802	[T/G]
rs13840850	1	27048663	[A/G]
rs15213708	1	27074141	[A/G]
ss316939765	1	27079761	[A/G]
rs13840879	1	27111068	[A/G]
rs15213811	1	27172510	[A/C]
rs13747296	1	27184595	[A/G]
ss316939797	1	27201939	[A/G]
rs13747311	1	27226490	[A/G]
ss316939813	1	27247027	[A/G]
ss316939827	1	27282205	[T/G]
rs13840942	1	27295738	[A/G]
rs13840955	1	27316410	[A/C]
rs14801567	1	27351930	[T/C]
rs13840979	1	27372787	[A/G]
rs13840980	1	27384653	[A/C]
rs15214074	1	27414286	[A/G]
rs13840991	1	27417298	[A/G]
rs13840996	1	27455963	[A/G]
rs14801623	1	27484023	[T/G]
rs15214180	1	27507956	[A/G]
rs13841034	1	27528479	[T/C]
ss316939917	1	27537855	[T/C]
rs13841060	1	27570133	[T/C]
rs14801707	1	27592555	[T/C]
rs15214395	1	27609003	[T/C]
rs13841091	1	27624218	[A/G]
rs14801760	1	27650614	[T/G]
rs14801790	1	27680090	[A/G]
rs13841146	1	27718907	[A/C]
ss316940017	1	27736599	[T/C]
ss316940023	1	27753100	[A/G]
rs14801862	1	27785677	[T/C]
rs13841208	1	27805505	[A/G]
rs14801926	1	27827506	[A/G]
ss316940065	1	27843730	[T/C]
rs13747443	1	27857584	[A/G]
rs13841311	1	27892776	[A/G]
ss316940089	1	27903959	[A/G]
rs13841376	1	27955510	[A/G]
rs14802014	1	27971708	[T/C]
ss316940121	1	27987313	[A/G]
ss316940135	1	28031052	[T/C]
ss316940171	1	28091121	[A/G]
rs13841553	1	28106752	[T/G]
ss316940208	1	28140951	[A/G]
rs13841608	1	28160433	[T/G]
rs14802274	1	28188508	[A/G]
rs13841633	1	28208139	[T/C]
rs13841646	1	28217922	[A/G]
ss316940259	1	28234361	[T/C]
rs15215403	1	28255219	[A/G]
ss316940292	1	28285467	[A/G]
rs13841714	1	28317134	[T/C]
ss316940310	1	28336899	[A/G]
ss316940320	1	28350492	[A/G]
rs13747574	1	28367719	[A/C]
rs13841750	1	28388595	[T/C]
rs13841779	1	28413375	[A/G]
ss316940362	1	28425243	[A/G]
rs10731669	1	28460357	[A/G]
rs14802541	1	28468572	[T/G]
rs13747634	1	28497192	[A/G]
rs13747646	1	28523801	[A/G]
rs15216023	1	28540511	[T/C]
rs14802624	1	28554561	[A/G]
ss316940513	1	28591055	[A/G]
ss316940519	1	28597595	[T/C]
ss316940541	1	28622151	[A/G]
ss316940565	1	28649418	[A/G]
ss316940587	1	28676537	[A/G]
rs13842029	1	28680711	[A/G]
rs13842050	1	28700661	[T/C]
rs13747734	1	28720728	[T/C]
rs13747739	1	28752185	[A/G]
rs13747755	1	28767483	[A/G]
rs13842165	1	28800862	[T/C]
rs13842177	1	28810061	[A/G]
rs13842200	1	28834893	[A/G]
rs13842237	1	28861468	[A/G]
rs13747819	1	28892007	[A/G]
rs13842324	1	28906613	[A/G]
rs13842364	1	28933968	[T/G]
rs13747833	1	28935425	[A/G]
rs13842417	1	28967412	[T/G]
rs13842446	1	28988446	[T/G]
rs15217124	1	29021451	[T/C]
rs14803132	1	29040677	[A/G]
rs13747869	1	29051062	[A/G]
rs13842514	1	29078216	[A/G]
rs13842524	1	29089472	[A/G]
ss316940896	1	29107671	[T/C]
rs15217350	1	29143618	[A/G]
ss316940921	1	29152044	[A/C]
rs13842600	1	29179042	[T/G]
rs13842605	1	29191373	[A/G]
rs13842619	1	29223194	[T/C]
ss316940937	1	29238719	[A/C]
ss316940945	1	29265752	[A/G]
rs15217520	1	29278769	[A/G]
rs14803412	1	29317892	[A/G]
rs13842717	1	29336889	[T/C]
ss316940991	1	29352870	[T/C]
rs13842748	1	29380647	[A/G]
rs13842758	1	29396305	[T/C]
rs14803481	1	29429475	[T/C]
rs14803492	1	29452514	[A/C]
rs14803524	1	29472598	[A/G]
ss316941039	1	29488168	[A/G]
ss316941043	1	29504667	[T/C]
rs13842850	1	29537323	[A/G]
rs13842853	1	29556436	[T/C]
rs13747995	1	29569757	[A/G]
rs13842875	1	29585524	[T/C]
rs13748004	1	29615542	[A/G]
rs15217930	1	29644297	[A/G]
rs13748032	1	29656017	[A/G]
rs15217989	1	29686075	[T/C]
rs13842952	1	29733318	[A/C]
rs13842956	1	29741744	[A/G]
rs13842973	1	29768124	[A/G]
rs13748065	1	29802467	[T/G]
rs14803794	1	29827642	[A/G]
rs14803801	1	29831809	[A/G]
rs14803847	1	29869574	[A/G]
rs13843022	1	29876647	[T/C]
rs15218283	1	29914113	[A/G]
rs13843057	1	29924920	[T/C]
rs13843077	1	29943305	[A/G]
ss316941197	1	29967751	[T/C]
rs14803948	1	30002124	[A/G]
rs13748118	1	30022732	[A/G]
ss316941209	1	30030667	[A/G]
ss316941235	1	30063168	[A/G]
rs13843155	1	30080590	[T/G]
ss316941247	1	30090128	[A/G]
rs13843202	1	30125070	[T/C]
ss316941275	1	30150100	[A/G]
rs13843242	1	30152519	[T/C]
rs13843276	1	30174276	[T/C]
rs15218804	1	30211744	[A/G]
rs15218822	1	30223977	[T/C]
rs13748170	1	30248159	[A/G]
rs14804149	1	30277841	[A/G]
rs13843398	1	30297203	[A/G]
ss316941364	1	30315475	[A/G]
rs13843435	1	30340210	[T/C]
rs13843441	1	30349698	[A/G]
rs13748217	1	30367630	[A/G]
rs13843527	1	30395366	[A/G]
ss316941462	1	30405764	[A/G]
rs13843550	1	30433727	[A/C]
ss316941484	1	30461828	[T/C]
ss316941489	1	30484159	[T/C]
rs13843624	1	30510448	[T/G]
rs13843661	1	30533032	[A/G]
rs13843688	1	30547326	[T/C]
ss316941541	1	30566829	[A/G]
rs13748311	1	30577223	[A/G]
rs13843754	1	30603248	[A/G]
rs13843793	1	30656438	[A/G]
rs14804537	1	30683132	[A/G]
rs13748354	1	30705451	[T/G]
rs13748357	1	30715897	[T/C]
ss316941644	1	30745129	[A/G]
rs13843918	1	30756653	[T/C]
rs13843977	1	30784845	[A/G]
rs13844015	1	30816762	[A/G]
rs13844050	1	30841316	[T/C]
rs13844092	1	30873808	[A/G]
rs13844100	1	30875693	[T/C]
rs13844118	1	30907918	[T/C]
rs14804859	1	30936667	[T/C]
rs13844143	1	30958205	[A/G]
rs15220683	1	30981679	[A/G]
rs14804918	1	31002194	[T/C]
rs13844219	1	31004788	[T/C]
ss316941878	1	31039325	[A/G]
rs13844265	1	31044791	[T/C]
ss316941936	1	31095042	[T/C]
rs14804987	1	31118403	[T/C]
rs13844451	1	31129827	[A/G]
ss316941998	1	31157508	[T/C]
ss316942010	1	31185782	[A/G]
rs13844496	1	31203266	[T/C]
rs15221287	1	31233815	[A/G]
ss316942056	1	31266431	[T/C]
rs13748593	1	31297564	[T/C]
ss316942086	1	31300797	[A/G]
rs13748610	1	31321329	[T/C]
rs13748630	1	31360335	[T/G]
ss316942134	1	31371130	[T/C]
ss316942142	1	31385229	[A/G]
rs13844728	1	31405039	[T/G]
rs13844786	1	31442306	[T/C]
rs13844826	1	31462954	[T/C]
ss316942249	1	31507742	[T/G]
rs15222117	1	31548950	[A/G]
ss316942292	1	31550587	[A/G]
rs13844947	1	31589183	[A/G]
ss316942324	1	31594012	[A/G]
rs13844959	1	31629468	[T/G]
ss316942377	1	31654011	[T/C]
rs13748804	1	31659191	[A/G]
ss316942412	1	31694495	[A/C]
ss316942438	1	31704881	[T/G]
rs15222544	1	31734440	[A/G]
rs13845084	1	31752616	[A/G]
ss316942474	1	31766337	[A/G]
rs13748847	1	31787884	[T/C]
ss316942538	1	31835579	[T/C]
ss316942570	1	31864765	[A/G]
ss316942606	1	31885947	[T/C]
rs13845186	1	31894204	[T/C]
rs13748891	1	31907025	[T/C]
ss316942648	1	31942814	[A/G]
ss316942664	1	31956190	[A/G]
rs14805886	1	31990482	[T/C]
rs15223475	1	32010189	[A/G]
rs13845369	1	32028162	[T/C]
rs15223568	1	32054641	[A/G]
ss316942712	1	32075363	[T/C]
ss316942716	1	32084069	[A/C]
ss316942726	1	32099096	[A/G]
rs13845400	1	32120486	[A/C]
rs13845425	1	32157376	[A/G]
ss316942762	1	32160890	[T/C]
ss316942792	1	32192178	[A/G]
rs15223929	1	32216650	[T/C]
ss316942805	1	32224532	[A/G]
rs15224012	1	32264733	[T/C]
rs13845516	1	32268974	[A/C]
rs16707111	1	32307932	[T/C]
rs15224288	1	32348348	[A/C]
rs15224359	1	32368424	[T/C]
ss316942904	1	32385227	[A/G]
rs14806322	1	32412900	[A/C]
ss316942920	1	32415459	[A/G]
ss316942932	1	32433602	[T/C]
rs13845732	1	32471716	[A/C]
ss316942962	1	32476425	[A/C]
rs13845781	1	32514286	[A/G]
rs14806414	1	32521047	[T/G]
rs13845817	1	32546662	[T/C]
ss316943030	1	32568778	[A/G]
rs13845840	1	32584444	[T/C]
rs13749240	1	32610144	[T/C]
rs14806554	1	32647233	[A/G]
rs15225136	1	32669245	[T/C]
ss316943094	1	32677086	[A/G]
ss316943106	1	32695160	[T/C]
rs10722194	1	32724751	[A/G]
ss316943155	1	32747017	[A/G]
rs13749335	1	32772553	[A/C]
ss316943189	1	32795893	[T/C]
rs13749352	1	32818183	[A/C]
rs13846121	1	32838713	[A/C]
rs13846130	1	32854971	[A/G]
ss316943232	1	32880577	[T/G]
ss316943237	1	32886152	[T/C]
rs15225584	1	32920271	[A/G]
rs13749377	1	32949802	[A/G]
rs15225667	1	32952702	[A/G]
rs13846242	1	32978692	[A/C]
ss316943305	1	33009710	[A/G]
ss316943314	1	33014479	[A/G]
rs15225889	1	33046507	[T/C]
rs13846313	1	33077532	[T/C]
ss316943350	1	33091180	[A/C]
ss316943360	1	33110811	[T/C]
rs13749440	1	33139074	[A/G]
rs14806855	1	33141830	[A/G]
rs13846466	1	33173183	[T/C]
rs13846489	1	33199784	[A/G]
rs13749461	1	33209494	[T/C]
rs14806951	1	33245729	[A/G]
ss316943446	1	33246542	[A/G]
ss316943456	1	33277025	[T/C]
rs15226289	1	33310791	[A/G]
ss316943475	1	33328556	[T/C]
rs15226336	1	33352084	[T/C]
rs13846654	1	33356800	[T/C]
rs13846669	1	33389895	[A/G]
rs13846676	1	33408803	[T/G]
ss316943501	1	33441842	[A/C]
rs13846729	1	33475212	[A/C]
ss316943528	1	33495686	[A/G]
rs13846760	1	33524781	[A/C]
ss316943553	1	33558707	[T/C]
ss316943568	1	33581774	[A/C]
ss316943583	1	33604427	[T/C]
rs13846854	1	33618301	[T/G]
rs13846887	1	33653539	[A/G]
rs13846896	1	33669462	[A/G]
rs13846915	1	33691792	[A/G]
rs13846932	1	33719563	[A/G]
rs13846936	1	33746003	[T/C]
rs13846958	1	33770847	[T/G]
ss316943625	1	33807251	[A/G]
rs15226951	1	33830746	[A/G]
rs15226971	1	33849095	[A/C]
rs13749637	1	33873833	[T/G]
rs15227054	1	33892403	[T/C]
rs13749655	1	33916647	[A/G]
rs14807412	1	33939467	[A/G]
rs14807438	1	33961491	[A/G]
rs15227108	1	33974489	[T/C]
rs14807451	1	34003589	[T/G]
rs14807453	1	34022514	[T/G]
rs13847091	1	34050209	[T/C]
rs13847122	1	34071200	[T/C]
rs13847135	1	34075800	[A/G]
rs13847144	1	34095641	[A/G]
rs14807522	1	34134487	[T/C]
rs13847184	1	34149740	[T/C]
rs13847199	1	34161951	[T/G]
rs13847238	1	34186432	[T/C]
rs15227449	1	34229989	[A/C]
rs13847277	1	34237533	[A/G]
rs13749724	1	34277204	[T/C]
rs13847313	1	34298017	[T/C]
rs14807627	1	34318647	[T/C]
rs15227538	1	34339436	[A/G]
rs14807648	1	34359788	[T/C]
rs14807658	1	34379597	[A/G]
rs15227647	1	34402862	[T/C]
ss316943754	1	34416708	[T/C]
ss316943791	1	34464337	[T/C]
ss316943796	1	34471752	[A/G]
rs13847466	1	34494596	[T/C]
ss316943800	1	34513287	[A/G]
rs15227869	1	34551034	[T/C]
rs13847518	1	34567588	[T/C]
rs14807749	1	34595925	[A/G]
rs14807757	1	34602267	[A/G]
rs15228031	1	34637107	[A/G]
ss316943836	1	34649056	[A/G]
ss316943838	1	34667869	[T/C]
ss316943844	1	34682178	[A/C]
rs13847611	1	34703709	[A/G]
rs13847633	1	34737167	[A/G]
rs15228330	1	34754635	[T/C]
ss316943902	1	34781273	[T/C]
rs14807992	1	34803684	[A/G]
ss316943917	1	34805875	[A/G]
rs14808070	1	34847014	[T/C]
rs13847756	1	34864886	[T/G]
ss316943944	1	34869245	[T/C]
rs10728163	1	34896094	[T/G]
ss316943978	1	34930400	[A/G]
rs13847862	1	34944257	[A/G]
rs13847878	1	34961868	[A/C]
rs13847890	1	34973995	[T/C]
rs13847963	1	35018980	[A/G]
rs13848006	1	35077656	[A/G]
rs15229048	1	35106404	[T/C]
ss316944113	1	35126830	[T/C]
rs13848126	1	35139978	[A/G]
ss316944126	1	35160287	[A/G]
ss316944166	1	35189315	[T/C]
ss316944168	1	35195645	[A/G]
ss316944198	1	35235140	[T/C]
ss316944224	1	35253189	[A/G]
rs15229524	1	35258791	[T/C]
rs13887441	1	35279098	[T/C]
ss316944271	1	35313275	[A/G]
rs13848330	1	35330907	[A/G]
rs15229706	1	35353242	[T/C]
rs15229707	1	35353311	[T/C]
ss316944344	1	35369735	[T/G]
ss316944374	1	35403945	[A/G]
rs13750177	1	35434096	[A/G]
rs13848474	1	35447425	[T/C]
ss316944463	1	35472674	[A/G]
rs13848519	1	35495451	[A/G]
ss316944510	1	35524935	[T/C]
rs13848569	1	35535717	[A/G]
rs13848617	1	35566088	[T/C]
rs13848624	1	35573399	[A/G]
ss316944600	1	35595840	[T/C]
rs13848717	1	35619633	[T/G]
ss316944675	1	35640696	[A/G]
rs15230506	1	35664958	[T/C]
ss316944722	1	35685875	[A/G]
rs13848780	1	35718583	[A/G]
rs13750292	1	35722257	[A/C]
rs13848840	1	35760100	[A/G]
rs13848872	1	35771380	[T/C]
rs15230808	1	35791966	[A/G]
ss316944809	1	35801948	[T/C]
ss316944816	1	35825031	[A/G]
ss316944864	1	35864285	[A/G]
rs14809151	1	35868724	[T/G]
ss316944895	1	35886965	[T/C]
ss316944916	1	35920556	[T/G]
ss316944932	1	35934198	[A/G]
rs13849163	1	35972082	[A/G]
rs13849177	1	35987901	[A/G]
ss316944984	1	36012099	[A/G]
ss316944990	1	36022737	[A/C]
rs13750411	1	36055925	[T/C]
ss316945036	1	36076523	[T/C]
ss316945040	1	36080363	[A/G]
rs15231516	1	36118975	[A/G]
ss316945112	1	36139641	[T/G]
rs13849345	1	36142146	[A/G]
rs15231577	1	36181539	[T/C]
ss316945140	1	36191064	[T/C]
rs13849425	1	36224102	[A/G]
rs14809453	1	36245175	[A/G]
rs13849470	1	36263199	[A/G]
rs15231705	1	36271011	[T/C]
rs13849513	1	36295413	[A/G]
rs13849544	1	36307926	[A/G]
rs13849591	1	36348081	[A/G]
rs13849611	1	36363681	[T/C]
rs15231873	1	36370272	[T/G]
rs13849672	1	36392744	[T/C]
rs13849721	1	36426983	[T/C]
rs15232086	1	36443410	[T/C]
rs13849763	1	36473512	[A/G]
rs13849802	1	36491471	[A/G]
rs13849808	1	36498694	[T/C]
rs13849839	1	36532257	[T/G]
rs13849851	1	36549666	[T/C]
rs13849877	1	36568374	[T/C]
ss316945460	1	36595489	[A/G]
rs13849944	1	36611766	[T/C]
rs13750741	1	36641924	[A/G]
ss316945509	1	36653555	[A/G]
rs13849993	1	36671391	[T/C]
ss316945562	1	36697515	[T/C]
rs15232929	1	36724607	[T/C]
rs13850069	1	36747797	[T/C]
rs13850089	1	36772089	[A/C]
rs13750825	1	36792281	[A/G]
rs13850115	1	36804157	[T/G]
rs13850130	1	36818967	[A/G]
ss316945698	1	36853033	[T/G]
ss316945704	1	36871141	[A/G]
ss316945712	1	36880480	[T/C]
rs15233398	1	36947274	[T/C]
ss316945750	1	36961059	[T/C]
rs13850355	1	36974554	[T/G]
rs13850387	1	37000949	[A/G]
rs13850406	1	37029733	[A/G]
rs14810260	1	37051050	[T/C]
ss316945824	1	37061930	[A/G]
rs13750920	1	37076159	[A/G]
rs13850490	1	37105921	[T/C]
rs14810347	1	37132052	[A/G]
ss316945926	1	37156296	[A/G]
rs13850540	1	37165919	[A/G]
ss316945971	1	37189704	[A/G]
rs13850642	1	37222916	[A/C]
rs15234057	1	37274470	[T/C]
rs10725604	1	37283815	[A/G]
rs14810568	1	37305405	[A/G]
rs13850754	1	37336711	[A/G]
rs15234281	1	37381471	[T/C]
rs13850809	1	37400163	[A/C]
rs13850851	1	37420562	[T/C]
rs13850877	1	37429667	[T/C]
rs13850931	1	37453758	[T/C]
rs15234591	1	37472376	[A/G]
rs14810796	1	37510876	[A/G]
rs13850958	1	37535884	[A/G]
rs13850998	1	37578506	[A/C]
ss316946461	1	37595899	[T/C]
ss316946496	1	37611116	[A/G]
rs13851029	1	37622981	[T/C]
rs13851096	1	37657009	[A/G]
rs13851122	1	37672493	[A/G]
rs13751207	1	37725244	[T/C]
ss316946658	1	37735935	[T/C]
ss316946671	1	37756892	[T/G]
rs13851195	1	37799016	[T/C]
rs13851210	1	37823355	[A/G]
ss316946769	1	37836474	[A/G]
ss316946786	1	37859305	[A/G]
rs13851251	1	37871821	[A/C]
rs13851316	1	37898931	[T/C]
ss316946839	1	37917355	[A/C]
rs13751283	1	37940483	[T/C]
rs13851395	1	37969096	[T/C]
rs13851434	1	37988840	[A/G]
rs13851442	1	38004425	[A/G]
rs13851482	1	38025985	[T/C]
ss316946897	1	38036096	[T/C]
rs13751340	1	38060340	[T/C]
ss316946912	1	38090108	[A/G]
rs13851564	1	38125185	[T/C]
rs13851574	1	38141350	[A/G]
rs13751402	1	38170647	[A/G]
rs13851641	1	38199732	[A/G]
rs13851675	1	38213959	[A/G]
rs15236220	1	38231371	[A/G]
rs10722268	1	38252451	[T/C]
rs13851721	1	38283069	[A/G]
rs13851731	1	38300287	[T/C]
ss316947057	1	38327311	[A/G]
rs10723888	1	38338667	[A/G]
rs14811624	1	38374473	[T/C]
ss316947103	1	38375409	[T/C]
rs15236831	1	38403660	[T/C]
rs15236933	1	38421021	[A/G]
rs13851906	1	38446439	[T/C]
ss316947181	1	38462854	[T/C]
rs13851931	1	38482379	[A/G]
rs13851964	1	38528074	[T/G]
rs13851981	1	38539233	[A/G]
rs13852031	1	38577873	[A/G]
rs14811780	1	38614889	[A/G]
ss316947275	1	38614918	[T/C]
ss316947292	1	38655743	[A/C]
rs13852120	1	38661143	[T/C]
rs14811794	1	38688035	[A/G]
ss316947340	1	38725371	[A/G]
rs14811826	1	38749729	[A/G]
rs15237709	1	38782968	[A/G]
rs15237724	1	38804819	[A/G]
rs13852223	1	38808865	[A/C]
rs15237765	1	38845557	[A/G]
rs13852242	1	38860191	[A/C]
rs15237784	1	38890152	[T/G]
rs14811908	1	38911376	[A/C]
rs13852268	1	38934825	[T/C]
ss316947463	1	38936235	[A/G]
rs15237894	1	38973220	[A/C]
rs13751677	1	38993042	[A/G]
rs13852324	1	39025192	[T/G]
rs14811938	1	39079178	[T/C]
ss316947536	1	39104936	[T/C]
ss316947538	1	39118012	[A/G]
rs13852362	1	39139650	[A/G]
rs13852383	1	39172012	[T/C]
rs14811998	1	39195170	[T/C]
rs13852414	1	39211509	[A/G]
rs15238216	1	39244865	[A/G]
rs13852481	1	39284001	[T/G]
rs15238298	1	39288673	[T/C]
rs13852533	1	39325859	[A/C]
ss316947609	1	39334827	[A/G]
rs13751750	1	39360501	[T/C]
rs15238509	1	39369849	[A/G]
ss316947638	1	39402308	[A/G]
rs14812191	1	39429946	[T/C]
rs13852634	1	39437928	[A/C]
rs13751809	1	39455853	[T/C]
rs15238826	1	39485190	[A/G]
ss316947704	1	39497811	[T/C]
rs13852759	1	39519322	[T/C]
rs13852800	1	39549232	[A/G]
rs13852835	1	39579414	[T/C]
ss316947774	1	39581730	[T/C]
rs13852898	1	39620594	[T/C]
rs10728318	1	39635145	[T/C]
rs13751882	1	39655085	[T/C]
ss316947866	1	39679809	[T/C]
rs14812460	1	39686473	[A/G]
rs13853050	1	39714110	[A/G]
rs13751958	1	39736315	[A/G]
ss316947951	1	39765836	[T/C]
rs13853104	1	39789802	[T/C]
rs13853116	1	39801359	[A/G]
rs13751992	1	39813428	[T/G]
ss316948027	1	39839065	[T/C]
rs15239731	1	39881226	[A/G]
ss316948117	1	39896998	[A/G]
ss316948127	1	39931277	[A/G]
rs13752040	1	39949935	[T/C]
ss316948168	1	39960836	[A/G]
rs13853420	1	39990066	[T/C]
rs15240070	1	39999618	[T/C]
ss316948250	1	40029247	[T/C]
rs13752116	1	40049212	[A/G]
ss316948287	1	40067121	[A/G]
ss316948304	1	40088804	[T/C]
rs10730351	1	40105385	[A/G]
rs13853671	1	40142197	[T/C]
ss316948399	1	40158695	[T/C]
rs14813072	1	40184219	[T/C]
ss316948437	1	40187165	[T/C]
ss316948471	1	40215820	[A/G]
rs13853811	1	40241543	[T/G]
ss316948502	1	40257912	[A/G]
rs13853878	1	40284993	[A/G]
rs13752279	1	40312238	[T/C]
ss316948568	1	40329427	[T/C]
rs13853938	1	40350313	[T/C]
rs13853997	1	40375883	[A/C]
rs13854044	1	40407208	[T/C]
rs13752368	1	40437362	[T/C]
ss316948698	1	40445781	[A/G]
rs13854109	1	40464895	[A/G]
rs15241483	1	40500859	[T/C]
rs13854171	1	40516621	[A/C]
rs13854218	1	40541774	[A/G]
ss316948768	1	40556395	[A/G]
rs15241614	1	40582815	[A/G]
ss316948800	1	40598899	[A/G]
rs13854300	1	40625242	[T/C]
ss316948818	1	40630048	[T/C]
ss316948834	1	40663305	[A/C]
rs13854372	1	40675887	[T/C]
rs13854399	1	40692793	[A/G]
rs13752494	1	40717927	[A/G]
rs13854452	1	40752110	[A/G]
rs15242113	1	40779527	[A/G]
ss316948902	1	40793505	[A/G]
ss316948922	1	40816572	[T/C]
rs15242242	1	40847422	[A/G]
rs13854550	1	40858491	[A/G]
rs13854561	1	40871141	[T/G]
rs13854592	1	40892009	[T/C]
rs14813829	1	40928877	[A/G]
ss316949008	1	40973484	[A/G]
ss316949010	1	40978024	[T/C]
rs13854661	1	41013809	[T/G]
rs14813905	1	41032899	[A/G]
rs13854707	1	41044571	[A/G]
ss316949057	1	41059664	[A/G]
rs13854788	1	41087824	[A/G]
rs13854801	1	41099499	[T/C]
rs14813975	1	41144097	[T/C]
rs13854879	1	41181878	[A/G]
rs13854883	1	41188714	[T/C]
rs15242941	1	41250978	[T/G]
rs15242983	1	41268430	[T/G]
ss316949183	1	41282053	[A/C]
rs13854959	1	41296668	[A/G]
rs13854993	1	41326161	[T/G]
rs13855007	1	41338436	[A/C]
ss316949248	1	41371157	[A/C]
rs13855063	1	41395584	[A/G]
rs13855065	1	41401876	[A/G]
ss316949294	1	41438068	[T/G]
rs14814275	1	41447937	[T/C]
rs13752802	1	41481451	[A/G]
ss316949331	1	41505747	[A/G]
rs13855295	1	41520639	[T/C]
ss316949368	1	41538929	[A/G]
rs13855337	1	41553488	[A/G]
rs14814465	1	41575302	[T/G]
rs13855404	1	41607141	[A/C]
ss316949438	1	41618258	[A/C]
ss316949450	1	41649784	[T/C]
ss316949456	1	41654328	[T/C]
rs13855498	1	41684034	[T/C]
rs13855507	1	41701155	[A/G]
rs13855547	1	41733306	[A/G]
ss316949484	1	41736822	[A/G]
rs13855585	1	41773933	[A/G]
ss316949514	1	41790761	[A/G]
rs13855601	1	41815074	[A/G]
rs13752965	1	41836550	[A/G]
rs13855665	1	41846792	[T/C]
rs13855683	1	41875670	[A/G]
rs13855703	1	41896250	[T/C]
rs13855708	1	41920758	[T/C]
ss316949584	1	41942551	[T/G]
rs13855726	1	41964157	[A/G]
rs13855763	1	41987808	[A/G]
rs13855764	1	41988261	[A/G]
rs13855825	1	42017049	[T/C]
ss316949640	1	42030858	[A/G]
ss316949662	1	42056678	[A/G]
rs15244882	1	42073143	[A/G]
rs13753053	1	42105073	[T/C]
rs14815016	1	42136198	[A/G]
rs13855999	1	42153910	[T/C]
rs14815055	1	42177425	[T/C]
rs15245035	1	42201797	[A/G]
ss316949746	1	42214449	[A/G]
rs13856079	1	42244789	[A/G]
rs13856094	1	42259772	[T/G]
ss316949788	1	42277589	[T/C]
rs14815178	1	42307036	[T/C]
rs13856172	1	42314242	[A/G]
ss316949822	1	42347708	[A/G]
rs15245322	1	42355841	[T/G]
ss316949836	1	42369750	[A/G]
rs13856246	1	42393291	[T/G]
rs14815356	1	42436518	[A/G]
rs13856299	1	42460575	[A/G]
rs13753175	1	42478746	[A/G]
ss316949866	1	42498332	[T/C]
rs13856350	1	42507223	[T/C]
ss316949903	1	42542428	[T/C]
rs14815456	1	42566084	[T/G]
rs13856405	1	42569663	[A/G]
rs13856429	1	42600369	[A/C]
ss316949949	1	42636590	[A/G]
rs13856513	1	42667284	[T/C]
rs13856522	1	42680909	[A/C]
rs13856548	1	42711897	[T/C]
rs13856561	1	42726372	[T/C]
rs13856586	1	42745749	[A/G]
rs15246092	1	42781719	[A/G]
rs13753286	1	42784915	[A/G]
rs13856647	1	42805777	[A/G]
rs13753297	1	42824903	[A/G]
rs14815745	1	42864942	[A/G]
rs15246351	1	42878277	[A/G]
ss316950130	1	42909727	[A/G]
ss316950152	1	42930414	[A/G]
rs14815790	1	42956051	[T/C]
rs13856763	1	42965774	[T/C]
ss316950162	1	42988706	[T/C]
rs13856806	1	43026179	[T/C]
rs13856834	1	43038783	[T/C]
rs13856856	1	43068329	[A/G]
rs13856876	1	43082605	[T/C]
rs15246708	1	43110650	[T/C]
rs13856888	1	43117408	[A/G]
rs13856910	1	43154831	[A/C]
rs13753354	1	43176077	[A/G]
ss316950215	1	43196415	[T/C]
rs13857024	1	43206392	[T/G]
rs14815885	1	43244870	[T/C]
rs13857038	1	43266173	[T/C]
rs13857044	1	43321460	[T/C]
rs15246863	1	43341654	[A/G]
rs14815954	1	43366723	[A/G]
ss316950231	1	43380829	[A/G]
rs13857079	1	43409615	[A/C]
rs14815978	1	43432392	[T/C]
ss316950245	1	43435641	[T/C]
rs13857173	1	43473827	[T/C]
rs15246972	1	43495246	[A/G]
rs13857191	1	43516549	[T/C]
rs14816032	1	43559121	[A/G]
rs13857223	1	43589135	[T/C]
rs13857242	1	43609955	[T/C]
rs13857261	1	43630845	[A/G]
rs13857279	1	43649408	[T/C]
ss316950290	1	43652230	[A/G]
rs13857289	1	43679196	[T/C]
rs14816088	1	43724252	[A/G]
rs14816097	1	43734124	[T/G]
rs13857306	1	43785386	[T/G]
rs14816124	1	43817636	[A/G]
rs15247156	1	43843622	[A/G]
rs15247158	1	43866400	[T/C]
rs15247173	1	43884265	[A/G]
rs15247196	1	43911785	[T/C]
rs14816152	1	43927027	[A/G]
rs15247212	1	43945147	[T/C]
rs15247236	1	43981501	[T/C]
ss316950332	1	43981722	[A/G]
rs15247268	1	44020135	[A/C]
rs14816208	1	44047034	[A/G]
rs15247300	1	44077855	[A/G]
rs13753424	1	44094293	[T/C]
rs13857359	1	44120842	[T/C]
rs15247332	1	44139241	[A/C]
rs13857368	1	44169568	[T/G]
rs15247376	1	44209838	[T/G]
rs13753431	1	44234443	[A/G]
rs14816249	1	44253372	[A/G]
rs14816254	1	44267367	[A/G]
rs14816262	1	44281596	[T/C]
rs14816269	1	44302446	[A/G]
rs13857435	1	44349604	[T/G]
rs13857455	1	44400972	[A/G]
rs13857462	1	44429321	[T/G]
rs14816298	1	44463438	[T/C]
rs13857512	1	44485280	[A/G]
rs13857524	1	44506702	[T/G]
rs15247564	1	44516048	[T/C]
rs13857532	1	44550299	[T/C]
rs13857547	1	44596001	[A/G]
rs13857554	1	44609593	[A/C]
rs13857585	1	44637878	[T/C]
rs13857608	1	44659138	[T/C]
rs10727211	1	44672159	[A/G]
rs13857642	1	44701594	[A/G]
rs13753495	1	44707667	[A/G]
ss316950445	1	44736449	[T/C]
rs10728262	1	44763190	[T/C]
rs13857703	1	44790817	[T/C]
rs15247950	1	44811405	[A/C]
ss316950463	1	44831752	[A/G]
rs14816491	1	44869473	[A/G]
rs15247964	1	44890133	[A/G]
rs15247974	1	44911875	[A/C]
rs14816504	1	44927247	[A/G]
ss316950485	1	44936158	[A/G]
rs14816516	1	44978125	[T/C]
rs13857775	1	44986481	[A/G]
ss316950507	1	45013278	[T/C]
rs15248072	1	45041016	[A/G]
rs15248106	1	45065084	[A/G]
rs13857844	1	45102107	[T/C]
rs15248193	1	45131608	[T/C]
rs14816659	1	45152301	[T/G]
rs15248274	1	45172544	[A/G]
ss316950551	1	45185253	[A/G]
rs13857953	1	45219303	[T/G]
rs13858053	1	45237295	[A/G]
rs13858085	1	45250806	[A/G]
rs13858114	1	45269269	[A/G]
ss316950603	1	45305010	[T/C]
rs13858138	1	45321093	[A/C]
rs13858147	1	45353274	[A/G]
ss316950629	1	45377082	[T/C]
rs14816736	1	45399632	[T/C]
rs13858193	1	45420341	[T/G]
rs13858221	1	45440697	[T/C]
rs13858235	1	45445785	[T/C]
rs13858239	1	45478425	[T/C]
rs14816777	1	45506383	[T/C]
rs13858258	1	45520141	[T/C]
rs13858262	1	45544898	[T/C]
rs13858276	1	45567572	[T/G]
rs13858322	1	45579511	[T/C]
rs15248899	1	45597251	[T/C]
rs15248955	1	45637673	[T/C]
rs14817019	1	45671893	[A/G]
rs13650352	1	45692819	[T/C]
ss316950741	1	45697589	[T/C]
rs14817093	1	45734235	[T/C]
rs13858385	1	45745209	[T/C]
rs15249075	1	45767686	[T/C]
rs13858398	1	45785775	[T/C]
rs15249215	1	45839856	[A/G]
rs13858460	1	45859179	[A/G]
ss316950823	1	45879133	[T/C]
rs13858474	1	45883126	[T/C]
rs13858506	1	45915582	[T/C]
rs15249377	1	45945500	[T/C]
rs13858521	1	45945807	[A/G]
rs13858549	1	45983829	[A/G]
rs14817263	1	45991221	[T/C]
rs13858572	1	46014902	[A/G]
rs13858596	1	46048528	[A/G]
rs13858601	1	46071268	[A/G]
rs13858604	1	46078309	[A/G]
rs13650408	1	46119991	[T/C]
rs15249654	1	46140905	[A/G]
rs13858667	1	46167180	[T/C]
ss316951004	1	46183689	[A/G]
rs13858679	1	46191637	[T/C]
rs13858712	1	46228189	[T/C]
rs13858723	1	46237320	[A/G]
rs13858732	1	46268560	[A/G]
rs13858757	1	46290722	[A/G]
rs13858766	1	46302076	[A/G]
rs15249967	1	46337798	[A/G]
rs15250005	1	46355736	[T/G]
rs13650479	1	46402777	[T/C]
rs13650492	1	46422013	[T/C]
rs13858864	1	46427732	[A/G]
rs13858886	1	46464734	[A/G]
rs13858902	1	46481590	[A/G]
rs13858917	1	46497491	[A/G]
rs13650532	1	46520157	[A/C]
rs13859010	1	46549973	[A/G]
rs13859022	1	46559233	[A/C]
rs13859051	1	46580685	[T/G]
rs13650570	1	46607616	[T/G]
ss316951310	1	46628488	[A/G]
rs13859203	1	46647582	[T/G]
rs13859226	1	46667208	[A/G]
ss316951346	1	46679178	[A/G]
rs13859238	1	46701218	[T/C]
rs13650623	1	46738345	[A/G]
rs13859361	1	46755661	[T/C]
rs13859368	1	46766333	[T/C]
rs13859398	1	46807733	[T/C]
rs13859416	1	46826030	[A/G]
rs15251130	1	46849298	[T/C]
[truncated: 55,629 more rows]
