# Supplementary material for: Signatures of Selection in the Genomes of Commercial and Non-Commercial Chicken Breeds
Source: PLoS One. 2012 Feb 27;7(2):e32720. doi: 10.1371/journal.pone.0032720 (PMC3287981; doi:10.1371/journal.pone.0032720)
Supplement: Table S2 — ZHp values for all windows containing 5 markers. Chromosomal locations are based on the position in the WASHUC2 build. DM = domesticated, CM = commercial, NCM = non-commercial, BR = broiler, LR = layer, DU = Dutch, CH = Chinese, BRS = broiler sire line, BRD = broiler dam line, WL = white egg-layer, BL = brown egg-layer, DCF = Dutch countryfowls, DPB = Dutch polish and bearded, and DNB = Dutch new breeds. (TXT) [file pone.0032720.s004.txt]

Marker	Chr	Position	Until	BR	LR	DU	CH	CM	NCM	DM	DLH	DBK	DNB	BRS	BRD	WL	BL
ss316925259	1	34388	112481	0.61	0.96	0.27	0.93	0.83	0.88	0.96	0.10	-0.29	0.31	0.69	0.71	0.64	0.52
rs16686671	1	67781	149690	0.17	1.15	1.14	0.52	0.81	1.33	1.18	0.74	0.52	1.01	0.32	0.35	0.93	0.32
ss316925298	1	80477	176450	0.39	1.21	1.27	0.23	0.94	1.38	1.16	1.02	1.19	0.91	0.37	0.77	1.04	0.81
rs15995401	1	111556	185573	0.92	1.52	1.57	0.72	1.37	1.61	1.50	1.50	1.58	0.89	1.10	0.77	1.33	1.33
rs15995393	1	112481	202425	0.59	0.96	1.12	-0.22	0.74	1.09	0.87	1.11	1.42	0.20	0.73	0.61	0.96	0.81
ss316925394	1	149690	235155	0.17	0.64	0.85	-0.35	0.33	0.58	0.38	0.78	1.05	0.31	0.37	0.16	0.26	0.92
ss316925418	1	176450	245026	0.26	-0.02	0.08	-0.29	-0.14	-0.18	-0.28	-0.01	0.45	0.47	0.51	0.08	-0.47	1.14
rs14688751	1	185573	273255	-0.07	-0.82	-0.92	0.32	-0.86	-1.02	-1.11	-0.92	-0.76	0.06	0.04	0.06	-1.30	0.86
ss316925455	1	202425	273888	-1.19	-1.10	-1.60	-0.78	-1.54	-2.10	-2.04	-2.26	-0.89	-0.22	-1.08	-0.87	-0.97	0.30
ss316925503	1	235155	287595	-0.43	0.20	-0.28	0.50	-0.04	-0.39	-0.31	-0.86	-0.21	0.74	-0.42	-0.03	-0.36	0.98
ss316925513	1	245026	334833	-0.40	0.64	0.40	0.47	0.33	0.12	0.13	-0.14	0.38	0.08	-0.39	0.03	0.50	0.58
ss316925575	1	273255	347069	-0.50	0.83	0.22	0.45	0.47	-0.04	0.13	0.02	0.28	-0.98	-0.56	0.03	1.19	0.08
rs16686356	1	273888	388839	-0.16	1.13	0.83	-0.19	0.83	0.21	0.46	0.25	0.94	0.14	-0.20	0.27	1.51	-0.02
rs14688655	1	287595	406166	0.87	1.30	1.15	0.80	1.24	0.86	1.04	0.82	1.00	0.69	0.73	1.16	1.41	0.76
ss316925641	1	334833	422241	0.68	0.96	0.95	0.34	0.81	0.45	0.57	0.68	0.92	0.52	0.65	0.87	1.46	0.28
rs15994854	1	347069	448589	0.70	1.00	0.67	0.37	0.83	0.64	0.75	0.57	0.74	1.07	0.79	0.69	1.45	0.32
rs13814482	1	388839	470464	1.06	1.23	1.14	0.69	1.14	1.25	1.24	1.23	0.92	1.48	1.05	0.94	1.49	0.83
ss316925752	1	406166	481794	0.70	1.13	0.78	0.45	0.92	0.97	1.00	1.14	0.48	1.07	0.88	0.22	1.20	1.16
ss316925772	1	422241	511478	-0.36	0.87	0.05	-0.56	0.33	0.18	0.32	0.88	-0.60	0.36	-0.14	-0.66	0.73	1.16
rs14096805	1	448589	543780	0.11	1.18	-0.22	-0.32	0.76	0.09	0.55	0.64	-1.10	0.49	0.32	-0.27	0.99	1.36
rs16057006	1	470464	554425	0.36	1.11	-0.44	-0.25	0.79	-0.08	0.44	0.53	-1.72	0.42	0.29	0.42	0.71	1.49
ss316925861	1	481794	581427	0.31	1.08	-0.10	-0.32	0.74	0.18	0.46	0.22	-0.66	0.39	0.34	0.35	0.52	1.50
ss316925907	1	511478	605709	0.81	0.81	0.22	0.15	0.72	0.56	0.60	0.15	-0.12	0.93	0.65	1.01	0.30	1.34
rs14733942	1	543780	627187	1.17	0.89	0.38	0.47	0.96	0.74	0.83	-0.20	0.13	1.40	1.06	1.29	0.42	1.35
ss316925942	1	554425	641167	0.68	0.59	0.27	-0.13	0.49	0.45	0.44	-0.55	0.15	1.37	0.26	1.18	-0.16	1.34
ss316925968	1	581427	657389	0.56	0.30	0.38	-0.60	0.24	-0.04	0.04	-0.28	0.52	1.16	0.26	0.99	-0.18	1.27
ss316925991	1	605709	681331	0.59	-0.23	0.33	-0.46	-0.10	-0.14	-0.13	-0.17	0.40	1.37	0.21	1.10	-0.91	1.18
rs14080240	1	627187	709551	0.28	-0.48	-0.28	-0.16	-0.45	-0.54	-0.50	-0.31	-0.29	0.69	0.29	0.42	-0.71	0.83
ss316926016	1	641167	722120	0.59	-0.17	0.40	-0.42	-0.07	-0.08	-0.06	0.46	0.36	0.99	0.69	0.49	0.10	0.62
ss316926032	1	657389	755798	1.21	0.25	0.40	0.34	0.60	0.21	0.44	0.34	0.74	0.62	1.21	0.81	0.32	0.96
rs14080307	1	681331	782744	1.14	0.66	0.27	0.97	0.81	0.50	0.70	0.34	0.55	0.44	1.13	0.81	0.64	1.13
rs14080338	1	709551	804753	0.87	0.94	-0.16	0.47	0.85	-0.28	0.35	0.37	0.15	-0.65	0.87	0.58	0.91	0.54
ss316926124	1	722120	826289	1.13	1.46	0.65	0.34	1.37	0.30	0.98	1.00	0.94	0.06	0.97	1.14	1.32	1.25
ss316926165	1	755798	836990	1.04	1.51	-0.10	0.74	1.46	0.21	1.04	0.34	0.45	-0.94	0.81	1.13	1.43	1.26
rs13778590	1	782744	861850	0.74	1.29	-0.81	0.52	1.23	-0.39	0.60	0.15	-0.76	-1.40	0.71	0.96	1.27	0.90
ss316926240	1	804753	885992	0.66	0.94	-0.81	0.52	0.94	-0.36	0.38	-0.04	-0.48	-1.44	0.69	0.75	0.99	0.58
rs10728087	1	826289	895116	0.42	0.55	-1.25	0.40	0.57	-0.73	-0.03	-0.67	-0.86	-1.44	0.56	0.37	0.73	1.00
rs10724367	1	836990	922789	0.08	0.55	-1.03	0.20	0.49	-0.43	0.04	-0.76	-1.07	-1.24	0.29	0.06	0.76	1.01
rs14080533	1	861850	937421	-0.76	-0.65	-0.47	-0.70	-0.94	-0.73	-0.98	-0.43	-0.04	-1.20	-0.53	-0.63	-0.21	0.28
rs14080555	1	885992	964616	-1.53	-0.75	-0.31	-1.49	-1.32	-0.85	-1.24	-0.04	0.05	-1.40	-1.57	-0.80	-0.68	0.54
ss316926344	1	895116	995827	-1.45	-0.75	-0.44	-3.29	-1.28	-1.77	-1.70	-0.12	-0.12	-1.48	-1.70	-0.46	-0.36	0.25
ss316926370	1	922789	1015701	-0.43	-0.26	0.22	-2.73	-0.52	-0.25	-0.50	0.17	0.79	-0.79	-0.85	0.35	0.21	0.41
ss316926378	1	937421	1034732	-0.20	-1.03	-0.31	-3.03	-1.07	-1.02	-1.20	-0.12	0.45	-0.94	-0.89	0.69	0.26	-0.84
ss316926414	1	964616	1047152	0.66	0.17	0.02	-1.16	0.33	-0.18	0.16	0.20	0.31	0.17	0.32	1.06	0.90	0.30
rs10729499	1	995827	1069186	0.99	0.50	0.74	0.12	0.69	0.74	0.78	0.90	0.79	0.97	0.83	1.13	1.14	0.52
ss316926453	1	1015701	1097204	1.21	1.01	0.83	0.65	1.13	1.29	1.26	0.91	0.66	1.37	1.06	1.29	1.16	0.88
rs14080820	1	1034732	1118083	1.17	0.94	1.06	0.78	1.07	1.22	1.19	0.99	0.43	1.34	1.05	1.29	0.95	1.01
ss316926487	1	1047152	1142331	0.31	0.40	0.80	0.20	0.33	0.88	0.65	0.61	0.31	1.05	0.29	0.47	0.01	0.96
ss316926501	1	1069186	1152658	-0.43	-0.08	-0.07	0.09	-0.45	0.21	-0.24	-0.09	-0.66	0.06	-0.67	0.19	-0.11	0.39
rs14080975	1	1097204	1180673	-0.33	-0.58	-0.28	-0.09	-0.75	0.02	-0.54	-0.37	-0.66	-0.32	-1.00	0.67	-0.26	-0.23
ss316926531	1	1118083	1186804	-0.68	-1.73	0.14	-0.35	-1.72	-0.36	-1.28	-0.23	0.23	-0.41	-1.92	0.49	-0.63	-0.75
rs15013346	1	1142331	1213393	-1.11	-2.02	-1.21	-0.35	-2.15	-1.63	-2.19	-0.96	-0.70	-1.20	-2.73	0.49	-1.03	-0.78
ss316926562	1	1152658	1228451	0.52	-1.89	-1.10	-0.19	-1.19	-1.45	-1.56	-0.80	-0.54	-1.24	-0.77	1.22	-0.88	-0.72
rs14081063	1	1180673	1261658	1.09	-1.48	0.16	-0.13	-0.52	-0.39	-0.61	0.48	0.38	-0.03	0.16	1.32	-0.79	-0.23
ss316926606	1	1186804	1272723	1.12	-1.89	-0.16	-1.16	-0.75	-1.10	-1.06	-0.06	0.23	-0.16	0.21	1.30	-1.06	-0.57
ss316926635	1	1213393	1296177	1.21	-1.14	-0.22	-0.09	-0.20	-0.65	-0.28	0.27	-0.29	-0.06	0.88	1.22	-0.60	0.06
ss316926652	1	1228451	1329523	1.14	-1.85	-0.13	-0.74	-0.67	-0.81	-0.61	0.27	-0.24	0.26	0.81	1.13	-0.74	-0.81
rs14081158	1	1261658	1345725	0.77	-1.45	-0.61	0.34	-0.75	-0.73	-0.61	-0.17	-0.76	-0.03	0.29	1.09	-0.65	-0.31
rs14081172	1	1272723	1372113	0.66	-0.82	-0.41	-0.13	-0.45	-0.77	-0.50	-0.49	-0.70	0.00	0.07	1.14	-0.55	-0.02
rs14081222	1	1296177	1386715	0.68	0.48	-0.34	0.23	0.44	0.09	0.55	-0.49	-0.57	0.08	0.39	0.99	0.15	0.43
rs14081238	1	1329523	1405141	0.08	-0.35	-1.06	-0.67	-0.45	-0.81	-0.54	-1.26	-1.28	-0.41	-0.46	0.73	-0.39	-0.57
rs14081247	1	1345725	1416825	0.49	0.50	0.19	0.23	0.47	0.39	0.52	-0.37	-0.12	0.42	0.32	0.56	0.58	-0.36
rs14081311	1	1372113	1452370	0.90	0.89	1.03	0.32	0.90	0.99	1.02	0.84	0.48	1.16	0.90	0.65	1.05	-0.17
rs14081349	1	1386715	1464907	0.08	-0.08	-0.16	0.29	-0.10	0.15	0.10	-0.01	-0.54	0.11	0.44	-0.36	0.58	-1.16
rs14081373	1	1405141	1486390	0.20	-0.58	0.58	0.42	-0.41	0.18	-0.24	0.46	0.05	0.39	0.63	-0.80	0.36	-0.57
rs14081388	1	1416825	1498838	0.83	-0.17	1.12	0.32	0.18	0.64	0.32	1.04	0.98	-0.03	0.94	-0.09	0.38	0.08
rs14081437	1	1452370	1566478	0.68	-0.38	0.95	0.47	0.15	0.53	0.46	1.25	0.76	-0.52	0.92	-0.40	0.15	0.32
ss316926868	1	1464907	1593299	0.42	-0.82	0.55	-0.03	-0.24	-0.01	0.00	0.59	0.79	-1.24	0.60	-0.46	-0.47	0.30
rs14081487	1	1486390	1609104	0.94	-0.35	0.74	0.42	0.30	0.33	0.46	0.80	0.98	-1.09	0.92	0.54	-0.52	0.88
rs14081492	1	1498838	1644939	0.77	-0.42	0.25	0.60	0.18	0.02	0.26	0.50	0.74	-1.09	0.83	0.42	-0.04	0.46
rs14081545	1	1566478	1655361	0.63	-0.45	0.27	1.26	0.12	0.39	0.41	0.15	-0.15	0.03	0.71	0.51	-0.11	0.52
rs14081561	1	1593299	1682818	0.70	0.01	0.38	1.13	0.15	0.36	0.16	-0.37	-0.09	-0.48	0.51	0.96	0.17	0.64
rs14081576	1	1609104	1701278	0.74	0.68	0.74	1.10	0.79	0.64	0.68	0.20	0.45	-0.45	0.47	1.11	0.36	0.76
rs13778998	1	1644939	1701386	0.42	0.20	0.60	0.26	0.33	0.15	0.16	-0.09	0.20	-0.22	0.21	0.75	0.19	0.06
rs14081618	1	1655361	1719440	0.42	0.15	1.10	0.60	0.27	0.69	0.44	0.64	0.61	0.14	0.04	0.94	0.15	-0.02
ss316927053	1	1682818	1787787	-0.01	0.55	0.35	-0.13	0.38	-0.25	0.04	0.12	0.66	-1.20	0.16	0.16	-0.06	0.11
rs14081679	1	1701278	1807924	-0.80	0.09	-0.19	-0.63	-0.24	-0.89	-0.65	-0.43	0.68	-0.65	-0.36	-0.91	0.01	-0.69
rs15745582	1	1701386	1826086	-1.49	-0.85	-0.61	0.12	-1.50	-0.93	-1.42	-0.99	0.10	-0.41	-0.53	-2.43	-0.18	-1.10
rs14081700	1	1719440	1837922	-1.28	0.35	0.60	1.04	-0.41	0.50	-0.06	0.32	1.05	0.23	-0.39	-2.16	0.60	-0.54
rs13825154	1	1787787	1881466	-1.80	0.17	-0.47	0.97	-0.71	-0.32	-0.73	-0.83	0.50	-1.05	-0.96	-2.38	0.17	-0.34
ss316927142	1	1807924	1905345	-2.18	-0.85	-0.74	0.87	-1.72	-0.62	-1.42	-1.02	0.15	-1.32	-1.48	-2.48	0.19	-1.33
rs13825103	1	1826086	1925535	-1.80	-1.68	-0.92	0.99	-2.25	-0.65	-1.70	-0.99	0.28	-2.39	-1.16	-2.03	-1.06	-1.20
rs10730722	1	1837922	1946146	-0.95	-1.77	-0.74	-0.03	-1.96	-1.10	-1.79	-0.28	0.15	-2.71	-0.81	-0.59	-1.30	-1.06
ss316927198	1	1881466	1953293	-0.10	-2.50	-0.78	-0.56	-2.05	-1.06	-1.84	-0.31	-0.18	-2.29	-0.20	-0.12	-1.92	-0.75
rs13788885	1	1905345	1981260	0.42	-1.60	0.35	-1.16	-1.15	-0.32	-0.94	0.59	0.59	-0.76	0.44	0.14	-0.94	-0.66
ss316927217	1	1925535	1994374	0.59	-0.65	1.30	-0.81	-0.41	0.76	0.07	1.42	1.31	0.55	0.39	0.69	-0.09	-0.09
rs15187362	1	1946146	2017969	1.06	0.57	1.53	-1.04	0.67	1.29	0.94	1.64	1.36	1.23	0.79	1.10	0.75	0.52
rs14789722	1	1953293	2047173	0.68	0.30	1.44	-0.93	0.30	1.22	0.73	1.41	1.43	1.16	0.49	0.56	0.73	0.03
rs15187284	1	1981260	2073822	0.05	0.73	1.49	-1.40	0.38	1.03	0.65	1.41	1.55	1.22	-0.01	0.24	1.01	-0.23
rs15187208	1	1994374	2078870	-0.07	-0.08	1.19	-2.68	-0.31	0.48	-0.03	1.22	1.26	0.91	-0.29	0.37	0.23	-0.63
rs13824878	1	2017969	2124737	0.31	0.25	0.95	-2.10	0.09	0.50	0.35	1.00	1.07	0.85	0.16	0.58	0.48	-0.31
rs13824858	1	2047173	2134902	-0.47	-0.61	0.62	-2.88	-0.90	-0.54	-0.69	1.12	0.57	0.06	-0.63	0.19	0.46	-1.44
rs14789626	1	2073822	2167366	-0.29	0.50	1.03	-1.45	0.03	0.24	0.20	1.02	1.10	0.74	-0.63	0.49	0.96	0.03
rs13824804	1	2078870	2208877	0.36	0.45	0.97	-1.92	0.24	0.06	0.23	1.07	0.81	0.52	0.18	0.81	1.12	0.18
rs14789557	1	2124737	2210682	0.70	1.15	0.91	-0.32	0.92	0.56	0.92	1.17	0.59	0.34	0.44	0.94	1.58	0.76
rs13824743	1	2134902	2250060	0.63	0.43	0.48	-0.67	0.33	-0.14	0.13	0.68	0.50	-0.58	0.29	0.96	1.16	0.11
rs15186930	1	2167366	2272335	0.81	0.23	0.50	0.15	0.30	0.18	0.23	0.25	0.92	-0.55	0.56	1.04	0.60	0.54
rs13824683	1	2208877	2311200	1.10	0.43	0.50	0.40	0.62	0.27	0.44	0.97	0.64	-0.98	1.05	0.96	0.66	0.25
rs13824679	1	2210682	2336287	0.88	0.17	0.55	0.67	0.65	0.53	0.73	0.88	0.90	-0.98	0.77	0.87	0.19	0.54
ss316927471	1	2250060	2347348	0.59	-0.68	0.87	0.20	0.36	0.83	0.63	0.90	1.20	0.00	0.49	0.83	-0.55	-0.04
ss316927481	1	2272335	2380984	0.61	-0.48	1.01	-0.42	0.49	0.76	0.68	1.23	1.14	0.17	0.71	0.61	-0.18	-0.07
rs13824602	1	2311200	2463631	0.39	-0.26	0.72	-0.13	0.49	0.58	0.63	1.20	0.40	0.11	0.34	0.63	-0.11	0.18
ss316927530	1	2336287	2470342	0.44	-0.29	0.69	-1.24	0.49	0.74	0.78	1.15	0.10	0.67	0.18	1.04	0.05	0.39
rs13572919	1	2347348	2504791	0.70	-0.92	0.27	-1.49	-0.10	0.30	0.10	0.90	-0.26	0.74	0.44	1.18	-0.21	-0.31
rs13824559	1	2380984	2522244	0.87	0.09	0.50	-0.78	0.24	0.30	0.35	1.07	-0.18	0.26	0.69	1.21	0.05	-0.07
ss316927612	1	2463631	2549083	0.74	0.70	0.40	0.45	0.60	0.61	0.68	0.78	-0.51	0.78	0.58	1.11	0.23	0.85
rs13824465	1	2470342	2568213	0.66	0.52	0.38	-0.09	0.44	0.42	0.49	0.53	-0.32	0.87	0.67	0.81	0.10	0.66
rs13824431	1	2504791	2583691	-0.26	-0.68	-0.54	-0.49	-0.86	-1.06	-1.02	-0.46	-0.83	-0.32	-0.17	0.00	-0.60	-0.45
rs13824424	1	2522244	2594814	-0.36	-0.02	-0.47	0.45	-0.41	-0.46	-0.50	-0.23	-0.93	-0.28	-0.29	-0.06	-0.11	0.16
rs13572840	1	2549083	2657433	-0.43	-0.42	-0.92	0.42	-0.75	-0.65	-0.57	-0.67	-1.13	0.20	-0.63	-0.03	0.26	-0.12
rs13824393	1	2568213	2683900	0.14	-0.35	-0.61	0.00	-0.45	-0.18	-0.20	-0.64	-0.76	0.34	-0.53	0.35	0.28	-0.04
rs13824358	1	2583691	2689014	0.77	0.66	0.02	-0.22	0.60	0.86	0.83	-0.17	-0.15	0.97	0.32	0.83	1.12	0.58
rs13824343	1	2594814	2730888	0.90	1.23	0.40	0.62	1.09	1.42	1.32	0.34	0.13	1.20	0.58	0.85	1.47	1.13
rs15186020	1	2657433	2738827	0.83	1.34	0.33	0.72	1.14	1.36	1.32	-0.20	0.40	1.23	0.65	0.58	1.55	1.20
rs15185947	1	2683900	2769500	0.66	1.46	0.62	0.85	1.23	1.42	1.29	0.15	0.48	0.97	0.67	0.32	1.46	1.37
rs15185925	1	2689014	2797265	0.11	1.50	0.48	0.74	1.14	1.38	1.23	-0.12	0.64	0.85	0.51	-0.15	1.47	1.39
ss316927825	1	2730888	2813719	-0.20	1.29	0.91	1.16	0.81	1.30	1.02	0.25	0.87	1.11	0.21	-0.43	1.27	1.20
rs13572752	1	2738827	2829695	0.39	1.36	1.03	1.32	1.16	1.30	1.23	0.27	0.98	1.34	0.60	0.30	0.99	1.25
rs13824133	1	2769500	2847598	0.59	1.44	0.65	1.11	1.30	0.99	1.19	0.15	0.55	0.67	0.60	0.65	1.01	1.22
rs13824059	1	2797265	2881996	0.31	0.92	0.14	0.65	0.81	0.48	0.68	-0.70	0.45	0.80	0.32	0.40	0.48	1.10
ss316927887	1	2813719	2900935	0.81	0.15	0.50	0.29	0.54	0.15	0.38	0.02	0.66	0.93	0.69	0.99	-0.04	0.37
rs13823977	1	2829695	2942547	0.77	0.62	0.30	-0.32	0.88	0.21	0.70	-0.09	0.50	0.83	0.54	1.10	-0.31	-0.04
rs13823968	1	2847598	2954664	0.96	0.30	0.65	-0.81	0.65	0.61	0.70	0.07	0.87	1.16	0.60	0.89	0.10	-0.45
ss316927950	1	2881996	2974479	0.83	-0.26	1.12	-2.10	0.44	1.18	0.87	0.59	1.20	1.59	0.73	0.40	0.03	-1.10
rs13823897	1	2900935	2996659	1.17	0.20	1.43	-2.78	0.98	1.32	1.19	1.12	1.48	1.51	1.18	0.56	0.82	-1.33
rs10722430	1	2942547	3021060	1.01	0.83	1.44	-1.61	1.16	1.45	1.35	1.00	1.54	1.55	1.12	-0.03	1.38	-0.90
rs13823873	1	2954664	3049798	1.23	-0.17	0.85	-1.40	0.72	0.83	0.73	0.50	1.12	0.91	1.29	0.32	1.35	-1.30
rs13823853	1	2974479	3070498	1.23	-0.17	0.58	-1.16	0.69	0.33	0.49	0.22	1.12	0.26	1.34	0.65	0.91	-0.45
rs13823850	1	2996659	3079686	1.32	0.25	0.87	0.12	0.83	0.45	0.65	0.25	1.26	0.55	1.33	0.97	0.54	-0.17
ss316928018	1	3021060	3103168	1.31	0.43	0.62	0.91	0.94	0.71	0.83	-0.46	1.19	0.69	1.27	1.18	0.21	0.56
rs13823775	1	3049798	3156567	0.88	0.03	-0.13	0.69	0.44	0.09	0.23	-1.06	0.64	-0.45	0.73	0.87	-0.77	0.72
rs13823757	1	3070498	3184632	0.42	0.89	0.95	0.50	0.81	0.79	0.75	-0.26	1.35	0.76	0.44	0.16	0.05	1.25
rs14788794	1	3079686	3199046	0.34	1.13	0.95	0.42	0.96	0.76	0.94	0.25	0.85	1.07	0.51	0.00	0.56	0.88
rs13823731	1	3103168	3248168	-0.50	0.75	-0.01	-0.67	0.36	-0.54	0.04	-0.43	0.05	0.11	-0.01	-0.98	0.87	0.56
ss316928130	1	3156567	3290434	-1.07	0.43	0.11	-2.29	0.27	-0.69	-0.06	0.10	-0.54	-0.09	-0.49	-1.52	1.08	-0.48
rs14788651	1	3184632	3333618	0.02	1.08	0.91	-2.34	1.04	0.39	0.90	0.99	0.13	0.91	0.51	-0.56	1.54	0.06
rs13823569	1	3199046	3353115	-0.10	0.81	-0.19	-2.39	0.79	-0.58	0.41	0.46	-1.10	-0.25	0.42	-0.73	1.40	-0.15
rs13823510	1	3248168	3369176	-0.95	0.12	-0.92	-3.72	0.09	-1.54	-0.61	-0.09	-1.46	-1.52	-0.23	-1.48	1.37	-0.72
rs13823495	1	3290434	3402676	-1.45	-0.20	-0.96	-2.34	-0.27	-1.14	-0.73	-0.26	-1.57	-1.20	-0.89	-1.52	1.07	-0.66
rs13823473	1	3333618	3420615	-2.13	0.23	-1.06	-0.89	-0.79	-1.27	-1.11	-0.12	-1.46	-0.62	-1.52	-2.20	0.90	0.39
rs13823450	1	3353115	3442740	-2.33	-0.23	-0.88	-0.25	-0.71	-1.31	-1.15	-0.34	-1.28	-0.58	-1.65	-2.48	0.62	0.08
ss316928264	1	3369176	3465684	-1.80	-0.71	-0.74	-0.25	-0.90	-1.18	-1.20	-0.43	-1.17	-0.09	-1.44	-1.52	-0.02	0.08
rs13823432	1	3402676	3500156	-1.94	-0.35	-0.41	0.57	-0.71	-0.21	-0.57	-0.67	-0.32	0.20	-1.70	-1.48	-0.74	1.00
rs13823420	1	3420615	3530020	-0.54	0.28	0.60	0.26	0.36	0.42	0.35	0.41	0.18	0.99	-0.26	-0.91	0.01	1.21
ss316928278	1	3442740	3542578	-0.50	-0.51	-0.31	-0.52	-0.14	-0.58	-0.42	-0.64	-0.44	-0.06	-0.10	-1.09	-0.23	0.46
rs14704727	1	3465684	3574979	-0.91	-0.17	-0.44	-1.57	-0.31	-1.06	-0.42	-0.31	-0.96	-0.28	-0.42	-1.60	-0.02	0.34
ss316928320	1	3500156	3643706	-1.07	-0.42	0.45	-1.83	-0.52	-0.36	-0.28	0.57	-0.06	0.47	-0.63	-1.68	0.12	-0.17
rs16031804	1	3530020	3671663	-0.07	-0.58	0.72	-3.19	-0.20	-0.77	-0.28	0.82	0.20	0.74	0.16	-1.05	0.80	-1.40
rs16691477	1	3542578	3682698	-0.10	-1.03	0.38	-3.56	-0.52	-1.27	-0.65	0.27	0.57	0.34	0.21	-0.76	0.69	-2.18
ss316928344	1	3574979	3710986	0.39	0.17	1.05	-2.10	0.44	0.06	0.46	1.17	0.89	0.89	0.56	-0.06	1.15	-0.75
rs16037216	1	3643706	3715316	0.96	-0.17	0.93	-0.93	0.33	0.21	0.23	0.93	1.25	0.57	0.83	0.24	0.98	-0.60
rs14714549	1	3671663	3752225	0.61	-0.11	0.35	-0.85	0.18	-0.28	-0.06	0.44	0.85	-0.16	0.26	0.14	0.93	-0.42
ss316928370	1	3682698	3774320	0.61	0.17	0.02	0.00	0.30	0.12	0.16	0.27	0.28	-0.13	0.10	0.32	0.91	0.13
rs13809301	1	3710986	3780929	0.59	-0.02	0.11	-0.25	-0.01	0.09	-0.03	0.57	-0.18	0.34	-0.39	0.56	0.66	0.13
ss316928387	1	3715316	3843082	0.83	-0.08	0.02	-0.56	0.09	-0.28	-0.17	0.59	-0.60	0.62	-0.42	0.71	0.21	-0.09
ss316928396	1	3752225	3863317	0.56	0.25	-0.01	-1.16	0.36	-0.04	0.20	0.78	-1.42	1.01	-0.23	0.58	0.40	0.23
ss316928397	1	3774320	3892228	0.56	1.10	0.43	0.00	1.02	0.76	0.94	1.15	-1.07	1.33	-0.10	0.44	1.11	0.81
rs14714496	1	3780929	3912335	0.56	0.89	0.80	0.29	0.92	0.83	0.92	1.20	0.02	1.30	0.18	0.42	0.78	0.76
rs14714425	1	3843082	3936467	0.34	1.15	0.74	0.55	1.26	0.86	1.14	1.25	0.23	0.80	0.37	-0.18	1.19	0.81
rs14714417	1	3863317	3944440	0.42	0.62	0.83	0.12	1.06	0.79	0.98	0.93	1.07	0.55	0.85	-0.27	1.29	0.16
ss316928477	1	3892228	3972881	0.20	0.17	1.03	-0.39	1.00	0.48	0.75	0.95	1.34	0.44	0.65	-0.43	1.22	-0.63
ss316928487	1	3912335	4015051	0.26	-0.92	0.67	-1.08	0.44	-0.28	0.07	0.44	1.28	-0.22	0.79	-0.63	0.67	-1.40
rs16036634	1	3936467	4030863	-0.26	-0.48	0.58	-2.73	0.44	-0.89	-0.17	0.72	0.85	0.08	0.37	-0.98	0.85	-0.84
ss316928513	1	3944440	4048006	-0.61	-0.99	-0.01	-2.88	-0.38	-1.54	-1.02	0.07	0.48	-0.55	0.01	-1.20	0.48	-1.13
rs16690735	1	3972881	4087306	-1.45	-0.05	0.33	-1.79	-0.17	-0.85	-0.57	0.34	0.18	-0.41	-0.63	-2.20	0.52	0.01
ss316928538	1	4015051	4097906	-1.03	-0.89	-1.03	-2.20	-1.32	-2.25	-1.89	-0.86	-0.93	-1.73	-1.04	-0.98	-0.18	-0.51
ss316928552	1	4030863	4123619	-1.23	-0.29	-1.10	-1.74	-0.94	-1.54	-1.37	-1.09	-1.00	-1.65	-1.20	-1.20	-0.28	0.25
ss316928561	1	4048006	4145484	-0.91	-0.58	-0.99	-1.16	-1.07	-1.23	-1.33	-0.73	-1.03	-1.77	-0.70	-1.17	0.15	-0.78
rs13827504	1	4087306	4172127	-0.40	-0.05	0.16	-1.08	-0.10	-0.28	-0.28	0.15	-0.51	-0.79	-0.17	-0.73	0.32	-0.07
rs13827482	1	4097906	4225388	-0.36	-0.29	-0.38	-2.39	-0.24	-1.14	-0.77	-0.06	-0.48	-1.24	-0.14	-0.66	0.40	-0.78
ss316928630	1	4123619	4240289	-0.72	0.33	0.40	-2.10	0.09	-0.36	-0.24	0.55	0.26	-0.19	0.16	-1.73	0.96	-0.42
rs13827443	1	4145484	4267832	-0.23	0.77	1.08	-2.48	0.57	-0.21	0.16	1.11	0.89	0.42	0.49	-1.05	1.30	-0.84
ss316928654	1	4172127	4279411	0.11	1.16	1.36	-2.88	1.00	0.06	0.63	1.23	1.17	0.69	0.39	-1.09	1.28	0.32
ss316928672	1	4225388	4307320	0.49	1.29	1.43	-2.29	1.02	0.30	0.73	1.38	1.25	0.71	0.39	-0.69	1.43	0.46
rs13827343	1	4240289	4332669	0.59	1.38	1.17	-0.93	1.13	0.30	0.83	0.90	0.96	0.76	0.54	-0.66	1.48	0.86
ss316928703	1	4267832	4355731	0.31	1.23	0.91	-1.40	0.92	-0.11	0.52	0.82	0.45	0.49	0.10	-0.69	1.38	0.64
rs10729557	1	4279411	4380941	0.79	0.96	0.40	-1.12	0.85	-0.04	0.49	0.66	-0.15	-0.13	0.67	-0.27	1.47	0.54
rs13827305	1	4307320	4388103	0.56	0.45	-0.04	-0.74	0.36	-0.25	0.00	0.55	-0.76	-0.25	0.54	0.27	1.27	0.01
rs14791420	1	4332669	4427115	0.11	-0.05	-0.92	-1.40	-0.20	-1.18	-0.77	-0.23	-0.93	-0.55	0.10	0.44	0.98	-0.48
rs15191456	1	4355731	4443516	0.08	-0.68	-1.10	-1.92	-0.67	-1.49	-1.20	-0.20	-1.03	-1.17	0.10	0.40	0.80	-1.00
rs14791391	1	4380941	4465360	0.49	-0.08	-0.10	-0.09	0.38	-0.04	0.16	0.25	-0.06	-0.98	0.71	0.37	0.73	0.21
ss316928779	1	4388103	4473207	0.31	-0.68	-0.01	0.42	-0.07	-0.21	-0.17	0.27	-0.01	-0.69	0.54	0.27	0.26	-0.17
ss316928788	1	4427115	4501544	0.31	-0.99	-0.57	0.26	-0.24	-0.77	-0.50	-0.49	-0.29	-1.36	0.42	0.14	0.19	-0.60
rs13827243	1	4443516	4526802	0.23	-0.65	-0.31	0.97	-0.07	-0.18	-0.13	-0.12	-0.54	-0.48	0.63	-0.53	-0.02	0.18
rs13621842	1	4465360	4556226	-0.33	-1.64	0.05	0.29	-0.94	-0.25	-0.65	0.48	-0.73	0.17	-0.14	-0.56	-0.91	-0.36
rs13827233	1	4473207	4571052	-0.65	-1.10	0.05	-0.09	-1.32	-0.46	-0.73	0.50	-0.51	0.47	-0.85	-0.21	-0.14	-0.69
rs13827194	1	4501544	4610004	-0.68	-0.38	-0.01	-0.32	-0.79	-0.62	-0.54	0.39	-0.54	0.47	-0.67	-0.59	0.26	0.01
rs13621831	1	4526802	4632306	-1.99	-0.48	-0.22	-0.74	-1.36	-0.93	-0.98	0.07	-0.41	0.11	-1.52	-1.81	-0.04	0.16
rs13827161	1	4556226	4677601	-1.80	0.06	0.35	-1.32	-0.79	-0.62	-0.31	0.55	0.20	-0.03	-1.65	-1.13	0.19	-0.28
ss316928869	1	4571052	4710038	-0.72	1.00	1.03	-0.81	0.69	0.21	0.78	0.91	1.03	0.31	-0.60	-0.27	0.83	0.11
rs13827135	1	4610004	4720681	-0.36	0.81	0.97	-2.06	0.94	0.12	0.70	1.02	0.94	0.47	-0.20	-0.03	0.83	-0.39
ss316928887	1	4632306	4758257	-0.16	0.94	1.36	-3.13	1.18	0.36	0.94	1.25	1.23	0.78	-0.14	0.35	0.95	-0.72
rs13827121	1	4677601	4779180	-0.07	1.44	1.58	-1.66	1.47	0.95	1.35	1.62	1.26	1.20	-0.14	0.54	1.47	0.03
rs13827107	1	4710038	4818686	0.34	1.08	1.47	-2.34	1.32	0.66	1.02	1.60	1.20	1.03	0.07	0.47	1.41	-0.04
ss316928905	1	4720681	4837187	-0.13	0.89	0.78	-2.20	0.92	-0.11	0.41	1.19	0.43	0.28	-0.53	0.16	1.49	-0.42
rs13621820	1	4758257	4874149	-1.15	0.09	-0.28	-2.39	-0.38	-1.58	-1.06	0.29	-0.51	-1.05	-1.57	-0.80	0.93	-0.84
ss316928936	1	4779180	4878547	-0.95	-0.58	-0.57	-3.08	-0.99	-1.23	-1.24	0.64	-1.17	-0.83	-1.44	-0.80	0.60	-1.06
ss316928947	1	4818686	4907476	-0.91	-1.37	-1.41	-3.72	-1.54	-2.15	-2.04	-0.23	-1.57	-1.69	-1.08	-1.28	-0.44	-1.03
rs13827081	1	4837187	4945208	-1.19	-0.42	-2.19	-2.15	-0.94	-1.91	-1.56	-1.19	-2.08	-2.12	-0.77	-1.36	-0.31	-0.87
rs13827058	1	4874149	4957770	-0.87	-1.03	-1.69	-2.88	-1.32	-1.77	-1.70	-0.96	-1.65	-1.20	-0.17	-1.73	-0.82	-0.90
rs13621816	1	4878547	4986956	0.11	-0.68	-0.99	-2.53	-0.63	-1.10	-0.98	-0.43	-0.51	-1.24	0.51	-0.40	-0.36	-0.84
rs13827048	1	4907476	5018137	-0.50	0.03	-1.52	-2.58	-0.45	-0.97	-0.81	-1.36	-0.70	-1.52	-0.10	-0.59	-0.79	-0.75
rs13827029	1	4945208	5040554	-0.54	-0.42	-1.10	-3.83	-0.83	-1.02	-1.02	-0.80	-0.44	-1.20	-0.07	-0.69	-0.39	-2.29
ss316928977	1	4957770	5057561	-1.23	-1.48	-1.56	-5.13	-1.91	-2.01	-2.09	-0.96	-1.00	-1.73	-0.67	-1.48	-0.14	-3.43
ss316928981	1	4986956	5063377	-0.43	-0.71	-0.74	-4.17	-0.94	-1.14	-1.15	-0.04	-0.06	-1.94	-0.23	-0.27	0.30	-3.08
rs15190989	1	5018137	5105441	-0.20	-0.35	-0.07	-4.58	-0.56	-0.32	-0.54	0.46	-0.18	-0.62	-0.04	0.00	0.62	-2.82
rs13826970	1	5040554	5128791	-1.23	-1.45	-0.64	-4.82	-1.77	-2.25	-2.19	0.12	-0.54	-1.86	-0.89	-1.05	0.93	-3.75
rs15190951	1	5057561	5150471	0.05	-1.07	0.19	-2.78	-0.90	-0.85	-1.06	0.44	0.20	-0.72	0.16	0.03	1.05	-3.21
rs13826962	1	5063377	5168240	0.42	-1.18	0.62	-2.83	-0.83	-0.46	-0.81	0.53	1.02	-0.55	0.29	0.71	0.46	-2.10
rs13826954	1	5105441	5180248	0.08	-0.71	0.72	-2.78	-0.67	-0.14	-0.57	-0.20	0.83	0.03	-0.10	0.56	0.15	-1.65
rs15190928	1	5128791	5202902	0.02	-0.26	0.87	-1.28	-0.07	0.09	-0.13	-0.01	0.98	-0.06	-0.01	0.32	0.23	-0.81
rs14791108	1	5150471	5221981	0.92	-0.14	1.49	-0.67	0.41	0.90	0.57	0.82	1.63	0.55	0.81	1.11	0.23	-0.54
rs13826931	1	5168240	5251513	0.77	-0.17	1.37	-2.06	0.30	1.05	0.63	0.88	1.42	0.76	0.58	1.18	0.21	-0.57
rs13826924	1	5180248	5282764	0.83	-0.23	1.57	-2.68	0.33	1.35	0.83	1.19	1.23	1.11	0.65	1.21	0.52	-1.13
ss316929011	1	5202902	5314338	0.05	-1.10	1.19	-3.19	-0.63	0.81	0.04	1.26	0.52	0.89	-0.14	0.65	0.75	-1.80
rs13826906	1	5221981	5367703	0.28	-1.68	0.89	-4.64	-1.28	0.24	-0.61	1.07	0.70	0.20	-0.07	0.89	0.62	-2.70
rs13826897	1	5251513	5387010	-0.80	-2.06	-0.01	-3.89	-2.10	-0.39	-1.42	0.22	-0.41	-0.22	-1.08	0.03	0.26	-2.78
ss316929045	1	5282764	5390843	-0.57	-1.68	-0.16	-2.15	-1.72	-1.06	-1.60	0.22	-0.12	-1.52	-0.96	0.19	0.42	-2.41
rs15190825	1	5314338	5434210	-2.08	-2.15	-1.64	-2.15	-2.76	-2.82	-3.05	-0.67	-1.13	-2.81	-2.39	-1.13	0.19	-2.82
rs15190808	1	5367703	5455328	-0.65	-1.25	-1.18	-0.89	-1.11	-1.49	-1.42	-0.52	-0.38	-2.48	-0.81	-0.21	0.40	-1.51
rs15190787	1	5387010	5464929	-1.80	-1.41	-2.28	-0.49	-1.63	-2.10	-2.04	-1.51	-2.00	-2.12	-1.57	-1.56	0.40	-1.83
rs15190761	1	5390843	5501657	-0.91	-0.58	-1.41	-0.70	-0.71	-1.54	-1.20	-0.37	-1.39	-1.69	-0.96	-0.49	1.15	-1.72
rs15190724	1	5434210	5521770	-2.79	-1.29	-1.98	-2.01	-1.91	-2.51	-2.35	-0.86	-1.96	-1.98	-2.48	-2.20	0.83	-2.45
rs15190707	1	5455328	5543120	-1.62	0.20	-0.47	-0.29	-0.34	-0.65	-0.57	0.37	-0.48	-0.79	-1.20	-1.52	1.30	-1.00
rs14791005	1	5464929	5545220	-2.68	-0.65	-0.25	-1.08	-1.72	-1.14	-1.60	0.50	0.18	-1.52	-1.87	-2.91	1.02	-2.25
rs13826806	1	5501657	5602007	-1.58	0.03	0.60	-1.32	-0.52	-0.43	-0.57	1.11	0.90	-0.45	-1.04	-1.64	1.16	-1.69
rs14790989	1	5521770	5612708	-0.61	0.28	0.99	-0.89	-0.01	0.36	0.10	1.27	1.20	0.39	-0.42	-1.94	1.02	-0.78
rs15190652	1	5543120	5636220	0.17	0.28	0.74	-0.78	0.30	0.18	0.16	1.00	1.02	0.20	0.21	-0.83	0.87	-0.45
ss316929115	1	5545220	5688988	0.49	0.09	0.40	-0.78	0.52	-0.11	0.16	0.61	0.79	-0.06	0.44	-0.27	0.99	-0.57
rs13621783	1	5602007	5712839	0.63	0.17	-0.22	0.23	0.62	-0.25	0.16	-0.01	0.18	-0.22	0.56	0.00	1.04	-0.51
ss316929137	1	5612708	5737850	0.79	0.23	0.11	0.52	0.54	0.18	0.32	0.20	0.20	-0.58	0.56	0.14	0.85	0.34
ss316929148	1	5636220	5754599	0.14	-0.23	-0.25	0.26	-0.04	-0.50	-0.35	-0.04	0.15	-1.73	0.29	-0.06	0.71	-0.20
rs13826695	1	5688988	5764845	0.31	0.33	0.83	0.50	0.69	0.48	0.55	1.02	0.96	-0.55	0.56	-0.12	1.11	0.21
rs14790910	1	5712839	5782285	0.44	0.40	1.06	0.47	0.57	0.69	0.57	1.06	1.22	-0.19	0.63	0.08	0.98	0.48
rs13826590	1	5737850	5815914	0.87	0.83	1.44	-0.32	1.00	1.17	1.10	1.34	1.55	0.39	0.87	0.83	0.82	1.26
rs13826580	1	5754599	5840282	0.44	0.96	1.27	-1.00	0.94	1.20	1.08	0.88	1.62	0.62	0.56	0.56	0.85	0.90
ss316929188	1	5764845	5887415	0.72	1.16	1.50	-0.89	1.16	1.42	1.31	1.00	1.66	1.27	0.75	0.89	0.93	1.18
rs14790888	1	5782285	5900379	0.77	1.44	1.36	-0.74	1.24	1.33	1.31	0.57	1.66	1.20	0.71	1.02	1.19	1.40
rs13826555	1	5815914	5920184	0.02	1.29	1.05	-2.29	0.92	0.83	0.92	0.22	1.39	1.22	-0.20	0.71	1.15	1.17
ss316929219	1	5840282	5956088	0.17	1.19	0.72	-1.36	0.88	0.36	0.60	0.46	0.83	0.85	-0.04	0.75	1.10	1.06
rs15190357	1	5887415	5972412	0.26	0.98	0.99	-0.29	0.72	0.36	0.49	1.14	0.81	0.78	0.24	0.58	1.23	1.10
rs13820518	1	5900379	5989314	0.42	0.92	0.74	0.29	0.72	0.27	0.46	1.17	0.31	0.74	0.37	0.73	1.08	1.16
ss316929237	1	5920184	6013298	0.31	0.48	0.80	0.32	0.27	0.33	0.23	1.19	0.26	1.01	0.39	0.47	0.85	0.83
ss316929243	1	5956088	6039064	0.92	0.45	1.12	0.55	0.52	0.71	0.55	1.56	0.48	1.11	0.95	0.92	0.69	0.95
rs13826521	1	5972412	6050972	0.92	0.09	0.95	0.03	0.27	0.36	0.26	1.09	0.36	1.44	0.97	0.71	0.38	0.72
ss316929259	1	5989314	6085128	0.99	0.17	0.80	0.26	0.38	0.30	0.29	0.97	0.15	1.31	0.95	0.97	0.40	0.48
ss316929265	1	6013298	6128645	0.61	-0.20	1.01	-0.67	-0.07	0.21	-0.03	0.91	0.66	1.15	0.69	0.47	0.58	-0.39
rs15190195	1	6039064	6148758	0.83	0.12	1.12	-0.96	0.27	0.66	0.38	1.02	0.94	0.97	0.75	0.89	0.69	0.06
rs13621730	1	6050972	6182245	0.72	0.57	1.10	-0.35	0.52	0.99	0.68	1.00	1.07	0.69	0.81	0.58	1.07	0.37
rs15190100	1	6085128	6193445	0.49	1.03	1.37	-0.06	0.76	1.25	0.96	1.60	1.23	0.36	0.79	0.19	1.52	0.11
ss316929305	1	6128645	6220761	0.63	1.08	1.20	-1.08	0.85	1.36	1.08	1.48	1.19	0.57	0.83	0.47	1.28	0.60
rs13826456	1	6148758	6260069	0.31	0.87	0.43	-1.16	0.54	0.90	0.65	0.84	0.68	-0.06	0.39	0.37	0.83	0.74
rs16703132	1	6182245	6295619	0.14	0.59	0.58	0.03	0.24	0.95	0.52	1.02	0.48	0.34	0.21	0.30	0.19	0.83
rs16021778	1	6193445	6326079	-0.10	0.06	0.62	0.18	-0.27	0.81	0.20	0.93	0.05	0.26	-0.20	0.32	-0.79	0.77
ss316929323	1	6220761	6335098	-0.36	-0.23	0.50	0.23	-0.60	0.76	0.00	0.53	-0.01	0.52	-0.81	0.54	-1.79	1.22
rs15189714	1	6260069	6359705	-1.11	-0.96	0.60	1.06	-1.45	0.56	-0.57	0.84	-0.18	0.49	-1.48	-0.09	-1.52	0.86
ss316929357	1	6295619	6381716	-0.23	0.06	1.31	1.35	0.15	1.29	0.68	1.51	0.48	1.15	-0.39	0.37	-0.68	1.37
rs14790783	1	6326079	6390170	-0.04	0.12	1.19	1.16	0.41	1.29	0.80	1.23	0.40	0.99	-0.26	0.54	-0.21	1.21
ss316929391	1	6335098	6412844	-0.20	-0.58	0.89	1.28	-0.07	1.15	0.46	1.14	0.15	1.05	-0.01	-0.09	-0.41	0.58
rs15189875	1	6359705	6449338	0.31	-0.55	1.25	1.16	0.24	1.42	0.80	1.43	0.85	1.15	0.39	0.42	0.03	0.23
ss316929417	1	6381716	6492505	0.90	0.12	1.12	0.52	0.83	1.48	1.12	1.09	1.03	0.97	0.79	0.75	-0.16	0.74
ss316929427	1	6390170	6514965	0.88	-0.17	0.72	0.50	0.33	1.24	0.73	0.72	0.55	0.93	0.60	0.99	-0.02	0.18
rs13826435	1	6412844	6531827	0.47	0.03	0.16	0.74	0.09	0.88	0.38	0.44	0.33	0.20	0.21	0.54	0.38	0.11
ss316929457	1	6449338	6545087	0.96	1.00	0.69	0.12	0.98	1.01	0.94	0.55	1.09	0.31	0.60	1.17	0.87	0.46
rs13815623	1	6492505	6572629	0.87	1.22	0.11	0.03	1.07	0.92	1.12	-0.01	0.59	-0.22	0.69	0.92	0.83	0.06
rs14740507	1	6514965	6583362	0.77	0.79	0.48	0.69	0.72	0.81	0.90	0.53	0.28	-0.03	0.81	0.94	0.54	-0.12
ss316929507	1	6531827	6644324	1.03	0.89	0.80	0.40	0.90	1.17	1.14	0.50	0.96	0.08	1.08	1.01	0.10	0.56
ss316929523	1	6545087	6651513	1.32	0.92	1.37	0.23	1.09	1.40	1.35	1.25	1.32	0.83	1.31	1.23	-0.39	0.83
ss316929539	1	6572629	6711927	1.09	0.40	1.46	0.15	0.62	1.45	1.18	1.43	1.31	1.13	1.19	0.65	-0.82	1.03
ss316929551	1	6583362	6718179	1.09	0.28	1.57	0.50	0.52	1.49	1.00	1.47	1.55	1.23	1.02	0.94	-0.88	1.43
rs14715931	1	6644324	6746581	1.10	0.89	1.52	0.45	0.92	1.45	1.16	1.29	1.73	1.27	1.00	0.97	-0.44	1.44
ss316929578	1	6651513	6776476	1.04	0.92	1.40	-0.03	0.92	1.07	0.94	1.30	1.69	0.85	1.05	0.83	-0.09	0.83
ss316929621	1	6711927	6800939	0.70	0.91	1.19	0.26	0.76	0.99	0.80	1.25	1.49	0.64	0.75	0.71	0.08	0.85
rs16718569	1	6718179	6822387	1.03	1.10	1.05	0.78	1.04	1.09	1.02	0.99	1.40	0.59	0.95	1.16	0.15	1.04
rs16718604	1	6746581	6854727	0.90	0.94	0.74	0.78	0.88	0.86	1.14	0.84	0.87	0.57	0.87	1.07	0.26	0.72
rs16040188	1	6776476	6893560	0.70	0.70	1.01	0.91	0.62	1.07	1.14	1.06	0.38	0.47	0.73	0.81	0.54	0.72
ss316929691	1	6800939	6953772	0.34	0.25	0.67	1.04	0.15	0.90	0.85	0.78	-0.29	0.34	0.37	0.51	-0.06	1.16
ss316929695	1	6822387	6982385	0.52	0.01	0.65	1.02	0.06	0.88	0.80	0.25	-0.57	0.42	0.69	0.42	-0.11	0.90
ss316929711	1	6854727	6998721	0.39	0.03	0.40	0.78	0.03	0.83	0.78	0.46	-1.10	0.11	0.56	0.40	0.12	0.86
rs16086246	1	6893560	7032156	0.17	-0.58	0.45	0.95	-0.48	0.69	0.04	0.61	-1.24	0.26	0.54	-0.12	-0.55	0.66
rs14736838	1	6953772	7045688	0.52	-0.58	-0.01	0.93	-0.34	0.48	-0.06	0.57	-1.28	0.42	0.73	0.42	-1.33	0.90
ss316929785	1	6982385	7063535	0.54	-0.26	0.02	1.37	-0.14	0.74	0.23	0.84	-1.80	0.55	0.67	0.63	-0.88	0.98
rs16756550	1	6998721	7083709	0.59	0.30	0.27	1.40	0.27	0.86	0.65	1.33	-1.35	0.85	0.49	0.96	-0.44	1.21
ss316929811	1	7032156	7119818	-0.50	-0.45	-0.44	1.31	-0.79	0.02	-0.31	0.72	-1.68	0.14	-0.70	0.24	-1.03	0.70
ss316929823	1	7045688	7127330	-0.54	0.09	0.19	1.21	-0.41	0.36	0.07	0.88	-0.29	0.08	-0.92	0.42	-0.34	0.90
rs16693359	1	7063535	7152094	-1.45	-0.29	0.62	0.52	-1.03	0.27	-0.28	0.88	-0.09	0.20	-1.48	-0.63	0.03	0.34
rs14790742	1	7083709	7169826	-0.87	0.01	1.20	0.72	-0.56	0.86	0.38	1.22	0.94	0.44	-1.12	-0.18	-0.06	0.46
rs15189578	1	7119818	7198296	-1.19	-0.96	1.22	0.12	-1.45	0.69	-0.31	0.91	1.14	0.47	-1.36	-0.49	-0.60	-0.31
rs13826269	1	7127330	7226009	0.34	-0.17	1.40	0.52	-0.14	1.13	0.57	0.93	1.29	1.13	-0.01	0.61	-0.06	0.39
rs13826287	1	7152094	7258138	0.79	-0.42	1.14	0.20	-0.07	0.81	0.41	0.41	0.94	1.31	0.67	0.73	-0.11	0.06
rs13826252	1	7169826	7287215	1.18	-0.05	1.06	0.97	0.44	0.99	0.75	0.53	1.03	1.20	0.77	1.16	0.03	0.48
ss316929946	1	7198296	7299527	1.27	-0.02	0.97	0.91	0.52	0.99	0.80	0.46	1.07	1.11	1.00	1.18	0.62	0.34
ss316929968	1	7226009	7326308	1.38	0.06	0.76	1.02	0.79	1.13	1.02	0.64	0.72	0.95	1.21	1.27	0.58	0.54
rs13826215	1	7258138	7352507	1.30	0.20	1.05	0.99	0.72	1.29	1.06	1.14	0.83	1.13	1.14	1.20	0.83	0.46
ss316930024	1	7287215	7367279	1.29	0.75	1.41	1.04	1.11	1.51	1.36	1.43	1.09	1.30	1.06	1.29	0.95	0.48
ss316930031	1	7299527	7408205	1.10	0.23	0.78	0.40	0.69	0.97	0.87	1.02	0.61	0.62	1.18	0.96	0.75	-0.34
ss316930062	1	7326308	7442282	0.56	-0.48	0.50	0.50	-0.04	0.69	0.26	0.66	0.10	0.80	0.81	0.22	-0.04	-0.63
rs13826175	1	7352507	7460267	0.17	-0.32	0.76	0.74	-0.20	0.66	0.13	0.64	0.52	1.07	0.32	0.24	-0.02	-0.34
rs14790603	1	7367279	7474807	0.44	-0.05	0.72	0.12	0.21	0.18	0.10	0.68	0.87	0.31	0.47	0.47	0.01	-0.45
rs13826145	1	7408205	7499436	0.26	-0.32	0.35	0.26	0.15	-0.11	-0.10	0.74	0.68	-0.28	-0.01	0.51	-0.16	0.23
ss316930124	1	7442282	7530900	0.47	0.55	0.69	1.01	0.74	0.56	0.60	0.95	0.72	0.64	-0.29	1.17	-0.14	0.93
ss316930136	1	7460267	7536004	0.44	1.01	0.69	1.02	1.06	0.61	0.80	0.88	0.83	0.64	-0.56	1.31	0.19	1.22
rs15189324	1	7474807	7572784	0.42	0.96	-0.13	0.62	1.00	-0.18	0.44	0.59	-0.01	-0.65	-0.20	1.06	-0.16	1.32
rs13817926	1	7499436	7603394	0.34	0.68	0.30	0.85	0.83	0.45	0.70	0.76	-0.06	-0.16	-0.42	1.01	-0.52	1.39
ss316930188	1	7530900	7635228	-0.16	0.33	0.50	0.69	0.12	0.56	0.38	0.93	0.18	0.08	-0.85	0.71	-1.21	1.33
rs15189229	1	7536004	7674539	-0.33	-0.11	0.97	0.52	-0.24	0.81	0.32	1.20	0.74	0.28	-1.04	0.56	-1.46	1.38
ss316930223	1	7572784	7689459	-0.07	-0.23	1.33	-0.39	-0.24	0.86	0.35	1.58	1.09	0.57	-0.70	0.65	-1.33	1.39
ss316930247	1	7603394	7719295	-0.47	0.09	1.41	-0.03	-0.17	1.01	0.49	1.38	1.38	0.97	-1.32	0.54	-0.79	1.43
ss316930259	1	7635228	7739854	-0.57	0.52	1.39	0.29	-0.04	1.09	0.49	1.25	1.48	1.42	-1.08	0.49	-0.65	1.36
ss316930267	1	7674539	7755537	-0.68	0.92	1.06	0.85	0.30	0.99	0.60	0.53	1.35	1.27	-1.00	0.14	-0.28	1.42
ss316930279	1	7689459	7779924	-1.36	1.03	0.35	0.26	0.24	0.21	0.16	-0.17	0.74	0.99	-1.61	-0.43	0.05	1.41
ss316930306	1	7719295	7811318	-1.23	0.75	-0.92	0.89	-0.01	-0.36	-0.24	-1.76	-0.32	0.39	-1.83	0.06	-0.47	1.31
rs15189059	1	7739854	7820270	-0.65	0.85	-0.16	0.57	0.27	-0.01	0.10	-0.49	0.07	0.42	-1.00	0.27	-0.28	0.60
rs14790535	1	7755537	7848644	-0.40	0.35	-0.34	-0.22	-0.07	-0.81	-0.50	-0.61	0.13	-0.06	-0.67	0.19	0.15	-0.04
ss316930326	1	7779924	7869930	0.02	0.23	0.27	-1.40	-0.01	-0.73	-0.46	0.34	0.40	0.42	-0.29	0.65	0.50	-0.31
ss316930339	1	7811318	7908619	0.08	0.20	0.65	-1.08	0.60	-0.25	0.13	0.48	1.00	0.67	-0.42	0.89	0.66	-0.66
rs14790510	1	7820270	7913227	0.52	0.66	1.25	-2.29	1.00	0.09	0.55	0.74	1.45	1.11	0.10	0.67	1.33	-0.87
rs15188977	1	7848644	7976967	0.26	0.87	1.01	-1.53	1.06	0.24	0.63	-0.20	1.52	1.27	-0.46	0.71	1.49	0.37
rs14738841	1	7869930	7996150	0.14	0.91	0.43	-0.70	1.04	-0.08	0.52	-0.89	1.05	0.87	-0.39	0.54	1.29	0.88
rs14790501	1	7908619	8036217	-0.36	0.52	-0.47	-1.32	0.67	-1.06	-0.13	-2.11	0.40	0.14	-0.96	0.11	0.85	0.81
rs15188946	1	7913227	8065891	0.26	0.70	0.11	-0.85	0.44	-0.43	0.20	-1.58	0.74	0.47	0.04	0.19	0.66	1.07
rs13825879	1	7976967	8089846	-0.54	0.48	-0.01	-1.40	-0.04	-0.69	-0.17	-0.89	0.81	0.20	-0.56	0.00	0.48	0.88
ss316930409	1	7996150	8129629	0.31	-0.29	-0.04	-1.79	-0.31	-1.18	-0.50	0.02	0.10	0.00	0.16	-0.18	0.21	0.08
ss316930423	1	8036217	8154577	0.20	-0.65	0.40	-0.93	-0.60	-0.46	-0.39	0.64	0.07	0.67	-0.23	0.11	-0.23	0.06
rs15188804	1	8065891	8171584	0.96	-0.29	0.99	0.18	0.15	0.45	0.44	1.17	0.83	0.95	0.54	0.65	0.05	0.30
ss316930460	1	8089846	8191935	0.68	-0.78	0.58	-0.49	-0.34	-0.14	-0.35	1.02	0.57	0.39	0.16	0.40	0.26	-0.42
rs13825829	1	8129629	8231489	0.97	-0.32	0.78	0.55	0.15	0.39	0.16	1.07	0.28	0.55	0.51	0.79	-0.21	0.11
rs13825773	1	8154577	8246402	0.54	-0.35	0.40	0.23	-0.14	-0.08	-0.24	0.46	0.13	0.34	0.26	0.79	-0.88	0.62
ss316930516	1	8171584	8267012	0.05	0.38	0.72	-1.04	0.36	-0.25	0.00	0.74	0.68	0.34	-0.23	0.40	-0.57	0.68
ss316930536	1	8191935	8280454	-0.33	0.48	1.03	-0.89	0.54	0.12	0.41	0.80	0.79	0.69	-0.46	0.40	0.17	0.21
ss316930558	1	8231489	8318781	-0.40	1.03	1.22	0.12	0.94	0.61	0.85	1.02	0.92	0.99	-0.53	0.32	0.50	0.66
rs13825730	1	8246402	8338117	-0.47	0.59	0.97	0.23	0.60	0.42	0.57	1.00	0.89	0.85	-0.53	0.14	0.42	0.41
rs14790370	1	8267012	8358165	0.20	1.15	1.56	1.01	1.18	1.27	1.26	1.52	1.49	1.36	-0.01	0.54	1.04	0.66
rs13825718	1	8280454	8382129	0.61	0.92	1.58	1.42	1.21	1.52	1.40	1.48	1.57	1.39	0.49	0.77	1.24	0.60
rs14790338	1	8318781	8401914	0.42	1.23	1.45	1.34	1.19	1.56	1.38	1.51	1.55	1.15	0.37	0.44	1.08	0.95
rs13825684	1	8338117	8424283	0.49	0.89	1.37	1.01	0.96	1.44	1.19	1.58	1.49	0.69	0.29	0.71	0.93	0.68
ss316930608	1	8358165	8434677	0.49	1.19	1.47	0.97	1.16	1.57	1.36	1.62	1.50	1.09	0.29	0.71	1.20	0.98
rs14790284	1	8382129	8466101	0.34	1.19	1.45	0.09	1.11	1.42	1.26	1.60	1.48	0.64	0.39	0.54	1.18	0.77
rs14790267	1	8401914	8502473	0.59	1.38	1.50	-0.89	1.16	1.27	1.26	1.53	1.40	0.36	0.42	0.81	1.11	0.92
rs15188495	1	8424283	8525681	0.34	0.83	1.01	-0.32	0.57	0.66	0.63	1.02	0.76	0.03	0.01	0.81	0.71	0.62
rs15188487	1	8434677	8555167	0.63	1.11	1.25	-0.60	1.07	0.83	0.98	0.97	1.05	0.08	0.34	1.01	1.01	0.92
rs13825646	1	8466101	8591235	0.72	1.03	1.01	-0.42	1.04	0.45	0.83	0.20	0.87	-0.25	0.47	1.04	0.42	0.85
rs13787599	1	8502473	8606142	0.26	0.38	0.02	0.06	0.41	-0.21	0.13	-0.86	-0.12	-0.58	-0.29	0.94	-0.44	0.85
ss316930666	1	8525681	8643074	-0.50	-0.48	-1.18	0.97	-0.48	-0.73	-0.77	-1.99	-1.17	-0.58	-1.12	0.65	-1.30	0.77
rs13825609	1	8555167	8663351	0.26	0.25	0.22	0.42	0.49	-0.04	0.20	-0.49	-0.01	0.49	-0.10	0.92	-0.47	1.12
ss316930672	1	8591235	8671505	0.39	-0.38	-0.47	1.04	0.03	-0.25	-0.17	-1.61	-0.86	1.18	0.01	0.96	-1.75	1.09
ss316930679	1	8606142	8692479	0.56	-0.02	-0.04	0.52	0.44	-0.21	0.10	-0.31	-0.44	1.22	0.37	0.92	-0.57	1.26
ss316930692	1	8643074	8712461	0.72	0.64	0.69	0.40	0.90	0.30	0.63	0.66	0.28	1.47	0.37	1.20	0.28	1.43
rs13825538	1	8663351	8781041	1.16	0.59	0.93	0.37	1.06	0.42	0.78	0.76	0.50	1.67	1.03	1.33	0.38	1.36
rs13825535	1	8671505	8783584	0.96	-0.08	0.22	0.69	0.41	-0.04	0.13	-0.37	-0.26	1.68	0.69	1.30	-0.44	1.16
ss316930708	1	8692479	8814334	0.70	0.57	0.55	0.06	0.60	-0.04	0.26	0.57	0.05	1.51	0.54	1.10	0.54	1.22
ss316930714	1	8712461	8853161	0.39	-0.58	-0.13	-0.29	-0.45	-0.81	-0.73	-0.37	-0.18	0.97	0.34	0.73	-0.18	0.34
rs13787569	1	8781041	8887324	0.44	-0.78	-1.03	-0.29	-0.56	-1.54	-1.15	-1.36	-0.86	0.28	0.75	0.19	0.08	-0.23
ss316930742	1	8783584	8892458	-0.04	-0.75	-1.73	-1.32	-0.79	-2.56	-1.75	-1.51	-1.28	-1.17	0.18	0.08	0.42	-0.66
ss316930758	1	8814334	8923705	0.23	-0.55	-0.96	-2.58	-0.52	-2.35	-1.46	-0.55	-0.44	-2.43	0.79	-0.49	0.96	-1.23
rs13825435	1	8853161	8964016	-0.10	-1.48	-1.37	-3.40	-1.36	-2.99	-2.29	-1.09	-0.32	-3.61	0.44	-0.59	0.54	-2.18
rs14790100	1	8887324	8985426	0.11	-0.61	-0.67	-1.61	-0.67	-1.67	-1.28	-0.86	0.33	-2.16	0.10	0.16	0.87	-1.10
ss316930762	1	8892458	9018121	-0.07	-1.33	-0.54	-1.92	-1.28	-1.67	-1.65	-1.26	0.83	-2.21	-0.26	0.22	0.21	-1.26
ss316930764	1	8923705	9052515	0.23	-0.45	0.38	-1.28	-0.24	-0.18	-0.31	-0.58	1.40	-0.62	0.07	0.40	0.15	-0.42
ss316930784	1	8964016	9062348	-0.23	0.30	0.25	-0.89	0.12	0.48	0.20	-1.44	1.49	0.23	-0.67	0.37	0.38	0.21
rs13825386	1	8985426	9080900	-0.07	0.85	0.76	0.23	0.79	1.17	0.92	-1.58	1.44	1.15	-0.33	0.24	0.46	0.77
ss316930806	1	9018121	9110729	-0.87	1.01	0.72	-0.22	0.74	1.03	0.83	-0.49	0.96	0.78	-0.70	-0.59	0.64	0.93
rs13825349	1	9052515	9128368	-0.83	1.42	1.33	0.69	1.23	1.53	1.36	0.64	1.07	1.51	-0.56	-0.69	1.19	1.17
rs14790060	1	9062348	9158441	-0.95	1.49	1.51	0.50	1.18	1.48	1.38	1.07	1.09	1.39	-0.67	-0.76	1.36	1.13
ss316930832	1	9080900	9180887	-0.57	1.47	1.64	0.80	1.21	1.38	1.45	1.57	0.94	1.20	-0.42	-0.24	1.04	1.22
rs13825301	1	9110729	9212768	-0.83	1.10	1.27	0.87	0.62	1.07	1.08	1.39	0.59	0.85	-1.00	0.03	0.56	1.01
rs15188005	1	9128368	9297360	-0.83	0.75	1.03	0.99	0.30	0.92	0.87	0.90	0.55	0.87	-1.28	0.32	0.19	0.64
rs13825272	1	9158441	9334718	-2.04	-0.38	0.19	0.52	-1.28	0.09	-0.24	-0.09	-0.06	0.11	-2.68	-0.30	-0.97	-0.17
rs14790010	1	9180887	9382911	-1.99	-1.37	-0.41	0.06	-2.10	-0.58	-1.20	-0.80	-0.24	-0.13	-2.63	-0.33	-1.39	-0.51
rs14790004	1	9212768	9384510	-1.67	-2.23	-1.06	-0.49	-2.65	-1.31	-2.24	-1.47	-0.32	-0.38	-2.43	-0.03	-1.30	-0.94
ss316930879	1	9297360	9407339	-1.11	-1.97	-0.85	-1.45	-2.20	-1.81	-2.24	-1.47	0.40	-0.98	-1.65	0.19	-0.77	-1.10
ss316930885	1	9334718	9444146	-0.65	-0.82	-0.64	-1.20	-1.11	-1.31	-1.37	-1.26	0.64	-0.94	-1.04	0.40	-0.11	-0.60
ss316930889	1	9382911	9467794	0.63	0.25	0.40	-0.81	0.24	-0.25	-0.06	-0.04	0.87	0.14	0.49	1.04	0.54	0.43
rs13825242	1	9384510	9490193	0.72	0.30	0.33	0.37	0.33	0.21	0.20	0.15	0.45	0.39	0.56	1.13	0.38	0.68
rs14789971	1	9407339	9503143	0.79	0.59	-0.04	1.08	0.57	0.36	0.41	0.02	-0.32	0.28	0.54	1.20	0.58	0.93
rs13787493	1	9444146	9550747	1.09	1.08	0.69	1.42	1.06	1.05	1.06	0.88	-0.26	1.09	0.88	1.18	0.90	1.27
rs15187818	1	9467794	9563332	1.29	0.81	0.38	1.42	0.96	0.88	0.94	0.46	-0.79	1.13	1.21	1.18	0.75	1.25
rs13825205	1	9490193	9572531	1.03	0.45	0.53	0.97	0.57	0.71	0.63	0.27	-0.12	0.83	0.77	1.11	0.40	1.06
rs13825197	1	9503143	9632399	0.63	0.89	0.62	0.91	0.69	0.69	0.68	-0.20	0.72	0.59	0.54	0.42	1.02	1.14
rs15187768	1	9550747	9660363	0.49	1.07	0.83	0.32	0.79	0.53	0.65	-0.12	1.15	0.52	0.42	0.32	1.30	1.12
rs15187758	1	9563332	9694952	0.49	1.08	0.69	-0.42	0.79	0.15	0.52	0.02	1.25	-0.25	0.39	0.44	1.16	0.92
rs13825185	1	9572531	9695171	0.56	1.29	1.40	-1.36	1.02	0.56	0.90	1.00	1.59	-0.06	0.26	0.67	1.10	0.95
ss316930948	1	9632399	9739668	0.94	1.03	1.22	-0.60	0.94	0.53	0.85	1.09	1.42	0.36	0.67	1.04	0.88	0.58
rs16702996	1	9660363	9774953	1.03	0.89	0.74	-0.67	0.88	-0.01	0.63	0.93	0.61	-0.19	0.79	1.11	0.21	0.62
rs14797284	1	9694952	9799338	0.47	-0.11	0.25	-0.93	-0.07	-0.54	-0.17	0.57	-0.04	-0.65	0.44	0.24	-1.09	-0.07
ss316930974	1	9695171	9837144	0.39	-0.51	0.14	-0.46	-0.38	0.02	-0.20	0.15	-0.35	0.23	0.42	0.35	-1.89	-0.02
rs13834529	1	9739668	9869949	-1.23	-2.06	-1.10	-0.60	-2.25	-1.06	-1.89	-1.06	-1.17	-0.19	-0.96	-1.05	-2.45	-0.97
ss316930997	1	9774953	9902414	-2.63	-1.64	-2.37	-0.19	-2.50	-1.77	-2.40	-2.38	-2.12	-1.13	-1.83	-2.95	-2.09	-0.66
rs13834498	1	9799338	9984533	-1.90	-1.97	-0.57	0.06	-2.50	-0.39	-1.60	-0.80	-0.66	0.17	-1.40	-1.90	-2.45	-0.51
rs15203656	1	9837144	9991121	-0.95	-0.78	-0.25	0.72	-1.23	0.36	-0.50	-0.58	-0.41	0.67	-0.85	-0.59	-2.41	0.39
rs13834461	1	9869949	10048969	-0.91	-1.48	-0.61	0.23	-1.77	-0.58	-1.28	-0.89	-0.41	0.03	-0.63	-0.83	-1.82	-0.23
rs13834451	1	9902414	10055960	-0.26	-0.26	0.33	0.78	-0.56	0.36	-0.17	-0.34	0.23	0.34	0.13	-0.53	-0.60	0.48
rs16757464	1	9984533	10110240	0.08	0.03	1.05	0.40	-0.20	0.76	0.23	0.76	0.48	0.78	0.13	0.32	-0.41	0.72
ss316931037	1	9991121	10143550	-1.19	-0.71	0.19	-0.89	-1.28	-0.36	-1.02	-0.28	0.13	-0.32	-1.36	-0.40	-0.44	-0.25
ss316931045	1	10048969	10163211	-1.07	-0.92	0.25	-1.49	-1.41	-0.81	-1.33	0.32	-0.06	-0.90	-0.96	-0.66	0.32	-0.81
rs15203549	1	10055960	10173625	-1.36	-0.55	0.43	-1.28	-1.19	-0.58	-1.06	0.88	-0.57	-0.69	-1.20	-0.83	0.58	-0.54
rs14797199	1	10110240	10210511	-0.40	-1.03	0.33	-1.53	-1.19	-0.77	-1.15	1.19	-1.21	-0.28	-0.29	-0.09	0.21	-0.81
rs15203519	1	10143550	10309016	-0.47	-1.64	-0.41	-2.48	-1.68	-1.77	-1.89	0.25	-0.41	-1.65	-0.42	-0.15	-0.18	-1.26
rs13834355	1	10163211	10341017	0.20	-0.61	0.35	-1.53	-0.60	-0.73	-0.77	0.95	-0.48	-0.38	0.34	0.27	0.67	-0.72
ss316931087	1	10173625	10342882	-0.23	-0.99	0.25	-2.20	-1.07	-1.02	-1.20	0.25	0.33	-0.62	-0.39	0.35	0.01	-0.45
ss316931103	1	10210511	10369598	-0.40	-0.71	0.43	-1.70	-0.94	-0.69	-0.98	-0.14	0.57	-0.62	-0.96	0.65	-0.28	0.25
ss316931135	1	10309016	10405973	-1.53	-0.29	0.60	-2.73	-1.03	-0.77	-1.06	-0.26	0.90	-0.62	-2.78	0.47	0.03	0.30
rs13834279	1	10341017	10414751	-1.19	0.68	0.99	-1.00	-0.04	0.12	-0.10	0.86	0.40	0.36	-2.29	0.63	0.90	0.68
ss316931147	1	10342882	10444877	-2.04	0.59	0.67	-1.97	-0.38	-0.50	-0.57	0.76	-0.06	0.23	-3.36	0.22	0.85	0.60
rs13715070	1	10369598	10460018	-0.91	1.10	1.28	-2.20	0.54	0.15	0.29	1.32	-0.09	0.91	-1.78	0.65	1.39	0.52
rs14797129	1	10405973	10500987	-1.03	0.77	1.22	-1.49	0.18	0.42	0.35	1.44	-0.18	1.22	-1.57	0.24	1.39	-0.31
ss316931173	1	10414751	10502705	-0.04	0.98	1.27	0.00	0.65	0.83	0.78	1.44	0.02	1.23	-0.74	0.54	1.38	0.21
ss316931179	1	10444877	10543807	0.26	0.94	1.28	-1.04	0.69	0.58	0.70	1.43	0.02	1.15	-0.01	0.30	1.36	0.08
rs13834230	1	10460018	10565781	0.34	1.03	1.34	-0.70	0.79	0.71	0.83	1.49	0.20	1.09	0.04	0.37	1.38	0.25
rs13834205	1	10500987	10608978	0.26	1.16	1.43	0.23	0.81	1.03	0.96	1.59	0.61	1.34	-0.23	0.37	1.37	0.62
ss316931205	1	10502705	10630266	-0.47	1.16	0.76	-0.74	0.62	-0.08	0.23	1.04	-0.09	0.36	-1.20	-0.12	1.33	0.66
rs13834191	1	10543807	10634047	-0.61	0.55	0.38	-1.66	0.03	-0.77	-0.46	0.55	-0.09	0.59	-1.16	0.22	0.75	0.48
rs14797049	1	10565781	10667639	-1.03	-0.17	-0.04	-1.28	-0.71	-1.06	-1.06	-0.46	0.02	0.69	-2.10	0.37	0.08	0.32
rs13834163	1	10608978	10689946	-0.04	-0.55	0.02	-0.63	-0.60	-0.73	-0.85	-0.31	-0.15	0.31	-0.42	0.47	-0.16	-0.02
ss316931245	1	10630266	10717857	-0.54	-0.89	-0.41	-1.66	-1.07	-1.49	-1.46	-0.96	-0.44	-0.32	-1.08	0.42	-0.11	-0.60
ss316931251	1	10634047	10746009	0.39	-1.33	0.02	-1.53	-0.94	-1.06	-1.20	-0.43	-0.06	0.00	0.34	0.58	-0.39	-1.03
ss316931267	1	10667639	10762279	0.61	-1.81	0.11	-1.88	-1.15	-1.10	-1.33	0.04	-0.21	-0.13	0.67	0.22	-0.36	-1.98
rs15203102	1	10689946	10794165	0.96	-0.61	0.78	-1.04	-0.17	0.06	-0.17	0.76	-0.06	0.34	0.95	0.47	0.50	-1.26
ss316931281	1	10717857	10811723	0.36	-0.38	0.43	-0.93	-0.34	-0.25	-0.42	0.32	-0.04	0.23	-0.01	0.44	0.40	-0.63
rs14797001	1	10746009	10834502	-0.10	-0.92	-0.16	-0.70	-0.99	-0.69	-1.02	0.12	-0.76	0.11	-0.33	-0.33	-0.06	-0.51
rs13834125	1	10762279	10858351	-0.20	0.33	0.27	-0.56	0.18	-0.25	-0.13	0.04	0.31	0.42	-1.28	0.30	0.40	0.48
rs15203045	1	10794165	10875933	-2.08	0.30	-0.47	-0.85	-0.41	-0.93	-0.81	-0.67	-0.12	-0.69	-3.36	-0.66	0.32	0.54
ss316931309	1	10811723	10904488	-3.67	-0.02	-1.10	-1.79	-1.11	-2.10	-1.79	-0.49	-0.57	-2.07	-4.81	-1.64	0.26	0.21
rs14796957	1	10834502	10930622	-1.85	0.23	-0.88	-1.53	-0.34	-1.81	-1.15	-0.34	-0.35	-1.77	-2.68	-0.53	0.58	0.21
rs14796955	1	10858351	10975292	-0.80	0.83	0.22	-0.29	0.47	-0.39	0.00	0.55	0.33	-1.01	-1.44	0.14	0.50	0.08
rs13715053	1	10875933	10978471	-1.67	0.30	-0.10	0.42	-0.48	-0.18	-0.46	0.50	-0.60	-0.72	-2.15	-0.36	-0.04	0.16
ss316931323	1	10904488	11014866	-0.68	0.77	0.55	1.02	0.21	0.56	0.32	0.86	0.07	0.28	-1.20	0.37	0.26	0.72
rs13834079	1	10930622	11045137	-1.03	0.62	0.83	1.34	-0.04	0.92	0.41	0.57	0.96	0.80	-1.57	0.16	0.19	0.52
ss316931356	1	10975292	11084794	-1.49	0.50	0.91	0.83	-0.34	0.74	0.13	0.91	0.92	0.64	-2.20	0.03	0.10	0.39
rs15202932	1	10978471	11106989	-3.00	-0.71	-0.16	-0.42	-1.91	-0.62	-1.42	-0.04	0.28	-0.25	-3.58	-1.24	0.01	-0.07
rs15202849	1	11014866	11130154	-1.40	0.15	0.38	-0.49	-0.63	-0.39	-0.57	0.39	0.96	-0.38	-1.78	-0.94	0.91	0.11
ss316931383	1	11045137	11141313	-0.43	0.55	0.30	-0.39	0.06	-0.43	-0.20	0.15	1.14	-0.94	-1.04	-0.56	1.25	0.34
ss316931399	1	11084794	11173577	0.70	0.91	0.19	-0.93	0.74	-0.73	0.13	0.15	1.09	-1.69	0.04	0.32	1.23	0.62
rs13833955	1	11106989	11199007	0.87	0.96	0.35	-0.74	0.85	-0.50	0.29	-0.31	1.51	-1.56	0.18	0.32	1.24	0.74
ss316931405	1	11130154	11212449	1.07	1.08	0.58	0.15	1.04	0.06	0.63	-0.06	1.62	-1.32	0.44	0.69	1.18	1.06
rs13833945	1	11141313	11246803	0.61	0.83	0.02	0.03	0.65	-0.14	0.23	-0.58	1.31	-1.69	-0.04	0.40	0.93	0.90
rs13833917	1	11173577	11255905	0.23	0.98	0.35	0.29	0.67	0.21	0.55	0.27	0.87	-0.83	-0.14	0.14	0.98	0.85
rs14796846	1	11199007	11290988	-1.03	0.25	-0.28	-0.42	-0.34	-0.54	-0.39	-0.04	0.10	-1.13	-1.16	-0.76	0.75	0.23
rs13833880	1	11212449	11301215	-1.19	0.25	-0.16	-0.78	-0.41	-0.58	-0.42	0.15	0.05	-0.72	-0.70	-1.68	0.95	-0.12
ss316931429	1	11246803	11330930	-0.36	0.66	0.05	-1.45	0.21	-0.65	-0.10	0.12	0.55	-0.76	0.26	-1.36	1.39	-0.54
rs14796820	1	11255905	11382145	0.36	0.94	0.43	-1.40	0.69	-0.62	0.29	0.72	0.66	-0.38	0.58	-0.76	1.28	-1.16
rs13833849	1	11290988	11419510	0.70	0.89	0.43	-1.74	0.76	-0.73	0.20	0.80	0.94	-0.55	0.71	-0.24	1.32	-1.37
rs13715018	1	11301215	11429337	1.30	1.31	1.05	-0.46	1.36	0.58	1.14	1.22	1.50	-0.58	1.22	0.63	1.52	-0.28
ss316931457	1	11330930	11456848	0.94	1.29	1.30	0.62	1.21	1.11	1.23	1.32	1.52	-0.13	0.60	0.61	1.28	0.28
ss316931469	1	11382145	11487507	0.88	1.10	1.14	0.52	1.04	0.95	1.08	1.19	1.25	0.03	0.04	1.06	0.80	0.76
rs13833802	1	11419510	11510866	0.90	0.92	1.43	0.69	0.92	1.25	1.14	1.02	1.42	0.36	0.13	1.07	1.04	1.13
rs13833799	1	11429337	11523342	0.92	0.68	1.39	0.72	0.74	1.24	1.00	1.06	1.15	0.55	0.21	1.02	0.93	1.04
ss316931483	1	11456848	11541863	0.96	0.48	1.47	0.52	0.60	1.13	0.85	0.88	0.70	1.11	0.29	0.99	0.76	0.93
rs13833789	1	11487507	11569597	1.30	0.52	0.89	-0.49	0.85	0.24	0.57	0.02	0.13	0.67	0.79	1.36	0.96	0.81
rs14796765	1	11510866	11594292	1.38	0.79	1.36	0.52	1.09	1.13	1.14	0.46	0.68	1.25	1.08	1.16	1.16	0.98
ss316931485	1	11523342	11616965	1.36	0.75	1.24	-0.06	1.09	1.09	1.12	0.41	0.68	1.16	1.10	1.29	1.33	0.68
rs13714994	1	11541863	11652512	0.88	0.06	0.67	-0.19	0.36	0.64	0.52	-0.83	0.48	0.59	0.32	1.07	0.82	0.28
ss316931494	1	11569597	11661981	0.74	-0.02	0.43	-0.78	0.18	0.21	0.23	-0.49	0.66	0.28	0.51	0.81	0.83	0.08
rs13833760	1	11594292	11720881	-0.33	-0.75	0.25	-0.16	-0.83	0.24	-0.28	-0.43	0.38	-0.16	-0.36	-0.36	0.17	-0.25
rs13833725	1	11616965	11741349	-1.40	-0.20	-0.25	-0.35	-0.79	-0.01	-0.54	-0.89	0.05	-0.41	-1.24	-0.73	0.71	-0.07
rs13833691	1	11652512	11741975	-1.53	-0.29	-0.13	-0.96	-1.03	-0.54	-0.94	-0.86	-0.09	-0.87	-1.00	-1.52	0.69	-0.20
rs16058547	1	11661981	11783668	-1.15	0.57	0.14	-1.83	-0.14	0.18	-0.10	-0.76	0.33	-0.58	-0.53	-1.56	1.08	0.62
rs13833680	1	11720881	11800007	-1.11	1.01	0.05	-0.35	0.30	0.50	0.32	-1.44	0.50	0.23	-1.12	-0.83	1.22	1.06
rs14796720	1	11741349	11830018	-0.50	1.23	0.45	-0.70	0.69	1.18	0.90	-1.06	0.79	0.87	-0.56	-0.24	1.37	1.26
rs13833672	1	11741975	11888945	-0.68	1.03	0.62	-0.96	0.44	1.29	0.85	-0.46	0.79	0.87	-0.70	-0.46	1.10	1.22
rs15202343	1	11783668	11902085	-1.32	1.13	0.60	0.29	0.38	1.45	1.04	-0.09	1.03	1.16	-1.61	-0.53	0.98	1.44
rs15202322	1	11800007	11928944	-0.26	0.87	1.17	0.23	0.41	1.44	1.04	0.90	1.34	1.44	-0.77	-0.27	1.16	0.98
rs13714976	1	11830018	11946602	-0.10	0.06	1.12	-1.24	-0.17	1.18	0.60	1.11	1.15	1.22	-0.39	-0.73	0.90	0.16
rs15202242	1	11888945	11986938	0.59	-0.05	1.15	-1.61	0.06	0.66	0.38	1.19	1.23	1.09	0.07	-0.03	0.64	0.30
ss316931573	1	11902085	12012343	1.10	-0.55	1.20	-2.68	0.03	0.06	0.07	1.38	1.34	0.71	0.85	0.42	0.76	-0.81
rs13833588	1	11928944	12015780	1.25	-1.48	0.45	-4.29	-0.38	-1.23	-0.94	0.84	0.76	-0.09	0.87	0.81	-0.02	-1.26
rs15202191	1	11946602	12052030	0.88	-0.71	0.48	-2.68	-0.24	-0.85	-0.65	0.59	0.87	-0.41	0.58	0.61	0.12	-0.17
ss316931601	1	11986938	12084602	0.02	-0.99	-0.31	-0.74	-0.90	-0.93	-1.11	-0.26	0.31	-1.17	-0.42	0.27	-0.55	0.11
rs13833546	1	12012343	12103932	-0.83	-0.89	-0.04	0.52	-1.23	-0.21	-0.90	-0.20	0.55	-0.58	-1.00	-0.36	-0.14	-0.15
ss316931609	1	12015780	12126885	-0.91	-0.96	-0.61	0.76	-1.32	-0.54	-1.11	-0.64	-0.12	-1.01	-1.78	0.14	-0.97	0.54
rs13833530	1	12052030	12170695	-0.50	-0.02	0.45	0.62	-0.45	0.21	-0.24	0.12	0.68	0.20	-1.24	-0.21	-0.21	0.30
rs15202108	1	12084602	12189693	0.20	0.03	0.43	0.50	-0.14	0.18	-0.10	0.12	0.68	0.39	-0.89	0.22	-0.23	0.41
ss316931643	1	12103932	12194724	1.04	0.68	1.17	0.47	0.72	0.83	0.73	0.88	1.31	1.22	0.16	0.67	0.66	0.32
ss316931659	1	12126885	12212859	1.32	0.85	0.99	-0.81	1.02	0.30	0.68	1.02	1.05	0.69	0.54	1.10	0.96	0.32
rs13833482	1	12170695	12252170	1.28	1.37	1.43	-0.03	1.34	0.97	1.28	1.33	1.36	1.39	0.71	0.79	1.48	0.72
ss316931675	1	12189693	12302872	1.16	1.25	1.37	0.72	1.32	1.27	1.40	1.07	1.40	1.30	0.71	0.89	1.55	0.95
rs13833472	1	12194724	12322912	0.85	1.10	1.37	0.45	1.37	1.22	1.42	1.12	1.35	1.31	0.44	0.83	1.44	0.83
rs13833453	1	12212859	12328332	0.63	0.77	1.19	0.32	1.27	0.99	1.28	1.06	1.20	0.74	0.42	0.87	1.07	0.98
rs13833395	1	12252170	12392490	0.49	0.73	1.20	0.83	1.37	1.15	1.39	0.78	1.25	1.20	0.37	0.87	0.90	1.06
rs13833386	1	12302872	12397517	0.61	0.38	0.65	0.50	1.39	0.64	1.14	-0.20	1.22	0.42	0.39	1.06	0.76	0.79
rs13833345	1	12322912	12425538	0.47	0.33	0.40	0.18	1.39	0.06	0.92	0.29	0.94	-0.03	0.13	1.09	0.73	0.74
rs13833337	1	12328332	12436243	0.83	0.17	-0.25	-0.49	1.26	-0.93	0.46	0.04	0.36	-0.79	0.49	1.28	0.83	0.37
rs13833316	1	12392490	12480716	-0.23	0.30	-1.18	-1.97	0.92	-2.30	-0.31	-0.86	-0.41	-1.48	-0.70	0.67	0.98	0.39
rs13833309	1	12397517	12494418	-0.72	0.09	-0.41	-2.68	0.38	-1.86	-0.57	-0.01	0.20	-1.69	-1.20	0.32	0.88	0.16
ss316931739	1	12425538	12506139	-0.76	0.09	0.45	-2.73	0.38	-1.02	-0.28	0.95	0.33	-0.16	-1.12	0.22	0.56	0.54
rs13833287	1	12436243	12546062	-0.40	-0.35	0.76	-3.56	-0.01	-0.89	-0.50	1.06	0.50	0.55	-0.53	0.22	0.17	0.30
rs14796413	1	12480716	12564152	-0.33	-0.61	0.50	-3.83	-0.20	-1.23	-0.77	0.70	0.38	0.36	-0.20	0.08	-0.23	0.34
ss316931755	1	12494418	12619938	0.14	-0.08	1.19	-2.20	0.30	-0.01	0.10	1.48	0.87	0.95	0.21	0.44	-0.11	0.90
rs13833251	1	12506139	12640533	0.34	-0.26	0.43	-2.48	0.27	-0.97	-0.35	0.95	-0.15	0.67	0.47	0.49	-0.16	0.72
rs13714893	1	12546062	12672757	0.61	-0.51	0.30	-2.06	-0.04	-0.97	-0.54	0.82	-0.09	0.44	0.65	0.69	-0.09	0.32
rs13833207	1	12564152	12690195	-0.07	-0.11	-0.74	-1.57	-0.24	-1.77	-1.02	0.22	-1.10	-0.76	-0.26	0.40	-0.11	0.86
ss316931809	1	12619938	12696284	-0.36	0.09	-0.10	-0.03	0.03	-0.62	-0.35	0.78	-0.44	-0.28	-0.53	0.06	0.38	0.72
ss316931821	1	12640533	12736077	0.44	0.40	0.22	-0.70	0.54	-0.28	0.20	0.66	0.02	0.03	0.39	0.63	0.17	-0.02
rs15201389	1	12672757	12773444	0.56	0.87	0.99	-0.29	1.16	0.53	0.92	1.22	0.98	0.67	0.67	0.47	0.66	0.43
ss316931863	1	12690195	12790600	0.52	0.87	0.43	-0.63	1.19	-0.08	0.73	0.59	0.61	0.20	0.65	0.54	0.75	0.34
rs13833148	1	12696284	12801391	0.90	0.92	0.89	-0.67	1.44	0.30	1.08	1.11	0.87	0.69	1.02	0.90	0.88	0.28
rs15201239	1	12736077	12840059	0.90	0.91	0.80	-2.10	1.43	-0.18	0.94	0.95	0.70	0.85	1.03	0.92	0.76	0.39
rs13714835	1	12773444	12854486	0.88	0.64	0.76	-1.20	1.41	-0.25	0.94	0.95	0.57	1.11	0.71	0.92	1.28	0.54
rs13832996	1	12790600	12866012	0.92	0.35	0.27	-1.16	1.11	-0.73	0.55	0.80	-0.29	0.67	0.39	1.28	1.08	0.34
rs13832954	1	12801391	12900656	0.88	0.73	0.74	-0.56	1.21	0.21	1.04	1.30	0.31	0.59	-0.01	1.11	1.18	0.83
rs13832915	1	12840059	12922880	1.04	0.81	0.69	0.37	1.13	0.50	1.08	0.88	0.79	0.62	0.44	1.04	1.22	0.92
ss316931938	1	12854486	12933613	1.17	1.18	0.62	1.16	1.26	0.83	1.28	0.72	1.12	-0.06	0.47	1.27	1.36	1.24
ss316931953	1	12866012	12952352	1.12	1.25	0.62	1.16	1.32	0.99	1.29	0.66	1.00	-0.32	0.83	1.13	1.16	1.17
rs15200910	1	12900656	12987405	1.07	1.51	1.01	1.40	1.49	1.32	1.55	0.78	1.22	-0.13	0.92	0.90	1.43	1.43
rs13832849	1	12922880	13001679	0.49	1.28	0.48	1.04	1.18	0.64	1.10	0.17	0.50	-0.22	0.51	0.65	1.27	1.06
rs13832837	1	12933613	13032992	0.23	1.36	0.95	1.01	1.19	0.95	1.21	0.72	0.68	0.23	0.01	0.77	1.41	1.09
rs13714813	1	12952352	13034535	-0.68	0.94	0.74	0.62	0.60	0.58	0.70	0.64	-0.09	0.49	-0.96	0.27	1.12	0.66
ss316932005	1	12987405	13063448	-1.49	0.77	0.62	0.34	-0.07	0.61	0.41	0.22	0.43	0.31	-2.06	-0.03	1.10	0.95
ss316932019	1	13001679	13095907	-0.99	-0.14	0.05	-0.52	-0.52	-0.11	-0.42	-0.43	0.23	0.28	-1.52	0.27	0.34	0.46
rs13832764	1	13032992	13138700	-1.11	-0.45	-0.13	-0.60	-0.79	-0.28	-0.65	-0.76	0.13	0.20	-1.61	0.14	-0.14	0.46
ss316932051	1	13034535	13158546	-0.54	-0.55	-0.57	-1.00	-0.63	-0.77	-0.77	-0.49	-0.70	0.03	-1.04	-0.03	-0.47	0.46
rs13832731	1	13063448	13165530	0.42	0.06	0.19	-1.36	0.21	0.12	0.13	-0.43	-0.04	0.55	-0.23	0.11	0.08	0.79
ss316932091	1	13095907	13203606	0.68	-0.42	0.11	-2.24	0.03	-0.73	-0.39	0.17	-0.41	0.26	0.29	0.06	0.15	0.06
ss316932115	1	13138700	13216923	0.23	-0.51	-0.01	-1.12	-0.41	-0.50	-0.57	0.37	-0.70	-0.09	-0.01	-0.80	0.03	0.06
rs15200439	1	13158546	13237335	0.47	0.06	0.45	0.12	0.09	0.36	0.13	0.76	-0.01	0.23	0.24	-0.49	0.50	0.48
rs13832649	1	13165530	13254517	0.23	0.06	0.72	-0.78	-0.04	0.27	0.04	0.80	0.52	0.36	0.16	-0.40	0.83	-0.02
rs13832558	1	13203606	13282184	-0.01	-0.05	0.65	-1.24	-0.27	-0.28	-0.39	1.19	0.36	-0.22	0.44	-0.46	0.90	-0.48
ss316932153	1	13216923	13307332	0.56	0.77	0.89	-0.89	0.60	0.27	0.41	1.04	0.66	0.39	0.69	0.40	1.10	0.70
rs13832501	1	13237335	13328223	0.31	1.10	1.14	-1.92	0.76	0.27	0.52	1.36	0.85	0.55	0.29	0.42	1.46	0.77
rs13832477	1	13254517	13356781	0.72	1.23	1.36	-2.68	1.02	0.33	0.70	1.62	0.83	0.55	0.75	0.69	1.64	0.52
rs13832441	1	13282184	13376959	0.63	1.16	0.69	-0.93	0.94	0.06	0.52	1.17	0.05	-0.35	0.51	0.79	1.61	0.62
rs14795706	1	13307332	13399084	0.74	1.22	0.87	0.09	1.09	0.50	0.83	1.19	0.45	0.31	0.58	0.92	1.62	0.85
ss316932229	1	13328223	13424554	0.44	0.94	0.53	0.09	0.76	0.02	0.38	1.29	-0.12	-0.22	0.26	0.83	1.59	0.34
rs13714696	1	13356781	13452141	0.99	1.00	0.35	0.26	1.02	-0.04	0.52	0.95	0.05	-0.35	1.03	0.94	1.56	0.58
rs13714670	1	13376959	13471455	0.99	1.16	0.48	-0.29	1.14	0.27	0.73	0.86	0.52	0.20	1.03	0.92	1.46	0.74
rs13832327	1	13399084	13477909	1.16	0.79	0.89	-1.74	0.98	0.24	0.57	1.17	0.83	0.74	1.23	0.96	1.29	0.21
rs13832293	1	13424554	13516107	0.72	0.62	0.80	-1.57	0.57	0.21	0.26	1.27	0.43	0.89	0.79	0.69	1.02	0.30
ss316932311	1	13452141	13530599	0.87	0.62	0.89	-1.88	0.76	0.21	0.41	1.22	0.36	1.31	0.85	0.87	1.07	0.23
rs13832237	1	13471455	13551002	0.96	0.96	1.12	-0.96	1.02	0.83	0.85	1.38	0.70	1.40	0.71	1.22	1.25	0.37
rs13832235	1	13477909	13566164	0.96	0.98	1.12	-0.60	1.02	0.58	0.87	1.47	0.33	1.36	0.77	1.20	1.19	0.37
rs13832184	1	13516107	13598250	0.85	1.28	1.40	0.55	1.18	1.13	1.26	1.58	0.66	1.43	0.69	1.09	0.83	0.95
ss316932381	1	13530599	13609828	1.22	1.41	1.36	-0.03	1.44	0.92	1.36	1.53	0.83	1.31	1.14	1.32	0.91	0.68
ss316932395	1	13551002	13624022	0.81	1.11	0.97	0.09	1.02	0.61	0.98	1.26	0.59	0.49	0.73	1.02	0.08	0.66
ss316932421	1	13566164	13633539	0.14	0.87	1.20	-0.25	0.60	0.53	0.73	1.38	0.70	0.97	0.26	0.30	-0.52	0.74
rs13832082	1	13598250	13646967	-0.57	0.35	0.58	0.47	-0.04	0.21	0.10	0.64	0.59	0.14	-0.39	-0.33	-0.85	0.77
ss316932475	1	13609828	13706180	-1.19	0.40	-0.13	-0.70	-0.17	-0.85	-0.57	0.07	0.43	-0.72	-1.24	-0.43	0.32	0.41
rs14795271	1	13624022	13723692	-1.99	0.48	0.19	-0.29	-0.45	-0.39	-0.35	0.22	0.55	-1.05	-2.34	-0.66	-0.09	0.41
ss316932495	1	13633539	13743663	-1.94	0.70	0.48	-0.56	-0.20	-0.28	-0.17	0.12	0.96	-0.41	-2.15	-0.80	0.23	0.56
ss316932506	1	13646967	13756204	-0.95	0.64	-0.16	-1.24	0.03	-1.10	-0.39	-0.40	0.74	-1.81	-1.00	-0.24	0.73	-0.42
ss316932567	1	13706180	13785255	-0.33	1.01	0.22	-1.66	0.54	-0.93	0.04	0.07	0.72	-0.76	-0.46	0.32	0.87	-0.34
rs13714415	1	13723692	13803709	-1.15	0.70	0.22	-0.96	-0.01	-0.69	-0.24	0.07	0.40	-0.03	-0.96	-0.73	-0.06	0.18
rs13831826	1	13743663	13815711	-0.54	0.52	-0.16	-0.63	-0.01	-0.69	-0.42	-0.46	0.64	-0.03	-0.17	-0.53	0.26	0.74
rs13831796	1	13756204	13852134	0.26	1.01	0.50	0.67	0.67	0.36	0.46	0.32	1.02	0.44	0.44	0.32	-0.02	0.50
rs13831765	1	13785255	13872241	0.17	0.94	0.95	1.06	0.57	0.86	0.65	0.90	1.15	1.11	-0.01	0.75	-0.31	0.86
ss316932658	1	13803709	13877249	0.28	0.40	0.78	1.21	0.15	0.81	0.41	1.04	0.94	0.55	-0.01	0.94	-0.31	0.39
rs13714382	1	13815711	13878930	1.17	0.96	1.25	1.35	1.02	1.33	1.16	1.48	1.32	0.95	0.92	1.44	-0.11	-0.04
rs13831633	1	13852134	13885922	1.18	0.75	1.12	1.32	0.88	1.15	0.98	1.39	0.81	1.23	0.83	1.48	-0.88	-0.12
rs13831628	1	13872241	13918337	0.68	0.12	0.97	0.95	0.18	0.90	0.49	1.22	0.61	0.80	0.07	1.34	-0.11	-0.42
rs15198958	1	13877249	13955231	0.05	-0.20	0.53	0.37	-0.34	0.33	-0.10	0.82	0.15	0.34	-0.46	0.85	-0.09	-1.10
rs14794948	1	13878930	13971074	0.11	0.38	1.17	-0.70	0.12	0.76	0.35	1.07	1.00	1.25	-0.74	0.79	0.17	-0.17
ss316932686	1	13885922	13984488	-0.04	0.01	0.80	-0.85	-0.31	0.18	-0.20	0.53	0.79	0.87	-0.63	0.54	0.69	0.01
rs13831580	1	13918337	14021152	-0.10	0.09	0.72	-1.70	-0.24	-0.14	-0.35	0.55	0.94	0.34	-0.39	0.16	1.33	-0.78
ss316932754	1	13955231	14027733	0.70	0.33	0.76	-1.88	0.30	-0.18	-0.03	0.91	0.79	0.69	0.73	0.42	1.46	-0.54
rs10725499	1	13971074	14064203	1.10	0.83	1.06	-0.63	1.06	0.48	0.75	0.76	1.15	1.22	1.05	1.01	1.49	0.46
ss316932774	1	13984488	14076887	1.23	0.94	0.50	0.40	1.19	0.18	0.75	0.17	0.81	0.57	1.22	0.92	1.45	0.32
ss316932824	1	14021152	14105587	1.28	1.01	0.45	0.34	1.28	0.48	1.12	0.15	0.61	0.71	1.20	0.96	1.24	0.76
rs13831454	1	14027733	14111672	1.33	1.07	0.58	0.52	1.34	1.01	1.39	0.07	0.79	0.93	1.19	1.18	0.85	1.25
rs13831368	1	14064203	14144563	1.37	1.33	0.55	1.08	1.48	1.18	1.51	-0.28	1.14	0.89	1.16	1.25	0.91	1.52
ss316932872	1	14076887	14149639	1.35	1.10	0.53	0.65	1.23	1.03	1.34	0.41	1.09	0.03	1.24	0.92	0.98	1.17
rs13831298	1	14105587	14184619	1.27	0.91	1.12	-0.25	1.04	1.18	1.31	0.80	1.23	-0.09	1.19	1.11	1.19	0.96
rs13831289	1	14111672	14206686	1.01	0.62	0.87	-1.04	0.65	0.56	0.65	0.48	1.12	-0.58	0.85	1.09	1.14	0.66
rs13831253	1	14144563	14226826	0.92	0.66	1.22	-0.96	0.62	0.50	0.49	1.04	1.23	-0.38	0.90	0.79	1.12	0.60
rs13831250	1	14149639	14253121	0.87	0.62	1.24	-1.53	0.65	0.36	0.44	0.93	1.14	0.06	0.73	0.69	1.14	0.54
rs13831214	1	14184619	14266201	0.34	0.30	0.91	-1.61	0.21	-0.01	-0.03	0.20	0.68	0.69	0.01	0.42	0.66	0.64
ss316932990	1	14206686	14282946	-0.23	0.03	0.97	-1.70	-0.20	-0.08	-0.31	0.41	0.81	1.37	-0.49	-0.27	0.64	0.25
rs13831138	1	14226826	14317384	0.28	0.64	1.44	-1.04	0.47	0.99	0.63	1.20	1.28	1.57	-0.20	-0.27	1.23	0.48
ss316933026	1	14253121	14336135	0.34	0.83	1.44	-1.28	0.74	0.95	0.78	0.99	1.39	1.47	-0.23	-0.09	1.52	0.41
ss316933045	1	14266201	14343960	0.17	0.57	1.53	-0.74	0.60	1.17	0.83	1.17	1.46	1.39	0.13	-0.49	1.44	0.03
rs13831071	1	14282946	14368111	0.88	1.18	1.57	0.26	1.23	1.44	1.32	1.42	1.43	1.31	0.92	0.11	1.69	0.52
rs14794238	1	14317384	14395255	1.28	1.45	1.52	0.87	1.51	1.57	1.55	1.43	1.43	1.27	1.18	0.44	1.67	1.17
rs13714101	1	14336135	14418874	0.99	1.47	1.58	0.93	1.48	1.47	1.48	1.36	1.52	0.93	0.97	0.47	1.67	1.27
rs14794207	1	14343960	14444376	0.77	1.50	1.50	1.01	1.43	1.40	1.43	1.44	1.39	1.15	0.49	0.65	1.64	1.31
rs13830937	1	14368111	14460116	0.52	1.45	1.12	0.55	1.26	0.97	1.14	1.33	1.02	0.42	0.26	0.49	1.55	1.36
rs13830900	1	14395255	14483846	0.49	1.30	1.51	0.32	1.23	1.17	1.28	1.52	1.54	0.80	0.16	0.61	1.38	1.29
ss316933207	1	14418874	14507449	-0.13	0.89	1.46	-0.06	0.72	0.88	0.87	1.45	1.23	0.74	-0.23	0.44	1.05	1.10
ss316933232	1	14444376	14524281	0.47	0.62	1.47	0.40	0.67	1.03	0.92	1.50	1.20	1.16	0.58	0.61	0.80	0.93
ss316933239	1	14460116	14550419	0.83	0.50	1.19	0.67	0.72	1.01	0.92	1.25	1.07	0.36	1.06	0.58	0.64	0.93
rs13830773	1	14483846	14558957	0.59	0.43	1.12	0.29	0.57	0.83	0.75	1.14	1.00	0.26	0.67	0.67	0.44	1.01
rs13830753	1	14507449	14586210	0.70	0.79	0.95	0.32	0.76	0.92	0.80	0.91	0.92	0.28	0.81	0.73	0.62	1.32
rs13830743	1	14524281	14609177	0.90	0.77	0.40	0.72	0.85	0.69	0.73	0.12	1.14	-0.32	0.92	1.04	0.50	1.36
rs14793927	1	14550419	14618712	0.97	0.50	-0.22	0.83	0.72	0.33	0.49	-0.99	0.98	-0.38	0.97	1.13	0.34	1.16
ss316933319	1	14558957	14650422	0.97	0.57	0.35	0.80	0.74	0.48	0.55	-1.06	1.26	0.67	0.87	1.11	0.62	1.16
rs13830672	1	14586210	14673701	1.33	1.05	1.01	1.24	1.27	1.20	1.21	-0.58	1.53	1.46	1.25	1.29	1.14	1.28
rs13830627	1	14609177	14681530	1.37	0.91	0.87	1.30	1.16	1.09	1.08	-0.89	1.50	1.30	1.22	1.36	1.29	0.90
rs13830609	1	14618712	14719766	1.36	1.07	1.41	1.08	1.24	1.36	1.26	0.46	1.64	1.52	1.27	1.25	1.63	0.48
rs13713970	1	14650422	14725723	1.23	1.23	1.55	0.78	1.27	1.40	1.29	1.19	1.66	1.42	1.13	0.99	1.70	0.25
rs15197149	1	14673701	14764662	1.03	1.13	1.56	0.93	1.11	1.49	1.28	1.42	1.68	1.30	1.00	0.75	1.66	0.18
ss316933447	1	14681530	14770723	0.70	1.07	1.56	0.74	0.90	1.39	1.10	1.44	1.72	1.30	0.99	0.14	1.62	0.30
rs13830464	1	14719766	14788800	0.42	1.15	1.68	0.09	0.88	1.33	1.04	1.64	1.75	1.31	1.03	-0.73	1.50	0.83
rs13830457	1	14725723	14824199	0.36	1.39	1.49	0.60	1.09	1.27	1.12	1.49	1.63	1.07	1.05	-1.02	1.45	1.32
rs13830391	1	14764662	14830459	0.70	1.52	1.51	0.78	1.30	1.39	1.34	1.45	1.54	1.40	1.13	-0.63	1.47	1.59
rs13830384	1	14770723	14896265	0.17	1.34	1.20	0.80	0.96	1.07	0.98	1.17	1.09	1.28	0.83	-1.56	1.05	1.58
rs13830343	1	14788800	14922392	-0.54	0.98	0.45	0.69	0.41	0.48	0.38	0.64	0.23	0.59	-0.10	-1.52	0.58	1.47
ss316933521	1	14824199	14947194	-1.58	0.17	-0.47	0.93	-0.63	-0.14	-0.50	0.12	-0.89	0.11	-1.61	-1.56	-0.09	1.00
ss316933529	1	14830459	14968367	-2.13	-0.92	-1.25	0.69	-1.77	-0.93	-1.51	-0.58	-1.53	-0.55	-2.58	-1.48	-1.18	0.62
ss316933553	1	14896265	14994051	-2.23	-1.60	-0.81	0.69	-2.35	-0.77	-1.70	-0.89	-1.10	-1.05	-2.39	-1.32	-1.72	0.30
ss316933569	1	14922392	15015674	-0.68	-0.68	0.08	0.37	-1.03	-0.14	-0.50	0.07	-0.15	-0.72	-1.36	-0.27	-0.65	0.48
ss316933581	1	14947194	15025983	-0.26	-0.58	0.67	0.83	-0.79	0.53	0.00	0.70	0.43	-0.03	-1.12	0.35	-0.18	0.21
ss316933597	1	14968367	15060504	0.61	0.03	1.06	1.01	0.03	0.90	0.60	1.19	0.79	0.08	-0.53	0.65	0.71	0.16
ss316933621	1	14994051	15080867	1.12	0.62	1.50	1.10	0.72	1.30	1.12	1.63	1.14	0.57	0.39	0.90	0.90	0.52
rs13830018	1	15015674	15086927	1.10	0.83	1.20	0.87	0.85	1.22	1.08	1.67	0.89	0.31	0.37	0.69	0.67	0.54
ss316933639	1	15025983	15123835	0.96	0.70	1.20	0.89	0.88	1.17	0.98	1.57	0.89	0.00	0.16	0.90	0.42	-0.63
rs13830003	1	15060504	15130441	1.18	0.87	0.93	0.40	1.07	0.81	0.94	1.19	0.68	-0.06	0.37	1.07	0.66	-0.51
rs13829979	1	15080867	15157295	1.18	1.07	1.12	0.09	1.21	1.03	1.10	0.91	0.48	0.64	0.79	1.23	0.58	-0.36
ss316933681	1	15086927	15175275	0.77	0.81	0.97	-0.89	0.88	0.66	0.73	0.46	0.57	0.76	0.18	1.02	1.04	-1.47
rs15196034	1	15123835	15206986	0.81	0.66	1.19	-1.97	0.81	0.58	0.65	0.41	1.00	1.01	0.24	1.21	1.36	-2.62
rs13829900	1	15130441	15227556	0.97	0.48	1.01	-2.98	0.57	0.66	0.55	0.61	0.72	1.15	0.65	1.11	1.57	-2.29
rs13713737	1	15157295	15233240	0.42	0.62	1.19	-2.01	0.44	0.97	0.63	1.15	0.57	1.30	0.49	0.37	1.29	-1.72
rs10723580	1	15175275	15272068	0.14	0.33	0.43	-2.20	0.09	0.15	0.04	0.80	0.28	0.57	0.01	0.42	1.39	-2.14
rs3137220	1	15206986	15279655	0.56	0.75	0.48	-0.78	0.76	0.53	0.63	0.74	0.43	0.64	0.58	0.58	1.42	-1.37
rs13829753	1	15227556	15305350	0.31	0.96	0.50	0.60	0.83	0.64	0.73	0.78	0.36	0.49	0.10	0.61	1.12	-1.47
ss316933797	1	15233240	15327518	0.28	0.81	0.69	0.95	0.76	0.64	0.68	0.44	0.43	0.71	-0.26	0.44	1.01	-1.54
rs13829695	1	15272068	15357210	1.09	0.68	0.65	0.62	0.98	0.88	1.04	0.46	0.55	0.28	0.58	1.25	1.45	-2.29
ss316933825	1	15279655	15366369	1.30	1.03	1.25	1.11	1.28	1.39	1.40	1.14	1.14	0.87	1.02	1.30	1.43	-1.20
rs14793013	1	15305350	15408770	1.24	0.83	1.30	1.13	1.23	1.47	1.48	1.17	1.23	0.89	0.85	1.31	1.33	-1.23
rs13829647	1	15327518	15427537	0.94	-0.23	1.06	0.03	0.49	1.09	1.02	0.91	0.98	1.07	0.42	1.09	1.18	-1.23
rs15195488	1	15357210	15463892	0.63	-0.65	0.65	-0.67	0.03	0.48	0.52	0.70	1.07	0.44	0.04	1.29	0.88	-1.47
rs13829609	1	15366369	15469476	0.59	-0.85	1.08	-0.70	-0.14	0.39	0.49	0.74	1.38	0.95	0.07	1.04	0.56	-1.30
rs13829569	1	15408770	15499170	0.28	-1.07	1.24	-1.28	-0.10	0.45	0.65	0.76	1.50	1.11	-0.46	1.04	-0.16	-0.97
rs13829556	1	15427537	15511396	0.34	-0.42	1.28	-1.32	-0.10	0.39	0.44	0.99	1.48	1.07	-0.46	1.16	-0.41	-1.06
rs13829525	1	15463892	15543395	0.88	0.28	1.43	-0.19	0.76	1.05	1.18	1.25	1.66	0.76	0.26	1.35	0.32	-0.51
ss316933982	1	15469476	15552317	1.09	1.03	1.65	0.55	1.27	1.47	1.53	1.59	1.69	1.31	0.60	1.28	0.28	-0.28
rs13829501	1	15499170	15602873	1.14	1.13	1.51	0.12	1.36	1.54	1.50	1.47	1.69	1.05	0.60	1.37	0.60	-0.69
rs13829486	1	15511396	15626056	1.20	1.26	1.15	0.34	1.34	1.49	1.49	1.11	1.61	0.39	0.54	1.28	1.10	-0.90
rs13829449	1	15543395	15667379	1.27	1.28	1.37	-0.35	1.37	1.51	1.52	1.15	1.60	0.85	0.56	1.31	0.82	-1.37
rs13829440	1	15552317	15702023	1.25	1.30	1.33	-1.12	1.40	1.51	1.50	1.14	1.42	1.13	0.67	1.27	0.93	-1.44
ss316934096	1	15602873	15712120	0.94	1.26	0.78	-1.24	1.27	1.40	1.40	0.64	0.92	0.67	0.32	1.06	0.64	-1.16
rs13829376	1	15626056	15739773	0.70	0.91	0.53	-0.81	0.92	0.95	1.04	0.66	0.52	0.28	0.39	0.67	-0.09	-1.16
rs13829297	1	15667379	15753196	-0.01	0.20	0.27	-0.52	0.15	0.71	0.38	0.39	-0.06	0.49	-0.07	0.22	-1.18	-1.47
rs15194840	1	15702023	15776572	-0.07	-0.89	-0.41	-0.93	-0.63	0.15	-0.35	0.27	-0.76	0.03	0.32	-0.30	-0.85	-1.33
ss316934142	1	15712120	15802098	-0.13	-1.22	-0.07	-0.32	-1.19	0.12	-0.65	0.37	-0.41	0.08	0.29	-0.46	-1.15	-1.61
rs13713515	1	15739773	15814631	0.05	-1.29	0.05	-0.85	-1.15	-0.46	-0.98	0.25	0.26	-0.28	0.69	-0.94	-0.60	-0.87
ss316934163	1	15753196	15833680	0.14	-0.42	0.35	-0.93	-0.48	-0.21	-0.46	0.10	0.40	0.49	0.67	-0.56	-0.31	0.21
rs13829234	1	15776572	15866009	0.17	-0.48	0.55	-1.24	-0.52	-0.25	-0.54	0.59	0.31	0.67	0.81	-0.80	-0.36	0.16
ss316934196	1	15802098	15878686	0.44	0.43	0.93	-0.13	0.27	0.61	0.41	0.55	0.87	0.83	0.58	-0.76	0.23	0.70
rs13829216	1	15814631	15931559	0.54	1.05	0.35	0.45	0.83	0.18	0.55	0.34	0.36	0.06	0.71	-0.73	0.60	1.26
rs13829198	1	15833680	15944293	0.81	0.79	0.74	1.04	0.72	0.74	0.73	0.50	0.43	0.85	0.85	-0.03	0.48	1.27
rs13829133	1	15866009	15954957	0.81	0.81	0.76	1.47	0.74	1.01	0.85	0.88	0.45	0.67	0.63	0.37	0.34	1.26
rs14792587	1	15878686	15993793	1.18	1.39	1.15	1.40	1.34	1.38	1.36	1.00	1.10	1.09	1.05	0.83	1.07	1.44
ss316934362	1	15931559	16014659	1.09	1.41	1.25	1.34	1.35	1.35	1.34	1.23	1.22	1.20	1.17	1.01	0.40	1.14
rs13828993	1	15944293	16038284	0.63	0.96	1.47	0.95	0.83	1.38	1.08	1.43	1.26	1.64	0.92	0.32	-0.28	0.68
rs13713455	1	15954957	16076702	0.79	1.25	1.57	1.01	1.11	1.51	1.29	1.65	1.34	1.47	0.92	0.63	-0.09	-0.02
ss316934464	1	15993793	16088071	0.44	0.85	1.69	0.80	0.67	1.58	1.16	1.63	1.53	1.43	0.51	0.47	-0.02	-1.26
ss316934486	1	16014659	16108925	-0.26	-0.29	1.49	0.15	-0.45	1.11	0.29	1.39	1.36	0.89	-0.14	-0.12	-1.06	-2.49
ss316934496	1	16038284	16133573	-0.04	-0.38	1.34	-0.19	-0.52	1.17	0.32	1.43	1.05	0.80	-0.07	0.11	-0.09	-1.10
ss316934516	1	16076702	16138440	0.72	0.28	1.33	0.03	0.36	1.39	0.94	1.37	1.07	0.83	0.47	1.04	0.19	-1.37
ss316934546	1	16088071	16199290	0.52	-0.29	1.27	-0.46	-0.14	1.36	0.73	1.29	0.89	0.93	-0.01	0.96	0.01	-0.48
ss316934554	1	16108925	16221519	0.68	0.52	0.55	-0.46	0.49	0.88	0.73	0.68	0.26	0.64	0.26	1.01	0.50	0.06
rs16736842	1	16133573	16247136	0.97	1.01	0.91	0.74	0.96	1.35	1.21	1.02	0.70	0.47	0.56	1.27	1.20	-0.04
rs16736839	1	16138440	16264366	0.34	0.79	0.95	0.52	0.52	1.05	0.83	0.88	1.09	0.11	-0.01	0.75	0.87	-0.04
rs16736793	1	16199290	16291733	-0.04	0.35	0.35	0.29	-0.04	0.24	0.04	0.32	0.61	-0.83	-0.39	0.40	0.96	-0.09
ss316934610	1	16221519	16315012	-0.33	0.59	-0.01	0.78	0.06	-0.11	-0.10	0.15	0.61	-1.17	-0.20	-0.03	0.76	-0.15
ss316934626	1	16247136	16326187	-0.04	0.66	0.76	0.72	0.41	0.48	0.38	1.14	1.05	-0.48	0.18	0.06	0.75	-0.04
rs13828802	1	16264366	16348512	0.08	1.07	0.87	0.78	0.79	0.61	0.80	1.15	0.94	0.49	0.47	-0.15	0.23	0.34
ss316934645	1	16291733	16389441	-0.61	0.43	-0.01	1.01	0.06	0.02	0.13	0.46	-0.04	-0.19	-0.26	-0.53	-0.18	-0.87
ss316934659	1	16315012	16402809	-0.47	0.15	0.95	0.85	-0.10	0.71	0.38	1.00	0.94	0.23	-0.01	-0.53	-0.65	-0.97
ss316934663	1	16326187	16424746	-0.36	0.23	0.80	0.57	-0.01	0.48	0.32	0.72	0.90	0.11	-0.01	-0.33	-0.60	-1.16
rs15193729	1	16348512	16437546	-1.99	-1.14	-0.31	-0.09	-1.91	-0.73	-1.24	-0.52	-0.01	-1.13	-1.32	-1.98	-1.79	-2.10
rs15193763	1	16389441	16465008	-1.94	-1.81	-0.78	-1.57	-2.40	-0.50	-1.65	-0.99	-0.38	-1.32	-1.28	-1.94	-1.18	-2.74
ss316934704	1	16402809	16494480	-0.83	-1.56	-0.01	-2.53	-1.72	-0.18	-1.11	0.04	0.05	-0.45	-0.20	-1.20	-0.77	-2.82
rs13818061	1	16424746	16496345	-1.07	-0.92	-0.47	-2.06	-1.32	0.12	-0.65	-0.17	-0.26	-0.16	-0.39	-1.48	-0.02	-2.62
rs15193862	1	16437546	16521251	-0.83	-0.58	-0.41	-2.78	-0.94	0.56	0.00	-0.09	-0.41	0.14	-0.10	-1.36	0.30	-3.30
rs13828908	1	16465008	16547084	0.56	0.35	-0.07	-1.12	0.41	1.05	1.08	0.34	-0.24	0.36	1.00	-0.03	1.14	-2.70
rs14792400	1	16494480	16590528	-0.01	-0.11	-0.67	-0.49	-0.17	0.12	0.44	0.10	-0.76	-0.72	0.58	-0.66	0.60	-1.83
rs10723582	1	16496345	16605689	0.59	0.55	-0.19	0.69	0.52	0.79	1.10	0.32	-0.01	-0.52	0.85	0.11	0.98	-0.87
rs13828774	1	16521251	16618506	0.70	0.98	-0.44	0.97	0.88	0.53	1.12	0.07	-0.51	-0.35	0.67	0.61	0.38	-0.69
rs13828754	1	16547084	16659457	-0.10	0.01	-1.14	0.60	-0.17	-0.73	-0.03	-0.43	-1.31	-0.87	-0.17	-0.15	0.21	-1.06
rs15193516	1	16590528	16694210	-0.13	0.23	-0.16	0.18	-0.01	0.12	0.10	0.37	-0.41	0.14	-0.60	-0.03	-0.63	-0.51
ss316934812	1	16605689	16726169	0.28	0.12	0.11	0.52	0.09	0.42	0.32	0.44	-0.29	0.80	-0.14	0.37	-0.77	-0.60
rs15193500	1	16618506	16737907	0.28	0.30	-0.01	0.50	0.27	0.33	0.44	0.44	-0.32	0.59	-0.07	0.22	-0.60	-0.84
ss316934852	1	16659457	16750175	0.59	-0.32	0.43	0.03	-0.01	0.53	0.41	0.97	0.31	0.47	0.49	0.30	0.17	-1.03
rs15193428	1	16694210	16798203	1.16	0.81	1.08	0.93	1.00	1.33	1.26	1.55	0.90	0.80	0.92	1.11	0.73	-0.02
rs15193395	1	16726169	16803996	0.74	-0.05	0.22	1.08	0.15	0.81	0.57	0.88	0.18	-0.03	0.67	0.65	0.44	-0.63
ss316934882	1	16737907	16820901	0.96	0.50	0.95	0.89	0.62	1.22	1.00	1.41	0.92	0.34	0.94	0.79	1.05	-0.45
ss316934886	1	16750175	16847288	0.99	0.50	1.12	0.85	0.62	1.30	0.90	1.38	0.85	0.91	0.83	0.69	0.90	0.25
rs15193292	1	16798203	16872494	0.77	0.92	1.25	0.60	0.88	1.15	0.94	1.20	1.00	0.85	0.67	0.27	0.75	0.90
ss316934892	1	16803996	16918507	0.88	0.83	1.30	0.06	0.94	1.24	1.06	1.19	1.05	1.05	1.03	0.00	0.95	0.98
rs14723997	1	16820901	16924091	1.13	1.13	1.64	-0.46	1.23	1.35	1.28	1.62	1.54	1.18	1.13	0.67	1.16	1.26
ss316934920	1	16847288	16959640	0.92	0.77	1.14	0.09	0.92	1.01	0.94	1.04	1.03	0.71	0.79	0.65	0.60	1.21
ss316934927	1	16872494	16981080	0.39	-0.02	0.62	-0.06	0.18	0.58	0.32	0.34	0.72	0.49	0.39	0.67	-0.06	0.70
ss316934950	1	16918507	17011523	-0.23	-1.37	0.16	0.45	-1.15	0.45	-0.42	0.34	0.33	0.36	-0.23	0.22	-0.97	0.06
rs14727513	1	16924091	17033217	-0.23	-1.25	0.11	1.02	-1.07	0.21	-0.61	0.25	0.36	0.34	-0.56	0.49	-1.09	0.01
rs16738127	1	16959640	17075292	-0.16	-1.03	-0.25	1.23	-0.90	0.12	-0.57	-0.31	-0.26	0.78	-0.23	0.27	-1.52	0.30
ss316935000	1	16981080	17085481	0.23	0.03	0.78	1.11	0.15	0.69	0.32	0.61	0.45	1.20	0.39	0.16	-1.09	0.25
rs16734238	1	17011523	17099547	0.44	0.75	1.22	0.76	0.69	0.90	0.75	1.15	0.98	0.95	0.49	0.51	-0.06	0.64
rs15193288	1	17033217	17122263	0.97	1.38	1.43	1.11	1.32	1.22	1.26	1.20	1.22	1.11	1.03	0.92	0.56	0.83
rs13828616	1	17075292	17151844	0.96	1.39	1.49	0.97	1.31	1.35	1.34	0.99	1.39	1.28	1.05	0.96	0.46	0.95
rs15193225	1	17085481	17167601	0.97	1.46	1.52	1.02	1.37	1.38	1.39	1.25	1.39	1.09	0.90	1.18	0.82	1.03
rs14792276	1	17099547	17206601	1.07	1.45	1.33	1.18	1.39	1.27	1.35	1.23	1.32	0.91	0.79	1.43	1.19	1.13
rs13828590	1	17122263	17213693	1.22	1.45	1.28	1.42	1.48	1.44	1.47	1.14	1.28	1.33	1.13	1.41	1.24	1.10
rs13828557	1	17151844	17254214	0.63	0.94	1.06	0.69	0.98	1.05	1.00	1.04	1.26	0.99	0.39	1.14	1.04	0.83
rs16692387	1	17167601	17293850	-0.36	-0.02	0.14	-0.09	-0.10	-0.14	-0.24	0.53	0.33	-0.06	-0.46	0.22	0.38	0.13
rs13828473	1	17206601	17299556	-1.32	0.23	0.25	-0.46	-0.24	-0.18	-0.35	0.50	0.59	-0.06	-1.04	-0.98	0.71	-0.45
rs14792206	1	17213693	17350997	-2.33	-0.38	0.08	-0.67	-1.19	-0.39	-1.02	0.34	0.72	-0.83	-1.61	-2.34	0.46	-0.75
ss316935180	1	17254214	17362428	-2.84	-0.20	-0.67	-1.04	-1.36	-1.49	-1.70	-0.04	0.23	-2.34	-2.68	-2.25	0.36	-0.28
rs13828414	1	17293850	17388295	-1.62	0.55	-0.67	0.34	-0.31	-0.85	-0.73	-0.06	-0.09	-1.52	-1.52	-1.24	0.78	0.52
ss316935198	1	17299556	17409949	-0.65	0.79	-0.38	0.93	0.21	-0.32	-0.17	0.12	0.26	-1.24	-0.63	-0.33	1.12	0.50
rs13828303	1	17350997	17435819	0.31	0.20	-0.34	1.18	0.09	0.02	-0.06	0.02	0.13	-0.65	0.29	0.44	0.78	0.50
rs14792165	1	17362428	17468438	0.23	-0.20	-1.06	0.97	-0.24	-0.62	-0.54	-0.61	-0.86	-0.79	-0.10	0.77	0.28	0.48
rs13828266	1	17388295	17502599	0.59	-0.42	-0.34	1.28	-0.20	0.15	0.00	0.07	-0.60	0.34	0.42	0.63	0.48	-0.07
ss316935241	1	17409949	17519629	0.72	-0.14	-0.28	0.99	0.06	0.45	0.29	0.10	-0.26	0.11	0.54	0.83	0.62	-0.09
ss316935264	1	17435819	17562943	0.85	0.20	0.40	1.08	0.33	0.90	0.65	0.55	0.66	0.52	0.54	1.09	0.60	0.48
ss316935287	1	17468438	17601125	0.34	-0.02	0.38	0.40	-0.07	0.50	0.23	0.74	0.55	0.28	0.16	0.42	0.75	-0.12
rs13800212	1	17502599	17610833	0.94	0.48	1.27	0.55	0.57	1.18	0.90	1.38	1.12	1.03	0.75	0.37	1.22	0.06
ss316935292	1	17519629	17650677	0.56	0.77	1.39	-0.46	0.62	1.05	0.75	1.42	1.03	0.59	0.44	0.30	1.01	0.28
rs13828098	1	17562943	17666028	0.34	0.23	1.20	-0.67	0.12	0.45	0.16	1.07	1.14	0.03	0.13	0.14	0.75	-0.15
rs13828067	1	17601125	17680604	0.59	0.28	1.33	-1.53	0.30	0.66	0.38	1.09	0.87	0.23	0.34	0.06	1.04	-0.51
rs15192765	1	17610833	17717522	1.10	0.12	1.20	-0.63	0.47	0.74	0.52	0.68	0.81	0.31	0.71	0.97	0.67	-0.20
rs13800196	1	17650677	17733171	1.03	-0.11	1.10	-1.40	0.27	0.71	0.41	0.27	0.83	0.14	0.81	1.13	0.56	-0.45
ss316935342	1	17666028	17788827	1.12	-0.23	0.95	-0.16	0.24	0.83	0.46	0.29	0.89	0.42	1.09	0.92	0.38	-1.10
rs13828033	1	17680604	17804581	0.92	-0.65	1.24	-0.93	-0.17	0.90	0.29	1.02	0.33	1.09	1.05	0.37	0.23	-1.80
ss316935354	1	17717522	17837074	0.88	-1.22	1.03	-0.52	-0.48	0.56	-0.06	0.99	-0.12	1.30	1.13	0.40	-0.49	-1.83
rs13828016	1	17733171	17853411	0.79	-0.14	0.99	-0.46	0.27	0.76	0.44	1.06	-0.18	1.16	1.10	0.27	0.54	-1.47
rs15192602	1	17788827	17885625	-0.20	-0.08	-0.01	-0.39	-0.14	-0.32	-0.31	0.53	-1.21	0.52	0.34	-0.73	0.88	-2.10
rs13827996	1	17804581	17889434	-0.23	-0.78	0.05	-1.40	-0.63	-0.25	-0.61	0.46	-1.53	0.69	-0.04	-0.06	0.93	-1.91
rs13827968	1	17837074	17922233	0.23	-0.58	-0.41	-0.29	-0.27	-0.25	-0.42	0.20	-1.84	0.34	0.49	0.16	0.85	-1.30
ss316935418	1	17853411	17951743	0.05	-1.07	-0.92	-0.67	-0.79	-0.77	-0.98	-0.28	-2.12	0.06	0.29	0.14	0.64	-1.95
rs14791826	1	17885625	17979738	-0.13	-0.92	-0.96	-0.35	-0.94	-0.89	-1.15	-0.37	-2.12	0.06	0.13	-0.03	0.08	-1.51
rs14791814	1	17889434	17994650	0.97	-0.51	-0.07	0.37	-0.07	0.24	-0.06	0.25	-1.39	1.15	0.92	0.75	-1.12	-0.51
ss316935434	1	17922233	18020862	1.17	-0.08	-0.81	1.01	0.36	-0.25	0.00	-0.58	-1.88	1.11	1.12	0.58	-1.99	-0.28
rs13827911	1	17951743	18066384	0.99	-0.11	-0.92	1.18	0.21	-0.21	-0.06	-1.02	-1.61	1.03	0.73	0.67	-1.75	-0.54
rs13827900	1	17979738	18086581	1.07	0.52	-0.31	1.52	0.69	0.53	0.57	-0.23	-1.24	1.25	0.85	0.75	-0.91	0.03
rs13827865	1	17994650	18112815	0.97	0.64	0.50	1.11	0.69	0.83	0.73	0.44	-0.57	1.36	0.77	0.56	-0.16	0.34
rs13827872	1	18020862	18128442	0.83	0.23	0.22	1.04	0.36	0.48	0.35	0.15	-0.79	1.13	0.81	0.63	0.12	0.18
rs15192360	1	18066384	18169796	0.61	0.09	0.38	0.42	0.15	0.83	0.57	0.50	-0.89	1.15	0.75	0.58	0.98	-0.23
rs13827782	1	18086581	18196931	1.10	0.70	0.25	0.40	0.81	0.92	0.96	0.32	-1.28	1.31	1.19	1.02	1.16	0.64
rs14791709	1	18112815	18235492	0.87	1.08	0.27	-0.42	0.96	1.13	1.12	0.39	-1.24	1.36	1.08	0.56	1.22	0.60
rs13827764	1	18128442	18237447	0.87	0.40	-0.41	0.29	0.47	1.01	0.83	0.07	-1.88	1.20	0.99	0.75	0.66	-0.12
ss316935505	1	18169796	18280839	0.74	0.92	0.08	0.29	0.79	1.20	1.08	0.50	-0.60	0.85	0.92	0.56	1.02	0.48
rs13827746	1	18196931	18305782	0.87	1.16	-0.10	0.72	1.00	1.03	0.98	0.22	-0.44	0.64	0.95	0.83	0.99	1.14
rs13827738	1	18235492	18330481	0.56	0.68	0.27	0.87	0.49	1.17	0.78	0.59	-0.24	1.01	0.58	0.69	0.56	0.70
ss316935532	1	18237447	18348538	0.39	0.33	0.33	0.83	0.65	0.74	0.70	0.44	0.45	0.42	0.49	0.42	0.32	1.06
rs13827723	1	18280839	18376348	-0.61	-0.05	-0.19	-0.09	0.09	-0.25	-0.06	-0.28	0.31	-0.06	-0.33	-0.63	0.08	0.79
rs14791656	1	18305782	18380806	-0.43	-0.65	-0.16	-0.81	-0.24	-0.50	-0.39	-0.26	-0.60	0.49	-0.17	-0.46	-0.14	0.23
ss316935556	1	18330481	18421853	-1.07	-0.85	0.60	-2.10	-0.60	-0.46	-0.54	0.50	0.26	0.71	-0.39	-1.68	-0.71	-1.13
rs13827688	1	18348538	18444585	-1.90	-0.78	0.50	-4.00	-0.83	-1.18	-1.02	0.48	0.45	0.08	-1.04	-2.57	-0.55	-1.23
rs13800117	1	18376348	18510137	-3.11	-1.64	-0.10	-4.88	-2.76	-2.10	-2.67	-0.14	-0.01	-0.32	-2.48	-2.95	-0.65	-2.82
rs15192112	1	18380806	18529490	-1.36	-0.08	0.72	-2.98	-0.60	-0.28	-0.46	0.68	0.72	0.49	-1.12	-1.09	0.36	-1.58
rs13827671	1	18421853	18532787	-1.71	-0.48	-0.07	-2.01	-1.07	-0.77	-0.94	-0.06	0.31	0.00	-1.40	-1.40	-0.21	-1.65
rs15192059	1	18444585	18581012	-1.80	-1.48	-0.16	-1.74	-1.86	-0.85	-1.42	-0.49	0.23	-0.16	-2.06	-0.73	-0.63	-1.00
rs14791618	1	18510137	18607085	-0.33	-1.73	-0.47	-0.60	-1.41	-0.73	-1.11	-1.19	-0.15	0.14	-0.60	0.11	-1.09	-0.84
rs15192034	1	18529490	18634295	0.85	-1.45	-0.74	0.52	-0.41	-0.18	-0.31	-1.33	-1.00	0.47	0.75	0.94	-1.55	-0.02
rs13827635	1	18532787	18664332	0.72	-1.85	-0.88	0.85	-0.99	-0.50	-0.90	-1.12	-1.42	0.26	0.75	0.63	-1.30	-0.36
rs15192005	1	18581012	18708497	0.20	-1.73	0.14	0.09	-1.19	-0.11	-0.81	-0.09	0.02	0.57	0.07	0.42	-0.55	-0.97
ss316935599	1	18607085	18729118	0.08	-1.25	-0.57	-0.13	-0.94	-0.73	-1.02	-0.20	-0.57	-0.06	0.24	-0.12	0.44	-1.58
ss316935606	1	18634295	18737659	-1.40	-1.37	-0.41	-0.46	-1.68	-0.73	-1.42	0.10	0.05	-0.98	-0.89	-1.52	0.73	-2.37
rs13827618	1	18664332	18779056	-3.38	-1.37	0.02	-2.01	-2.60	-1.23	-2.19	0.48	0.59	-1.13	-2.99	-2.86	1.18	-3.66
rs15191973	1	18708497	18799456	-3.22	-1.37	-0.01	-2.68	-1.91	-0.97	-1.65	0.10	0.72	-0.69	-3.04	-2.43	0.95	-2.91
rs14791565	1	18729118	18827100	-2.08	-0.82	0.14	-1.16	-0.67	-0.36	-0.65	0.15	0.66	-0.06	-1.83	-1.73	0.85	-1.51
rs14791561	1	18737659	18836550	-1.19	-1.22	-0.34	-0.13	-0.41	-0.39	-0.50	-0.55	0.23	-0.03	-1.36	-0.43	-0.09	-0.72
rs13827596	1	18779056	18855429	-0.01	-0.17	-0.13	0.15	0.72	-0.14	0.32	-0.40	-0.12	0.97	-0.49	0.69	0.03	0.41
rs13827587	1	18799456	18898324	0.36	0.28	0.14	0.97	1.04	0.42	0.78	-0.09	-0.04	1.27	-0.14	0.97	0.42	0.62
rs13827582	1	18827100	18911418	0.74	-0.55	-0.19	1.13	0.49	-0.04	0.23	-0.67	-0.24	1.16	0.13	0.96	-0.36	0.11
rs13827578	1	18836550	18960358	1.01	-1.10	-1.45	1.21	0.06	-0.89	-0.42	-1.87	-1.42	0.42	0.29	1.02	-0.85	-0.23
rs13827572	1	18855429	18975802	0.61	-0.08	-0.92	1.37	0.24	-0.39	-0.10	-1.12	-1.10	0.69	-0.04	0.37	-0.16	0.16
rs13800083	1	18898324	18986520	0.70	-1.25	-1.69	1.41	-0.63	-0.85	-0.85	-1.84	-1.50	-0.25	0.32	0.08	-0.68	-0.81
rs13834574	1	18911418	19027876	0.28	-2.55	-2.92	1.11	-1.72	-2.01	-2.04	-2.92	-2.53	-1.48	-0.04	-0.66	-2.16	-1.13
rs13834576	1	18960358	19048381	-0.16	-1.45	-1.73	1.21	-0.79	-1.10	-0.94	-1.33	-1.53	-1.05	-0.23	-0.63	-0.94	-0.69
rs15203781	1	18975802	19058342	-0.20	-1.73	-1.60	1.21	-1.07	-1.02	-1.02	-1.29	-1.31	-1.05	-0.07	-0.80	-0.97	-1.16
rs13834588	1	18986520	19083051	0.36	-3.21	-1.41	0.93	-1.36	-1.10	-1.24	-1.84	-0.66	-0.62	0.21	0.24	-1.79	-1.80
rs15203811	1	19027876	19106966	-0.72	-2.06	-1.60	0.87	-1.23	-1.27	-1.24	-1.80	-0.89	-0.90	-0.96	-0.43	-1.79	-0.63
rs13834603	1	19048381	19123334	0.68	-1.77	-1.03	1.28	-0.38	-0.54	-0.42	-1.47	-0.35	-0.13	0.49	0.67	-1.65	-0.31
rs13834614	1	19058342	19149987	0.92	-3.01	-1.93	0.89	-1.23	-1.49	-1.51	-2.50	-1.42	-0.25	0.69	0.90	-2.98	-0.84
rs13834631	1	19083051	19186283	-0.26	-3.26	-2.28	-0.32	-2.15	-2.46	-2.50	-2.50	-1.84	-0.76	-0.49	0.16	-3.02	-1.10
ss316935686	1	19106966	19235151	-0.01	-3.56	-3.21	-0.78	-2.55	-3.43	-3.17	-2.84	-2.84	-1.98	-0.29	-0.33	-3.02	-1.54
rs13834673	1	19123334	19262075	0.87	-4.79	-2.68	-2.20	-2.65	-3.67	-3.34	-2.67	-2.45	-1.09	0.54	0.16	-3.02	-2.82
rs13834678	1	19149987	19278926	0.28	-2.64	-1.37	-2.58	-1.77	-2.46	-2.09	-1.26	-1.21	-0.76	-0.20	-0.27	-1.79	-1.72
rs15203882	1	19186283	19309964	-0.72	-2.32	-1.18	-3.03	-2.25	-2.46	-2.35	-0.96	-0.83	-1.13	-1.44	-1.05	-1.49	-1.54
rs13834711	1	19235151	19380446	0.59	-2.15	-1.06	-2.63	-1.36	-2.20	-1.75	-0.96	-0.76	-0.83	0.16	-0.06	-1.46	-1.26
rs13834719	1	19262075	19410473	0.61	-2.15	-0.92	-3.40	-1.32	-2.30	-1.79	-0.96	-0.76	-0.28	0.10	-0.03	-1.49	-1.23
rs15203952	1	19278926	19445599	-0.40	-2.19	-1.25	-1.97	-1.96	-2.15	-2.09	-1.06	-0.89	-1.17	-0.70	-0.80	-1.52	-1.26
rs15203982	1	19309964	19473309	-0.76	-2.82	-1.69	-2.78	-1.68	-3.04	-2.50	-1.09	-1.72	-1.60	-0.92	-1.36	-1.99	-1.03
rs13834748	1	19380446	19482957	0.36	-2.92	-2.02	-3.03	-1.15	-3.43	-2.35	-1.80	-1.68	-1.77	0.13	-1.05	-1.95	-1.23
rs13834754	1	19410473	19534274	-0.87	-2.64	-1.81	-2.93	-1.63	-3.21	-2.56	-1.65	-1.57	-1.36	-1.28	-2.11	-1.95	-0.87
rs15204087	1	19445599	19557935	-1.15	-2.68	-2.02	-2.63	-1.77	-3.26	-2.67	-1.69	-1.65	-2.03	-0.96	-2.38	-1.92	-0.94
rs13834772	1	19473309	19575155	-0.91	-1.77	-0.61	-3.29	-0.17	-1.63	-0.81	-0.96	-0.18	-0.35	-0.77	-2.03	-1.55	-0.02
rs13834779	1	19482957	19623823	0.20	-3.11	-1.77	-3.13	-1.15	-2.56	-1.84	-2.50	-0.86	-0.76	0.21	-1.17	-2.34	-1.10
rs15204127	1	19534274	19662283	-0.36	-2.23	-1.06	-1.66	-0.45	-1.31	-0.85	-2.07	-0.29	0.08	-0.49	-0.80	-2.27	-0.04
rs13834825	1	19557935	19667774	0.70	-2.50	-1.33	-1.61	-0.07	-1.54	-0.69	-2.30	-0.44	-0.25	0.63	0.03	-2.27	-0.36
ss316935776	1	19575155	19700505	-0.40	-2.68	-1.37	-1.28	-0.71	-1.45	-1.06	-2.30	-0.29	-0.55	-0.56	-0.87	-2.31	-0.60
ss316935782	1	19623823	19748537	0.34	-3.51	-2.68	-0.16	-1.54	-2.46	-2.14	-2.92	-1.53	-1.94	0.13	-0.03	-2.67	-1.37
rs15204207	1	19662283	19775844	0.17	-3.31	-2.55	0.74	-1.19	-1.77	-1.60	-2.75	-1.42	-1.86	0.01	0.11	-2.67	-1.10
rs13834859	1	19667774	19797801	-0.07	-3.56	-2.92	0.40	-1.19	-1.77	-1.60	-2.88	-2.36	-2.25	0.24	-0.53	-3.17	-0.97
rs15204249	1	19700505	19806360	-0.54	-2.82	-2.50	0.89	-0.45	-0.65	-0.65	-2.59	-2.08	-1.65	-0.17	-0.66	-3.21	-0.07
rs13834903	1	19748537	19849641	-0.10	-0.85	-0.81	0.60	0.62	0.33	0.46	-1.80	-0.76	-0.32	0.07	0.00	-2.27	0.43
rs13798958	1	19775844	19865705	-1.03	-0.02	0.30	-0.52	1.04	0.61	0.85	-0.99	0.10	-0.03	-0.89	-0.66	-1.49	1.00
rs15204321	1	19797801	19871523	-0.65	-0.02	0.53	-2.01	0.96	0.39	0.70	-1.02	0.43	0.39	-1.00	-0.80	-1.52	1.00
rs13834925	1	19806360	19947701	-0.36	0.38	0.93	-1.92	1.09	0.36	0.78	-0.46	0.98	0.20	-1.20	0.06	-1.00	0.85
rs14797547	1	19849641	19953313	-0.23	0.79	1.41	-1.36	1.06	0.74	0.90	0.41	1.42	0.85	-1.70	0.58	-0.04	0.86
rs15204354	1	19865705	19974504	0.52	-0.29	0.65	-0.96	0.69	-0.14	0.29	-0.12	0.70	0.14	-0.39	0.73	-0.65	0.66
rs15204361	1	19871523	20009189	0.97	-0.92	0.40	0.20	0.36	0.06	0.13	-0.17	0.43	0.71	0.13	1.23	-1.30	0.30
rs13798970	1	19947701	20037364	0.68	0.33	0.93	0.40	0.85	0.58	0.68	0.82	0.50	1.20	-0.14	1.34	-0.41	0.60
rs13834966	1	19953313	20086112	0.87	-0.08	0.30	0.34	0.54	0.45	0.44	0.41	-0.38	1.23	0.37	1.31	-0.85	0.76
rs13834986	1	19974504	20086234	0.92	-0.51	-0.10	0.40	0.57	0.15	0.32	-0.09	-1.10	1.28	0.69	1.26	-1.95	0.85
rs13834995	1	20009189	20106984	0.81	0.06	0.50	0.87	1.02	0.99	0.96	0.37	-0.63	1.71	0.37	1.39	-1.95	1.38
ss316935870	1	20037364	20131237	0.79	0.73	0.50	0.47	1.16	0.86	1.19	0.46	-0.66	1.75	0.37	1.38	-0.57	1.40
rs15204552	1	20086112	20172156	0.54	-0.26	-0.07	1.01	0.60	0.71	0.83	-0.34	-1.00	1.59	0.16	1.23	-1.46	1.32
rs15204556	1	20086234	20185177	0.02	-0.58	-0.16	1.15	0.03	0.36	0.38	-0.49	-0.93	1.51	-0.33	0.87	-1.49	1.06
rs13835070	1	20106984	20195058	-0.95	-1.03	-0.31	0.47	-0.99	-0.14	-0.35	-0.40	-0.44	0.71	-1.40	0.22	-0.94	0.23
rs13835067	1	20131237	20238101	-1.36	-0.26	-0.31	0.32	-0.83	-0.08	0.04	-0.46	-0.41	0.78	-1.57	-0.40	-0.41	-0.42
rs15204698	1	20172156	20250714	-1.90	-0.05	-0.96	-0.13	-0.86	0.15	0.07	-1.19	-0.89	0.39	-1.70	-1.40	-1.18	-0.81
ss316935918	1	20185177	20284371	-1.99	0.66	-0.04	0.09	-0.27	0.74	0.63	-0.37	0.13	0.44	-1.52	-1.94	-0.09	-0.34
ss316935922	1	20195058	20312239	-1.36	0.64	0.02	-0.19	0.21	1.03	0.96	-0.20	0.23	0.34	-0.77	-1.60	-0.09	-0.39
rs14797680	1	20238101	20350753	-1.19	0.73	-0.31	0.69	0.36	1.15	1.06	-0.58	-0.38	0.57	-0.56	-1.56	-0.55	0.28
ss316935928	1	20250714	20361631	-1.94	0.55	0.40	0.42	-0.07	1.11	0.68	0.25	0.50	0.44	-1.44	-1.77	-0.09	0.66
rs13835144	1	20284371	20401420	-1.45	-0.17	0.93	0.80	-0.14	1.03	0.35	1.02	1.02	0.36	-1.57	-0.73	-0.28	0.92
rs13835157	1	20312239	20413093	-0.80	-0.82	0.60	0.40	-0.04	0.66	0.16	1.04	0.61	0.11	-1.48	0.27	-1.06	0.70
rs13835166	1	20350753	20435292	-1.40	-0.65	0.72	0.60	-0.48	0.45	-0.17	1.17	0.72	0.14	-2.53	0.16	-0.34	0.41
rs15204769	1	20361631	20496511	-0.40	-0.48	0.91	0.03	0.21	0.36	0.16	1.23	0.90	0.59	-1.52	0.94	-0.34	0.64
rs13835179	1	20401420	20521349	0.68	-1.41	-0.25	0.32	0.12	-0.54	-0.28	0.39	-0.24	-0.28	-0.26	1.13	-1.43	0.32
rs13799002	1	20413093	20521885	0.94	-1.77	-1.52	0.18	-0.24	-1.63	-0.94	-0.86	-1.42	-1.01	0.16	0.83	-1.75	0.16
rs15204819	1	20435292	20566262	0.49	-2.41	-2.23	-0.06	-1.28	-2.25	-1.84	-1.91	-1.76	-1.44	-0.17	0.14	-2.16	-0.31
ss316936008	1	20496511	20569245	1.03	-1.81	-1.41	-0.46	-0.56	-1.81	-1.24	-1.80	-1.03	-0.72	0.54	0.27	-1.82	0.11
rs13835210	1	20521349	20598761	0.66	-1.68	-0.51	-0.09	-1.11	-0.97	-1.20	-0.83	-0.09	-0.35	0.16	-0.53	-0.77	-0.66
rs13835212	1	20521885	20612115	0.49	-1.73	-0.54	0.34	-1.23	-0.77	-1.20	-0.86	-0.15	-0.35	0.29	-0.40	-0.71	-0.78
rs15204935	1	20566262	20654287	0.36	-0.75	0.50	0.47	-0.48	0.53	-0.10	0.02	0.96	0.49	0.34	0.16	0.32	-0.45
ss316936025	1	20569245	20676935	0.90	-0.58	0.58	-0.22	-0.07	0.33	0.00	-0.06	0.94	0.89	1.00	0.42	0.32	-0.20
rs13835267	1	20598761	20695847	0.47	-1.52	-0.31	-0.52	-0.90	-0.50	-0.85	-0.67	0.18	0.34	0.63	0.44	-0.55	-0.66
ss316936038	1	20612115	20724665	0.34	-1.10	-0.13	-0.70	-0.71	-0.39	-0.69	-0.70	-0.06	0.42	0.39	0.49	-0.44	-0.81
rs13835296	1	20654287	20738355	0.52	-0.96	-0.01	-1.79	-0.48	-0.62	-0.65	-0.67	0.05	0.62	0.29	0.51	-0.47	-0.48
rs13835308	1	20676935	20767004	-0.13	-0.78	-0.71	-1.20	-0.86	-1.40	-1.24	-0.92	-1.10	0.11	-0.60	0.16	-0.94	-0.48
rs13835310	1	20695847	20787125	-0.91	-0.02	-1.03	0.03	-0.56	-0.73	-0.77	-0.86	-1.61	-0.48	-1.92	0.06	-0.91	-0.07
rs13799026	1	20724665	20800589	-0.68	0.62	0.19	0.50	0.41	0.33	0.29	0.39	-0.48	0.26	-1.70	0.27	0.05	0.30
rs13835333	1	20738355	20828053	-0.54	0.50	-0.13	0.26	0.38	-0.01	0.13	0.53	-0.66	-0.19	-1.32	0.16	0.08	0.54
rs13799028	1	20767004	20851641	-1.28	1.00	0.78	0.97	0.85	0.97	0.87	1.27	0.33	0.08	-1.87	0.06	0.87	0.32
rs15205085	1	20787125	20872479	-1.62	0.85	1.17	0.69	1.04	1.07	1.02	1.30	1.10	0.52	-1.87	-0.53	0.96	0.39
rs13835343	1	20800589	20877453	-0.83	0.38	1.28	0.40	1.07	0.88	0.96	1.26	1.28	0.89	-1.20	0.16	0.93	0.21
rs14797880	1	20828053	20911855	-0.50	-0.17	0.43	0.37	0.76	0.12	0.44	0.44	0.59	0.03	-0.89	0.40	0.23	0.11
rs13835363	1	20851641	20943013	-0.91	-0.78	-0.61	0.37	0.36	-0.65	-0.17	-0.64	-0.12	-0.87	-1.40	0.19	-0.74	0.13
rs14797892	1	20872479	20961064	-0.80	-1.81	-1.18	0.03	-0.07	-1.40	-0.77	-1.40	-0.54	-0.58	-1.40	0.42	-2.02	0.23
rs13835367	1	20877453	20986855	0.08	-2.92	-2.06	-0.22	-0.60	-2.20	-1.46	-2.14	-1.61	-0.90	-0.63	1.07	-3.21	-0.23
rs13835391	1	20911855	20989812	0.20	-3.01	-1.64	0.06	-0.67	-1.72	-1.28	-1.87	-1.24	-0.38	-0.49	1.10	-3.13	-0.34
rs14797902	1	20943013	21033255	0.05	-2.06	-0.88	0.45	-0.17	-0.93	-0.61	-1.58	-0.57	0.64	-0.74	1.09	-3.10	0.06
rs13835418	1	20961064	21061758	0.52	-1.10	0.48	0.47	0.47	0.18	0.29	-0.34	0.52	1.31	-0.26	1.36	-1.82	-0.34
rs13835439	1	20986855	21076610	0.68	-0.17	0.16	0.34	0.83	0.36	0.57	-0.61	0.26	0.97	-0.04	1.40	-1.75	-0.60
ss316936099	1	20989812	21104060	0.59	0.64	0.19	0.47	1.19	0.81	1.02	-0.17	0.10	0.83	-0.29	1.40	-1.62	-0.66
rs13835449	1	21033255	21132853	-0.07	1.19	0.19	0.52	1.26	1.03	1.16	0.37	-0.24	0.52	-1.12	1.13	-0.94	-0.07
rs13835451	1	21061758	21154223	-0.33	1.36	0.35	0.00	1.19	1.27	1.23	0.95	-0.32	0.17	-1.32	0.92	-0.18	-0.04
rs13835467	1	21076610	21165943	-0.43	1.05	-0.92	0.60	0.92	0.86	0.87	0.04	-1.39	-0.65	-1.40	0.83	-1.12	0.37
rs14748223	1	21104060	21199368	-0.99	0.94	-0.34	0.89	0.52	0.86	0.65	0.27	-0.51	-0.06	-2.15	0.61	-0.94	0.72
rs14797961	1	21132853	21208982	-1.40	0.70	-0.10	1.08	-0.07	0.88	0.35	0.25	-0.29	0.47	-2.34	0.24	-1.06	1.04
ss316936132	1	21154223	21224903	-1.07	0.62	0.19	0.76	-0.10	1.07	0.49	0.34	0.33	0.49	-1.87	0.40	-1.49	0.96
rs13799056	1	21165943	21253781	-1.07	0.62	0.19	0.97	-0.10	0.81	0.65	0.27	0.33	0.69	-1.87	0.37	-1.55	0.95
rs15205470	1	21199368	21266559	-0.76	1.01	0.99	0.89	0.36	1.33	1.14	1.11	0.90	1.34	-1.12	0.11	-0.55	1.06
ss316936148	1	21208982	21288079	0.08	0.98	1.28	0.78	0.57	1.47	1.29	1.51	1.00	1.43	-0.26	0.19	-0.52	1.12
rs13799063	1	21224903	21332756	0.61	0.62	0.99	0.83	0.47	1.22	1.10	1.38	0.85	0.80	0.47	0.08	-0.52	0.88
ss316936163	1	21253781	21348519	0.94	0.52	0.80	1.28	0.72	0.95	1.04	1.09	0.61	1.03	0.73	0.49	-0.74	0.86
rs14797993	1	21266559	21386343	0.92	0.17	0.76	1.37	0.49	1.05	0.94	0.68	1.03	0.87	0.73	0.49	-0.16	0.37
rs13835569	1	21288079	21409495	1.22	0.43	-0.07	1.36	0.83	0.36	0.78	-0.34	0.50	0.14	0.77	0.71	-0.91	0.39
rs13835595	1	21332756	21423095	0.72	0.75	-0.38	1.19	0.76	0.02	0.63	-0.58	0.26	0.00	0.24	0.32	0.10	0.54
ss316936222	1	21348519	21457506	-0.43	1.00	-0.41	0.67	0.60	-0.32	0.41	-0.52	-0.04	0.23	-1.28	-0.24	0.75	0.43
rs15205644	1	21386343	21461890	-0.40	1.07	-0.78	0.72	0.67	-0.58	0.35	-1.09	-0.29	0.06	-1.44	-0.49	0.75	0.23
rs15205653	1	21409495	21495214	0.20	0.70	-1.64	0.62	0.60	-1.14	-0.20	-1.51	-1.46	-0.69	-0.81	-0.21	-0.21	0.41
rs14798030	1	21423095	21527248	-0.13	0.83	-0.78	0.62	0.60	-0.28	0.35	-0.61	-1.24	0.20	-0.89	0.24	0.42	0.46
ss316936254	1	21457506	21555874	0.68	0.87	-0.44	0.97	0.90	0.15	0.70	-0.67	-0.76	0.23	0.04	0.92	0.19	0.23
rs13835654	1	21461890	21581106	1.16	0.66	-0.25	1.30	0.98	0.48	0.87	-0.34	-0.44	0.06	0.99	0.97	-0.11	0.06
ss316936266	1	21495214	21587188	0.90	0.55	-0.71	0.93	0.65	-0.04	0.49	-0.43	-0.96	-0.83	0.95	0.73	0.01	0.46
ss316936282	1	21527248	21648511	0.11	0.73	0.16	0.37	0.41	0.09	0.38	0.59	-0.06	-0.38	0.47	-0.09	0.73	0.03
rs14707323	1	21555874	21664366	0.08	0.03	0.53	0.03	-0.14	0.06	-0.17	0.80	0.59	-0.41	0.60	-0.53	0.01	0.23
rs14742788	1	21581106	21691678	-0.13	-0.42	-0.19	0.03	-0.56	-0.32	-0.61	0.61	-0.32	-0.90	0.63	-1.20	-0.74	0.25
ss316936344	1	21587188	21697409	0.26	0.50	0.45	-0.70	0.30	0.48	0.29	1.04	-0.06	0.39	0.54	0.00	-0.09	0.90
rs14798155	1	21648511	21734543	0.42	0.66	1.27	-0.22	0.49	1.30	0.85	1.38	0.98	1.28	0.75	-0.03	0.62	0.81
rs14740171	1	21664366	21745716	0.87	1.19	1.19	0.29	1.07	1.49	1.26	1.25	0.85	1.33	1.05	0.61	0.52	1.27
ss316936376	1	21691678	21771153	0.81	1.52	1.10	0.40	1.34	1.58	1.45	1.22	0.96	1.15	1.03	0.47	1.20	1.37
ss316936388	1	21697409	21781791	0.90	1.46	1.33	0.45	1.30	1.63	1.53	1.27	1.36	1.30	0.85	0.69	1.52	1.13
rs14717426	1	21734543	21817414	0.94	1.30	1.05	0.78	1.14	1.58	1.44	0.80	1.25	1.11	1.02	0.49	1.12	1.09
ss316936414	1	21745716	21821526	0.87	1.03	0.87	0.47	0.90	1.39	1.23	0.84	1.32	0.49	0.54	0.94	0.93	0.68
ss316936444	1	21771153	21868946	0.90	0.66	0.45	0.74	0.65	1.05	0.94	0.27	1.00	0.39	0.69	0.83	0.54	0.96
rs15205802	1	21781791	21908190	0.56	0.52	0.22	0.47	0.41	0.56	0.57	0.20	0.89	-0.16	0.24	0.61	0.10	0.21
ss316936474	1	21817414	21930838	0.36	0.25	0.14	0.47	0.12	0.50	0.23	0.12	0.90	-0.41	0.32	0.51	-0.21	-0.07
rs13835724	1	21821526	21955801	-0.04	0.62	0.30	0.47	0.27	0.12	0.13	0.34	1.09	-0.58	0.10	-0.03	0.66	0.03
rs14711234	1	21868946	21995669	-0.23	0.73	-0.10	0.72	0.30	-0.08	0.07	0.27	0.59	-1.13	0.49	-1.05	0.19	0.74
rs16733776	1	21908190	22010068	0.14	1.01	0.72	0.62	0.67	0.69	0.65	1.04	1.25	-0.72	0.44	-0.76	0.66	0.68
ss316936524	1	21930838	22018449	0.66	0.94	1.03	0.93	0.96	1.07	1.00	1.23	1.32	0.26	0.87	-0.09	0.23	0.95
rs16733767	1	21955801	22045874	0.79	1.29	0.91	0.99	1.26	0.97	1.14	1.06	1.23	0.34	0.92	0.22	0.12	1.41
rs13860001	1	21995669	22097468	0.88	0.66	1.25	0.50	0.88	1.22	1.02	1.26	1.45	0.52	0.90	0.58	-1.03	1.13
ss316936569	1	22010068	22102796	1.25	0.89	1.63	0.20	1.18	1.45	1.31	1.57	1.61	1.23	1.19	1.13	-0.97	0.92
rs14732104	1	22018449	22164120	1.03	0.06	1.45	-0.42	0.57	1.07	0.75	1.29	1.40	1.28	1.17	0.90	-1.85	0.23
rs14732136	1	22045874	22172668	0.92	-0.42	1.25	-0.06	-0.01	0.97	0.38	1.15	1.32	0.76	0.83	1.04	-1.09	0.18
ss316936624	1	22097468	22191759	0.54	-0.17	1.53	0.03	0.03	1.22	0.57	1.36	1.26	1.18	0.58	0.51	-0.97	-0.12
rs13816357	1	22102796	22215407	-0.01	0.03	1.10	0.78	-0.07	0.86	0.32	0.91	0.90	0.74	-0.17	0.32	-1.03	0.32
rs13802463	1	22164120	22245992	-0.23	-0.05	0.69	0.87	-0.20	0.58	0.10	0.12	0.57	0.74	-0.33	-0.46	-0.94	0.48
rs13835913	1	22172668	22269054	-0.95	0.09	0.05	1.11	-0.38	0.21	-0.17	-0.43	-0.15	-0.03	-1.16	-1.02	-1.12	0.81
rs14798191	1	22191759	22304351	-1.45	0.23	-0.38	1.02	-0.45	-0.21	-0.42	-1.40	-0.29	-0.16	-1.74	-0.91	-1.92	1.18
rs13835947	1	22215407	22333683	-0.65	-0.05	-0.71	0.95	-0.52	-0.54	-0.65	-1.06	-0.26	-0.94	-1.61	-0.98	-1.18	1.06
rs13835974	1	22245992	22368609	0.20	0.25	-0.47	1.01	0.03	-0.32	-0.24	-0.86	-0.04	-0.69	-0.49	-0.30	-1.15	1.10
ss316936710	1	22269054	22389010	-1.07	-0.20	-0.10	0.37	-0.83	-0.39	-0.77	0.12	0.50	-1.28	-2.01	-0.87	-0.47	0.46
rs15206046	1	22304351	22402609	-1.19	-0.32	-0.04	-0.22	-0.94	-0.62	-0.94	0.20	0.50	-1.20	-2.15	-1.02	-0.21	0.01
ss316936736	1	22333683	22440589	-1.36	-0.55	-0.19	-0.81	-1.19	-1.02	-1.24	0.53	-0.21	-1.36	-2.29	-1.24	0.36	-0.75
rs15206125	1	22368609	22456640	-1.58	-0.23	-0.31	-0.67	-0.86	-1.02	-1.02	-0.04	-0.35	-1.05	-2.34	-0.27	-0.36	-0.69
rs14798277	1	22389010	22513556	-2.73	-1.14	-0.85	-1.12	-1.96	-1.67	-1.99	-0.43	-1.10	-1.36	-3.80	-0.80	-0.41	-1.87
ss316936760	1	22402609	22535250	-1.58	-0.23	-1.25	0.00	-0.83	-1.49	-1.28	-0.89	-1.24	-1.69	-2.83	0.24	-0.23	-0.97
ss316936770	1	22440589	22556131	-1.19	0.40	0.11	0.69	-0.17	0.12	-0.17	0.25	-0.01	-0.38	-2.29	0.40	-0.16	0.06
rs15206178	1	22456640	22576824	-0.23	0.75	0.72	0.95	0.44	0.90	0.63	0.82	0.61	0.26	-0.39	0.11	0.03	0.56
rs13836085	1	22513556	22599254	-1.15	-0.35	0.11	0.74	-0.86	0.36	-0.39	0.39	0.33	-0.28	-0.70	-1.28	-0.36	0.25
ss316936810	1	22535250	22644540	-0.57	0.73	1.01	1.15	0.41	1.15	0.73	1.04	1.22	0.44	0.39	-2.03	0.21	0.85
ss316936822	1	22556131	22669124	-0.29	0.59	1.28	1.24	0.38	1.35	0.87	1.23	1.26	0.97	0.73	-2.16	-0.14	0.32
rs13745887	1	22576824	22684240	0.34	0.64	0.89	1.26	0.81	1.13	0.96	0.95	0.79	0.78	1.06	-1.13	0.12	0.32
rs13836127	1	22599254	22703790	-0.07	0.83	0.33	0.99	0.81	0.42	0.57	0.17	0.07	0.80	0.69	-1.17	-0.39	-0.12
rs13836154	1	22644540	22742310	-0.23	1.03	0.40	0.09	0.90	0.12	0.52	0.41	-0.09	0.95	0.49	-1.09	-0.39	0.39
rs13836177	1	22669124	22766194	-0.16	0.20	0.11	-1.16	0.12	-0.58	-0.28	0.76	-0.60	0.28	0.32	-0.49	-0.79	-0.45
rs15206373	1	22684240	22791868	-1.53	-1.03	-1.29	-2.93	-1.28	-2.41	-1.94	-0.23	-1.80	-0.90	-0.92	-1.68	-1.55	-0.57
rs13836206	1	22703790	22802053	-1.80	-0.75	-0.81	-3.29	-1.19	-1.81	-1.56	0.22	-1.13	-0.94	-0.89	-2.52	-1.15	-0.45
rs13836218	1	22742310	22840196	-1.45	-2.41	-1.14	-2.98	-2.25	-2.01	-2.24	-0.12	-0.73	-2.16	-0.17	-3.05	-1.49	-0.97
rs14798395	1	22766194	22877667	-0.10	-2.73	-0.74	-1.61	-1.77	-1.27	-1.60	-0.04	-0.12	-1.81	0.69	-1.24	-1.46	-1.47
rs15206482	1	22791868	22888323	0.17	-2.32	-1.64	-0.25	-1.36	-1.27	-1.37	-1.58	-0.51	-1.90	0.79	-0.69	-1.39	-0.94
ss316936896	1	22802053	22933637	1.09	-1.52	-1.03	0.85	-0.27	-0.28	-0.31	-0.83	-0.12	-1.32	1.32	0.56	-1.27	0.06
rs13836268	1	22840196	22949032	0.85	-1.37	-0.96	0.95	-0.56	-0.62	-0.69	-1.09	0.20	-1.20	1.09	0.51	-1.24	-0.34
rs13836288	1	22877667	22967202	0.72	-0.35	-0.25	1.16	0.41	0.27	0.29	-0.14	0.45	-0.52	0.73	0.89	-0.44	0.41
rs13836297	1	22888323	23010148	0.14	0.43	0.33	1.24	1.00	0.69	0.87	0.41	0.79	-0.13	-0.07	0.71	0.17	1.00
ss316936938	1	22933637	23026298	-0.16	0.25	0.60	0.78	0.83	0.58	0.70	0.74	0.59	0.71	-0.14	0.08	-0.11	0.98
rs16714408	1	22949032	23052484	-0.10	0.40	0.78	0.91	0.92	0.76	0.83	1.02	0.52	0.91	0.04	0.03	0.42	0.74
rs15206527	1	22967202	23072700	0.28	-0.71	0.16	0.42	0.41	0.09	0.23	0.48	-0.60	0.93	0.58	0.08	-0.47	0.41
rs13836337	1	23010148	23103467	0.74	-0.45	0.11	0.29	0.36	0.09	0.20	0.22	-0.51	1.05	0.88	0.14	-0.41	0.70
ss316936950	1	23026298	23139633	0.88	-1.41	-0.88	-0.25	-0.67	-0.85	-0.90	-0.58	-1.96	0.93	1.22	-0.49	-1.15	0.11
rs13836341	1	23052484	23178835	0.96	-0.61	-0.04	0.26	-0.14	0.18	-0.06	0.25	-1.03	0.85	1.10	0.35	0.05	-0.15
rs13836356	1	23072700	23197814	0.70	-1.10	-0.71	-0.16	-0.60	-0.43	-0.61	-0.73	-1.53	0.69	1.06	-0.49	-0.57	-0.20
ss316936968	1	23103467	23202216	0.61	-1.14	-1.06	0.23	-0.67	-0.50	-0.73	-1.06	-1.61	0.06	1.00	-0.63	-0.57	-0.23
rs13836399	1	23139633	23234480	0.36	-1.60	-1.10	0.15	-1.11	-1.02	-1.24	-1.61	-1.84	0.69	1.08	-0.94	-1.46	-0.34
rs13836411	1	23178835	23258172	0.49	-0.55	-0.54	0.62	-0.31	-0.01	-0.31	-0.92	-0.51	0.14	1.09	-0.53	-0.41	-0.45
rs13836419	1	23197814	23305096	0.61	-0.61	-1.69	0.67	-0.27	-0.69	-0.65	-2.38	-1.00	-0.35	1.22	-1.09	-1.52	0.56
ss316936996	1	23202216	23356215	0.90	0.09	-1.21	0.91	0.33	-0.11	0.00	-2.34	-0.29	0.03	1.21	0.11	-0.71	0.92
ss316937005	1	23234480	23391614	0.92	0.75	-0.25	0.91	1.11	0.81	0.94	-1.47	0.68	0.59	1.23	0.06	0.19	1.18
ss316937015	1	23258172	23400888	0.90	1.00	0.22	1.23	1.24	1.17	1.18	-0.26	0.70	0.26	1.09	0.44	0.96	0.88
rs13745947	1	23305096	23432579	0.90	0.33	-0.10	1.02	0.88	0.71	0.75	-0.73	0.23	0.55	1.16	0.27	0.32	0.85
rs16029188	1	23356215	23448188	0.68	0.15	0.62	0.62	0.67	0.81	0.70	0.07	0.83	1.15	1.05	0.14	0.82	0.03
rs16699794	1	23391614	23473787	0.74	0.35	1.19	0.37	0.81	1.09	0.92	0.70	1.07	0.95	1.16	0.00	0.93	0.25
rs14699132	1	23400888	23511923	0.94	0.48	1.33	0.57	0.79	0.99	0.85	1.07	1.00	1.18	1.25	0.35	0.85	0.54
rs13836526	1	23432579	23531481	1.12	0.33	1.10	0.29	0.79	0.71	0.70	0.57	1.22	0.93	1.31	0.19	0.96	0.46
rs13836511	1	23448188	23578505	1.27	1.16	1.54	0.87	1.34	1.29	1.31	0.91	1.45	1.15	1.32	0.71	1.49	1.01
rs13836507	1	23473787	23608588	1.23	0.98	1.14	0.95	1.23	0.95	1.08	0.48	0.96	0.36	1.34	0.40	1.12	1.17
ss316937064	1	23511923	23641726	1.23	0.96	0.97	0.74	1.24	0.66	0.98	0.44	0.94	0.99	1.26	0.24	1.15	1.13
ss316937076	1	23531481	23666919	1.25	0.35	0.45	0.29	0.74	0.06	0.38	-0.46	0.74	0.42	1.23	0.47	0.73	0.66
rs13836591	1	23578505	23699331	1.09	0.25	0.85	0.45	0.79	0.53	0.63	0.29	0.98	0.55	1.18	0.44	0.28	0.93
rs13836597	1	23608588	23713136	0.92	-0.89	-0.47	0.26	0.03	-0.58	-0.35	-0.49	0.13	-0.45	1.10	0.19	-0.88	0.56
rs13836603	1	23641726	23733703	1.06	-0.55	-0.34	0.78	0.33	-0.21	0.00	-0.58	0.52	-0.55	1.10	0.73	-0.34	0.56
rs13836609	1	23666919	23769902	0.52	-1.37	-0.19	0.69	-0.52	-0.18	-0.50	-0.06	0.43	-0.52	0.71	0.49	-1.30	0.25
rs13745976	1	23699331	23785995	-0.13	-1.85	-0.25	0.91	-1.15	-0.11	-0.81	0.02	0.48	-1.09	0.10	-0.03	-1.39	-0.28
rs14730131	1	23713136	23813581	-0.07	-2.87	-1.52	0.52	-2.25	-1.40	-2.09	-1.12	-0.70	-1.94	0.18	0.00	-2.20	-0.97
rs13836660	1	23733703	23821641	-0.43	-2.15	-0.78	0.26	-1.96	-1.02	-1.75	-0.49	0.15	-1.65	-0.46	0.08	-1.39	-0.72
rs16693602	1	23769902	23855861	-0.43	-1.68	0.25	0.03	-1.68	-0.28	-1.20	0.37	0.57	-1.09	-0.20	-0.43	-0.71	-0.72
rs14798735	1	23785995	23880819	0.14	-0.51	0.14	0.00	-0.56	0.09	-0.39	-0.04	0.70	-1.13	0.32	0.11	0.19	-0.36
rs13836671	1	23813581	23894075	0.39	-0.14	-0.16	0.45	-0.20	0.06	-0.20	-0.14	0.10	-0.98	0.65	0.11	0.17	0.25
ss316937158	1	23821641	23925187	-0.07	-0.17	-0.13	-0.03	-0.41	-0.11	-0.42	0.22	-0.09	-1.28	0.49	-0.87	0.40	-0.07
ss316937191	1	23855861	23942553	-0.26	-0.92	-0.31	-0.39	-1.07	-0.39	-0.90	-0.01	-0.51	-0.98	0.56	-1.68	0.03	-0.87
ss316937219	1	23880819	23967005	-0.07	-0.96	-1.56	-0.09	-0.99	-1.06	-1.15	-0.58	-1.84	-1.28	0.51	-0.80	-0.09	-0.78
rs13836737	1	23894075	23979551	-0.07	-2.06	-3.01	0.52	-1.77	-2.30	-2.19	-1.16	-3.62	-3.05	0.65	-1.17	-0.79	-1.16
ss316937261	1	23925187	24005849	0.52	-1.33	-2.10	0.23	-0.90	-1.40	-1.24	-0.23	-3.15	-2.21	0.94	-0.18	-0.34	-0.54
ss316937271	1	23942553	24040697	-0.04	-1.22	-2.06	0.12	-1.15	-1.45	-1.37	-0.83	-2.84	-1.20	0.32	-0.36	-0.68	0.01
ss316937293	1	23967005	24050852	0.70	-0.61	-1.64	0.89	-0.34	-0.73	-0.57	-0.37	-2.62	-0.83	0.49	-0.21	-0.88	0.86
rs13836827	1	23979551	24066179	0.59	-1.41	-2.10	0.26	-0.94	-1.54	-1.33	-0.83	-2.84	-1.36	0.37	-0.40	-2.09	0.74
rs13836842	1	24005849	24096403	0.68	-1.93	-1.60	-0.63	-1.19	-1.63	-1.51	-0.49	-2.32	-0.87	0.56	-0.46	-2.56	0.50
ss316937381	1	24040697	24124074	0.70	-2.28	-1.98	-0.19	-1.41	-2.15	-1.89	-1.47	-2.04	-0.79	0.49	-0.21	-2.67	0.18
rs13746074	1	24050852	24132542	1.20	-2.28	-2.15	0.34	-0.94	-1.96	-1.56	-1.23	-2.24	-1.48	1.18	0.19	-2.67	0.16
ss316937426	1	24066179	24147834	0.56	-2.50	-2.41	0.00	-1.63	-2.30	-2.19	-2.11	-1.46	-2.12	0.97	-0.09	-1.95	-0.66
rs13836973	1	24096403	24186010	0.56	-0.85	-1.41	0.15	-0.56	-0.77	-0.65	-1.26	-0.29	-1.81	0.94	-0.03	-1.00	-0.34
rs13837109	1	24124074	24190250	0.36	-0.48	-1.06	0.80	-0.04	-0.21	-0.10	-1.02	0.23	-1.86	0.75	-0.15	-0.94	0.16
rs13837124	1	24132542	24210375	-0.20	0.28	-0.54	0.47	0.24	0.30	0.32	-0.17	0.43	-1.65	0.29	-0.56	-0.09	0.60
rs13837142	1	24147834	24237052	0.11	0.85	0.08	0.87	0.76	0.81	0.83	0.07	0.90	-0.48	0.07	0.35	0.19	1.01
rs15207831	1	24186010	24273114	0.47	1.30	0.55	1.08	1.30	1.15	1.29	0.76	1.02	-0.03	0.39	0.67	-0.04	1.12
rs15207845	1	24190250	24293410	0.59	0.92	0.45	1.27	1.16	0.83	1.00	0.44	0.81	0.59	0.60	0.61	-0.49	1.25
rs14799072	1	24210375	24299339	0.54	1.31	0.89	1.31	1.31	1.18	1.26	0.72	0.89	1.22	0.58	0.51	0.54	1.27
rs13837309	1	24237052	24329775	0.49	0.92	1.06	1.24	1.06	1.27	1.14	0.78	1.00	1.33	0.73	0.06	0.12	0.85
rs14799123	1	24273114	24337242	0.39	0.38	0.72	1.28	0.67	1.09	0.85	0.66	0.64	0.74	1.00	-0.87	-0.14	0.41
ss316937591	1	24293410	24375623	0.70	0.01	0.48	1.06	0.38	0.81	0.55	0.55	-0.15	0.99	0.99	-0.40	-0.09	0.95
rs15208040	1	24299339	24383116	0.79	0.01	0.45	1.21	0.33	0.92	0.57	0.68	-0.48	1.05	0.81	-0.27	0.17	0.77
rs13837416	1	24329775	24413305	0.66	-0.05	0.22	1.02	0.03	0.92	0.41	0.70	-0.63	0.62	0.58	-0.27	0.15	0.77
rs13837431	1	24337242	24425273	0.70	-0.35	-0.81	1.16	-0.14	0.36	0.00	0.12	-1.65	-0.48	0.63	-0.18	-0.44	0.85
ss316937669	1	24375623	24442144	0.88	0.15	-0.57	1.06	0.33	0.42	0.32	-0.01	-1.21	0.11	0.58	0.47	-0.47	1.22
ss316937675	1	24383116	24472675	0.39	0.43	-0.13	1.26	0.33	0.83	0.52	0.10	-0.12	0.17	0.29	0.03	0.38	1.04
rs13837546	1	24413305	24493554	0.08	-0.14	0.14	1.08	-0.24	0.81	0.23	0.61	0.10	-0.09	0.39	-0.24	-0.11	0.70
rs13837587	1	24425273	24504807	0.23	-0.96	0.25	1.36	-0.75	0.71	-0.10	0.53	0.28	-0.13	0.47	0.03	-1.09	0.41
rs13837617	1	24442144	24531335	0.66	-0.61	0.74	1.04	-0.31	0.64	0.10	0.66	0.81	0.89	0.49	-0.03	-0.02	-0.07
rs15208434	1	24472675	24574329	-0.07	-0.42	1.27	0.40	-0.56	0.83	0.10	1.33	1.29	0.95	-0.56	-0.30	0.62	-0.31
ss316937801	1	24493554	24576291	0.28	-0.48	1.08	0.29	-0.04	0.56	0.23	1.30	1.15	0.34	-0.07	-0.03	0.60	-0.57
rs13837699	1	24504807	24616650	-0.54	0.03	0.55	0.09	-0.01	0.02	-0.03	0.66	0.92	-0.32	-1.12	-0.63	1.07	-0.39
rs13837714	1	24531335	24616668	-0.33	0.57	-0.16	-0.19	0.67	-0.46	0.20	-0.20	0.59	-0.65	-0.74	-0.63	1.08	-0.12
rs13837752	1	24574329	24637666	-0.87	0.25	-0.96	0.65	0.30	-0.65	-0.17	-0.76	-0.04	-1.86	-0.63	-0.66	0.52	0.06
rs13746326	1	24576291	24677939	0.02	0.48	-1.37	0.99	0.72	-0.08	0.41	-1.09	-0.54	-1.77	0.29	-0.80	0.67	-0.28
ss316937847	1	24616650	24689738	0.47	0.38	-1.33	0.78	0.54	0.24	0.57	-1.33	-1.07	-0.69	0.63	-0.18	0.73	-0.42
ss316937849	1	24616668	24720853	0.94	0.89	-0.01	1.08	1.06	1.11	1.19	-0.09	0.05	0.47	1.09	0.24	0.73	-0.28
rs13837806	1	24637666	24740463	1.09	0.03	0.14	0.78	0.49	0.92	0.83	0.02	0.18	0.64	1.19	0.49	0.58	-1.30
rs14799385	1	24677939	24806533	1.25	0.77	1.08	0.60	1.04	1.36	1.29	1.07	1.10	1.22	1.20	0.51	1.15	-0.54
rs15208864	1	24689738	24828758	1.25	0.50	1.28	0.69	0.94	1.24	1.14	1.02	1.36	1.39	1.19	0.90	1.29	-0.87
rs13837906	1	24720853	24849291	1.27	0.68	1.45	1.02	1.04	1.27	1.16	1.27	1.39	1.33	1.02	0.42	1.23	-0.51
rs13837921	1	24740463	24867665	1.13	0.20	0.74	0.60	0.67	0.39	0.57	0.48	0.70	0.57	0.44	0.81	0.80	0.28
rs15209088	1	24806533	24903946	0.77	1.15	1.14	0.80	1.06	0.83	1.00	1.14	0.87	0.97	0.04	0.08	1.30	0.95
rs13838013	1	24828758	24935387	0.56	1.10	1.01	0.45	0.96	0.58	0.85	0.93	0.94	0.59	0.01	0.37	1.32	0.81
rs13838027	1	24849291	24958384	-0.13	1.03	0.89	0.67	0.62	0.56	0.63	1.11	0.81	0.26	-0.81	-0.12	0.99	1.06
ss316937989	1	24867665	24982199	-0.16	0.15	-0.10	0.60	-0.10	-0.21	-0.24	0.46	0.33	-1.01	-0.36	0.47	0.17	0.58
rs13838170	1	24903946	24992278	-0.07	0.15	0.38	0.80	-0.07	0.27	0.00	1.02	0.43	-0.28	0.01	0.14	0.85	-0.25
rs13838203	1	24935387	25017670	0.39	-1.18	-0.28	0.42	-0.56	-0.43	-0.61	0.29	-0.09	-0.58	0.13	0.92	0.10	-0.94
ss316938059	1	24958384	25040089	0.36	-1.25	-0.07	0.91	-0.63	-0.01	-0.42	0.27	-0.24	0.00	-0.20	1.13	-0.28	-0.51
rs13746451	1	24982199	25060262	0.87	-1.33	-0.99	1.04	-0.38	-0.58	-0.54	-0.43	-1.24	-0.79	0.54	1.30	-0.02	-0.90
rs13838282	1	24992278	25086241	0.52	-0.99	-0.13	0.29	-0.45	-0.46	-0.54	0.44	-0.51	-0.06	0.34	0.94	0.46	-1.03
ss316938121	1	25017670	25108086	0.39	-1.14	0.48	-0.06	-0.60	-0.11	-0.46	0.37	0.59	0.57	0.21	0.89	0.08	-0.72
rs13746477	1	25040089	25127472	0.26	-0.42	0.38	0.62	-0.41	0.12	-0.28	0.50	0.64	-0.16	0.24	0.63	0.23	0.23
rs10729928	1	25060262	25135469	0.52	-0.11	0.38	0.47	0.09	0.02	-0.03	0.55	0.68	0.06	0.58	0.69	-0.11	-0.20
rs13838400	1	25086241	25169238	-0.43	-0.38	0.60	-0.46	-0.52	-0.11	-0.46	0.61	0.89	0.49	-0.17	-0.33	-0.36	-0.45
rs13746500	1	25108086	25188486	-0.54	0.52	0.95	0.34	0.30	0.64	0.38	0.68	1.14	0.91	-0.39	-0.27	0.01	0.23
ss316938213	1	25127472	25198883	-0.65	0.87	0.22	0.87	0.52	0.45	0.44	0.22	0.55	-0.22	-0.33	-0.66	0.17	0.76
rs15209793	1	25135469	25230318	-0.43	0.81	0.72	0.93	0.67	0.86	0.73	0.37	0.98	0.80	-0.39	-0.30	0.23	0.58
ss316938255	1	25169238	25236662	-0.36	0.57	0.16	0.80	0.47	0.76	0.55	-0.04	0.45	0.23	-0.14	-0.46	0.23	0.95
ss316938263	1	25188486	25263993	0.36	0.98	0.30	0.85	1.18	1.29	1.21	0.07	0.52	0.44	0.39	0.44	0.10	1.47
ss316938279	1	25198883	25298527	0.54	0.17	-1.03	0.20	0.65	0.33	0.46	-1.02	-0.54	-0.62	0.69	0.37	-0.71	1.33
rs13838617	1	25230318	25305378	0.88	-0.48	-1.37	-1.08	0.44	-0.50	-0.03	-1.16	-1.07	-0.79	1.05	0.56	-1.43	1.06
rs13838625	1	25236662	25340278	-0.23	-1.37	-2.50	-3.19	-0.79	-2.06	-1.51	-1.44	-2.32	-2.66	0.32	-0.80	-1.79	0.32
rs13746572	1	25263993	25356661	-1.45	-1.22	-2.02	-3.78	-0.71	-2.51	-1.65	-0.89	-1.92	-2.34	-0.92	-1.52	-1.65	0.28
rs13838711	1	25298527	25377008	-1.28	-2.19	-2.64	-2.06	-1.77	-3.61	-2.83	-1.16	-2.45	-3.45	-0.46	-1.94	-2.27	-0.45
rs13838715	1	25305378	25388310	-1.85	-1.22	-2.32	-1.57	-1.28	-3.15	-2.35	-0.89	-2.16	-3.15	-1.61	-1.36	-1.27	0.03
rs13746604	1	25340278	25409877	-1.28	-1.45	-2.10	-0.03	-1.11	-2.20	-1.84	-0.89	-1.88	-2.76	-1.40	-0.36	-1.24	-0.28
ss316938419	1	25356661	25447345	0.42	-1.10	-1.81	0.97	-0.20	-1.36	-0.85	-1.09	-1.35	-2.16	0.26	0.83	-1.18	0.13
rs13838772	1	25377008	25462428	1.10	-2.37	-3.06	1.34	-0.94	-1.81	-1.51	-2.42	-2.16	-3.40	0.99	1.25	-1.82	-0.63
rs14799956	1	25388310	25474915	1.23	-1.45	-2.82	1.23	-0.27	-1.81	-1.06	-2.67	-1.80	-2.57	0.99	1.40	-1.39	0.16
rs13838804	1	25409877	25494981	1.38	-1.52	-1.73	1.41	-0.10	-0.85	-0.54	-2.26	-1.17	-1.77	1.36	1.29	-2.13	0.56
rs13838840	1	25447345	25524087	1.32	-0.42	-0.64	0.85	0.60	0.02	0.32	-1.40	-0.18	-0.38	1.27	1.25	-2.13	0.62
rs13838858	1	25462428	25542267	1.17	0.43	0.30	0.09	0.92	0.36	0.65	-0.40	0.55	0.67	1.02	1.27	-0.68	0.81
rs13838880	1	25474915	25555492	0.61	0.33	0.22	-0.70	0.57	0.06	0.29	-0.49	0.43	0.67	0.42	0.85	-0.65	0.68
rs13838911	1	25494981	25594705	0.42	0.23	0.83	-1.00	0.60	0.76	0.63	0.32	1.02	0.93	0.37	0.71	-0.63	0.58
rs13838947	1	25524087	25614297	0.11	0.50	1.08	-1.92	0.67	0.81	0.68	0.91	1.38	1.25	-0.07	0.69	-0.02	0.54
rs13838975	1	25542267	25621076	0.34	0.15	0.50	-0.70	0.36	0.33	0.23	0.44	0.92	0.59	0.37	0.63	-0.04	1.03
rs13838999	1	25555492	25658871	0.31	-0.23	-0.44	0.20	0.41	0.18	0.20	-0.52	0.20	-0.32	0.39	0.51	-1.33	1.34
rs13746685	1	25594705	25669954	0.87	0.38	-0.07	0.32	1.07	0.90	0.94	-0.31	0.61	0.06	1.00	0.83	-1.36	1.60
ss316938587	1	25614297	25682194	1.03	0.83	-0.19	0.29	1.24	0.83	1.02	-0.37	0.26	0.26	0.97	0.92	-0.57	1.60
rs13839043	1	25621076	25747253	0.74	0.59	-0.81	-0.13	1.02	0.36	0.68	-0.80	-0.29	-0.55	0.58	0.81	-0.97	1.57
ss316938617	1	25658871	25751284	0.11	0.81	-0.16	-0.25	0.88	0.74	0.94	-0.23	0.38	-0.06	-0.23	0.44	0.21	1.37
rs13839090	1	25669954	25771822	0.17	0.94	0.62	-0.22	0.96	1.15	1.19	0.80	1.00	0.26	-0.26	0.54	0.54	1.37
rs15210644	1	25682194	25811603	0.05	0.96	1.14	0.47	1.00	1.29	1.28	1.17	1.31	0.91	-0.67	0.75	1.12	1.00
ss316938641	1	25747253	25819616	-0.68	0.45	1.31	0.57	0.85	1.24	1.29	1.30	1.48	0.87	-1.36	0.65	0.42	1.10
rs13839139	1	25751284	25850292	-0.33	0.43	1.49	0.67	0.94	1.50	1.44	1.22	1.66	1.36	-1.28	1.06	0.26	1.18
rs13839183	1	25771822	25892949	-0.10	0.09	1.64	0.67	1.16	1.52	1.43	1.47	1.71	1.48	-1.08	1.17	-0.44	1.31
rs13839204	1	25811603	25905534	0.14	-0.68	1.31	0.76	0.72	1.17	1.00	0.82	1.49	1.23	-0.33	1.02	-0.88	0.79
rs13839223	1	25819616	25928026	0.31	-0.05	1.33	0.60	0.92	1.22	1.12	0.99	1.46	1.30	0.18	0.79	-1.06	0.86
ss316938685	1	25850292	25947735	0.68	-0.02	0.95	0.50	0.67	0.90	0.70	0.44	1.07	1.37	0.69	0.83	-0.44	0.46
rs13839342	1	25892949	25948720	1.10	0.17	0.83	1.15	1.00	0.83	0.87	-0.01	1.05	1.39	1.18	1.02	-0.21	0.52
rs13839353	1	25905534	25996053	1.24	0.66	0.69	1.08	0.98	0.69	0.80	-0.31	1.00	1.53	1.32	1.11	0.05	0.77
ss316938713	1	25928026	26023743	1.16	1.08	0.95	0.93	1.18	0.83	1.00	0.25	1.10	1.62	1.26	1.02	0.60	1.07
rs13839372	1	25947735	26044248	1.16	0.70	0.45	0.99	0.98	0.33	0.65	-0.20	0.64	1.31	1.12	1.22	0.46	1.18
rs14800394	1	25948720	26052352	1.09	0.66	0.91	0.91	0.94	0.66	0.75	0.57	1.00	1.40	1.05	1.18	0.69	0.96
ss316938759	1	25996053	26079413	0.79	0.73	1.06	0.89	0.79	0.79	0.70	1.22	0.66	1.37	0.77	0.92	0.82	0.96
rs13839468	1	26023743	26114236	0.90	0.33	1.08	0.76	0.69	1.03	0.83	1.22	0.81	1.22	0.92	0.94	0.34	1.07
ss316938777	1	26044248	26128232	1.01	0.38	1.45	0.50	0.76	1.24	0.98	1.50	1.15	1.46	1.03	1.02	0.03	1.28
ss316938787	1	26052352	26154482	0.83	0.68	1.69	0.42	0.74	1.45	1.12	1.68	1.60	1.62	1.06	0.61	0.46	1.16
rs13839575	1	26079413	26172760	0.52	0.57	1.50	0.37	0.52	1.25	0.90	1.47	1.39	1.44	0.54	0.77	-0.34	1.42
rs13839630	1	26114236	26181611	0.42	-0.23	0.76	-0.56	-0.07	0.36	0.13	0.74	0.90	0.59	0.65	0.32	-0.60	0.76
ss316938897	1	26128232	26203973	0.20	0.40	0.95	-0.85	0.18	0.09	0.10	1.02	0.64	0.52	0.42	0.22	-0.36	-0.02
rs13839706	1	26154482	26237323	0.14	0.52	0.19	-0.74	0.27	-0.08	0.07	0.15	0.05	0.11	0.13	0.54	-0.26	-0.17
rs14800609	1	26172760	26248224	-0.23	0.55	-0.78	-1.97	0.15	-1.23	-0.50	-0.49	-1.10	-0.83	-0.33	0.35	-0.14	0.16
rs13839736	1	26181611	26282475	0.39	0.77	-1.33	-1.08	0.54	-1.27	-0.24	-1.29	-1.46	-1.17	0.56	0.44	-0.11	0.30
rs14800657	1	26203973	26310931	0.79	1.00	-0.92	-0.39	0.88	-0.69	0.20	-1.23	-1.13	-0.25	0.83	0.94	-0.68	1.14
rs13746920	1	26237323	26328088	0.72	0.59	-2.87	0.23	0.52	-1.72	-0.46	-2.88	-2.36	-1.48	0.79	0.90	-0.68	1.48
rs13746923	1	26248224	26352926	0.68	0.83	-3.06	0.09	0.67	-2.66	-0.65	-3.01	-2.36	-1.81	0.94	0.47	-0.09	1.43
rs10731631	1	26282475	26373883	0.88	0.01	-2.73	0.50	0.21	-2.20	-0.85	-3.18	-2.20	-0.87	1.05	0.77	-1.39	1.21
rs13839888	1	26310931	26387502	0.87	-0.23	-1.52	0.26	0.06	-1.54	-0.73	-1.40	-1.35	-0.38	1.08	0.42	-0.34	0.56
rs13839897	1	26328088	26408653	0.94	-0.26	-1.81	0.60	0.09	-1.18	-0.57	-1.51	-1.65	-0.83	1.09	0.49	-0.34	0.52
rs13839921	1	26352926	26438633	1.07	-0.38	-1.10	0.60	0.33	-0.69	-0.24	-1.26	-0.93	0.14	1.16	0.71	-0.65	0.60
rs13839960	1	26373883	26454195	1.21	-1.07	-0.64	1.08	0.09	-0.01	-0.10	-1.16	-0.63	0.89	1.16	1.01	-1.62	0.81
rs13746991	1	26387502	26465038	1.20	-1.07	-1.29	1.04	0.06	-0.43	-0.31	-1.61	-1.10	0.14	1.22	0.79	-1.55	0.76
rs13840040	1	26408653	26498498	0.68	-0.96	-1.14	0.29	-0.27	-0.77	-0.65	-1.87	-0.54	0.11	0.71	0.44	-1.65	0.92
rs13840096	1	26438633	26509743	0.11	-1.33	-1.18	-0.16	-0.83	-1.40	-1.24	-1.76	-0.38	-0.38	0.24	-0.06	-0.94	-0.02
ss316939167	1	26454195	26526380	-0.26	-1.29	-1.37	-0.42	-1.28	-1.67	-1.65	-1.33	-0.73	-1.09	0.01	-0.59	-0.71	-0.12
rs13840138	1	26465038	26561933	-0.72	-1.25	-1.06	-1.24	-1.50	-1.91	-1.89	-0.46	-0.60	-1.60	-0.17	-1.09	-0.47	-0.28
rs14800862	1	26498498	26589642	-0.26	0.15	-0.13	-1.45	-0.24	-0.32	-0.31	0.07	0.05	-0.06	-0.10	-0.09	0.38	0.39
rs13840204	1	26509743	26612603	0.42	0.33	-0.47	0.06	0.47	-0.08	0.23	-0.70	-0.60	-0.16	0.37	0.71	-0.41	0.88
rs13840237	1	26526380	26657115	0.23	0.43	-0.16	0.15	0.47	0.18	0.35	-0.14	-0.73	0.39	0.10	0.69	-0.28	0.92
rs13747106	1	26561933	26684319	0.56	0.91	0.05	0.20	0.96	0.36	0.73	-0.46	0.07	0.55	0.32	1.07	0.56	0.88
ss316939295	1	26589642	26710131	0.36	0.50	-0.47	-0.06	0.62	-0.08	0.32	-1.19	-0.12	-0.03	0.21	0.81	0.54	0.06
rs15212454	1	26612603	26720913	-0.26	0.17	-0.47	0.34	0.21	-0.69	-0.31	-0.67	0.05	-0.90	-0.23	0.11	0.58	-0.02
ss316939363	1	26657115	26755345	-0.57	-0.08	-0.25	0.32	-0.41	-0.46	-0.61	-0.20	0.38	-0.38	-0.29	-0.46	0.85	-0.31
ss316939387	1	26684319	26760788	-1.11	-0.32	-0.57	0.47	-0.83	-0.65	-0.98	-0.86	0.31	-0.62	-0.92	-0.80	0.32	0.01
rs13840439	1	26710131	26798458	-1.99	-0.35	-0.81	0.67	-1.11	-0.73	-1.15	-0.89	-0.24	-0.52	-2.10	-1.13	0.36	-0.02
ss316939419	1	26720913	26819272	-1.15	0.62	0.14	0.91	-0.01	0.27	0.10	0.20	0.38	0.23	-1.52	-0.15	0.82	0.64
ss316939457	1	26755345	26834213	-0.33	0.48	-0.10	1.04	0.24	0.39	0.32	-0.58	0.10	0.87	-0.56	0.35	0.03	0.72
ss316939461	1	26760788	26852972	-0.04	1.00	-0.07	0.85	0.83	0.24	0.63	-0.40	0.28	0.06	-0.56	0.85	0.64	0.95
rs15212991	1	26798458	26876803	0.79	1.29	0.95	0.91	1.27	0.97	1.19	0.70	0.96	0.67	0.54	1.20	1.25	0.92
ss316939499	1	26819272	26885642	1.10	0.79	1.45	0.87	1.02	1.38	1.23	1.34	1.38	1.23	1.18	1.04	0.52	0.74
rs13840555	1	26834213	26917895	0.83	0.70	1.46	0.67	1.04	1.25	1.12	1.29	1.35	1.27	1.00	0.69	-0.39	0.39
ss316939539	1	26852972	26936005	0.34	1.00	1.65	-0.19	0.98	1.17	1.04	1.69	1.63	0.78	0.51	0.35	0.12	-0.25
rs13840621	1	26876803	26953531	0.34	0.33	1.45	-0.60	0.44	0.81	0.55	1.51	1.25	1.16	0.73	-0.09	-1.06	-0.51
rs13840648	1	26885642	26979119	0.11	0.01	1.33	-0.09	0.15	0.81	0.38	1.51	1.38	0.83	0.51	-0.15	-1.82	-0.45
ss316939609	1	26917895	27010562	-0.50	0.77	1.24	-1.08	0.49	0.36	0.35	1.53	1.28	0.42	-0.20	-0.40	-1.39	-1.10
ss316939629	1	26936005	27021802	-0.65	0.89	0.74	-1.66	0.27	0.64	0.44	1.20	0.64	0.44	-0.46	-0.33	-0.85	-1.16
rs13840709	1	26953531	27048663	-0.91	0.25	0.11	-2.06	-0.38	0.06	-0.20	0.48	0.18	0.17	-0.74	-0.49	-0.49	-1.58
ss316939679	1	26979119	27074141	-0.65	0.94	0.74	-1.53	0.33	0.88	0.60	1.04	0.89	-0.13	-0.42	-0.40	0.64	-1.16
rs13747282	1	27010562	27079761	-0.07	1.39	0.83	-1.57	0.96	0.95	1.06	0.93	0.96	-0.03	0.18	-0.27	1.16	-0.31
ss316939732	1	27021802	27111068	0.31	1.05	0.58	-0.29	0.72	1.03	0.98	0.61	0.68	-0.03	0.67	-0.18	1.12	0.28
rs13840850	1	27048663	27172510	-0.47	0.03	0.11	-0.13	-0.38	-0.11	-0.20	0.29	0.43	-1.13	0.07	-1.13	0.87	0.08
rs15213708	1	27074141	27184595	-0.57	0.50	0.76	0.18	-0.04	0.53	0.29	0.93	0.87	-0.09	-0.04	-1.20	0.98	0.39
ss316939765	1	27079761	27201939	-1.94	-0.14	0.74	-1.00	-1.03	-0.14	-0.57	0.88	1.02	0.23	-1.36	-2.25	0.71	-0.42
rs13840879	1	27111068	27226490	-3.55	-0.85	0.80	-2.93	-2.15	-0.65	-1.60	0.93	1.10	0.69	-3.04	-3.10	0.50	-1.44
rs15213811	1	27172510	27247027	-3.72	-0.78	0.40	-4.17	-2.15	-1.45	-2.04	0.44	1.03	0.06	-4.03	-2.20	0.34	-1.06
rs13747296	1	27184595	27295738	-1.58	0.40	0.99	-3.61	-0.41	-0.62	-0.65	0.82	1.42	0.97	-2.10	-0.30	0.71	-0.23
ss316939797	1	27201939	27316410	-1.45	0.48	0.45	-2.24	-0.31	-0.89	-0.69	0.39	0.94	0.47	-1.65	-0.56	0.76	0.23
rs13747311	1	27226490	27351930	-1.58	0.57	0.11	-2.10	-0.27	-1.18	-0.81	0.04	0.79	0.00	-1.78	-0.66	0.99	-0.02
ss316939813	1	27247027	27372787	-2.23	0.15	-1.21	-2.06	-0.86	-2.41	-1.75	-1.06	-0.35	-1.28	-2.34	-1.24	0.58	-0.31
rs13840942	1	27295738	27384653	-1.58	-0.17	-0.34	-1.40	-0.94	-1.36	-1.33	-0.99	0.33	-0.35	-1.24	-1.36	0.50	-0.81
rs13840955	1	27316410	27414286	-1.94	-0.82	0.14	-1.53	-1.63	-0.97	-1.51	-0.34	0.81	-0.58	-1.16	-2.29	0.85	-1.65
rs14801567	1	27351930	27417298	-0.65	-2.06	0.16	-1.66	-2.00	-0.97	-1.75	-0.37	0.89	-0.69	-0.29	-0.66	0.01	-2.41
rs13840979	1	27372787	27455963	0.42	-1.56	0.22	-0.32	-1.11	-0.46	-0.98	0.15	0.28	-0.09	0.69	0.19	-0.06	-1.23
rs13840980	1	27384653	27484023	0.56	-0.26	0.19	-0.16	-0.17	-0.43	-0.39	0.12	0.18	-0.03	0.77	0.40	-0.02	-1.10
rs15214074	1	27414286	27507956	-0.33	-0.08	-0.85	-0.78	-0.45	-1.58	-1.06	-0.04	-1.10	-0.98	-0.01	-0.46	-0.02	-0.75
rs13840991	1	27417298	27528479	-1.53	-0.82	-2.59	-1.00	-1.50	-3.04	-2.40	-1.33	-2.88	-2.29	-1.32	-1.24	-1.06	-1.00
rs13840996	1	27455963	27537855	-2.18	-0.71	-2.41	-1.40	-1.63	-3.10	-2.50	-1.54	-3.11	-0.98	-1.87	-1.85	-1.15	-0.75
rs14801623	1	27484023	27570133	-4.32	-1.33	-3.91	-2.63	-2.87	-4.83	-4.06	-3.18	-3.81	-2.62	-4.03	-3.51	-1.21	-1.83
rs15214180	1	27507956	27592555	-3.67	-2.19	-3.11	-1.12	-3.36	-3.43	-3.76	-3.01	-2.71	-1.60	-3.25	-3.10	-1.33	-0.81
rs13841034	1	27528479	27609003	-2.33	-1.41	-2.78	-0.39	-2.20	-2.82	-2.77	-2.84	-2.12	-1.60	-2.20	-1.64	-0.94	-0.94
ss316939917	1	27537855	27624218	-1.67	-0.51	-1.21	-0.42	-1.23	-1.67	-1.65	-1.23	-1.00	-0.22	-1.28	-1.60	0.28	-0.90
rs13841060	1	27570133	27650614	-1.80	0.45	-0.74	0.09	-0.45	-0.77	-0.57	-0.20	-0.70	-0.45	-1.32	-1.81	1.15	-0.36
rs14801707	1	27592555	27680090	-0.47	0.57	0.48	0.87	0.06	0.58	0.38	0.70	0.59	0.42	-0.14	-0.56	0.98	0.21
rs15214395	1	27609003	27718907	0.14	0.77	1.05	0.87	0.44	0.99	0.78	1.37	0.96	0.78	0.21	0.35	1.37	-0.09
rs13841091	1	27624218	27736599	0.02	0.01	1.25	0.74	-0.20	1.11	0.55	1.49	1.07	1.27	0.04	0.35	1.23	-0.69
rs14801760	1	27650614	27753100	0.36	0.23	1.24	0.89	0.12	1.40	0.90	1.44	1.05	1.36	0.24	0.83	1.15	-0.45
rs14801790	1	27680090	27785677	0.49	0.25	0.76	0.47	0.38	1.25	0.85	0.99	0.68	0.89	0.37	0.92	0.32	-1.30
rs13841146	1	27718907	27805505	-0.23	-0.08	-0.13	-0.74	-0.10	0.33	0.07	0.39	-0.44	0.42	-0.33	0.40	-0.41	-1.06
ss316940017	1	27736599	27827506	-0.40	-0.14	-1.03	-1.88	-0.24	-0.58	-0.46	-0.49	-1.42	0.00	-0.20	-0.18	-0.39	-1.26
ss316940023	1	27753100	27843730	-0.91	0.62	-0.61	-1.36	0.62	-0.14	0.38	0.15	-1.57	0.49	-0.49	-0.94	-0.36	-0.81
rs14801862	1	27785677	27857584	-0.87	0.81	-1.81	-0.42	0.76	-1.23	0.07	-1.02	-2.32	-0.79	-0.39	-1.02	-0.60	0.28
rs13841208	1	27805505	27903959	-1.76	0.43	-1.69	0.18	0.09	-1.72	-0.69	-0.64	-2.28	-1.13	-1.16	-1.85	0.38	0.32
rs14801926	1	27827506	27955510	-0.99	0.70	-0.92	0.85	0.49	-0.28	0.41	-0.26	-1.68	0.17	-0.63	-0.94	1.14	-0.17
ss316940065	1	27843730	27971708	-0.43	0.87	-0.44	0.87	0.76	0.64	0.96	0.12	-1.21	0.59	-0.26	-0.27	1.14	-0.09
rs13747443	1	27857584	27987313	-0.33	0.20	-1.48	0.76	-0.17	0.06	0.13	-0.92	-1.53	-0.72	-0.07	-0.33	1.14	-0.51
ss316940089	1	27903959	28031052	-0.47	0.12	-0.41	0.67	-0.27	0.83	0.57	0.37	-1.21	0.49	-0.36	-0.21	1.14	-0.60
rs13841376	1	27955510	28091121	0.34	0.40	0.22	0.32	0.24	1.32	1.08	0.32	-0.26	1.34	0.13	0.73	0.91	0.37
rs14802014	1	27971708	28106752	0.61	0.38	0.27	0.09	0.33	1.38	1.00	0.27	0.10	1.20	0.49	0.87	0.12	1.09
ss316940121	1	27987313	28140951	0.54	0.09	0.74	0.78	0.09	1.38	0.90	0.74	0.68	1.28	0.47	0.75	-0.91	1.44
ss316940135	1	28031052	28160433	0.77	0.43	1.14	0.60	0.44	1.50	1.12	0.93	0.92	1.74	0.73	0.90	-0.94	1.60
ss316940171	1	28091121	28188508	0.39	-0.38	0.74	0.06	-0.34	1.03	0.38	0.29	0.87	1.42	0.26	0.71	-1.65	1.36
rs13841553	1	28106752	28208139	0.59	-1.22	0.62	0.32	-0.71	0.90	0.07	0.22	0.76	1.30	0.60	0.73	-1.99	0.83
ss316940208	1	28140951	28217922	0.61	-1.22	0.58	0.26	-0.71	0.39	-0.24	0.27	1.03	0.76	0.60	0.79	-0.65	-0.15
rs13841608	1	28160433	28234361	0.02	-1.18	-0.01	0.12	-1.03	0.12	-0.61	-0.34	0.55	0.44	0.04	0.30	0.44	-1.51
rs14802274	1	28188508	28255219	-0.43	-1.89	-0.28	0.23	-1.77	-0.04	-1.06	-0.55	0.26	0.20	-0.60	0.16	0.44	-2.87
rs13841633	1	28208139	28285467	0.34	-1.18	0.40	0.29	-0.86	0.48	-0.31	0.07	0.68	1.11	0.32	0.61	1.07	-2.82
rs13841646	1	28217922	28317134	-1.32	-1.77	-0.28	-0.29	-2.15	-0.58	-1.60	-0.46	-0.01	0.55	-1.20	-0.80	0.78	-3.34
ss316940259	1	28234361	28336899	-1.45	-0.96	0.30	-0.22	-1.59	0.06	-0.98	0.25	-0.09	1.28	-0.89	-1.60	0.42	-2.66
rs15215403	1	28255219	28350492	-1.15	-0.58	0.72	-1.04	-1.15	-0.04	-0.81	0.50	0.48	1.47	-0.70	-1.20	-0.52	-1.69
ss316940292	1	28285467	28367719	-0.43	-0.48	0.69	-1.28	-0.79	-0.14	-0.65	0.66	0.28	1.46	-0.01	-0.63	-0.52	-1.47
rs13841714	1	28317134	28388595	-1.23	0.03	0.69	-0.19	-0.67	0.21	-0.39	0.68	0.59	1.13	-0.89	-1.13	-0.88	-0.48
ss316940310	1	28336899	28413375	0.26	1.11	1.37	0.47	0.79	1.03	0.90	1.38	1.40	1.34	0.51	0.16	0.19	0.50
ss316940320	1	28350492	28425243	0.14	0.28	0.65	0.93	0.09	0.61	0.29	0.76	0.79	0.62	0.34	0.22	-0.44	0.30
rs13747574	1	28367719	28460357	0.68	-0.17	0.62	1.02	0.03	0.83	0.38	0.93	0.38	0.42	0.85	0.69	0.42	-0.51
rs13841750	1	28388595	28468572	0.68	0.35	1.15	1.32	0.41	1.32	0.83	1.32	1.15	0.71	0.94	0.54	1.02	-0.36
rs13841779	1	28413375	28497192	1.03	0.38	1.14	1.34	0.60	1.30	0.90	1.14	0.87	0.83	1.22	0.83	1.18	-0.23
ss316940362	1	28425243	28523801	1.03	-0.78	1.12	1.11	-0.14	1.20	0.44	1.00	0.66	1.18	1.23	0.56	0.75	-1.23
rs10731669	1	28460357	28540511	1.14	0.15	1.39	1.16	0.52	1.36	1.12	1.25	0.98	1.51	1.20	1.02	1.33	-1.10
rs14802541	1	28468572	28554561	0.74	0.38	0.89	1.46	0.44	1.09	0.94	0.78	0.61	1.13	0.88	0.54	1.24	-1.06
rs13747634	1	28497192	28591055	0.63	0.20	0.11	1.23	0.24	0.42	0.55	-0.09	0.10	0.20	0.81	0.37	1.25	-1.61
rs13747646	1	28523801	28597595	0.44	-0.02	0.05	0.26	-0.01	-0.11	0.20	0.22	0.43	-0.13	0.79	-0.15	1.07	-3.25
rs15216023	1	28540511	28622151	0.28	0.38	-0.96	0.72	0.18	-0.62	0.10	-0.76	-0.38	-0.72	0.51	0.24	0.87	-1.54
rs14802624	1	28554561	28649418	-0.43	0.64	-1.18	0.26	0.12	-1.14	-0.54	-0.61	-0.57	-1.65	-0.04	-0.49	0.93	-0.69
ss316940513	1	28591055	28676537	-0.01	0.48	-0.25	-0.29	0.12	-0.81	-0.39	0.15	0.48	-1.32	0.13	0.24	1.08	-0.66
ss316940519	1	28597595	28680711	-0.16	0.98	0.62	-0.63	0.74	-0.18	0.32	1.02	1.10	-1.05	-0.07	0.19	0.48	-0.17
ss316940541	1	28622151	28700661	0.42	0.59	0.02	0.20	0.62	-0.43	0.16	0.53	0.59	-1.81	0.24	0.81	0.42	-0.04
ss316940565	1	28649418	28720728	0.68	0.96	0.67	0.34	1.00	0.18	0.68	1.22	1.31	-2.25	0.63	0.87	1.08	-0.12
ss316940587	1	28676537	28752185	1.12	0.50	0.97	0.29	0.90	0.86	0.87	1.17	1.55	-0.98	1.02	1.27	0.93	-0.84
rs13842029	1	28680711	28767483	1.21	0.23	0.60	0.57	0.81	0.69	0.73	0.59	1.14	-0.16	1.16	1.27	0.54	-0.84
rs13842050	1	28700661	28800862	1.29	-0.96	-0.34	0.99	-0.04	0.24	0.00	-0.46	0.20	-0.03	1.20	1.38	0.58	-1.23
rs13747734	1	28720728	28810061	1.29	-0.85	-0.16	1.15	0.03	0.45	0.13	-0.37	-0.09	0.87	1.22	1.40	0.03	-0.23
rs13747739	1	28752185	28834893	1.30	-2.37	-0.92	1.16	-0.83	0.02	-0.57	-1.09	-1.42	0.93	1.21	1.42	-0.85	-1.47
rs13747755	1	28767483	28861468	1.22	-1.68	-0.38	0.97	-0.17	-0.32	-0.39	-0.34	-1.17	0.85	1.20	1.27	-0.60	-0.75
rs13842165	1	28800862	28892007	0.34	-2.28	-0.96	0.06	-1.15	-1.27	-1.37	-0.52	-1.46	-0.41	0.42	0.44	-1.33	-0.81
rs13842177	1	28810061	28906613	-0.13	-1.33	-0.54	-0.70	-0.83	-1.27	-1.15	0.20	-0.73	-1.17	-0.01	0.00	-0.14	-0.72
rs13842200	1	28834893	28933968	-0.65	-0.51	-0.22	-0.93	-0.48	-1.06	-0.85	0.48	0.05	-1.73	-0.36	-0.63	0.78	-0.69
rs13842237	1	28861468	28935425	-0.83	0.52	0.19	-1.00	0.33	-0.73	-0.20	0.76	0.36	-1.05	-0.63	-0.53	1.37	0.18
rs13747819	1	28892007	28967412	-0.54	0.59	-0.07	-0.49	0.15	-0.25	-0.10	0.66	0.20	-0.98	-0.36	-0.83	1.37	0.32
rs13842324	1	28906613	28988446	0.83	0.85	0.93	0.29	0.83	0.86	0.80	1.22	1.03	0.44	0.81	0.44	1.48	0.56
rs13842364	1	28933968	29021451	1.24	1.16	1.20	0.85	1.24	1.22	1.28	0.97	1.22	1.22	1.06	0.92	1.15	0.54
rs13747833	1	28935425	29040677	1.31	1.07	1.19	1.02	1.23	1.27	1.28	0.64	1.12	1.53	1.18	0.96	0.71	0.41
rs13842417	1	28967412	29051062	0.99	0.81	1.44	1.06	0.81	1.44	1.18	0.86	1.55	1.59	1.00	0.00	0.71	-0.45
rs13842446	1	28988446	29078216	0.66	0.33	0.97	0.65	0.33	0.71	0.52	-0.01	1.23	1.33	0.63	0.11	0.01	-0.69
rs15217124	1	29021451	29089472	0.66	1.10	0.85	0.85	0.92	0.61	0.83	-0.20	0.98	1.13	0.60	-0.03	0.10	-0.57
rs14803132	1	29040677	29107671	-0.26	0.75	0.11	0.40	0.33	-0.18	0.00	-0.49	0.18	0.59	-0.14	-0.56	-0.02	0.30
rs13747869	1	29051062	29143618	-0.40	0.52	-0.38	0.32	0.09	-0.36	-0.20	-0.49	-0.54	0.03	-0.67	-0.06	-0.14	0.48
rs13842514	1	29078216	29152044	-0.01	0.68	-0.31	-0.74	0.69	-0.54	0.20	-0.28	-0.73	0.14	-0.49	0.51	-0.91	1.22
rs13842524	1	29089472	29179042	0.56	0.52	0.74	-0.46	0.76	0.39	0.63	0.70	0.31	0.91	0.18	0.89	-0.39	0.70
ss316940896	1	29107671	29191373	0.20	0.48	0.83	-0.35	0.69	0.64	0.68	1.00	0.59	0.83	-0.17	0.90	-0.28	0.92
rs15217350	1	29143618	29223194	0.72	0.09	1.03	0.03	0.65	0.90	0.78	0.99	0.96	1.18	0.60	1.04	-0.23	0.28
ss316940921	1	29152044	29265752	0.74	-0.82	0.87	-0.19	0.18	0.56	0.35	0.82	0.90	0.97	0.85	0.73	-0.55	-1.00
rs13842600	1	29179042	29278769	0.85	-0.75	0.87	0.55	0.15	0.66	0.32	0.74	0.92	0.95	0.97	0.77	0.05	-1.58
rs13842605	1	29191373	29317892	0.14	-0.96	0.25	0.74	-0.31	0.27	-0.13	0.37	0.33	0.34	0.44	-0.03	-0.65	-1.00
rs13842619	1	29223194	29336889	0.42	-2.06	-0.10	0.40	-0.99	-0.32	-0.81	0.12	-0.32	0.69	0.75	-0.33	-1.21	-0.72
ss316940945	1	29265752	29352870	0.20	-1.56	-0.44	-0.03	-0.79	-0.81	-0.94	0.20	-0.96	0.14	0.67	-0.80	-1.62	0.32
rs15217520	1	29278769	29380647	0.02	-0.61	0.02	-0.70	-0.27	-0.73	-0.57	0.97	-0.63	-0.09	0.58	-1.09	-0.39	0.54
rs14803412	1	29317892	29396305	-0.54	-2.02	-1.33	-2.39	-1.81	-2.56	-2.40	0.25	-2.24	-1.40	0.32	-2.11	-1.62	-0.20
rs13842717	1	29336889	29429475	-0.47	-1.29	-1.41	-1.45	-1.28	-2.25	-1.94	-0.26	-2.24	-0.65	0.26	-1.73	-0.44	-0.34
ss316940991	1	29352870	29452514	-0.50	-0.78	-1.56	-0.63	-0.75	-1.91	-1.06	-0.55	-1.61	-1.52	0.29	-1.40	0.56	-0.81
rs13842748	1	29380647	29472598	0.17	-0.71	-0.47	-0.52	-0.38	-0.97	-0.46	0.44	-0.83	-0.83	0.32	-0.69	1.22	-2.14
rs13842758	1	29396305	29488168	0.44	-0.14	0.38	0.29	0.09	0.06	0.38	0.29	0.26	-0.41	0.10	-0.15	1.04	-1.06
rs14803481	1	29429475	29504667	0.05	-0.05	0.38	0.52	-0.04	0.15	0.38	0.27	0.31	-0.45	-0.67	-0.12	1.04	-0.90
rs14803492	1	29452514	29537323	0.77	0.09	0.91	-0.09	0.41	0.36	0.70	0.88	0.57	-0.45	-0.14	0.11	1.08	-0.97
rs14803524	1	29472598	29556436	0.42	-0.58	0.45	-0.13	-0.34	-0.14	-0.17	0.34	-0.15	-0.55	-0.60	-0.33	0.32	-1.00
ss316941039	1	29488168	29569757	-0.13	-1.10	-0.19	0.15	-1.03	-0.58	-0.77	-0.70	-0.63	-0.45	-0.67	-0.76	-0.65	-0.66
ss316941043	1	29504667	29585524	0.17	-1.14	-1.33	-0.09	-0.86	-0.97	-1.06	-1.54	-1.92	0.06	-0.14	-0.76	-1.43	-1.47
rs13842850	1	29537323	29615542	0.66	-0.89	-1.25	0.23	-0.41	-0.77	-0.73	-1.80	-1.96	0.52	0.63	-0.66	-1.39	-1.00
rs13842853	1	29556436	29644297	-0.01	-0.68	-1.64	0.72	-0.67	-0.77	-0.90	-2.03	-1.61	0.20	0.10	-0.40	-1.52	-0.25
rs13747995	1	29569757	29656017	0.52	-0.11	-0.44	0.60	-0.04	-0.04	-0.17	-0.99	-0.29	0.91	0.39	0.24	-1.55	0.37
rs13842875	1	29585524	29686075	-0.04	-0.35	0.11	0.20	-0.45	0.18	-0.28	-0.23	0.68	0.49	-0.39	-0.03	-1.55	-0.04
rs13748004	1	29615542	29802467	-0.33	-0.71	0.22	0.67	-0.86	0.06	-0.57	0.07	0.85	0.17	-0.53	0.14	-1.52	0.52
rs15217930	1	29644297	29827642	0.26	-0.61	0.93	0.83	-0.38	1.03	0.26	0.68	1.52	0.67	-0.04	0.67	-1.46	0.60
rs13748032	1	29656017	29831809	0.68	-1.68	1.15	0.80	-0.56	1.18	0.41	0.80	1.53	0.80	0.77	0.49	-2.79	0.16
rs15217989	1	29686075	29869574	0.11	-2.02	1.05	0.99	-1.07	1.17	0.16	0.55	1.50	0.52	0.32	0.14	-2.75	0.01
rs13748065	1	29802467	29876647	0.56	-1.64	0.65	1.02	-0.63	0.90	0.20	-0.17	1.15	0.52	0.88	0.22	-2.79	0.43
rs14803794	1	29827642	29914113	-0.54	-2.55	0.76	0.18	-1.77	0.66	-0.46	-0.20	1.31	0.67	0.13	-1.24	-2.23	-0.51
rs14803801	1	29831809	29924920	-0.76	-3.01	0.02	0.50	-2.40	-0.25	-1.28	-1.02	0.81	-0.28	-0.17	-1.09	-2.34	-1.06
rs14803847	1	29869574	29943305	-1.40	-3.51	-1.56	-0.42	-3.42	-1.96	-3.00	-2.46	-0.21	-1.44	-0.60	-1.98	-2.34	-1.72
rs13843022	1	29876647	29967751	-1.07	-3.06	-1.10	-2.10	-2.97	-2.20	-2.88	-2.18	-0.21	-1.77	0.04	-2.52	-0.94	-3.04
rs15218283	1	29914113	30002124	-1.76	-2.50	-1.18	-2.34	-2.87	-2.30	-2.94	-2.03	-0.51	-1.69	-0.89	-2.29	0.15	-3.75
rs13843057	1	29924920	30022732	-1.45	-2.50	-1.29	-2.73	-2.71	-2.56	-3.00	-1.95	-0.96	-1.60	-0.42	-2.29	0.01	-3.48
rs13843077	1	29943305	30030667	-1.90	-0.75	-0.44	-2.78	-1.54	-1.81	-1.94	-0.49	-0.21	-1.69	-0.67	-3.05	0.44	-3.12
ss316941197	1	29967751	30063168	-1.28	0.50	0.50	-1.16	-0.04	-0.32	-0.31	0.59	0.79	-1.28	-0.33	-2.16	0.62	-2.14
rs14803948	1	30002124	30080590	-1.32	0.59	-0.41	0.09	0.03	-0.50	-0.35	0.41	-0.26	-1.13	-0.53	-1.90	-0.39	-1.13
rs13748118	1	30022732	30090128	-1.15	0.12	-0.67	-0.06	-0.31	-0.77	-0.69	0.27	-0.54	-1.44	-0.36	-1.77	-1.59	-1.06
ss316941209	1	30030667	30125070	-0.50	0.73	-1.18	0.91	0.38	-0.43	-0.06	-0.04	-0.96	-2.12	0.04	-0.87	-2.02	-0.51
ss316941235	1	30063168	30150100	0.17	0.59	-0.61	1.08	0.52	0.06	0.23	-0.26	-1.35	-0.65	0.37	-0.15	-2.49	-0.20
rs13843155	1	30080590	30152519	-0.04	0.45	-1.37	0.72	0.15	-0.73	-0.35	-1.19	-2.53	-0.48	0.16	-0.27	-2.90	-0.17
ss316941247	1	30090128	30174276	-0.10	0.68	-1.41	0.78	0.52	-0.81	-0.10	-1.29	-2.08	-1.05	0.07	-0.24	-1.85	-0.57
rs13843202	1	30125070	30211744	-0.57	0.59	-1.03	0.69	0.30	-0.62	-0.13	-1.26	-1.61	-0.48	-0.23	-0.98	-1.89	-0.75
ss316941275	1	30150100	30223977	-0.47	0.30	-0.54	0.87	0.12	-0.36	-0.17	-1.19	-0.57	-0.19	-0.33	-0.53	-0.68	-1.30
rs13843242	1	30152519	30248159	-1.94	0.01	-0.74	0.03	-0.60	-0.93	-0.85	-0.83	-0.57	-0.13	-1.40	-1.73	0.03	-1.26
rs13843276	1	30174276	30277841	-1.67	-0.26	0.33	0.29	-0.75	0.12	-0.42	-0.49	-0.04	0.28	-1.48	-0.98	0.95	-1.76
rs15218804	1	30211744	30297203	-0.87	-0.48	0.97	0.26	-0.90	0.58	-0.28	-0.26	0.74	0.91	-1.20	-0.59	1.19	-1.65
rs15218822	1	30223977	30315475	0.26	0.62	1.51	0.95	0.36	1.36	0.83	0.44	1.28	1.37	0.07	0.27	1.59	-1.00
rs13748170	1	30248159	30340210	0.54	1.03	1.67	0.45	0.92	1.40	1.12	0.90	1.38	1.64	0.51	0.22	1.41	-1.06
rs14804149	1	30277841	30349698	0.77	0.77	1.41	1.02	0.79	1.29	0.98	0.02	1.32	1.34	0.63	0.63	1.29	-1.69
rs13843398	1	30297203	30367630	0.74	0.91	0.87	1.02	1.07	0.97	1.06	-0.01	1.15	0.83	0.65	0.56	1.18	-1.65
ss316941364	1	30315475	30395366	0.02	0.38	-0.16	0.67	0.49	0.09	0.38	-0.67	0.28	-0.09	0.01	0.40	0.44	-1.61
rs13843435	1	30340210	30405764	0.42	0.52	-0.67	0.69	0.76	-0.01	0.52	-0.43	-0.29	-0.45	0.26	0.83	-0.11	-1.44
rs13843441	1	30349698	30433727	0.49	0.09	-0.74	0.37	0.36	0.36	0.44	-0.28	-1.00	-0.83	0.18	1.07	0.56	-1.58
rs13748217	1	30367630	30461828	0.61	0.23	-0.57	-0.25	0.52	0.24	0.46	0.12	-0.86	-1.09	0.39	1.07	0.52	-1.13
rs13843527	1	30395366	30484159	0.85	0.15	-0.07	-0.39	0.30	0.61	0.55	0.25	-0.32	0.00	0.58	1.17	0.60	-0.78
ss316941462	1	30405764	30533032	0.96	0.55	0.45	-0.96	0.65	0.79	0.78	0.39	0.10	1.01	0.81	1.14	1.27	-1.13
rs13843550	1	30433727	30547326	0.34	-0.14	0.11	-1.53	-0.17	0.06	0.00	-0.09	0.05	0.55	0.04	0.79	1.07	-0.72
ss316941484	1	30461828	30566829	0.44	-0.26	0.27	-1.92	-0.20	-0.21	-0.13	-0.01	0.33	0.44	-0.20	0.27	1.02	-0.75
ss316941489	1	30484159	30577223	0.61	-0.48	0.33	-1.28	-0.27	0.02	-0.06	-0.09	0.05	1.09	0.13	0.30	0.93	-1.00
rs13843661	1	30533032	30603248	0.39	-0.42	-0.28	-1.40	-0.34	-0.46	-0.54	-0.52	-0.83	0.67	-0.39	0.24	0.62	-0.34
rs13843688	1	30547326	30656438	0.17	-0.96	-0.71	-0.49	-0.83	-0.46	-0.81	-0.76	-0.93	-0.25	-0.92	0.35	-0.34	-0.02
ss316941541	1	30566829	30683132	-0.07	-0.82	-0.64	-1.12	-0.83	-0.62	-0.90	-0.70	-1.13	0.11	-1.00	-0.09	0.64	-1.03
rs13748311	1	30577223	30715897	-0.10	-0.05	-1.60	-0.29	-0.24	-0.73	-0.57	-1.84	-1.07	-0.52	-1.08	-0.03	0.05	-0.72
rs13843754	1	30603248	30745129	-0.54	-0.29	-1.33	-1.32	-0.60	-0.93	-0.90	-1.95	-0.57	-2.03	-1.44	-0.69	-0.04	-1.10
rs13843793	1	30656438	30756653	-0.72	-0.61	-0.04	-1.40	-0.90	-0.46	-0.81	-0.73	0.45	-0.72	-0.96	-1.36	-0.21	-1.54
rs14804537	1	30683132	30784845	-0.72	-0.61	-0.28	-1.49	-0.90	-0.69	-0.90	-0.58	0.02	-1.24	-1.04	-1.20	-0.23	-1.58
rs13748357	1	30715897	30816762	0.08	-1.10	-0.04	-1.00	-0.90	-0.36	-0.73	-0.64	0.48	-0.94	-0.29	-0.21	-1.18	-1.40
ss316941644	1	30745129	30841316	-0.33	-1.45	-0.07	-1.28	-1.41	-1.06	-1.37	-0.43	0.13	-0.69	-0.29	0.14	-0.36	-0.81
rs13843918	1	30756653	30873808	0.26	-0.14	0.08	-0.06	-0.01	-0.28	-0.13	-0.14	0.40	0.39	-0.07	1.01	0.17	0.41
rs13843977	1	30784845	30875693	0.28	0.20	-0.47	0.18	0.24	-0.62	-0.13	-0.86	0.45	-0.38	-0.23	1.17	0.56	-0.07
rs13844015	1	30816762	30907918	0.36	0.01	-0.44	0.37	0.12	-0.50	-0.17	-0.76	0.48	-0.38	-0.01	1.11	0.71	-0.66
rs13844050	1	30841316	30958205	0.59	0.91	-0.67	0.26	0.88	0.27	0.63	-0.76	-0.09	-0.19	-0.17	0.92	0.69	-0.72
rs13844092	1	30873808	30981679	0.85	0.52	0.22	-0.19	0.72	0.83	0.75	-0.37	0.70	0.44	-0.04	0.58	0.50	-1.54
rs13844100	1	30875693	31002194	0.90	-0.14	0.33	-0.96	0.18	0.58	0.29	0.25	0.59	0.08	0.01	-0.21	0.52	-3.25
rs13844118	1	30907918	31004788	0.54	-1.25	0.11	-1.49	-0.75	0.30	-0.39	0.02	0.45	-0.22	-0.74	-0.46	-0.14	-3.75
rs13844143	1	30958205	31039325	0.31	-1.14	0.27	-1.24	-0.79	0.53	-0.28	0.15	0.52	0.08	-1.24	-0.59	-0.34	-3.12
rs15220683	1	30981679	31044791	0.26	-1.33	0.87	-0.03	-1.03	0.64	-0.31	0.72	1.28	0.08	-0.60	-0.21	0.38	-2.21
rs14804918	1	31002194	31095042	-0.07	-0.65	0.14	0.57	-0.71	0.50	-0.24	0.27	0.57	-0.22	-1.08	0.44	-0.47	-1.65
rs13844219	1	31004788	31118403	-0.65	-1.10	-0.74	0.26	-1.32	-0.21	-0.94	-1.06	-0.18	-0.09	-1.20	0.32	-1.18	-1.69
ss316941878	1	31039325	31129827	-0.54	-0.61	-0.57	-0.19	-0.90	-0.25	-0.73	-0.52	-0.54	0.23	-0.49	-0.33	-0.36	-1.69
rs13844265	1	31044791	31157508	0.26	0.40	0.55	-0.67	0.18	0.36	0.20	0.41	0.50	1.11	0.54	-0.12	0.36	-0.69
ss316941936	1	31095042	31185782	-0.54	-0.20	0.35	-1.16	-0.60	-0.11	-0.50	0.34	-0.12	1.27	-0.26	-0.76	0.21	-1.33
rs14804987	1	31118403	31203266	-0.50	-0.58	0.93	-1.00	-0.83	0.36	-0.35	0.95	0.52	1.49	0.10	-1.02	1.01	-2.10
rs13844451	1	31129827	31233815	-0.61	0.62	1.14	0.15	0.09	0.97	0.46	1.26	0.79	1.46	-0.39	-0.43	1.38	-0.78
ss316941998	1	31157508	31266431	-0.29	0.79	1.33	0.23	0.33	1.15	0.70	1.38	1.02	1.66	-0.49	0.42	1.23	0.01
ss316942010	1	31185782	31297564	-1.67	-0.29	0.67	0.42	-1.03	0.69	-0.24	0.90	0.18	1.33	-2.01	-0.46	0.80	-1.33
rs13844496	1	31203266	31300797	-0.68	0.43	0.74	0.55	-0.10	0.79	0.29	0.76	0.74	1.05	-0.96	-0.63	0.78	-0.75
rs15221287	1	31233815	31321329	-1.03	0.57	0.60	0.09	-0.10	0.21	-0.03	0.76	0.74	0.71	-1.36	-0.91	0.40	0.43
ss316942056	1	31266431	31360335	-1.71	-0.71	0.19	-0.03	-1.41	-0.32	-1.06	0.64	0.38	-0.06	-1.83	-1.90	-0.28	-0.60
rs13748593	1	31297564	31371130	-0.99	-0.32	0.14	0.47	-0.71	0.27	-0.39	0.57	0.40	-0.28	-1.08	-2.16	-0.49	-0.31
ss316942086	1	31300797	31385229	0.20	0.81	0.65	0.62	0.72	0.76	0.65	0.93	0.98	0.08	0.32	-1.24	0.38	0.46
rs13748610	1	31321329	31405039	0.28	0.62	0.16	0.91	0.60	0.61	0.49	0.59	0.38	-0.09	0.13	-0.46	0.58	0.60
rs13748630	1	31360335	31442306	0.66	0.64	0.11	1.40	0.85	0.88	0.80	0.20	0.28	0.42	0.60	-0.69	0.58	0.66
ss316942134	1	31371130	31462954	1.28	1.35	0.95	1.50	1.49	1.36	1.45	0.93	1.12	1.13	1.23	0.44	0.91	1.24
ss316942142	1	31385229	31507742	1.18	1.35	1.10	1.30	1.44	1.13	1.34	1.09	0.94	1.25	1.10	0.77	1.35	1.12
rs13844728	1	31405039	31548950	1.12	1.13	1.14	1.06	1.37	1.25	1.38	1.00	1.12	1.30	0.88	1.01	1.39	0.64
rs13844786	1	31442306	31550587	1.10	0.85	1.51	0.83	1.24	1.42	1.38	1.26	1.40	1.25	1.13	0.96	1.36	0.01
rs13844826	1	31462954	31589183	0.90	0.68	1.28	-0.16	1.00	0.97	1.04	1.06	1.15	0.87	0.87	1.13	1.58	-1.30
ss316942249	1	31507742	31594012	0.88	0.33	1.24	-0.25	0.74	0.90	0.85	0.44	1.14	1.01	0.75	1.20	1.54	-1.16
rs15222117	1	31548950	31629468	0.92	0.28	0.78	0.74	0.90	0.81	0.90	-0.04	1.02	0.34	0.81	1.22	1.45	-0.97
ss316942292	1	31550587	31654011	0.87	0.62	0.69	0.69	0.81	0.36	0.57	-0.61	0.85	0.49	0.77	1.14	1.30	0.13
rs13844947	1	31589183	31659191	0.94	0.98	0.53	0.89	1.09	0.33	0.90	-1.09	0.94	0.69	0.58	1.22	1.41	0.66
ss316942324	1	31594012	31694495	0.70	0.96	0.74	1.13	0.98	0.64	0.94	-0.92	1.07	1.03	0.37	0.97	1.01	1.17
rs13844959	1	31629468	31704881	0.28	0.77	0.14	0.91	0.69	0.39	0.68	-1.06	0.52	0.47	0.04	0.47	0.80	1.09
ss316942377	1	31654011	31734440	0.17	0.52	0.58	0.78	0.27	0.64	0.55	-0.83	0.66	1.05	0.01	0.24	0.42	1.06
rs13748804	1	31659191	31752616	0.63	0.33	0.19	1.13	0.33	0.56	0.80	-0.64	0.31	0.47	0.54	0.58	0.56	0.93
ss316942412	1	31694495	31766337	-0.54	-0.65	-0.28	0.55	-0.94	-0.08	-0.24	-0.67	0.20	-0.13	-0.29	-0.46	-0.26	0.39
ss316942438	1	31704881	31787884	-0.36	-0.85	-0.22	0.62	-0.99	-0.01	-0.28	-0.55	0.64	-0.98	0.10	-0.66	0.05	-0.23
rs15222544	1	31734440	31835579	0.26	-0.05	0.43	0.18	-0.10	-0.08	0.13	0.15	1.03	-0.16	0.56	-0.09	0.80	-0.12
rs13845084	1	31752616	31864765	0.34	-0.08	0.50	-0.63	-0.07	0.06	0.20	0.20	1.14	-0.22	0.79	-0.80	1.22	-1.00
ss316942474	1	31766337	31885947	0.11	0.28	1.14	-1.28	0.12	0.48	0.16	0.84	1.56	0.23	0.47	-0.69	1.27	-0.81
rs13748847	1	31787884	31894204	0.56	0.81	1.45	-1.61	0.69	0.79	0.63	1.37	1.63	0.64	0.85	-0.18	1.59	-0.51
ss316942538	1	31835579	31907025	0.72	0.73	1.53	-0.89	0.69	1.03	0.78	1.68	1.49	0.55	0.87	0.32	1.37	0.01
ss316942570	1	31864765	31942814	0.56	0.52	1.39	-0.60	0.44	0.92	0.60	1.43	1.28	0.74	0.47	0.30	0.96	0.11
ss316942606	1	31885947	31956190	0.52	0.94	1.33	-0.19	0.74	1.03	0.85	1.41	1.20	0.89	0.39	0.58	0.95	0.70
rs13845186	1	31894204	31990482	-0.29	0.55	0.55	-0.03	0.12	0.42	0.20	0.82	0.28	0.34	-0.10	-0.63	0.17	0.70
rs13748891	1	31907025	32010189	-0.29	0.70	0.02	0.32	0.27	0.15	0.16	0.32	-0.24	0.08	-0.17	-0.56	-0.49	1.26
ss316942648	1	31942814	32028162	0.08	1.07	-0.22	0.03	0.81	0.21	0.52	-0.43	-0.73	0.85	0.26	-0.40	0.19	1.36
ss316942664	1	31956190	32054641	0.14	1.01	-0.38	0.47	0.81	0.48	0.63	-0.52	-0.70	0.67	0.34	-0.46	0.44	1.35
rs14805886	1	31990482	32075363	0.39	0.98	-0.10	0.76	0.85	0.36	0.57	-0.23	-0.24	0.44	0.39	-0.33	0.48	1.33
rs15223475	1	32010189	32084069	0.87	1.19	0.93	0.78	1.16	1.13	1.10	0.53	0.76	1.13	0.85	0.27	1.18	1.18
rs13845369	1	32028162	32099096	1.24	1.18	1.22	1.13	1.28	1.49	1.38	0.88	1.09	1.20	1.18	0.89	0.85	0.92
rs15223568	1	32054641	32120486	0.94	1.05	0.80	1.04	0.98	1.07	1.00	0.50	1.00	0.31	0.81	0.54	0.71	0.77
ss316942712	1	32075363	32157376	0.79	1.18	1.31	0.85	1.00	1.22	1.08	1.07	1.38	0.28	0.94	0.24	0.99	0.52
ss316942716	1	32084069	32160890	0.77	1.13	1.30	0.91	1.02	1.29	1.14	1.07	1.42	0.49	0.95	0.49	0.82	0.81
ss316942726	1	32099096	32192178	0.26	0.87	1.12	0.67	0.62	1.01	0.80	1.20	1.46	-0.45	0.44	0.08	0.32	0.98
rs13845400	1	32120486	32216650	-0.23	0.68	1.25	-0.25	0.30	0.74	0.44	1.00	1.49	-0.25	0.13	-0.53	1.18	0.50
rs13845425	1	32157376	32224532	-0.54	0.03	1.50	-1.08	-0.31	0.83	0.16	1.14	1.76	-0.03	-0.10	-0.87	0.87	-0.23
ss316942762	1	32160890	32268974	-1.40	-1.25	0.76	-0.78	-1.59	0.12	-0.94	0.39	1.44	-0.90	-1.16	-1.09	0.12	-1.06
ss316942792	1	32192178	32307932	-1.99	-1.52	0.72	-1.20	-2.20	0.09	-1.24	0.17	1.42	-0.79	-1.92	-1.20	0.32	-2.41
rs15223929	1	32216650	32348348	-2.48	-2.73	-0.10	-2.01	-3.30	-0.93	-2.40	-1.09	0.68	-0.69	-2.43	-1.52	-0.06	-4.13
ss316942805	1	32224532	32368424	-2.53	-2.15	-1.48	-0.89	-2.81	-1.77	-2.61	-2.14	-0.41	-0.94	-3.20	-0.73	-0.97	-2.70
rs13845516	1	32268974	32385227	-2.58	-1.56	-1.73	-0.63	-2.40	-1.86	-2.40	-1.65	-1.24	-1.28	-3.14	-0.87	-0.23	-2.66
rs16707111	1	32307932	32415459	-1.15	-0.23	-0.74	-0.81	-0.67	-1.18	-0.85	-0.89	-0.83	-0.32	-1.92	-0.21	0.23	-2.33
rs15224288	1	32348348	32433602	-1.71	-0.51	-1.56	-0.81	-1.07	-1.67	-1.33	-1.09	-1.57	-1.81	-2.20	-1.05	-0.28	-1.65
rs15224359	1	32368424	32471716	0.02	0.66	-0.99	0.15	0.44	-0.39	0.29	-1.06	-1.35	-0.52	-0.46	0.06	0.21	-1.40
ss316942904	1	32385227	32476425	-0.61	0.52	-0.04	0.12	0.12	0.24	0.38	0.02	-0.24	-0.94	-0.53	-1.48	0.82	-2.14
ss316942920	1	32415459	32514286	0.36	1.01	0.25	0.80	0.83	0.71	0.94	-0.26	-0.35	0.08	-0.01	-0.21	0.54	-0.94
ss316942932	1	32433602	32521047	0.47	1.13	-0.25	0.72	0.90	0.76	0.90	-0.73	-0.66	-0.03	0.26	-0.40	0.21	-0.75
rs13845732	1	32471716	32546662	0.79	0.89	-0.47	0.72	0.81	0.33	0.68	-1.40	-1.21	0.59	0.21	0.47	0.15	-1.54
ss316942962	1	32476425	32568778	0.66	0.23	-0.01	0.83	0.30	0.36	0.23	-0.83	-0.86	0.11	-0.07	0.61	0.10	-1.47
rs13845781	1	32514286	32584444	1.17	0.33	-0.57	0.91	0.65	0.33	0.44	-1.87	-2.04	0.99	0.29	1.23	-0.52	-0.48
rs14806414	1	32521047	32610144	1.23	0.35	0.08	0.93	0.69	0.69	0.78	-1.26	-0.93	0.78	0.65	1.26	-0.06	-1.20
rs13845817	1	32546662	32647233	1.03	0.25	0.53	1.18	0.65	0.74	0.85	-0.99	-0.60	0.59	0.63	0.99	0.46	-0.23
ss316943030	1	32568778	32669245	0.77	0.89	0.60	1.16	1.23	1.05	1.26	-0.70	-0.38	0.42	0.69	0.30	0.85	0.06
rs13845840	1	32584444	32677086	0.59	1.19	0.76	0.50	1.34	0.92	1.29	-0.06	0.36	0.49	0.79	-0.15	1.25	0.13
rs13749240	1	32610144	32695160	0.26	0.55	0.99	-0.16	0.90	0.69	0.94	0.20	0.81	0.47	0.49	0.06	1.02	-1.13
rs14806554	1	32647233	32724751	-1.11	-0.02	1.05	-0.09	0.15	0.76	0.44	0.29	0.92	0.28	-0.67	-1.13	0.98	-1.33
rs15225136	1	32669245	32747017	-0.68	0.06	1.12	-0.63	0.21	1.05	0.57	0.84	1.14	0.62	-0.67	-0.12	0.98	-1.95
ss316943094	1	32677086	32772553	-0.26	-0.35	1.39	-0.29	-0.48	1.20	0.38	1.30	1.34	0.52	-0.53	0.58	0.66	-1.47
ss316943106	1	32695160	32795893	0.17	0.06	1.34	0.29	-0.01	1.27	0.65	1.06	1.14	0.76	-0.74	0.56	0.66	-0.60
rs10722194	1	32724751	32838713	0.39	0.79	1.52	0.93	0.60	1.57	1.16	1.49	0.94	0.23	-0.04	0.16	1.19	-0.48
ss316943155	1	32747017	32854971	1.13	1.18	1.49	0.80	1.18	1.53	1.45	1.59	0.50	0.31	0.88	0.81	1.30	-0.17
rs13749335	1	32772553	32880577	1.16	1.19	1.57	1.19	1.14	1.51	1.42	1.45	0.79	0.14	0.81	0.73	1.42	0.32
ss316943189	1	32795893	32886152	1.23	1.29	1.60	1.11	1.24	1.45	1.43	1.19	0.61	0.20	0.92	0.85	1.23	0.72
rs13846121	1	32838713	32920271	1.20	1.13	1.60	1.39	1.16	1.55	1.50	1.12	0.57	0.00	0.97	1.07	1.19	0.21
rs13846130	1	32854971	32949802	1.04	0.77	1.59	0.93	0.85	1.45	1.35	0.84	0.85	-0.16	0.85	0.81	0.93	0.23
ss316943232	1	32880577	32952702	0.90	0.94	1.36	0.78	0.94	1.24	1.16	0.15	0.70	0.47	0.51	1.01	0.80	0.48
ss316943237	1	32886152	32978692	0.85	0.73	1.30	0.42	0.76	1.27	1.10	0.20	0.45	0.55	0.69	0.94	0.82	-0.25
rs15225584	1	32920271	33009710	0.59	0.75	0.95	0.67	0.69	1.13	0.98	-0.37	0.28	0.99	0.58	0.44	1.24	-0.66
rs13749377	1	32949802	33014479	-0.07	0.64	0.62	0.12	0.30	0.71	0.41	-0.86	-0.09	1.25	0.29	-0.18	1.05	-0.23
rs15225667	1	32952702	33046507	0.23	1.18	-0.10	0.85	0.85	0.50	0.63	-1.47	-0.73	1.47	0.44	0.27	1.41	0.50
rs13846242	1	32978692	33077532	0.02	0.92	-0.16	1.16	0.52	0.61	0.49	-0.67	-0.83	1.11	0.56	-0.46	1.47	0.56
ss316943305	1	33009710	33091180	-0.72	0.40	-1.21	0.52	-0.17	-0.77	-0.57	-1.12	-1.84	0.47	-0.14	-1.02	1.16	0.30
ss316943314	1	33014479	33110811	-0.04	0.79	-0.78	0.20	0.44	-0.32	0.04	-0.37	-1.76	0.62	0.42	-0.33	1.24	0.39
rs15225889	1	33046507	33139074	0.49	0.94	-0.57	0.00	0.74	-0.28	0.26	0.53	-1.46	-0.13	0.90	0.03	1.22	0.76
rs13846313	1	33077532	33141830	0.31	0.57	-0.74	0.15	0.38	-0.62	-0.13	0.46	-1.65	-0.48	0.75	-0.15	0.91	0.43
ss316943350	1	33091180	33173183	0.42	0.30	-0.34	0.20	0.24	-0.32	-0.10	0.29	-1.10	0.39	0.71	0.19	0.76	0.16
ss316943360	1	33110811	33199784	0.83	0.59	0.55	0.72	0.62	0.53	0.52	0.88	0.05	0.59	0.88	0.77	1.23	-0.02
rs13749440	1	33139074	33209494	0.72	0.12	0.91	0.52	0.18	0.61	0.29	1.19	0.40	0.17	0.58	0.90	1.36	-0.75
rs14806855	1	33141830	33245729	0.36	0.06	1.25	0.47	-0.04	0.92	0.35	1.26	0.43	0.42	-0.04	0.92	1.46	-1.20
rs13846466	1	33173183	33246542	0.28	-0.35	1.24	0.00	-0.38	0.79	0.10	1.12	0.40	0.74	-0.14	0.85	1.20	-1.37
rs13846489	1	33199784	33277025	0.44	-0.08	1.01	-0.19	-0.10	0.53	0.10	0.88	0.18	0.42	0.13	0.89	1.40	-1.76
rs13749461	1	33209494	33310791	0.61	0.50	0.99	0.50	0.41	0.81	0.52	0.68	-0.32	0.69	0.60	0.79	1.32	-0.23
rs14806951	1	33245729	33328556	0.72	0.94	0.91	0.85	0.79	0.74	0.70	0.34	-0.15	0.80	0.92	0.49	1.27	0.62
ss316943446	1	33246542	33352084	0.94	0.91	0.85	1.28	0.85	0.88	0.83	0.17	0.40	1.25	1.13	0.63	1.35	0.18
ss316943456	1	33277025	33356800	1.16	1.22	1.45	0.97	1.18	1.29	1.21	0.86	1.28	1.27	1.21	1.07	1.52	0.62
rs15226289	1	33310791	33389895	1.14	1.21	1.64	0.34	1.16	1.32	1.21	1.27	1.48	0.95	1.09	1.25	1.28	1.20
ss316943475	1	33328556	33408803	1.13	1.08	1.56	-0.89	1.06	1.35	1.18	1.20	1.48	1.34	0.94	1.28	1.18	1.13
rs15226336	1	33352084	33441842	1.07	0.92	1.54	-2.15	0.92	1.17	1.00	1.32	1.57	1.07	0.71	1.40	1.05	1.16
rs13846654	1	33356800	33475212	1.01	0.83	1.44	-3.40	0.81	0.83	0.78	1.37	1.52	0.26	0.54	1.42	0.67	1.40
rs13846669	1	33389895	33495686	1.10	1.07	1.39	-2.78	1.02	0.97	0.96	1.48	1.29	0.26	0.67	1.39	0.95	1.47
rs13846676	1	33408803	33524781	0.97	1.03	1.25	-2.34	0.94	0.92	0.90	1.32	1.03	0.87	0.71	1.14	1.01	1.40
ss316943501	1	33441842	33558707	0.88	0.89	1.12	-0.63	0.79	0.58	0.65	1.14	0.81	0.85	0.79	0.99	0.98	1.25
rs13846729	1	33475212	33581774	0.59	0.98	1.08	0.12	0.74	0.74	0.70	1.20	0.64	0.69	0.54	0.65	1.16	1.24
ss316943528	1	33495686	33604427	0.49	0.89	0.60	0.55	0.65	0.50	0.52	0.37	-0.32	1.20	0.49	0.49	0.83	1.37
rs13846760	1	33524781	33618301	0.34	0.64	0.53	1.11	0.41	0.48	0.55	0.32	-0.32	1.37	0.58	-0.21	0.90	1.03
ss316943553	1	33558707	33653539	-0.29	0.03	-0.10	1.26	-0.31	0.12	0.00	-0.01	-0.86	0.76	-0.14	-0.63	0.66	0.41
ss316943568	1	33581774	33669462	-0.50	0.30	0.45	1.01	0.21	0.58	0.46	0.66	-0.15	0.69	-0.53	-0.53	0.48	0.68
ss316943583	1	33604427	33691792	-0.68	-0.58	-0.51	0.89	-0.45	-0.11	-0.24	-0.46	-1.17	0.69	-0.92	-0.33	-0.60	0.39
rs13846854	1	33618301	33719563	0.02	-0.20	0.33	1.18	0.06	0.66	0.52	0.46	-0.04	0.47	-0.46	-0.21	0.54	-0.20
rs13846887	1	33653539	33770847	-0.47	-0.68	-0.71	0.93	-0.48	-0.18	-0.35	-0.61	-0.89	-0.45	-1.57	0.44	-0.49	0.16
rs13846896	1	33669462	33807251	0.42	0.09	0.25	0.91	0.36	0.45	0.41	0.04	-0.01	0.57	-0.23	0.81	0.10	0.68
rs13846915	1	33691792	33830746	-0.54	-1.25	-1.10	0.06	-1.41	-1.27	-1.37	-1.26	-1.07	-0.62	-1.24	-0.03	-0.49	-0.31
rs13846932	1	33719563	33849095	0.08	-0.29	-0.28	0.50	-0.45	-0.36	-0.39	-0.70	-0.35	0.44	-0.14	-0.03	0.32	0.16
rs13846958	1	33770847	33873833	-0.10	0.03	-0.51	-0.46	-0.14	-1.06	-0.65	-0.46	-0.70	-0.22	0.04	0.08	-0.09	0.50
ss316943625	1	33807251	33892403	0.56	0.62	0.40	-0.78	0.57	-0.36	0.32	0.66	0.23	-0.41	0.77	0.14	0.60	0.81
rs15226951	1	33830746	33916647	0.59	0.98	0.58	-1.20	0.92	-0.21	0.60	0.39	0.61	-1.09	0.85	0.08	0.56	0.98
rs15226971	1	33849095	33939467	0.96	1.21	1.14	-0.13	1.21	0.66	1.08	0.95	0.92	0.34	1.22	0.24	0.75	1.24
rs13749637	1	33873833	33961491	0.94	0.92	1.03	-0.39	1.02	0.42	0.87	0.74	0.94	0.06	1.06	0.54	0.03	1.21
rs15227054	1	33892403	33974489	0.05	0.06	0.30	-0.63	-0.04	-0.32	-0.06	-0.31	0.26	0.06	0.24	-0.40	-0.74	0.95
rs13749655	1	33916647	34003589	-0.26	0.20	0.38	-1.16	0.18	0.06	-0.03	-0.89	0.43	0.91	0.29	-1.02	-0.94	0.79
rs14807412	1	33939467	34022514	-0.26	-0.35	-0.38	-0.25	-0.31	-0.36	-0.50	-1.47	0.05	0.80	-0.33	-0.49	-1.36	0.88
rs14807438	1	33961491	34050209	0.54	0.43	0.16	0.15	0.54	0.30	0.38	-1.33	0.59	0.76	0.29	0.54	-0.91	1.24
rs15227108	1	33974489	34071200	0.72	0.59	0.74	0.37	0.74	0.79	0.80	-0.52	0.74	0.52	0.65	0.61	-0.28	1.20
rs14807451	1	34003589	34075800	1.23	1.00	1.46	1.02	1.21	1.47	1.36	-0.09	1.43	1.03	1.06	1.31	0.15	1.43
rs14807453	1	34022514	34095641	1.30	0.81	1.55	1.46	1.02	1.49	1.35	-0.01	1.36	0.71	1.05	1.47	0.12	1.47
rs13847091	1	34050209	34134487	1.36	0.83	1.72	1.41	1.07	1.61	1.44	0.48	1.39	0.76	1.20	1.47	0.05	1.50
rs13847122	1	34071200	34149740	1.23	0.43	1.49	1.47	0.72	1.40	1.16	-0.26	1.05	0.80	0.85	1.47	-0.41	1.50
rs13847135	1	34075800	34161951	1.07	0.30	1.46	1.44	0.52	1.36	0.98	-0.58	1.19	0.67	0.51	1.46	-0.65	1.50
rs13847144	1	34095641	34186432	1.04	0.09	1.34	1.34	0.38	1.22	0.83	-0.52	1.03	0.71	0.44	1.45	-1.09	1.49
rs14807522	1	34134487	34229989	0.11	-0.68	0.45	1.04	-0.63	0.39	-0.28	-1.33	0.28	0.00	-0.77	0.97	-1.82	1.25
rs13847184	1	34149740	34237533	-0.07	-0.71	0.27	0.60	-0.71	0.02	-0.54	-1.99	0.38	0.26	-0.89	1.07	-1.69	1.18
rs13847199	1	34161951	34277204	-0.13	-0.45	0.65	0.52	-0.56	0.36	-0.28	-0.80	0.83	-0.35	-0.77	0.92	-0.68	0.92
rs13847238	1	34186432	34318647	-0.54	-1.29	-0.31	0.23	-1.36	-0.50	-1.20	-1.02	0.02	-0.94	-1.20	0.61	-0.85	0.03
rs15227449	1	34229989	34339436	-1.11	-1.97	-1.10	0.06	-2.15	-1.23	-1.99	-1.54	-0.44	-1.48	-1.74	0.19	-0.88	-0.90
rs13847277	1	34237533	34359788	-0.57	-2.32	-1.18	0.42	-2.15	-1.10	-1.94	-1.65	-0.48	-1.52	-1.44	0.77	-0.91	-1.40
rs13749724	1	34277204	34379597	-0.83	-2.97	-1.73	0.89	-2.76	-1.23	-2.29	-1.09	-1.21	-1.98	-1.78	0.69	-1.03	-2.29
rs14807627	1	34318647	34402862	-1.45	-3.56	-2.23	0.55	-3.47	-1.96	-3.05	-1.26	-1.88	-2.52	-2.20	0.11	-1.62	-2.49
rs15227538	1	34339436	34416708	-0.72	-1.60	-0.78	-0.19	-1.77	-1.06	-1.60	-0.26	-0.57	-0.76	-1.32	0.44	-0.91	-1.51
rs14807648	1	34359788	34471752	-0.36	-0.42	-0.10	0.47	-0.75	-0.21	-0.61	0.59	0.13	-0.79	-0.77	0.54	0.21	-0.78
rs14807658	1	34379597	34494596	-0.57	0.62	0.60	0.69	0.03	0.42	0.13	1.12	1.02	-0.65	-0.70	0.08	1.08	-0.02
rs15227647	1	34402862	34513287	-1.62	0.87	0.22	0.00	-0.04	-0.18	-0.20	0.88	0.68	-1.24	-1.57	-0.94	1.35	0.03
ss316943754	1	34416708	34551034	-2.23	0.52	-0.13	-0.85	-0.56	-0.77	-0.81	0.50	0.55	-1.73	-2.15	-1.44	1.19	-0.48
ss316943796	1	34471752	34567588	-2.53	-0.23	-0.71	-0.03	-1.32	-1.10	-1.46	-0.04	0.20	-2.57	-2.68	-1.24	0.85	-0.39
rs13847466	1	34494596	34595925	-1.71	-0.20	-0.34	-0.74	-0.99	-0.81	-0.90	-0.01	0.26	-1.77	-1.83	-1.13	0.48	0.16
ss316943800	1	34513287	34602267	-0.83	-0.38	-0.34	-1.12	-0.83	-0.93	-0.85	-0.31	0.10	-0.79	-1.08	-0.27	-0.11	0.52
rs15227869	1	34551034	34637107	-0.23	-1.14	-0.10	-0.89	-1.15	-0.62	-0.85	-0.06	0.28	-0.41	-0.63	0.37	-0.79	0.11
rs13847518	1	34567588	34649056	0.68	-0.71	0.11	-0.13	-0.38	-0.18	-0.20	0.22	0.18	0.06	0.34	1.07	-0.74	0.62
rs14807749	1	34595925	34667869	0.88	-0.32	0.62	0.20	0.03	0.42	0.35	0.57	0.59	0.36	0.79	0.96	0.01	0.56
rs14807757	1	34602267	34703709	0.39	-1.03	0.25	-0.03	-0.75	-0.21	-0.54	-0.01	0.40	0.55	0.29	0.81	-0.44	0.03
rs15228031	1	34637107	34737167	0.54	-1.10	0.16	0.20	-0.71	-0.18	-0.50	0.20	0.26	0.14	0.39	0.97	-0.26	-0.28
ss316943836	1	34649056	34754635	1.01	-0.20	0.25	0.69	0.24	0.30	0.23	0.07	0.23	0.62	0.97	1.06	0.36	0.41
ss316943838	1	34667869	34781273	0.72	-0.26	0.43	0.42	0.03	0.33	0.10	-0.12	0.61	0.95	0.63	0.87	0.19	0.48
rs13847611	1	34703709	34803684	0.02	-0.55	0.33	-0.52	-0.56	-0.14	-0.54	0.07	0.59	0.47	0.04	0.11	0.10	0.13
rs13847633	1	34737167	34805875	0.63	0.23	0.67	0.37	0.27	0.56	0.35	0.72	0.33	-0.06	0.67	0.58	0.87	0.34
rs15228330	1	34754635	34847014	0.83	0.06	0.78	0.29	0.24	0.79	0.70	0.41	0.45	0.76	0.85	0.56	1.01	-0.17
ss316943902	1	34781273	34864886	0.68	0.50	0.60	0.45	0.44	0.61	0.73	0.15	0.40	0.49	0.69	0.71	0.80	-0.36
rs14807992	1	34803684	34869245	0.74	1.16	0.95	0.95	0.98	1.03	1.18	0.61	0.76	0.78	0.85	0.58	1.43	0.21
ss316943917	1	34805875	34896094	1.22	1.28	0.93	1.44	1.28	1.22	1.40	0.55	0.70	0.78	1.18	1.20	1.54	0.28
rs14808070	1	34847014	34930400	0.74	0.98	0.45	1.18	0.88	0.71	0.98	-0.06	0.74	0.85	0.71	0.67	1.39	-0.15
rs13847756	1	34864886	34944257	0.23	0.68	-0.07	1.13	0.47	0.12	0.26	-0.23	0.05	0.23	0.18	0.47	1.14	-0.42
ss316943944	1	34869245	34961868	0.17	0.35	0.69	0.80	0.18	0.81	0.44	0.34	0.90	0.87	0.21	0.27	1.04	0.18
rs10728163	1	34896094	34973995	0.20	-1.03	-0.31	0.69	-0.79	0.09	-0.46	-0.67	0.02	-0.13	0.18	0.42	0.15	-1.03
ss316943978	1	34930400	35018980	-0.20	-2.19	-1.10	0.03	-1.81	-0.77	-1.46	-1.73	-0.29	-0.32	-0.36	0.40	-1.09	-1.37
rs13847862	1	34944257	35077656	0.39	-2.10	-0.71	0.06	-1.41	-0.46	-1.11	-1.09	-0.01	-0.22	0.13	0.97	-2.06	-0.48
rs13847878	1	34961868	35106404	-0.26	-1.10	-0.61	-0.89	-1.07	-0.73	-1.06	-0.70	0.26	-0.83	-0.33	0.24	-1.33	-0.31
rs13847890	1	34973995	35126830	-0.26	-1.89	-0.54	-1.16	-1.63	-0.89	-1.46	-0.26	0.38	-1.56	-0.33	0.19	-1.09	-1.54
rs13847963	1	35018980	35139978	0.02	-1.10	0.19	-0.81	-0.94	-0.04	-0.65	0.74	0.87	-1.36	-0.20	0.61	-0.34	-1.06
rs13848006	1	35077656	35160287	-0.01	-0.20	0.30	-0.16	-0.34	0.27	-0.17	0.82	0.66	-0.45	-0.26	0.65	0.73	-0.97
rs15229048	1	35106404	35189315	-0.68	-0.08	0.53	0.12	-0.52	0.76	0.00	0.68	0.83	-0.22	-0.77	-0.09	1.33	-2.49
ss316944113	1	35126830	35195645	-0.36	-0.68	1.19	0.09	-0.86	1.30	0.23	1.11	1.12	0.49	-0.42	0.11	1.20	-2.66
rs13848126	1	35139978	35235140	-0.04	-0.68	1.22	0.23	-0.71	1.15	0.16	1.19	1.17	0.36	-0.17	0.30	1.04	-2.21
ss316944126	1	35160287	35253189	0.26	-0.20	1.31	-0.09	-0.24	1.05	0.32	1.02	1.10	1.13	0.32	0.27	1.28	-2.14
ss316944166	1	35189315	35258791	0.56	-0.32	1.57	-0.13	-0.07	1.29	0.55	1.30	1.39	1.27	0.73	0.32	1.07	-1.83
ss316944168	1	35195645	35279098	1.01	-1.07	1.14	-0.03	-0.07	0.66	0.16	0.84	0.72	1.18	1.16	0.69	0.34	-1.44
ss316944198	1	35235140	35313275	1.24	-0.29	1.05	0.91	0.83	0.83	0.78	0.68	0.90	1.47	1.23	1.26	0.54	-1.10
ss316944224	1	35253189	35330907	1.07	0.40	1.08	1.27	1.06	1.05	1.06	0.70	0.66	1.70	1.13	1.09	1.02	-0.36
rs15229524	1	35258791	35353242	0.70	0.43	1.28	1.06	0.92	1.25	1.08	0.91	1.05	1.68	0.94	0.49	0.96	0.03
rs13887441	1	35279098	35353311	0.36	0.52	0.48	1.04	0.79	0.69	0.78	0.44	0.10	1.18	0.71	0.06	0.60	0.72
ss316944271	1	35313275	35369735	0.08	1.08	1.10	0.80	0.96	1.29	1.14	1.29	0.83	1.25	0.37	0.03	1.22	0.70
rs13848330	1	35330907	35403945	0.28	1.23	1.14	0.85	0.90	1.25	1.08	1.50	0.89	0.87	0.63	0.03	1.30	1.14
rs15229706	1	35353242	35434096	0.23	1.01	1.05	0.83	0.94	1.20	1.04	1.47	0.85	0.59	0.51	0.14	0.87	1.18
rs15229707	1	35353311	35447425	0.77	1.16	0.62	1.24	1.19	1.07	1.18	1.17	0.50	0.31	0.79	0.92	0.82	1.26
ss316944344	1	35369735	35472674	0.94	1.28	1.40	1.16	1.40	1.52	1.51	1.60	1.38	1.01	0.79	1.20	1.25	0.77
ss316944374	1	35403945	35495451	1.12	1.25	0.95	1.24	1.43	1.30	1.45	1.12	0.96	0.83	1.03	1.26	1.11	1.17
rs13750177	1	35434096	35524935	0.94	0.91	0.30	1.28	1.19	0.99	1.19	0.32	0.55	0.39	0.83	1.11	0.82	1.01
rs13848474	1	35447425	35535717	0.79	0.83	-0.10	1.16	0.85	0.66	0.85	0.25	-0.01	-0.13	0.87	0.69	1.22	0.30
ss316944463	1	35472674	35566088	0.81	0.50	-0.74	1.08	0.65	0.09	0.44	-0.12	-0.70	-0.98	0.85	0.75	1.01	0.30
rs13848519	1	35495451	35573399	0.88	-0.26	-1.93	1.36	-0.01	-0.54	-0.35	-1.40	-1.96	-0.98	1.08	0.61	0.40	0.18
ss316944510	1	35524935	35595840	1.01	0.06	-1.37	1.47	0.30	-0.32	-0.06	-0.80	-1.24	-1.01	1.02	0.58	0.10	-0.25
rs13848569	1	35535717	35619633	1.25	-0.08	-1.77	1.06	0.41	-1.02	-0.24	-1.09	-2.12	-0.87	1.24	0.92	-0.28	-0.09
rs13848617	1	35566088	35640696	1.30	-0.75	-2.46	0.85	0.09	-1.63	-0.69	-2.38	-2.62	-0.62	1.13	1.31	-1.27	-0.25
rs13848624	1	35573399	35664958	1.04	-1.73	-2.59	0.18	-0.75	-2.15	-1.51	-2.59	-2.58	-0.87	0.79	1.06	-2.02	-1.10
ss316944600	1	35595840	35685875	0.99	-0.92	-1.89	-0.42	-0.07	-1.96	-1.02	-2.14	-1.84	-0.52	0.83	0.85	-2.23	-0.17
rs13848717	1	35619633	35718583	0.49	-0.99	-1.48	-0.96	-0.45	-1.45	-1.02	-1.91	-1.68	0.20	0.67	0.32	-1.33	0.34
ss316944675	1	35640696	35722257	0.54	-1.07	-0.71	0.03	-0.48	-0.43	-0.57	-0.92	-0.89	0.55	0.71	0.22	-0.79	-0.23
rs15230506	1	35664958	35760100	0.17	-0.85	-0.96	-0.29	-0.52	-0.73	-0.73	-1.12	-0.79	-0.13	0.63	-0.63	-0.49	-0.17
ss316944722	1	35685875	35771380	-0.13	-0.20	-0.25	0.15	-0.20	-0.08	-0.24	-0.37	-0.18	0.49	0.56	-1.36	-0.02	0.34
rs13848780	1	35718583	35791966	0.08	0.09	-0.34	0.65	-0.10	0.12	0.16	0.02	-0.41	0.26	0.32	-1.20	0.82	0.25
rs13750292	1	35722257	35801948	-0.01	0.01	-0.10	0.40	-0.20	-0.32	-0.10	0.17	-0.01	0.17	0.04	-0.87	0.64	-0.51
rs13848840	1	35760100	35825031	-0.36	0.17	0.05	0.12	-0.20	-0.36	-0.13	0.32	0.05	0.31	-0.20	-1.13	0.64	-0.12
rs13848872	1	35771380	35864285	0.59	0.55	0.62	0.45	0.44	0.27	0.49	0.53	0.59	1.22	0.37	-0.15	0.62	0.58
rs15230808	1	35791966	35868724	0.42	0.73	0.50	0.42	0.49	0.18	0.49	0.25	0.70	1.05	0.07	-0.15	0.88	0.62
ss316944809	1	35801948	35886965	0.17	0.87	0.55	0.23	0.60	0.27	0.46	-0.06	1.15	0.64	0.26	-0.21	0.76	0.70
ss316944816	1	35825031	35920556	0.79	0.52	-0.01	0.72	0.62	0.02	0.38	-0.92	0.94	0.28	0.75	0.44	0.34	1.10
ss316944864	1	35864285	35934198	0.39	0.59	-0.47	0.18	0.49	-0.58	0.07	-2.07	0.79	0.26	0.29	0.11	0.30	1.18
rs14809151	1	35868724	35972082	-0.10	0.98	-0.47	0.62	0.65	-0.28	0.65	-1.36	0.79	-0.58	0.24	-0.33	0.50	1.26
ss316944895	1	35886965	35987901	0.42	1.00	-0.04	1.02	1.13	0.39	1.18	-0.61	1.02	-0.52	0.63	0.24	-0.11	1.24
ss316944916	1	35920556	36012099	0.31	0.94	0.27	1.04	1.00	0.45	1.21	-0.09	0.90	0.36	0.47	0.22	0.15	1.16
ss316944932	1	35934198	36022737	-0.57	1.29	0.78	1.11	1.04	0.99	1.38	0.82	0.81	0.49	0.07	-1.13	0.78	1.12
rs13849163	1	35972082	36055925	-1.15	1.03	1.27	0.95	0.69	1.25	1.34	1.51	1.17	0.69	-0.20	-2.07	0.69	0.64
rs13849177	1	35987901	36076523	-0.91	0.68	1.47	0.60	0.47	1.47	1.14	1.62	1.36	1.15	-0.07	-1.73	0.87	0.13
ss316944984	1	36012099	36080363	-1.03	0.62	1.59	0.57	-0.07	1.54	1.00	1.72	1.50	1.25	0.18	-2.71	1.30	-0.02
ss316944990	1	36022737	36118975	-1.99	-0.02	1.64	-0.39	-0.94	1.50	0.44	1.76	1.54	1.16	-0.63	-3.51	1.04	-0.72
rs13750411	1	36055925	36139641	-2.08	-0.45	1.49	-0.49	-1.36	1.25	0.00	1.73	1.56	0.64	-0.92	-3.15	1.08	-1.54
ss316945036	1	36076523	36142146	-1.11	0.38	1.10	0.40	-0.31	1.27	0.85	1.36	1.22	0.52	-0.20	-2.03	1.24	-1.23
ss316945040	1	36080363	36181539	-2.95	-0.23	0.58	-0.52	-1.41	0.36	-0.10	0.84	1.07	-0.55	-1.87	-3.56	0.82	-1.76
rs15231516	1	36118975	36191064	-3.55	-0.71	0.55	-1.40	-2.05	-0.08	-0.69	0.68	1.03	-0.41	-2.73	-3.51	0.64	-2.53
ss316945112	1	36139641	36245175	-3.00	-0.99	-0.41	-1.40	-2.10	-1.02	-1.15	-0.23	0.43	-1.17	-1.96	-3.51	0.52	-2.87
rs13849345	1	36142146	36263199	-1.58	-1.07	-0.54	-1.20	-1.63	-1.06	-0.35	-0.80	0.15	-0.25	-1.00	-2.38	0.46	-2.57
rs15231577	1	36181539	36271011	-0.80	-1.45	-0.78	-0.85	-1.59	-1.36	-1.06	-0.96	-0.04	-0.58	-0.63	-1.73	-0.26	-1.72
ss316945140	1	36191064	36295413	0.56	-0.48	-0.78	-0.39	-0.27	-1.14	-0.28	-0.64	-0.73	-0.09	0.58	-0.03	0.32	-0.78
rs14809453	1	36245175	36307926	1.17	0.38	-1.37	0.18	0.67	-0.93	0.41	-1.73	-1.35	0.34	1.02	0.81	0.69	0.11
rs13849470	1	36263199	36348081	1.32	0.91	-0.67	0.72	1.24	-0.21	1.00	-0.64	-0.79	0.44	1.14	1.20	0.40	0.85
rs15231705	1	36271011	36363681	1.31	0.91	-0.88	0.40	1.23	-0.54	0.55	-0.83	-1.10	0.34	1.06	1.30	-0.63	1.17
rs13849513	1	36295413	36370272	1.32	0.96	-0.88	0.40	1.26	-0.62	0.55	-0.61	-1.07	0.11	1.14	1.38	-0.39	1.21
rs13849544	1	36307926	36392744	1.33	1.18	0.11	0.47	1.36	0.27	1.12	0.10	0.13	0.85	1.23	1.27	-0.28	1.43
rs13849591	1	36348081	36426983	1.21	1.18	0.30	0.34	1.28	0.45	1.10	0.76	-0.01	0.71	1.30	0.79	-0.68	1.37
rs13849611	1	36363681	36443410	1.10	1.26	-0.16	0.72	1.16	0.36	0.98	0.27	-0.54	0.57	1.34	0.06	-0.02	1.48
rs15231873	1	36370272	36473512	1.04	1.42	0.43	0.67	1.27	1.03	1.26	0.55	0.20	0.71	1.37	-0.09	0.67	1.29
rs13849672	1	36392744	36491471	0.97	1.37	0.33	0.34	1.21	0.88	1.18	0.46	0.13	0.57	1.34	-0.15	0.52	1.28
rs13849721	1	36426983	36498694	0.92	1.23	-0.78	0.93	1.09	0.36	0.70	-0.55	-1.07	-0.25	1.28	0.06	-0.14	1.18
rs15232086	1	36443410	36532257	1.04	0.91	-0.71	0.99	1.02	0.06	0.52	-0.80	-0.44	-0.55	1.16	0.92	-0.60	1.28
rs13849763	1	36473512	36549666	1.28	0.98	-0.31	0.62	1.21	0.50	0.85	-0.73	0.13	0.03	1.09	1.37	-0.77	1.10
rs13849802	1	36491471	36568374	0.97	0.30	-1.45	0.12	0.67	-0.89	-0.10	-1.33	-0.86	-1.01	0.60	1.23	-1.75	1.18
rs13849808	1	36498694	36611766	0.81	0.62	-0.74	0.15	0.94	-0.43	0.29	-1.06	-0.29	0.11	0.18	1.23	-0.85	0.88
rs13849839	1	36532257	36641924	0.49	0.66	0.08	-1.08	0.85	-0.25	0.29	0.15	0.23	0.52	-0.56	1.25	0.10	0.06
rs13849851	1	36549666	36653555	0.26	0.94	-0.47	-1.04	0.85	-0.32	0.63	-0.31	-0.66	0.52	-0.92	1.18	0.42	-0.84
rs13849877	1	36568374	36671391	0.28	0.75	-0.71	-1.40	0.69	-0.39	0.70	-0.73	-1.24	0.80	-0.81	1.18	0.64	-1.80
rs13849944	1	36611766	36697515	0.81	0.81	-0.61	-0.49	0.90	-0.04	0.94	-0.58	-1.07	0.74	0.07	1.10	0.71	-1.80
rs13750741	1	36641924	36724607	0.20	0.15	-1.25	-0.32	-0.01	-0.39	0.35	-0.86	-1.53	-0.25	-0.42	0.40	0.21	-1.51
ss316945509	1	36653555	36747797	0.20	-0.75	-2.23	0.74	-0.67	-0.50	0.00	-1.99	-2.24	-0.98	-0.10	-0.06	-0.63	-1.54
rs13849993	1	36671391	36772089	0.31	-0.51	-0.96	0.50	-0.41	-0.21	-0.20	-0.76	-0.93	-0.25	0.04	-0.06	-0.31	-0.57
ss316945562	1	36697515	36792281	0.23	-1.07	-1.10	1.10	-0.75	-0.73	-0.94	-0.83	-0.83	-0.76	0.21	-0.03	-1.33	0.25
rs15232929	1	36724607	36804157	0.11	-0.58	-0.22	1.32	-0.14	0.06	0.10	0.12	-0.09	-0.06	-0.07	0.61	-0.31	0.11
rs13850069	1	36747797	36818967	0.99	0.30	0.83	1.28	0.76	0.92	0.96	0.80	0.76	0.57	0.58	0.94	0.60	0.54
rs13850089	1	36772089	36853033	0.85	0.70	0.58	0.93	0.94	0.58	0.92	0.48	0.59	0.34	0.26	0.97	0.54	1.17
rs13750825	1	36792281	36871141	1.04	-0.02	0.19	0.95	0.60	0.33	0.63	-0.12	-0.18	-0.16	0.44	0.81	0.28	0.72
rs13850115	1	36804157	36880480	0.56	-0.23	0.50	0.91	0.15	0.53	0.49	0.12	0.43	-0.13	-0.10	0.11	0.30	0.39
rs13850130	1	36818967	36947274	0.56	-0.65	0.78	0.62	-0.41	0.64	0.00	0.12	0.68	0.36	0.01	-0.03	-0.49	0.52
ss316945698	1	36853033	36961059	0.39	-0.75	0.76	0.34	-0.56	0.33	-0.24	0.34	0.85	0.47	0.39	0.08	-0.60	0.08
ss316945704	1	36871141	36974554	0.66	-0.99	1.28	0.20	-0.60	0.76	0.00	0.78	1.34	1.27	0.94	-0.33	-0.16	-0.78
ss316945712	1	36880480	37000949	0.39	-0.96	1.10	0.57	-0.75	0.69	-0.10	0.37	1.38	1.53	1.05	-1.17	-0.09	-0.84
rs15233398	1	36947274	37051050	0.68	0.12	0.91	-0.16	0.15	0.83	0.65	0.53	1.00	1.36	1.06	-0.15	0.15	-1.44
ss316945750	1	36961059	37061930	0.42	-0.05	-0.04	-0.63	-0.10	-0.01	0.13	-0.49	0.38	0.67	0.97	-0.83	0.17	-1.87
rs13850355	1	36974554	37076159	0.39	-0.42	-0.88	-0.42	-0.38	-0.54	-0.24	-1.73	-0.29	0.49	0.97	-1.02	-0.14	-1.61
rs13850387	1	37000949	37105921	0.23	0.20	-0.64	0.03	0.54	0.21	0.60	-0.86	-0.38	0.39	0.56	-0.36	0.01	-0.45
rs14810260	1	37051050	37132052	-0.04	0.57	-0.41	-0.52	1.04	0.69	1.08	-0.40	0.15	-0.22	-0.04	0.32	0.28	0.03
ss316945824	1	37061930	37156296	-0.80	0.35	-0.41	0.20	0.74	0.48	0.63	-0.34	0.36	-0.72	-0.63	-0.49	0.96	0.52
rs13750920	1	37076159	37165919	-0.47	0.92	-0.34	0.57	1.14	0.64	0.94	-0.40	0.43	-0.45	-0.67	0.30	1.18	1.13
rs13850490	1	37105921	37189704	-1.11	1.15	0.33	0.62	1.19	1.01	1.12	0.61	0.96	-0.55	-2.15	0.63	1.36	1.27
rs14810347	1	37132052	37222916	-0.26	0.62	-0.38	0.93	0.67	0.45	0.52	-0.49	0.81	-1.24	-1.24	0.77	1.05	0.83
ss316945926	1	37156296	37274470	0.05	-0.20	-0.67	1.21	-0.24	-0.14	-0.35	-0.96	0.26	-0.52	-0.39	0.56	0.46	0.28
rs13850540	1	37165919	37283815	0.70	0.17	0.14	1.28	0.30	0.30	0.29	-0.23	0.40	0.62	0.04	1.14	-0.11	0.21
ss316945971	1	37189704	37305405	0.87	0.12	0.78	1.39	0.47	0.97	0.70	0.15	0.94	1.22	0.39	1.13	-0.02	0.03
rs13850642	1	37222916	37336711	0.97	0.15	0.67	1.44	0.52	0.92	0.98	-0.73	0.94	1.56	0.75	0.99	-0.09	-0.34
rs15234057	1	37274470	37381471	0.56	1.05	1.12	1.10	0.92	1.05	1.23	-0.06	1.31	1.72	0.39	0.85	0.60	0.03
rs10725604	1	37283815	37400163	0.23	1.21	0.89	0.62	0.94	0.69	1.10	-0.17	1.17	1.46	-0.01	0.67	0.44	0.66
rs14810568	1	37305405	37420562	-0.16	0.43	-0.13	0.23	0.18	-0.28	0.26	-1.65	0.70	0.89	0.07	-0.06	-0.04	0.62
rs13850754	1	37336711	37429667	-0.50	0.20	-1.29	-0.03	-0.27	-1.54	-0.46	-2.30	-0.44	0.14	-0.07	-0.59	-0.77	0.72
rs15234281	1	37381471	37453758	0.11	0.23	-0.81	0.03	0.03	-1.14	-0.57	-1.06	-0.60	-0.06	0.44	-0.36	-0.55	0.90
rs13850809	1	37400163	37472376	0.56	0.23	-0.71	0.34	0.21	-0.43	-0.10	-1.23	-0.83	-0.09	0.51	-0.53	-0.63	0.83
rs13850851	1	37420562	37510876	-0.13	-0.20	-0.54	-0.03	-0.41	-0.46	-0.46	-0.80	-0.76	-0.16	-0.33	-1.13	-0.63	0.21
rs13850877	1	37429667	37535884	0.34	0.64	0.53	0.03	0.44	0.61	0.52	0.55	-0.24	0.59	-0.17	-0.03	0.05	0.01
rs13850931	1	37453758	37578506	0.31	0.64	1.08	-0.35	0.44	0.90	0.65	0.84	0.72	1.15	-0.26	0.00	0.44	-0.31
rs15234591	1	37472376	37595899	-0.36	-0.38	0.91	-1.40	-0.63	0.53	-0.10	0.66	0.70	1.05	-0.60	-0.98	-0.39	-1.47
rs14810796	1	37510876	37611116	-1.99	-1.93	0.11	-2.68	-2.45	-0.97	-1.94	0.37	-0.12	0.28	-1.48	-1.85	-1.18	-1.95
rs13850958	1	37535884	37622981	-0.87	-0.32	0.30	-1.61	-0.75	-0.46	-0.77	0.12	0.20	0.87	-0.60	-0.69	-0.34	-0.54
rs13850998	1	37578506	37657009	-1.23	-1.10	-0.38	-1.32	-1.50	-1.31	-1.60	-0.52	0.02	0.23	-0.39	-1.98	-0.77	-0.12
ss316946461	1	37595899	37672493	-1.11	-1.41	-1.21	-1.08	-1.68	-1.91	-1.99	-0.96	-1.07	-0.48	-0.17	-2.11	-0.77	-0.60
ss316946496	1	37611116	37725244	-0.23	-0.58	-1.93	-0.29	-0.71	-1.63	-1.28	-1.73	-1.84	-0.79	0.24	-0.56	-0.88	0.52
rs13851029	1	37622981	37756892	0.72	0.23	-1.81	0.62	0.30	-1.06	-0.39	-1.65	-1.65	-0.76	1.12	0.06	0.28	0.64
rs13851096	1	37657009	37799016	0.97	-0.08	-1.56	1.01	0.44	-0.50	-0.06	-1.09	-1.39	-1.09	1.27	0.35	0.36	0.43
rs13851122	1	37672493	37823355	0.97	-0.29	-0.78	0.40	0.30	-0.36	-0.10	-0.92	-0.86	-1.13	1.25	0.47	0.10	0.37
rs13751207	1	37725244	37836474	1.04	-0.02	-0.22	0.93	0.49	0.27	0.29	0.10	-0.29	-1.52	1.24	0.75	0.56	0.28
ss316946671	1	37756892	37859305	0.70	-0.14	0.50	1.15	0.60	0.58	0.52	0.74	0.43	-0.87	0.99	0.40	0.69	0.03
rs13851195	1	37799016	37871821	0.83	-0.75	0.72	1.31	0.41	0.83	0.52	0.95	0.57	-0.41	0.79	0.73	-0.06	-0.02
rs13851210	1	37823355	37898931	0.94	-0.85	0.83	1.24	0.21	0.79	0.38	0.99	0.81	-0.32	0.95	0.75	-0.82	0.30
ss316946769	1	37836474	37917355	1.09	-0.38	1.01	1.50	0.54	1.07	0.73	1.19	1.05	0.39	0.97	1.10	-0.14	0.37
ss316946786	1	37859305	37940483	1.18	-0.08	0.89	1.21	0.81	1.15	1.08	1.04	0.92	0.39	0.90	0.87	-0.65	0.96
rs13851251	1	37871821	37969096	1.17	-0.65	-0.22	0.83	0.15	0.27	0.35	0.07	-0.15	-0.69	0.94	0.79	-1.09	0.58
rs13851316	1	37898931	37988840	1.17	0.03	-0.25	0.57	0.54	0.42	0.63	-0.17	-0.06	-0.58	1.08	0.85	-1.09	1.07
ss316946839	1	37917355	38004425	1.06	0.03	0.25	0.40	0.47	0.64	0.70	0.44	-0.04	-0.79	1.00	0.63	-0.28	0.74
rs13751283	1	37940483	38025985	0.54	-0.75	-0.96	-0.63	-0.31	-0.50	-0.24	-0.49	-1.24	-1.32	0.44	0.11	-0.97	0.16
rs13851395	1	37969096	38036096	0.05	-0.61	-0.47	0.09	-0.52	-0.43	-0.61	-0.52	-0.51	-0.45	0.21	0.27	-0.60	0.25
rs13851434	1	37988840	38060340	0.05	-0.51	-0.16	0.26	-0.45	-0.11	-0.42	-0.28	-0.04	-0.22	0.07	0.47	-0.41	0.23
rs13851442	1	38004425	38090108	-0.29	-0.23	0.14	-0.19	-0.52	-0.39	-0.57	0.20	-0.32	0.55	-0.36	0.32	0.26	0.37
rs13851482	1	38025985	38125185	0.02	-0.45	-0.71	-0.74	-0.56	-1.31	-1.06	-0.34	-1.17	0.39	-0.36	0.63	-0.26	0.56
ss316946897	1	38036096	38141350	0.77	0.75	0.30	-0.39	0.76	-0.08	0.35	0.02	-0.04	0.78	0.29	1.06	0.50	1.06
rs13751340	1	38060340	38170647	1.01	0.89	0.74	-0.60	0.96	0.18	0.65	0.02	-0.24	1.09	0.73	1.07	0.62	0.96
ss316946912	1	38090108	38199732	0.92	0.98	1.28	-1.61	0.98	0.48	0.78	0.68	0.26	1.27	0.63	0.97	0.56	1.14
rs13851564	1	38125185	38213959	1.01	1.01	1.51	-1.32	1.14	0.81	1.02	0.80	0.81	0.95	0.85	0.90	0.40	1.03
rs13851574	1	38141350	38231371	0.66	1.08	1.71	-1.79	1.07	1.05	1.08	1.02	1.34	1.36	0.71	0.40	1.07	0.46
rs13751402	1	38170647	38252451	0.31	0.28	1.69	-1.66	0.27	0.90	0.57	1.34	1.22	1.48	0.65	0.00	0.71	-0.15
rs13851641	1	38199732	38283069	0.26	-0.23	1.56	-1.88	-0.10	0.83	0.26	1.47	1.17	1.39	0.39	0.37	0.21	-0.07
rs13851675	1	38213959	38300287	0.59	0.33	1.59	-1.40	0.44	0.97	0.60	1.55	1.34	1.40	0.71	0.63	0.91	0.01
rs15236220	1	38231371	38327311	0.42	-0.78	1.34	-2.39	-0.56	0.45	-0.24	1.51	1.00	1.33	0.58	0.42	0.64	-1.06
rs10722268	1	38252451	38338667	0.63	-0.11	1.14	-0.63	0.03	0.61	0.16	1.47	0.52	1.23	0.49	1.02	-0.04	-0.48
rs13851721	1	38283069	38374473	-0.04	0.28	1.05	-0.29	0.03	0.64	0.16	1.51	0.52	0.89	-0.26	0.61	0.26	-0.04
rs13851731	1	38300287	38375409	-0.01	0.25	1.01	-0.25	0.21	0.58	0.26	1.56	0.52	0.52	-0.14	0.51	0.44	-0.36
ss316947057	1	38327311	38403660	-0.01	0.06	0.74	-0.46	0.06	0.83	0.35	1.55	-0.32	0.87	-0.20	0.58	0.28	-0.48
rs10723888	1	38338667	38421021	0.02	0.79	1.25	0.50	0.88	1.38	1.10	1.66	0.70	1.27	-0.39	0.83	0.82	0.01
rs14811624	1	38374473	38446439	-0.36	0.17	1.39	-0.03	0.36	1.36	0.87	1.74	1.05	1.01	-0.74	0.51	0.88	0.03
ss316947103	1	38375409	38462854	0.68	0.52	0.99	-0.22	1.02	1.38	1.31	1.48	0.52	0.78	0.24	1.23	1.20	0.16
rs15236831	1	38403660	38482379	0.74	0.77	1.12	-0.29	1.13	1.32	1.39	1.54	0.48	1.15	0.29	1.28	1.37	0.37
rs15236933	1	38421021	38528074	0.90	1.07	1.20	0.65	1.36	1.20	1.46	1.59	0.74	0.99	0.60	1.30	1.38	0.68
rs13851906	1	38446439	38539233	0.66	0.92	1.19	-0.06	1.04	1.09	1.26	1.59	0.31	0.85	0.29	1.20	1.27	0.83
ss316947181	1	38462854	38577873	1.01	1.25	1.15	0.32	1.34	1.27	1.49	1.52	-0.04	1.25	0.77	1.34	1.45	1.18
rs13851931	1	38482379	38614889	1.12	1.31	1.44	0.83	1.35	1.27	1.43	1.56	0.74	1.55	0.97	1.34	1.11	1.34
rs13851964	1	38528074	38614918	1.17	1.33	1.47	0.97	1.34	1.33	1.39	1.34	1.07	1.54	1.02	1.37	0.83	1.28
rs13851981	1	38539233	38655743	0.47	0.77	1.19	0.72	0.62	1.03	0.87	0.70	1.19	1.15	0.34	0.69	0.30	0.93
rs13852031	1	38577873	38661143	0.74	0.81	0.93	1.01	1.00	0.83	1.10	0.74	1.09	0.95	0.56	0.96	0.17	1.07
rs14811780	1	38614889	38688035	0.79	0.64	0.83	0.76	0.96	0.86	1.08	0.44	1.39	0.39	0.67	0.92	0.30	0.68
ss316947275	1	38614918	38725371	0.54	0.57	0.76	0.78	0.79	0.92	1.02	0.70	1.26	-0.03	0.71	0.40	0.67	0.68
ss316947292	1	38655743	38749729	-0.54	-0.55	-0.10	-0.19	-0.38	-0.01	0.00	0.17	0.83	-1.44	-0.04	-0.94	0.30	-0.15
rs13852120	1	38661143	38782968	0.08	-0.45	0.14	-0.35	-0.07	0.12	0.20	0.61	0.59	-0.79	0.21	0.22	0.30	-0.02
rs14811794	1	38688035	38804819	-0.50	-0.99	0.35	-1.04	-1.11	0.09	-0.57	0.48	1.00	-0.45	-0.17	-0.53	0.44	-1.13
ss316947340	1	38725371	38808865	-1.36	-1.48	0.40	-1.74	-1.96	-0.62	-1.51	0.78	0.79	-0.41	-0.85	-1.48	-0.18	-1.06
rs14811826	1	38749729	38845557	-2.48	-3.16	-0.19	-2.73	-3.64	-1.67	-3.00	0.22	0.26	-0.72	-2.29	-1.85	-1.21	-2.41
rs15237709	1	38782968	38860191	-0.83	-1.97	0.45	-1.70	-2.00	-0.69	-1.56	0.82	0.52	0.36	-0.96	-0.24	-0.77	-1.03
rs15237724	1	38804819	38890152	-0.40	-1.48	0.85	-1.45	-1.45	-0.21	-0.98	1.00	0.90	0.87	-0.33	-0.21	-0.28	-0.81
rs13852223	1	38808865	38911376	-0.10	-0.82	0.72	-1.53	-0.86	-0.36	-0.73	0.95	0.64	0.89	0.04	-0.06	-0.11	-0.48
rs15237765	1	38845557	38934825	0.26	0.06	0.48	-0.25	-0.07	-0.14	-0.20	0.66	0.36	0.95	0.16	0.58	-0.18	-0.72
rs13852242	1	38860191	38936235	-0.01	0.59	0.50	-0.39	0.24	-0.18	-0.03	0.86	0.36	0.69	-0.04	0.30	0.38	-0.25
rs15237784	1	38890152	38973220	-0.57	0.23	0.22	0.00	-0.27	-0.28	-0.42	0.61	0.23	0.23	-0.56	-0.06	0.10	-0.78
rs14811908	1	38911376	38993042	-0.68	0.59	0.16	0.42	0.30	-0.11	0.00	0.72	0.13	0.14	-0.42	-0.49	-0.23	-0.84
rs13852268	1	38934825	39025192	-1.11	-0.17	-0.67	0.74	-0.41	-0.62	-0.65	0.20	-0.63	-1.01	-0.85	-0.76	-1.06	-1.16
ss316947463	1	38936235	39079178	-2.28	-1.56	-0.85	0.47	-1.86	-0.89	-1.60	0.07	-0.54	-1.60	-1.87	-1.85	-1.46	-1.20
rs15237894	1	38973220	39104936	-0.83	-0.89	0.11	1.06	-0.86	0.24	-0.28	0.53	0.31	-0.06	-0.42	-0.83	-1.00	-0.54
rs13751677	1	38993042	39118012	-0.61	0.06	0.22	0.87	0.15	0.58	0.46	0.27	0.43	0.55	-0.36	-0.46	0.19	-0.25
rs13852324	1	39025192	39139650	-0.20	-0.08	0.02	0.91	-0.10	0.45	0.52	-0.06	0.48	0.23	-0.60	-0.33	0.78	-0.09
rs14811938	1	39079178	39172012	0.63	0.70	0.87	1.31	0.85	1.27	1.32	0.53	1.25	1.13	0.37	0.16	0.78	0.72
ss316947536	1	39104936	39195170	0.63	0.83	1.01	1.36	0.96	1.36	1.39	0.57	1.39	1.28	0.54	-0.18	0.80	0.95
ss316947538	1	39118012	39211509	0.88	0.66	1.06	1.34	0.96	1.40	1.35	0.76	1.48	1.11	0.44	-0.09	0.32	1.09
rs13852362	1	39139650	39244865	1.07	0.45	1.43	1.43	0.76	1.49	1.31	1.38	1.66	1.11	0.73	-0.21	-0.14	1.17
rs13852383	1	39172012	39284001	0.87	-0.23	1.24	0.62	0.24	1.57	1.04	1.11	1.49	1.11	0.85	-0.27	-0.91	0.83
rs14811998	1	39195170	39288673	0.81	-0.29	1.06	0.52	0.06	1.51	1.02	0.68	1.35	1.15	0.87	-0.49	-0.04	0.62
rs13852414	1	39211509	39325859	1.10	-0.51	1.22	-0.60	0.09	1.43	0.98	1.04	1.38	1.20	1.12	0.11	0.08	0.16
rs15238216	1	39244865	39334827	0.97	-0.17	1.19	-1.28	0.38	1.43	1.08	0.88	1.32	1.36	1.10	0.49	0.64	-0.34
rs13852481	1	39284001	39360501	0.68	-0.55	1.03	-1.00	-0.04	1.35	0.87	0.72	1.31	1.15	0.97	0.19	0.69	-1.13
rs15238298	1	39288673	39369849	0.70	0.45	1.27	0.03	0.67	1.13	1.06	1.11	1.40	1.40	0.97	0.27	1.23	-0.20
rs13852533	1	39325859	39402308	0.56	0.12	1.33	-0.85	0.38	0.83	0.60	1.51	1.39	0.85	0.87	0.27	1.16	-0.84
ss316947609	1	39334827	39429946	-0.01	0.06	0.80	-0.85	0.12	0.33	0.20	1.02	0.96	0.31	0.44	-0.40	1.23	-1.10
rs13751750	1	39360501	39437928	-0.07	-0.65	0.67	-1.53	-0.63	-0.39	-0.57	1.25	0.57	-0.13	0.60	-0.98	1.04	-1.72
rs15238509	1	39369849	39455853	-0.72	-0.08	0.11	-1.92	-0.48	-1.06	-0.81	0.80	-0.04	-0.55	-0.17	-1.17	0.58	-1.23
ss316947638	1	39402308	39485190	-0.80	-0.02	0.25	-2.29	-0.52	-0.58	-0.61	0.74	0.43	-0.58	-0.07	-1.52	0.10	-1.95
rs14812191	1	39429946	39497811	-0.83	0.38	0.50	-1.12	-0.20	0.15	-0.03	0.78	0.72	0.36	-0.29	-1.20	-0.52	-0.69
rs13852634	1	39437928	39519322	-0.04	0.75	0.85	0.42	0.38	0.86	0.63	1.15	0.96	0.64	0.16	0.00	-0.79	0.41
rs13751809	1	39455853	39549232	-0.29	1.10	0.14	1.23	0.62	0.71	0.68	0.27	0.48	0.20	-0.42	0.30	-0.77	1.07
rs15238826	1	39485190	39579414	0.20	0.81	0.11	0.87	0.52	0.50	0.55	0.04	0.33	0.67	0.26	0.44	0.28	0.62
ss316947704	1	39497811	39581730	-0.07	0.25	-0.28	1.04	-0.07	-0.01	-0.10	-0.04	-0.12	0.11	-0.10	0.32	0.32	0.68
rs13852759	1	39519322	39620594	0.26	0.43	-0.44	0.72	0.30	-0.50	-0.13	-0.20	-0.29	0.11	0.21	0.30	0.71	0.28
rs13852800	1	39549232	39635145	0.52	0.98	-0.44	0.72	0.81	-0.46	0.26	-0.58	-0.41	0.74	0.32	0.40	1.36	0.30
rs13852835	1	39579414	39655085	0.87	1.07	0.50	0.55	1.00	0.18	0.65	0.22	0.61	1.34	0.65	0.47	1.49	0.23
ss316947774	1	39581730	39679809	1.13	1.30	0.55	1.10	1.30	0.61	1.16	0.20	0.72	1.37	0.94	0.83	1.50	0.76
rs13852898	1	39620594	39686473	1.18	1.22	-0.10	0.93	1.27	0.06	0.96	-0.49	0.23	0.91	0.97	0.97	1.36	0.81
rs10728318	1	39635145	39714110	1.13	1.16	-0.34	1.11	1.26	-0.01	0.94	-1.40	0.05	0.67	0.97	0.99	1.42	0.76
rs13751882	1	39655085	39736315	1.23	1.01	-0.54	0.95	1.24	-0.04	1.04	-1.47	-0.01	0.14	1.16	1.01	1.24	0.81
ss316947866	1	39679809	39765836	1.20	0.66	-1.48	1.06	1.13	-0.46	0.83	-2.59	-0.51	-1.01	1.22	0.99	0.66	0.85
rs14812460	1	39686473	39789802	1.03	0.20	-1.45	0.97	0.76	-0.65	0.32	-2.30	-0.79	-0.76	1.14	0.63	-0.14	0.93
rs13853050	1	39714110	39801359	0.92	0.25	-0.88	1.19	0.74	0.15	0.60	-1.80	-0.41	-0.03	1.02	0.63	-0.26	1.07
rs13751958	1	39736315	39813428	0.47	0.48	-1.14	1.41	0.54	0.18	0.49	-0.89	-0.89	-0.45	0.60	0.19	-0.44	1.27
ss316947951	1	39765836	39839065	-0.07	0.01	-0.44	1.49	-0.04	0.48	0.10	-0.17	-0.44	0.26	0.42	-0.49	-1.00	1.07
rs13853104	1	39789802	39881226	0.05	0.40	0.08	1.43	0.18	0.81	0.41	0.37	-0.04	0.64	0.42	-0.27	-0.91	0.83
rs13853116	1	39801359	39896998	0.47	0.48	0.22	1.51	0.38	0.95	0.57	0.48	0.15	0.71	0.65	0.27	-0.94	0.93
rs13751992	1	39813428	39931277	0.83	0.57	0.14	1.39	0.60	0.58	0.52	0.20	0.10	0.80	1.05	0.40	-0.85	0.98
ss316948027	1	39839065	39949935	1.27	-0.02	0.02	1.23	0.49	0.39	0.35	-0.20	0.05	0.95	1.23	0.87	-1.12	0.88
rs15239731	1	39881226	39960836	1.33	0.38	-0.19	1.24	1.00	0.24	0.73	-0.26	0.26	0.14	1.26	1.09	-0.85	1.14
ss316948117	1	39896998	39990066	1.32	-0.02	-0.51	1.16	0.76	-0.25	0.38	-0.31	-0.26	-0.09	1.26	1.07	-0.39	1.07
ss316948127	1	39931277	39999618	1.25	0.17	-0.13	1.02	0.81	-0.08	0.49	0.02	0.38	-0.35	1.26	0.77	-0.31	1.24
rs13752040	1	39949935	40029247	1.14	0.30	0.30	1.11	1.07	0.66	0.94	0.17	0.89	0.17	1.02	0.92	-0.14	1.28
ss316948168	1	39960836	40049212	0.70	0.23	0.25	1.11	0.83	0.64	0.78	0.32	0.90	-0.38	0.65	0.83	-0.36	1.31
rs13853420	1	39990066	40067121	0.94	0.55	0.50	0.85	0.88	0.66	0.78	0.39	0.74	0.76	0.87	0.97	0.03	1.18
rs15240070	1	39999618	40088804	0.47	0.85	1.05	1.04	1.14	1.11	1.14	0.55	1.17	0.62	0.56	0.32	-0.14	1.37
ss316948250	1	40029247	40105385	0.42	0.83	1.03	0.76	1.11	0.99	1.06	0.57	1.25	0.36	0.51	0.30	0.38	1.06
rs13752116	1	40049212	40142197	0.36	0.66	0.89	1.10	0.72	0.76	0.73	0.57	0.72	0.28	0.63	-0.06	0.15	0.96
ss316948287	1	40067121	40158695	0.92	0.62	1.25	1.19	0.92	1.09	1.00	0.80	1.05	1.11	1.08	0.16	0.10	0.96
ss316948304	1	40088804	40184219	-0.20	-0.32	0.58	0.89	-0.10	0.42	0.04	-0.04	0.61	0.00	0.16	-1.02	-0.79	0.77
rs10730351	1	40105385	40187165	-0.10	-1.03	0.05	0.91	-1.03	0.02	-0.65	-0.52	0.31	0.71	0.04	-0.56	-1.21	0.62
rs13853671	1	40142197	40215820	-0.20	-1.25	-0.57	0.93	-1.19	-0.39	-0.98	-1.19	-0.60	0.69	0.04	-1.09	-2.38	1.01
ss316948399	1	40158695	40241543	-0.57	-1.45	-0.10	-0.03	-1.50	-0.58	-1.24	-0.70	0.26	0.83	-0.56	-0.98	-1.82	0.54
rs14813072	1	40184219	40257912	-0.87	-1.68	-1.18	-0.56	-1.81	-1.67	-1.99	-1.65	-0.48	-0.38	-0.36	-1.44	-2.13	0.46
ss316948437	1	40187165	40284993	0.08	-1.73	-0.34	-0.35	-1.36	-0.89	-1.33	-0.52	0.33	-0.28	0.47	-0.49	-1.30	-0.20
ss316948471	1	40215820	40312238	0.39	-1.85	-0.10	-0.93	-1.28	-0.89	-1.33	-0.20	0.50	-0.13	0.87	-1.02	-1.43	-0.31
rs13853811	1	40241543	40329427	0.36	-2.15	0.30	-0.29	-1.50	-0.32	-1.11	0.34	0.81	0.00	0.56	-0.03	-0.91	-1.20
ss316948502	1	40257912	40350313	0.61	-1.48	-0.19	0.60	-0.90	-0.32	-0.81	0.44	0.20	-0.87	0.71	0.37	-0.97	-0.15
rs13853878	1	40284993	40375883	0.56	-0.45	0.65	1.08	-0.01	0.56	0.13	1.06	1.02	-0.16	0.60	0.42	-0.34	0.21
rs13752279	1	40312238	40407208	0.81	-0.14	0.40	1.18	0.33	0.45	0.26	0.55	0.66	0.59	0.83	0.69	-0.91	1.03
ss316948568	1	40329427	40437362	0.83	0.35	0.08	1.13	0.65	0.18	0.35	0.72	0.02	-0.06	0.75	1.11	0.05	1.01
rs13853938	1	40350313	40445781	0.97	0.77	0.55	0.99	1.02	0.56	0.75	0.82	0.38	0.47	0.95	1.18	0.30	1.33
rs13853997	1	40375883	40464895	0.94	0.03	0.08	0.87	0.57	0.15	0.29	0.17	0.13	0.03	1.22	0.51	-0.06	0.64
rs13854044	1	40407208	40500859	0.99	-0.20	0.35	0.60	0.41	0.21	0.38	0.22	0.07	0.67	1.20	0.75	-0.57	0.54
rs13752368	1	40437362	40516621	0.72	-0.35	-0.10	0.34	0.15	-0.28	0.00	-0.04	-0.44	0.06	1.09	0.22	-0.60	0.32
ss316948698	1	40445781	40541774	0.39	-0.96	-0.44	-0.13	-0.41	-0.77	-0.54	-0.70	-0.57	-0.06	0.92	-0.36	-1.55	0.25
rs13854109	1	40464895	40556395	-0.10	-2.15	-1.89	-0.81	-1.54	-2.41	-1.94	-1.58	-1.92	-1.32	0.75	-1.44	-2.31	-0.81
rs15241483	1	40500859	40582815	0.39	-1.14	-0.31	-0.42	-0.48	-0.85	-0.61	-0.06	-0.93	0.00	0.69	-0.09	-2.27	0.41
rs13854171	1	40516621	40598899	0.52	-1.64	-0.85	-0.74	-0.86	-0.81	-0.98	-0.67	-1.65	-0.28	0.83	-0.06	-1.75	0.16
rs13854218	1	40541774	40625242	0.28	-2.32	-0.81	-0.96	-1.41	-0.85	-1.28	-0.70	-1.39	-0.48	0.56	-0.09	-1.72	-0.72
ss316948768	1	40556395	40630048	0.14	-2.82	-0.54	-0.78	-1.81	-0.58	-1.33	-0.64	-0.86	-0.19	0.34	-0.06	-1.75	-1.40
rs15241614	1	40582815	40663305	-0.10	-2.02	-0.41	0.15	-1.45	0.02	-0.81	-0.73	-0.60	0.00	0.16	-0.43	-1.95	-0.07
ss316948800	1	40598899	40675887	-0.40	-2.59	-1.18	0.06	-2.15	-0.43	-1.42	-1.61	-0.60	-0.79	0.07	-0.76	-1.89	-0.75
rs13854300	1	40625242	40692793	-1.23	-3.36	-2.28	-0.63	-3.19	-2.10	-2.88	-2.59	-0.93	-2.07	-0.56	-1.64	-2.49	-1.26
ss316948818	1	40630048	40717927	-0.23	-1.56	-1.29	0.18	-1.36	-0.69	-1.20	-1.76	-0.15	-0.90	0.10	-0.59	-1.69	0.03
ss316948834	1	40663305	40752110	0.39	-0.99	-0.67	0.72	-0.63	-0.04	-0.50	-0.96	0.31	-0.65	0.60	0.11	-0.77	0.06
rs13854372	1	40675887	40779527	0.59	-1.03	-0.64	0.12	-0.52	-0.50	-0.65	-0.73	0.05	-0.38	0.65	0.56	-0.16	-0.63
rs13854399	1	40692793	40793505	0.23	-1.48	-1.25	-0.46	-1.03	-1.40	-1.37	-1.40	-0.57	-0.72	0.49	-0.03	-0.18	-1.40
rs13752494	1	40717927	40816572	0.17	-1.41	-1.03	0.40	-0.99	-0.85	-1.11	-1.12	-0.57	-0.28	0.24	0.24	-0.14	-1.26
rs13854452	1	40752110	40847422	-1.36	-2.82	-2.15	-0.42	-2.81	-2.46	-2.94	-1.87	-1.72	-1.44	-1.04	-1.05	-0.82	-2.29
rs15242113	1	40779527	40858491	-1.76	-2.97	-1.60	-0.67	-3.14	-2.01	-2.88	-1.40	-1.57	-1.24	-1.83	-0.83	-1.49	-1.76
ss316948902	1	40793505	40871141	-1.11	-2.87	-0.99	-0.42	-2.50	-1.40	-2.24	-0.76	-0.35	-1.86	-1.08	-0.49	-1.85	-1.26
ss316948922	1	40816572	40892009	-0.87	-2.19	0.11	-0.85	-1.91	-0.28	-1.33	0.10	0.36	-0.69	-1.04	-0.09	-1.06	-1.06
rs15242242	1	40847422	40928877	-0.20	-1.37	0.89	-0.96	-1.07	0.36	-0.50	0.66	1.10	0.11	-0.14	0.16	-0.11	-0.90
rs13854550	1	40858491	40973484	0.11	-0.82	1.43	-0.46	-0.56	1.01	0.16	1.20	1.64	0.64	0.21	0.27	0.83	-1.44
rs13854561	1	40871141	40978024	0.47	-0.17	1.33	-0.39	0.15	1.13	0.57	1.12	1.55	0.39	0.83	0.03	1.32	-1.26
rs13854592	1	40892009	41013809	0.36	0.45	1.28	-0.06	0.49	1.32	0.92	1.07	1.38	0.74	0.71	-0.03	1.59	-0.75
rs14813829	1	40928877	41032899	0.85	0.83	1.22	0.69	0.94	1.36	1.23	1.02	1.43	0.85	1.00	0.54	1.67	-0.25
ss316949008	1	40973484	41044571	0.94	1.11	0.76	0.91	1.16	1.25	1.28	0.95	0.98	-0.03	1.02	0.51	1.67	0.50
ss316949010	1	40978024	41059664	1.24	1.22	0.48	1.28	1.35	1.25	1.38	0.93	0.50	-0.35	1.28	0.96	1.61	1.00
rs13854661	1	41013809	41087824	1.20	1.34	-0.07	1.41	1.36	0.81	1.24	0.76	0.20	-1.05	1.18	1.06	1.59	1.32
rs14813905	1	41032899	41099499	1.23	1.25	0.27	1.43	1.26	0.79	1.12	0.99	0.64	-1.05	1.24	1.07	1.60	0.93
rs13854707	1	41044571	41144097	0.52	0.79	-0.71	0.97	0.60	-0.36	0.13	0.50	-0.29	-2.66	0.63	0.40	1.15	0.77
ss316949057	1	41059664	41181878	0.36	0.52	-0.41	0.67	0.33	-0.50	-0.10	0.41	-0.06	-1.48	0.67	0.08	0.56	0.62
rs13854788	1	41087824	41188714	0.61	0.70	0.38	0.37	0.65	0.06	0.44	0.74	0.28	-0.22	0.75	0.54	0.64	0.85
rs13854801	1	41099499	41268430	0.26	-0.38	0.27	-0.09	-0.27	-0.21	-0.24	0.27	0.05	0.57	0.65	-0.18	-0.21	-0.09
rs14813975	1	41144097	41282053	-0.29	-1.64	-0.74	-0.13	-1.36	-1.02	-1.24	-0.76	-1.17	0.23	0.24	-0.83	-1.33	-0.60
rs13854879	1	41181878	41296668	0.28	-1.48	-0.22	-0.09	-0.94	-0.58	-0.81	-0.23	-0.38	0.34	0.79	-0.46	-0.71	-0.97
rs13854883	1	41188714	41326161	-0.20	-2.73	-0.74	-0.13	-2.00	-1.02	-1.60	-0.40	-0.89	-0.62	0.24	-0.46	-0.74	-2.29
rs15242983	1	41268430	41338436	-0.43	-3.36	-0.67	-0.52	-2.76	-1.27	-2.29	-0.58	-0.93	-1.98	0.21	-1.05	-0.94	-3.12
ss316949183	1	41282053	41371157	0.11	-1.45	-0.61	-0.49	-1.19	-1.18	-1.37	-0.43	-0.73	-2.43	0.42	-0.06	-0.65	-2.41
rs13854959	1	41296668	41395584	0.11	-0.55	0.35	-1.20	-0.60	-0.62	-0.73	0.64	0.33	-2.03	0.24	0.24	0.38	-2.41
rs13854993	1	41326161	41401876	0.14	-0.08	0.35	-0.74	-0.24	-0.43	-0.46	0.32	0.26	-1.09	0.26	0.27	0.26	-1.10
rs13855007	1	41338436	41438068	0.68	0.48	0.95	-0.35	0.41	0.27	0.26	0.84	1.03	-0.48	0.79	0.71	1.02	-1.13
ss316949248	1	41371157	41447937	0.66	0.64	0.65	-0.49	0.54	-0.04	0.20	0.88	1.09	0.14	0.56	1.02	1.12	-0.84
rs13855063	1	41395584	41481451	-0.04	0.01	0.78	-1.20	-0.20	-0.14	-0.31	0.90	1.43	-0.16	-0.10	0.47	1.45	-1.51
rs13855065	1	41401876	41505747	-0.36	-0.65	0.22	-0.60	-0.83	-0.50	-0.85	0.02	1.19	-0.45	-0.56	0.35	0.99	-1.44
ss316949294	1	41438068	41520639	0.08	-0.82	-0.28	-0.19	-0.75	-0.43	-0.73	-0.14	0.70	-1.20	-0.49	0.75	0.80	-1.40
rs14814275	1	41447937	41538929	-0.80	-0.48	-1.45	-0.29	-0.86	-1.31	-1.24	-1.33	-0.29	-1.90	-1.65	0.27	0.50	-0.23
rs13752802	1	41481451	41553488	-1.80	-1.33	-2.41	-0.56	-1.91	-2.20	-2.29	-2.80	-1.28	-1.69	-2.34	-1.02	0.05	-1.03
ss316949331	1	41505747	41575302	-0.83	-0.99	-2.10	0.62	-1.28	-1.27	-1.46	-2.38	-1.03	-1.52	-0.96	-0.69	-0.06	-0.31
rs13855295	1	41520639	41607141	-0.13	-0.08	-0.81	0.12	-0.31	-0.62	-0.57	-0.89	-0.35	-0.65	-0.07	-0.36	0.36	-0.45
ss316949368	1	41538929	41618258	-0.29	0.62	0.19	-0.70	0.18	0.09	0.04	-0.34	0.68	0.47	0.13	-0.73	0.42	-1.54
rs13855337	1	41553488	41649784	0.08	-0.29	0.65	-1.66	-0.38	0.18	-0.24	0.04	1.05	0.95	0.49	-0.40	-0.23	-3.08
rs14814465	1	41575302	41654328	0.66	-0.11	0.91	-1.04	-0.01	0.58	0.20	0.48	1.26	0.97	0.97	0.22	-0.68	-1.98
rs13855404	1	41607141	41684034	0.70	-0.23	0.76	-2.06	-0.07	0.18	-0.06	0.15	1.03	1.20	0.83	0.69	-1.33	-1.54
ss316949438	1	41618258	41701155	0.79	-0.05	0.53	-0.96	0.12	0.24	0.07	-0.49	0.94	1.39	0.87	0.87	-1.82	-0.60
ss316949450	1	41649784	41733306	0.17	-1.68	-0.47	-0.93	-1.32	-1.23	-1.46	-1.16	0.05	0.55	0.29	0.40	-2.02	-0.69
ss316949456	1	41654328	41736822	0.63	-0.11	-0.41	-0.19	-0.01	-0.43	-0.31	-1.02	-0.09	0.80	0.65	0.67	-1.52	-0.04
rs13855498	1	41684034	41773933	0.87	0.64	-0.10	-0.16	0.72	0.30	0.46	-0.49	0.23	0.80	0.79	0.99	-0.47	-0.12
rs13855507	1	41701155	41790761	0.85	0.59	0.40	-0.35	0.69	0.81	0.68	0.20	0.57	1.05	0.83	0.83	0.32	-1.23
rs13855547	1	41733306	41815074	0.79	0.17	-0.04	-0.78	0.38	0.42	0.32	0.02	0.45	0.11	0.81	0.71	0.96	-2.29
ss316949484	1	41736822	41836550	1.20	0.50	0.78	-0.52	0.81	1.01	0.85	0.82	1.28	0.42	1.17	1.18	1.33	-2.37
rs13855585	1	41773933	41846792	1.13	-0.02	1.03	-0.85	0.44	0.88	0.57	1.02	1.59	0.08	1.20	1.09	1.45	-2.37
ss316949514	1	41790761	41875670	1.07	-0.89	1.27	-1.16	-0.04	0.71	0.23	1.11	1.72	0.28	1.06	1.09	1.40	-3.30
rs13855601	1	41815074	41896250	1.12	-0.55	1.34	-0.35	0.27	0.81	0.46	1.04	1.74	0.08	1.12	1.06	1.31	-2.06
rs13752965	1	41836550	41920758	1.22	-0.48	1.64	-0.19	0.38	1.25	0.78	1.49	1.79	0.95	1.21	1.17	0.58	-0.51
rs13855665	1	41846792	41942551	1.34	0.28	1.62	0.42	0.90	1.43	1.14	1.42	1.74	1.28	1.27	1.22	0.01	0.03
rs13855683	1	41875670	41964157	1.21	0.28	1.61	0.76	0.79	1.47	1.12	1.26	1.72	1.54	0.94	1.30	-0.68	0.60
rs13855703	1	41896250	41987808	0.94	0.12	1.19	0.37	0.38	0.99	0.63	0.64	1.40	1.34	0.97	0.61	-1.65	0.96
rs13855708	1	41920758	41988261	0.85	0.25	1.15	-0.39	0.33	0.81	0.49	0.53	1.31	1.44	0.83	0.67	-2.34	0.41
ss316949584	1	41942551	42017049	0.90	0.48	1.15	-0.32	0.57	0.83	0.63	0.41	1.32	1.53	0.81	0.81	-0.94	-0.07
rs13855726	1	41964157	42030858	0.54	-0.29	1.05	-1.08	-0.10	0.36	0.00	0.57	1.20	1.28	0.65	0.54	-0.31	-0.60
rs13855763	1	41987808	42056678	0.79	0.12	1.20	-2.29	0.30	0.24	0.16	1.06	1.07	1.27	1.02	0.44	0.17	-2.29
rs13855764	1	41988261	42073143	1.06	0.45	1.55	-1.24	0.65	1.11	0.83	1.56	1.36	1.55	1.12	0.99	0.34	-1.65
rs13855825	1	42017049	42105073	1.17	0.68	1.57	-0.22	0.88	1.22	1.00	1.71	1.40	1.58	1.22	1.11	-0.14	-1.65
ss316949640	1	42030858	42136198	0.66	0.48	1.53	-1.12	0.41	0.95	0.63	1.68	1.17	1.43	0.60	0.90	-0.06	-2.70
ss316949662	1	42056678	42153910	0.17	0.87	1.54	-0.93	0.52	0.99	0.70	1.63	1.09	1.61	-0.07	0.77	-0.65	-1.20
rs15244882	1	42073143	42177425	0.36	0.70	1.14	0.06	0.47	0.79	0.57	1.23	0.81	1.25	-0.04	0.79	-0.60	0.01
rs13753053	1	42105073	42201797	0.54	1.10	1.08	0.42	0.94	0.61	0.78	1.26	0.83	0.95	0.04	1.02	-0.02	0.01
rs14815016	1	42136198	42214449	0.52	0.81	0.93	0.20	0.69	0.69	0.65	1.14	0.72	0.74	-0.14	0.96	0.19	0.86
rs13855999	1	42153910	42244789	1.06	0.98	0.83	0.29	1.04	0.99	0.98	0.90	1.00	0.85	0.88	0.85	-0.14	1.39
rs14815055	1	42177425	42259772	1.29	1.05	0.93	0.47	1.37	1.09	1.31	1.07	1.10	0.78	1.25	0.87	0.03	1.37
rs15245035	1	42201797	42277589	0.79	0.89	1.36	0.18	1.11	1.32	1.24	1.57	1.19	1.39	0.73	0.58	-0.02	1.18
ss316949746	1	42214449	42307036	0.81	0.70	1.24	0.15	0.98	1.22	1.12	1.20	1.36	1.28	0.67	0.71	-0.23	1.31
rs13856079	1	42244789	42314242	0.83	0.91	1.03	0.45	1.13	0.99	1.18	1.07	0.92	1.31	0.67	0.63	0.60	1.31
rs13856094	1	42259772	42347708	0.90	1.11	0.80	1.01	1.27	0.66	1.16	0.99	0.66	1.07	0.67	0.99	0.36	1.13
ss316949788	1	42277589	42355841	1.17	1.16	0.85	1.31	1.19	0.86	1.10	0.97	0.89	1.01	0.90	1.32	1.07	0.93
rs14815178	1	42307036	42369750	1.31	0.94	-0.04	0.95	1.13	0.02	0.78	0.10	0.45	-0.06	1.20	1.31	1.02	0.50
rs13856172	1	42314242	42393291	0.97	0.55	-0.88	0.57	0.62	-0.77	0.10	-0.28	-0.83	-0.45	0.73	1.11	0.66	0.11
ss316949822	1	42347708	42436518	0.49	0.23	-0.85	-0.19	0.12	-1.23	-0.54	-0.80	-0.44	-0.19	0.29	0.94	0.50	-1.06
rs15245322	1	42355841	42460575	-0.47	-1.33	-1.45	-0.46	-1.45	-1.81	-1.79	-1.36	-1.10	-0.55	-0.60	0.16	0.05	-1.95
ss316949836	1	42369750	42478746	-0.68	-2.32	-0.96	-1.45	-2.30	-1.81	-2.24	-1.54	-0.63	0.08	-0.60	-0.36	-1.15	-2.02
rs13856246	1	42393291	42498332	-1.76	-2.02	-0.96	-0.93	-2.55	-1.63	-2.29	-1.58	-0.83	0.31	-1.74	-1.02	-0.68	-2.06
rs14815356	1	42436518	42507223	-0.76	-1.81	-0.38	-0.32	-1.96	-0.93	-1.60	-0.76	-0.15	0.20	-0.39	-0.94	-0.23	-2.29
rs13856299	1	42460575	42542428	-0.50	-1.29	0.14	0.06	-1.15	-0.18	-0.77	-0.06	0.31	-0.28	-0.07	-0.94	0.01	-0.97
rs13753175	1	42478746	42566084	0.39	-0.05	0.93	0.23	0.21	0.56	0.52	0.70	0.96	0.44	0.60	0.11	0.93	-0.34
ss316949866	1	42498332	42569663	0.11	0.57	0.27	0.85	0.54	0.27	0.57	0.15	0.20	0.17	0.13	0.32	0.88	-0.31
rs13856350	1	42507223	42600369	0.44	0.62	0.16	0.65	0.69	0.09	0.57	-0.06	0.23	-0.03	0.54	0.47	0.26	0.56
ss316949903	1	42542428	42636590	0.14	0.73	-0.25	0.03	0.69	-0.46	0.35	-0.67	-0.24	0.06	0.16	0.44	-0.11	0.93
rs14815456	1	42566084	42667284	0.05	0.06	-1.29	-0.89	-0.01	-1.91	-0.69	-1.61	-1.31	0.03	0.04	0.44	-1.49	0.86
rs13856405	1	42569663	42680909	0.14	-0.29	-1.56	-0.46	-0.38	-1.96	-1.24	-1.76	-1.50	0.08	0.13	0.30	-2.38	0.98
rs13856429	1	42600369	42711897	0.39	-0.05	-0.57	-1.92	0.09	-1.72	-0.81	-0.43	-0.73	0.42	0.60	0.11	-1.18	1.27
ss316949949	1	42636590	42726372	0.85	0.62	0.40	-1.20	0.74	-0.54	0.13	0.07	0.50	1.22	1.00	0.58	0.12	1.32
rs13856513	1	42667284	42745749	1.10	0.73	1.10	-0.22	0.94	0.53	0.83	0.93	1.26	1.33	1.20	0.90	0.90	1.01
rs13856522	1	42680909	42781719	1.30	1.10	1.40	0.83	1.26	1.13	1.26	1.37	1.48	1.46	1.35	1.16	1.39	1.07
rs13856548	1	42711897	42784915	1.21	1.16	1.20	0.42	1.36	1.09	1.32	1.07	1.34	1.40	1.29	1.11	1.30	1.31
rs13856561	1	42726372	42805777	0.99	1.01	0.55	1.08	1.11	1.01	1.12	0.07	1.00	0.99	0.88	1.26	0.78	1.06
rs13856586	1	42745749	42824903	0.88	0.96	0.25	1.24	1.02	1.09	1.10	-0.12	0.76	0.62	0.73	1.21	0.36	1.10
rs15246092	1	42781719	42864942	0.49	0.75	0.08	0.55	0.72	0.64	0.63	-0.23	0.38	0.83	0.34	0.92	0.38	0.72
rs13753286	1	42784915	42878277	0.42	0.83	-0.22	0.34	0.76	0.66	0.68	-1.02	0.59	0.52	0.24	0.90	0.46	0.79
rs13856647	1	42805777	42909727	0.11	0.94	-0.78	0.09	0.54	-0.11	0.20	-1.26	0.05	-0.22	0.01	0.61	1.02	0.34
rs13753297	1	42824903	42930414	-0.13	0.43	-0.88	-1.00	0.03	-0.81	-0.42	-1.09	-0.21	-0.32	0.13	-0.09	1.01	0.30
rs14815745	1	42864942	42965774	0.28	0.45	-1.18	-0.93	0.24	-1.02	-0.39	-1.16	-0.70	-0.48	0.47	0.35	1.08	0.37
rs15246351	1	42878277	42988706	0.74	0.85	-2.23	0.34	0.72	-1.10	-0.06	-2.55	-1.65	-0.83	0.71	0.51	0.67	1.09
ss316950130	1	42909727	43026179	0.42	0.75	-1.60	0.47	0.52	-0.77	0.00	-2.07	-1.13	-0.22	0.47	0.06	0.36	1.16
ss316950152	1	42930414	43038783	0.59	0.77	-0.71	0.69	0.62	0.27	0.63	-1.58	-0.09	0.47	0.60	0.32	-0.06	1.40
rs13856763	1	42965774	43068329	0.68	1.16	-0.85	1.36	0.98	0.61	0.96	-1.65	-0.18	0.23	0.51	0.69	0.28	1.54
ss316950162	1	42988706	43082605	0.17	0.79	-0.92	1.45	0.47	0.48	0.65	-1.65	-0.18	-0.03	-0.23	0.49	-0.47	1.50
rs13856806	1	43026179	43110650	-0.50	-0.14	0.14	0.83	-0.52	0.92	0.41	-0.96	0.92	0.74	-0.56	0.08	-0.91	1.13
rs13856834	1	43038783	43117408	-0.33	0.25	-0.31	0.99	-0.17	0.58	0.29	-1.29	0.33	0.67	-0.74	0.61	-0.85	0.83
rs13856856	1	43068329	43154831	-0.07	0.48	-0.25	1.27	0.27	0.45	0.29	-1.29	0.52	0.64	-0.46	0.71	-0.68	0.77
rs13856876	1	43082605	43176077	0.28	0.64	0.22	1.21	0.49	0.64	0.52	-1.16	1.14	0.91	0.24	0.61	0.01	0.74
rs15246708	1	43110650	43196415	0.72	0.57	1.05	0.91	0.62	1.01	0.78	-0.43	1.46	1.33	0.79	0.79	0.67	-0.09
rs13856888	1	43117408	43206392	0.77	1.15	0.78	1.40	1.04	0.79	0.92	-0.55	1.25	1.01	0.71	1.01	1.11	0.64
rs13856910	1	43154831	43244870	1.01	0.89	0.87	1.13	0.96	1.01	1.08	-0.61	1.51	0.83	1.09	0.99	1.32	0.60
rs13753354	1	43176077	43266173	0.74	0.38	0.87	0.00	0.36	0.64	0.60	-0.40	1.44	0.78	0.90	0.73	1.44	-0.39
ss316950215	1	43196415	43321460	0.52	-0.29	0.87	-0.63	-0.20	0.48	0.23	-0.26	1.12	1.28	0.42	0.94	0.91	-0.60
rs13857024	1	43206392	43341654	0.11	0.52	-0.16	-0.06	0.27	-0.08	0.20	-1.19	0.36	1.15	-0.23	0.87	0.82	0.01
rs14815885	1	43244870	43366723	0.23	0.79	-0.38	0.09	0.72	-0.14	0.46	-1.58	-0.09	1.40	-0.23	1.06	0.60	-0.90
rs13857038	1	43266173	43380829	-0.26	0.50	0.05	-0.42	0.36	-0.50	-0.10	-0.80	-0.35	1.37	-0.96	0.90	0.58	-1.76
rs13857044	1	43321460	43409615	-0.01	0.38	-0.07	-0.42	0.33	-0.58	-0.13	-1.02	-0.44	1.37	-0.56	0.94	0.38	-1.76
rs15246863	1	43341654	43432392	0.02	1.05	-0.19	0.26	0.83	-0.32	0.32	-0.86	-0.09	0.55	-0.26	0.69	0.96	-1.83
rs14815954	1	43366723	43435641	-0.26	1.00	-0.07	0.09	0.69	-0.39	0.20	-0.64	0.43	-0.13	-0.33	0.22	1.02	-1.33
ss316950231	1	43380829	43473827	-0.95	0.48	-0.61	-1.12	-0.20	-1.31	-0.81	-0.86	0.10	-1.52	-1.00	-0.36	0.76	-0.31
rs13857079	1	43409615	43495246	-1.85	0.45	-2.19	-0.89	-0.52	-2.51	-1.51	-2.11	-0.83	-2.76	-1.87	-1.13	-0.11	0.68
rs14815978	1	43432392	43516549	-2.84	1.07	-3.06	0.47	-0.14	-2.41	-1.20	-2.59	-1.57	-4.19	-3.36	-1.36	-0.14	1.27
ss316950245	1	43435641	43559121	-1.76	0.79	-1.77	-0.52	-0.17	-1.96	-1.02	-1.80	-0.73	-2.16	-2.29	-0.66	-0.11	0.85
rs13857173	1	43473827	43589135	-1.15	0.25	-0.51	-0.32	-0.48	-0.77	-0.73	-0.55	-0.04	-0.69	-1.52	-0.30	-0.91	0.92
rs15246972	1	43495246	43609955	-1.15	0.62	-0.31	0.45	-0.14	-0.32	-0.31	-0.46	0.36	-0.87	-1.32	-0.53	-0.21	1.00
rs13857191	1	43516549	43630845	-0.13	0.79	0.38	0.45	0.36	0.18	0.20	0.22	0.81	0.00	-0.14	0.11	0.73	0.23
rs14816032	1	43559121	43649408	0.36	0.28	0.76	-0.13	0.18	0.27	0.13	0.44	1.20	0.49	0.51	0.35	0.21	0.34
rs13857223	1	43589135	43652230	-0.16	0.12	0.19	0.40	-0.17	-0.14	-0.28	0.10	0.96	-0.76	0.10	-0.06	0.19	0.77
rs13857242	1	43609955	43679196	0.34	0.66	-0.34	0.03	0.41	-0.43	0.13	-0.52	0.45	-0.55	0.39	0.11	0.98	0.81
rs13857261	1	43630845	43724252	0.94	0.62	0.60	-0.74	0.65	0.09	0.46	0.53	1.02	0.55	1.00	0.65	1.19	-0.02
rs13857279	1	43649408	43734124	0.97	0.66	0.43	-0.81	0.69	-0.08	0.44	0.39	1.03	0.06	1.02	0.69	1.14	0.01
ss316950290	1	43652230	43785386	0.83	0.89	0.05	0.03	0.76	-0.11	0.46	0.34	0.26	0.06	0.54	0.99	1.23	-0.09
rs13857289	1	43679196	43817636	0.54	0.23	-0.54	-0.74	0.15	-0.85	-0.24	-0.17	-0.54	-0.06	0.24	0.69	0.73	-0.81
rs14816088	1	43724252	43843622	-0.10	-0.17	-1.29	-0.22	-0.41	-1.67	-1.15	-0.86	-1.13	-0.83	-0.74	0.87	-0.21	-1.06
rs14816097	1	43734124	43866400	-1.71	-1.22	-3.01	0.34	-1.86	-2.66	-2.50	-2.38	-2.71	-2.34	-2.63	-0.09	-1.30	-1.20
rs13857306	1	43785386	43884265	-3.84	-2.50	-3.50	0.09	-3.70	-3.21	-3.82	-2.88	-3.43	-2.34	-4.93	-1.44	-2.71	-1.33
rs14816124	1	43817636	43911785	-5.47	-4.24	-3.91	-0.46	-5.66	-3.78	-5.24	-3.36	-3.47	-3.05	-5.70	-3.51	-3.13	-2.87
rs15247156	1	43843622	43945147	-4.69	-2.68	-2.06	-0.09	-4.12	-1.81	-3.34	-2.03	-1.61	-1.24	-4.56	-3.31	-1.72	-1.98
rs15247158	1	43866400	43981501	-4.82	-2.68	-2.02	-0.52	-4.18	-1.58	-3.22	-1.91	-1.61	-1.32	-4.68	-3.41	-1.65	-1.91
rs15247173	1	43884265	43981722	-3.33	-1.41	-1.81	-0.35	-2.60	-0.93	-1.99	-1.87	-1.68	-0.52	-3.91	-1.32	-1.62	-0.54
rs15247196	1	43911785	44020135	-1.67	-0.14	-1.56	0.37	-0.94	0.02	-0.61	-2.03	-1.31	0.03	-2.63	0.22	-1.55	0.18
rs15247212	1	43945147	44047034	-0.16	0.79	-0.99	0.09	0.33	0.21	0.23	-1.51	-0.41	0.06	-0.96	1.06	-0.74	0.28
rs15247236	1	43981501	44077855	-0.10	0.98	-1.37	0.06	0.52	-0.25	0.13	-2.11	-0.60	-0.09	-0.89	1.04	-0.57	0.39
ss316950332	1	43981722	44094293	0.59	0.83	-0.74	0.12	0.67	-0.18	0.26	-1.40	0.28	-0.25	0.26	1.10	-0.09	0.06
rs15247268	1	44020135	44139241	1.04	0.91	0.25	0.34	0.92	0.42	0.73	-0.99	1.20	0.17	1.00	1.13	0.73	-0.28
rs14816208	1	44047034	44169568	0.83	0.30	-0.01	-0.19	0.38	-0.39	0.07	-1.12	1.17	-0.62	1.05	0.44	0.73	-0.54
rs15247300	1	44077855	44209838	0.87	-0.29	0.55	-0.46	0.03	0.36	0.16	-0.80	1.43	0.44	1.09	0.40	0.76	-0.54
rs13753424	1	44094293	44234443	0.66	-1.77	-0.28	-1.00	-1.03	-0.46	-0.81	-1.51	0.83	-0.58	0.81	0.44	-0.18	-1.40
rs15247332	1	44139241	44253372	0.63	-1.29	0.02	-1.40	-0.79	-0.32	-0.61	-0.61	0.64	-0.13	0.77	0.40	0.10	-1.03
rs13857368	1	44169568	44302446	-0.33	-2.15	-0.92	-1.61	-1.86	-1.36	-1.84	-0.96	-0.04	-1.17	-0.01	-0.63	-0.91	-1.13
rs15247376	1	44209838	44349604	0.28	-0.82	-0.04	-0.49	-0.38	-0.11	-0.39	-0.26	0.64	-0.19	0.42	0.19	-0.11	-0.36
rs13753431	1	44234443	44400972	0.36	0.01	0.16	0.47	0.18	-0.01	0.00	0.27	0.66	-0.22	0.51	-0.09	-0.06	0.01
rs14816249	1	44253372	44429321	0.61	0.23	0.91	0.72	0.44	0.69	0.49	1.00	1.23	0.49	0.73	0.24	0.26	0.08
rs14816269	1	44302446	44463438	0.14	-0.55	0.48	0.76	-0.31	0.36	-0.06	0.39	1.15	-0.19	0.49	-0.43	-0.21	-0.84
rs13857435	1	44349604	44485280	-0.26	-0.99	0.35	-0.19	-0.83	-0.11	-0.61	0.27	1.07	-0.32	0.10	-0.80	-0.28	-1.65
rs13857455	1	44400972	44506702	-1.80	-2.78	-0.51	-1.49	-3.08	-1.54	-2.61	-0.34	0.33	-1.32	-1.32	-2.20	-1.12	-3.39
rs13857462	1	44429321	44516048	-4.08	-5.02	-1.89	-3.78	-5.73	-3.61	-5.17	-1.76	-0.54	-2.85	-3.47	-3.56	-2.20	-4.23
rs14816298	1	44463438	44550299	-3.38	-3.92	-2.19	-2.83	-4.30	-2.82	-4.00	-2.26	-0.79	-2.76	-2.88	-2.91	-2.13	-2.53
rs13857512	1	44485280	44596001	-3.38	-2.19	-0.96	-2.53	-2.65	-1.72	-2.50	-1.51	-0.51	-1.24	-2.88	-2.91	-2.02	-1.72
rs13857524	1	44506702	44609593	-1.15	-0.82	0.16	-0.60	-0.86	-0.14	-0.69	-0.14	0.15	0.11	-0.92	-0.94	-0.97	-0.51
rs15247564	1	44516048	44637878	-1.23	-0.85	0.19	-0.89	-0.94	-0.21	-0.77	-0.12	0.13	0.23	-0.96	-1.05	-1.03	-0.51
rs13857532	1	44550299	44672159	-0.54	-0.26	0.19	-0.29	-0.27	-0.01	-0.28	0.04	0.18	-0.06	-0.46	-0.18	-0.52	-0.04
rs13857547	1	44596001	44701594	-1.15	-0.55	0.08	0.15	-0.90	-0.25	-0.73	-0.20	-0.18	0.39	-1.16	-0.56	-0.91	-0.17
rs13857554	1	44609593	44707667	-0.91	-0.61	-0.25	-0.89	-1.07	-0.89	-1.20	-0.26	-0.29	-0.28	-0.77	-0.56	-0.85	-0.75
rs13857585	1	44637878	44736449	-1.32	-0.51	-0.01	-1.28	-1.15	-0.81	-1.20	-0.83	-0.12	-1.13	-1.20	-0.73	-0.97	-0.42
rs10727211	1	44672159	44763190	-0.47	0.38	0.50	-1.08	-0.10	-0.28	-0.31	0.44	-0.01	-1.28	-0.36	-0.12	0.15	-0.31
rs13857642	1	44701594	44790817	-0.04	0.43	0.62	-0.39	0.09	0.36	0.10	0.22	0.05	-0.25	0.01	0.24	-0.23	0.21
rs13753495	1	44707667	44811405	0.14	0.43	0.40	-0.67	0.15	0.27	0.10	-0.06	0.05	-0.79	0.10	0.51	-0.23	0.23
ss316950445	1	44736449	44869473	0.44	-0.11	0.30	-0.19	-0.14	0.33	0.00	-0.01	-0.04	-1.09	0.26	0.90	0.32	0.21
rs10728262	1	44763190	44890133	-0.72	-1.10	-0.85	-1.28	-1.36	-0.89	-1.28	-0.37	-0.76	-1.69	-0.81	-0.12	0.05	-1.16
rs13857703	1	44790817	44911875	-0.16	-1.22	-0.67	0.18	-1.19	-0.21	-0.85	-0.86	-0.24	-0.72	-0.36	0.40	-0.60	-0.12
rs15247950	1	44811405	44927247	-0.99	-1.68	-0.88	-0.39	-1.91	-0.97	-1.65	-0.49	-0.57	-1.65	-1.20	-0.24	-0.28	-1.20
rs14816491	1	44869473	44936158	-1.67	-1.73	0.14	-1.57	-2.20	-0.93	-1.79	0.46	0.26	-1.77	-1.44	-1.40	0.48	-2.57
rs15247964	1	44890133	44978125	-4.14	-2.73	-0.71	-2.34	-3.94	-2.01	-3.34	-0.46	-0.09	-2.12	-3.91	-3.25	-0.49	-2.74
rs15247974	1	44911875	44986481	-1.67	-1.48	-0.22	-1.66	-2.05	-1.31	-1.94	0.22	0.02	-1.52	-1.65	-1.05	0.19	-1.61
rs14816504	1	44927247	45013278	-1.40	-1.03	-0.19	-2.78	-1.59	-1.63	-1.84	0.46	-0.06	-1.81	-1.44	-0.73	0.82	-1.87
ss316950485	1	44936158	45041016	-0.95	-1.03	0.16	-1.40	-1.41	-0.81	-1.33	0.53	0.38	-1.05	-1.08	-0.27	0.83	-1.87
rs14816516	1	44978125	45065084	-0.23	-0.45	-0.19	-0.25	-0.67	-0.36	-0.69	0.12	0.43	-0.76	-0.63	0.65	0.98	-1.00
rs13857775	1	44986481	45102107	0.05	-0.17	-0.22	0.03	-0.34	-0.25	-0.46	0.10	0.45	-0.87	-0.56	1.01	1.22	-1.00
ss316950507	1	45013278	45131608	-0.91	-1.45	-0.78	0.45	-1.68	-0.46	-1.33	-0.83	0.07	-0.79	-1.65	0.44	0.50	-2.02
rs15248072	1	45041016	45152301	-2.68	-2.59	-1.45	0.52	-3.30	-0.93	-2.40	-1.99	-0.15	-1.17	-3.36	-0.91	-0.09	-3.17
rs15248106	1	45065084	45172544	-3.67	-2.97	-1.98	-0.49	-3.94	-1.86	-3.28	-2.59	-0.79	-1.13	-4.03	-1.94	-0.47	-3.21
rs13857844	1	45102107	45185253	-2.95	-2.50	-1.56	-0.19	-3.30	-1.86	-2.72	-2.14	-0.96	-1.28	-3.36	-1.94	-1.36	-4.18
rs15248193	1	45131608	45219303	-2.28	-0.96	-0.31	0.18	-1.81	-0.73	-1.33	-0.86	-0.26	-0.45	-1.92	-2.48	-1.59	-3.94
rs14816659	1	45152301	45237295	-2.58	0.28	0.60	-0.56	-0.83	-0.21	-0.54	0.12	0.40	-0.09	-2.10	-2.76	-0.94	-3.80
rs15248274	1	45172544	45250806	-1.58	0.35	1.14	-0.70	-0.45	0.33	-0.10	0.41	1.10	0.80	-1.40	-1.52	-1.52	-2.70
ss316950551	1	45185253	45269269	-0.13	0.75	1.61	0.37	0.33	1.17	0.78	0.90	1.58	1.09	0.01	-0.30	-1.43	-1.54
rs13857953	1	45219303	45305010	-1.15	-0.02	1.61	-0.63	-0.67	1.09	0.16	1.14	1.55	1.20	-0.56	-1.36	-1.82	-0.78
rs13858053	1	45237295	45321093	-0.40	-0.85	1.62	0.06	-1.03	1.32	0.20	1.00	1.63	1.51	-0.07	-0.40	-2.09	0.18
rs13858085	1	45250806	45353274	0.11	-0.85	1.66	-0.06	-0.38	1.35	0.49	1.12	1.72	1.56	0.24	0.27	-2.31	0.81
rs13858114	1	45269269	45377082	0.11	-0.65	1.61	-0.16	-0.27	1.27	0.49	1.15	1.69	1.33	0.51	-0.21	-1.09	0.28
ss316950603	1	45305010	45399632	0.17	-0.42	1.57	-0.22	0.09	1.25	0.75	1.47	1.69	1.18	0.56	-0.12	-0.09	-0.31
rs13858138	1	45321093	45420341	0.44	0.17	1.49	-0.22	0.54	1.03	0.83	1.23	1.71	1.22	0.67	0.35	0.56	-1.13
rs13858147	1	45353274	45440697	-0.26	0.01	1.14	-1.12	0.18	0.30	0.29	1.06	1.48	0.62	0.04	-0.27	0.95	-2.41
ss316950629	1	45377082	45445785	-0.29	-0.75	0.91	-1.36	-0.71	-0.01	-0.35	0.91	1.28	0.71	0.18	-0.59	1.11	-3.57
rs14816736	1	45399632	45478425	0.08	-0.68	0.80	-0.74	-0.48	0.06	-0.20	0.91	0.96	0.87	0.26	0.19	0.67	-2.25
rs13858193	1	45420341	45506383	-0.68	-0.08	0.91	-1.66	-0.56	-0.18	-0.54	0.91	1.05	0.91	-0.33	-0.69	0.40	-1.03
rs13858221	1	45440697	45520141	-0.50	0.23	0.83	-1.45	-0.04	-0.21	-0.24	0.93	1.14	0.34	-0.14	-0.53	0.30	0.03
rs13858235	1	45445785	45544898	0.17	0.50	1.20	-0.89	0.62	0.36	0.75	1.23	1.53	0.59	0.44	0.14	0.76	-0.02
rs13858239	1	45478425	45597251	0.14	1.00	1.05	-0.78	0.94	0.21	0.90	1.12	1.39	0.44	0.42	0.08	1.08	0.60
rs14816777	1	45506383	45637673	-0.10	1.22	1.14	-1.83	1.06	0.02	0.92	1.49	1.26	0.31	0.24	-0.18	1.43	0.62
rs13858258	1	45520141	45671893	0.49	1.18	1.17	-2.43	1.16	-0.08	0.96	1.38	1.12	0.47	0.75	0.35	1.58	0.52
rs13858262	1	45544898	45692819	0.34	1.13	1.17	-3.03	0.98	-0.21	0.80	1.55	0.74	0.71	0.63	0.19	1.69	0.48
rs15248899	1	45597251	45697589	0.42	1.38	0.91	-2.88	1.07	-0.50	0.46	1.52	0.10	0.52	0.71	0.22	1.69	1.12
rs15248955	1	45637673	45734235	0.87	1.34	1.17	-1.79	1.16	0.39	0.85	1.48	0.72	0.69	1.05	0.73	1.65	1.14
rs14817019	1	45671893	45745209	1.10	1.41	1.14	-0.35	1.30	0.69	1.19	1.11	1.02	0.87	1.25	0.75	1.56	1.17
rs13650352	1	45692819	45767686	0.94	1.16	0.62	-0.49	1.06	0.21	0.85	0.90	0.70	0.44	1.12	0.65	1.52	0.62
ss316950741	1	45697589	45785775	1.21	1.10	0.55	0.65	1.14	0.56	1.02	0.70	0.66	0.57	1.25	0.85	1.30	-0.12
rs14817093	1	45734235	45839856	1.03	1.15	0.60	0.76	1.09	0.64	1.02	0.64	0.90	0.42	1.08	0.65	1.05	-0.28
rs13858385	1	45745209	45859179	0.74	0.89	0.30	0.26	0.79	-0.11	0.55	0.99	0.40	-0.28	0.73	0.47	1.14	-1.33
rs15249075	1	45767686	45879133	0.17	-0.08	-0.44	-0.39	-0.17	-0.97	-0.65	0.57	-0.21	-1.48	0.07	0.24	0.83	-2.70
rs13858398	1	45785775	45883126	0.08	0.20	-0.57	0.06	0.49	-0.93	-0.03	0.22	-0.01	-1.77	0.01	0.11	0.98	-2.41
rs15249215	1	45839856	45915582	-0.61	0.06	-1.33	-0.49	0.18	-1.81	-0.57	-0.67	-0.32	-2.66	-0.36	-0.43	0.62	-1.10
rs13858460	1	45859179	45945500	-0.43	-0.08	-0.57	-0.96	0.41	-1.40	-0.28	-0.92	-0.18	-2.07	-0.20	-0.30	0.44	-1.03
ss316950823	1	45879133	45945807	-0.01	0.25	-0.54	-0.35	0.72	-0.54	0.26	-2.14	0.28	-0.94	0.04	-0.33	-0.44	0.01
rs13858474	1	45883126	45983829	0.54	0.50	0.58	0.23	1.02	0.50	0.85	-1.02	1.00	-0.52	0.56	0.27	-0.21	0.30
rs13858506	1	45915582	45991221	0.47	-0.20	1.01	0.03	0.15	0.79	0.38	0.07	1.09	-0.16	0.34	0.44	-1.30	0.06
rs15249377	1	45945500	46014902	0.59	-0.61	1.15	0.47	-0.07	1.03	0.41	0.41	1.26	-0.28	0.51	0.44	-1.24	-0.12
rs13858521	1	45945807	46048528	0.23	-0.96	0.43	0.03	-0.79	0.36	-0.39	0.25	0.61	-0.28	-0.29	0.58	-0.74	-1.03
rs13858549	1	45983829	46071268	-0.57	-2.15	-0.01	0.50	-2.00	-0.18	-1.33	0.57	-0.06	-1.90	-0.81	0.11	-0.65	-2.41
rs14817263	1	45991221	46078309	-1.07	-1.37	-1.06	0.57	-1.68	-0.85	-1.51	0.32	-1.28	-2.29	-1.20	-0.40	-0.88	-1.33
rs13858572	1	46014902	46119991	-0.68	-1.07	-0.71	0.50	-1.28	-0.65	-1.20	0.37	-1.03	-1.40	-1.12	0.24	-0.52	-1.20
rs13858596	1	46048528	46140905	-0.13	-0.71	0.05	0.12	-0.75	0.15	-0.50	0.64	-0.26	-0.19	-0.92	0.79	0.46	-1.95
rs13858601	1	46071268	46167180	-0.07	-1.14	0.19	0.99	-1.03	0.61	-0.35	0.78	0.20	-0.69	-0.26	0.30	-0.18	-0.90
rs13858604	1	46078309	46183689	-0.26	-0.29	0.14	0.06	-0.48	0.12	-0.35	0.55	0.20	-0.45	-0.46	0.11	0.28	-0.02
rs13650408	1	46119991	46191637	0.02	-0.23	0.93	-0.32	0.03	0.58	0.32	1.04	1.14	0.26	-0.23	0.42	0.26	-0.20
rs15249654	1	46140905	46228189	0.20	-0.48	0.25	0.65	-0.07	0.39	0.16	0.41	0.68	-0.41	-0.01	0.32	-0.11	-0.23
rs13858667	1	46167180	46237320	-0.40	-0.89	-0.61	0.34	-0.60	-0.81	-0.69	0.15	-0.21	-1.81	-0.63	0.08	-0.47	-0.54
ss316951004	1	46183689	46268560	-0.23	-1.60	-0.71	-0.52	-1.03	-1.31	-1.15	0.12	-0.48	-1.73	-0.63	0.49	-0.71	-1.54
rs13858679	1	46191637	46290722	0.36	-2.02	-0.61	0.34	-0.99	-0.81	-0.90	0.07	-0.01	-2.07	0.13	0.81	-1.15	-1.72
rs13858712	1	46228189	46302076	0.59	-2.41	-1.21	0.52	-1.41	-0.97	-1.42	-0.37	-0.66	-2.21	0.24	0.96	-0.82	-1.76
rs13858723	1	46237320	46337798	0.63	-1.64	-0.41	0.32	-0.67	-0.14	-0.54	0.04	-0.12	-1.65	0.39	1.01	-0.65	-0.69
rs13858732	1	46268560	46355736	0.36	-2.28	-0.28	-0.13	-1.23	-0.25	-0.90	-0.31	0.50	-1.69	0.39	0.42	-1.72	-0.57
rs13858757	1	46290722	46402777	-0.29	-1.48	0.11	0.12	-1.07	0.12	-0.61	-0.40	1.25	-1.77	-0.26	-0.12	-0.55	-0.57
rs13858766	1	46302076	46422013	-0.04	-0.61	0.76	-0.35	-0.20	0.76	0.26	0.04	1.50	-0.13	-0.17	0.35	-0.14	-0.07
rs15249967	1	46337798	46427732	-0.01	-0.17	1.15	-0.42	0.03	0.99	0.49	0.22	1.63	0.34	-0.10	0.32	0.08	0.25
rs15250005	1	46355736	46464734	-0.07	-0.05	1.20	-0.16	-0.10	0.90	0.35	0.37	1.63	0.20	-0.01	0.11	0.34	0.13
rs13650479	1	46402777	46481590	-0.10	0.50	1.10	-0.03	0.30	0.86	0.52	0.59	1.25	0.39	-0.33	0.47	1.05	0.18
rs13650492	1	46422013	46497491	0.59	0.89	1.06	-0.74	0.81	0.64	0.70	0.91	0.68	0.71	0.26	1.07	1.12	0.81
rs13858864	1	46427732	46520157	0.68	0.94	0.93	-0.03	0.81	0.42	0.60	1.11	-0.18	0.49	0.34	1.13	1.08	0.62
rs13858886	1	46464734	46549973	0.31	0.92	0.38	-0.46	0.65	-0.32	0.20	1.09	-1.24	0.23	0.01	0.94	1.32	0.32
rs13858902	1	46481590	46559233	0.31	1.13	0.19	-0.81	0.81	-0.65	0.20	1.17	-1.13	-0.35	-0.33	0.94	1.47	0.52
rs13858917	1	46497491	46580685	0.42	0.79	0.05	-0.09	0.54	-0.50	0.07	1.04	-0.96	-0.72	-0.23	1.01	1.02	0.54
rs13650532	1	46520157	46607616	0.72	0.40	-0.44	0.65	0.41	-0.14	0.13	0.32	-1.24	-0.65	0.34	1.01	0.50	0.48
rs13859010	1	46549973	46628488	0.02	-0.89	-1.60	0.29	-0.90	-1.14	-1.20	-0.73	-1.80	-1.77	-0.46	0.49	0.01	-0.28
rs13859022	1	46559233	46647582	-0.43	-2.15	-2.59	0.03	-2.00	-1.96	-2.24	-2.03	-1.92	-3.30	-1.08	0.30	-0.94	-1.16
rs13859051	1	46580685	46667208	-0.29	-2.10	-2.50	-0.49	-1.91	-1.58	-1.75	-2.75	-1.72	-1.81	-0.60	0.47	-1.36	-0.97
rs13650570	1	46607616	46679178	0.47	-1.33	-1.03	-1.04	-0.90	-0.77	-0.77	-1.26	-0.79	-0.65	0.32	0.92	-0.39	-0.84
ss316951310	1	46628488	46701218	-0.26	-2.10	-1.25	-1.79	-1.86	-1.67	-1.75	-1.26	-1.00	-1.28	-0.53	0.56	-0.74	-1.72
rs13859203	1	46647582	46738345	0.39	-0.71	0.02	-1.49	-0.56	-0.18	-0.31	-0.28	0.15	-0.19	0.21	0.90	0.15	-0.54
rs13859226	1	46667208	46755661	1.01	0.33	0.97	-0.70	0.49	0.95	0.78	0.12	1.12	0.80	0.97	1.16	0.78	0.46
ss316951346	1	46679178	46766333	0.97	0.28	0.62	0.23	0.44	0.71	0.49	-0.34	0.74	0.87	0.71	0.97	0.98	0.30
rs13859238	1	46701218	46807733	0.23	-0.05	0.60	0.67	-0.20	1.07	0.38	-0.40	0.64	1.20	-0.07	0.16	0.48	0.41
rs13650623	1	46738345	46826030	0.77	0.40	1.34	0.85	0.60	1.51	1.06	0.68	1.36	1.49	0.71	0.32	1.08	0.39
rs13859361	1	46755661	46849298	0.08	-0.23	1.36	0.93	-0.14	1.42	0.68	0.90	1.20	1.43	0.10	-0.53	0.85	-0.39
rs13859368	1	46766333	46870874	-0.72	-1.25	0.78	0.69	-1.19	0.81	-0.24	0.74	0.28	1.07	-0.89	-0.98	0.54	-1.80
rs13859398	1	46807733	46874256	-1.40	-2.82	0.19	0.03	-2.55	0.06	-1.37	0.57	-0.41	-0.09	-1.12	-1.20	-0.28	-3.25
rs13859416	1	46826030	46906030	-0.76	-2.68	-0.61	-0.42	-2.15	-1.18	-1.89	-0.37	-0.86	-0.87	-0.23	-1.09	-0.36	-2.91
rs15251130	1	46849298	46929002	-0.57	-1.60	-0.54	-0.16	-1.50	-0.77	-1.28	-0.49	-1.13	-0.52	-0.81	-1.05	-0.60	-1.54
ss316951496	1	46870874	46943507	-0.50	-1.45	-0.85	-0.13	-1.32	-0.97	-1.28	-0.92	-0.96	-0.32	-0.67	-1.05	-1.15	-0.63
ss316951506	1	46874256	46963959	-0.61	-1.81	-1.10	-0.60	-1.63	-1.36	-1.65	-1.16	-1.00	-0.83	-0.42	-1.68	-1.89	-0.51
ss316951534	1	46906030	46995058	-0.47	-0.26	0.14	-0.32	-0.20	-0.25	-0.31	0.10	-0.21	0.26	-0.60	-0.98	-0.44	0.39
rs14817967	1	46929002	47004763	-0.72	0.03	0.22	-0.56	-0.07	-0.25	-0.24	0.44	-0.35	0.23	-1.83	0.00	0.48	-0.09
ss316951566	1	46943507	47044009	-1.40	-0.92	-0.74	-0.74	-1.15	-0.73	-1.15	-0.58	-0.70	-0.48	-1.78	-0.15	-0.04	-0.39
ss316951587	1	46963959	47067725	-1.03	-1.33	-0.71	-0.74	-1.32	-0.73	-1.24	-0.80	-0.29	-0.72	-1.57	0.22	-0.11	-0.97
rs13650702	1	46995058	47085138	-0.65	-0.99	0.22	0.26	-0.94	0.33	-0.46	-0.14	0.43	0.71	-1.36	0.61	0.08	-0.66
rs15251462	1	47004763	47114547	-0.91	-2.64	-0.51	-0.06	-2.55	-0.32	-1.65	-1.47	0.26	0.62	-1.12	-0.15	-1.21	-1.58
rs13859542	1	47044009	47122269	-0.33	-2.19	-0.01	0.93	-1.59	0.42	-0.73	-0.92	0.64	0.89	-0.23	-0.15	-2.27	-0.34
rs13859565	1	47067725	47158051	-0.68	-2.78	-0.34	0.99	-2.15	-0.25	-1.42	-1.02	0.10	0.78	-0.70	-0.24	-2.31	-1.10
rs13859589	1	47085138	47178809	-0.65	-2.59	-1.18	0.62	-2.00	-1.06	-1.79	-1.51	-0.93	0.20	-0.70	-0.15	-2.31	-0.84
ss316951714	1	47114547	47189505	-0.68	-1.56	-0.51	0.29	-1.28	-0.77	-0.98	-1.36	-0.70	-0.13	-1.24	0.42	-1.24	-0.34
rs13859647	1	47122269	47221687	-0.54	-0.55	0.08	0.83	-0.52	-0.04	-0.20	-0.61	0.18	-0.25	-0.81	0.27	-0.04	-0.39
rs13859691	1	47158051	47240376	-0.54	-0.23	-0.07	0.65	-0.38	-0.25	-0.17	-0.64	0.13	-0.62	-0.46	-0.15	0.21	-0.66
rs13859714	1	47178809	47264050	-0.29	0.09	0.22	0.83	-0.04	0.06	0.16	-0.55	0.83	-0.87	-0.23	0.08	0.17	0.01
rs14818083	1	47189505	47284778	0.36	0.70	0.76	1.21	0.67	0.69	0.98	0.07	0.94	0.11	0.18	0.32	0.99	-0.07
rs13859766	1	47221687	47306635	0.79	0.77	0.58	1.31	0.85	0.83	1.00	0.50	1.00	0.23	0.81	0.30	0.83	0.34
rs13859859	1	47240376	47318069	0.96	0.43	0.38	1.24	0.72	0.90	0.96	0.55	0.40	0.44	0.69	1.01	-0.02	0.83
rs13859898	1	47264050	47340395	0.42	-0.17	-0.10	0.85	-0.10	0.42	0.32	-0.17	-0.15	0.52	-0.23	0.89	-0.63	1.01
rs15252209	1	47284778	47369725	0.61	0.73	0.69	0.55	0.60	0.81	0.85	0.90	-0.18	1.39	-0.14	1.14	0.42	1.32
rs15252268	1	47306635	47394633	0.42	0.94	0.76	0.37	0.72	0.79	0.78	0.99	0.28	1.31	-0.17	1.25	0.46	1.55
rs13859977	1	47318069	47405719	0.08	0.52	0.48	-0.25	0.27	0.15	0.23	0.93	-0.04	0.91	-0.63	1.18	0.15	1.33
ss316951942	1	47340395	47455758	-0.29	0.64	0.50	0.00	0.21	-0.04	0.10	0.74	-0.01	1.20	-0.74	0.71	0.54	1.25
rs13860024	1	47369725	47479617	0.34	0.96	1.20	0.29	0.69	0.83	0.87	1.22	0.94	1.34	-0.07	1.10	0.75	1.09
rs13860101	1	47394633	47501644	0.72	0.62	1.14	0.37	0.60	1.11	0.96	1.06	0.96	1.36	0.49	1.13	0.28	0.98
rs13860121	1	47405719	47508514	0.70	-0.42	0.80	0.67	-0.17	0.97	0.46	0.82	0.48	1.15	0.51	1.09	-0.91	0.46
ss316952055	1	47455758	47530192	0.97	-0.48	1.05	0.55	-0.04	1.27	0.73	0.95	0.66	1.48	0.71	0.89	-1.30	0.68
rs15252863	1	47479617	47565138	1.13	-0.11	0.89	0.52	0.33	1.25	0.87	0.91	0.61	1.11	0.83	1.16	-1.33	1.09
ss316952116	1	47501644	47569775	0.97	-0.68	-0.19	0.89	-0.14	0.69	0.20	0.34	-0.57	0.36	0.63	0.99	-1.09	0.92
ss316952126	1	47508514	47592961	0.54	-0.92	-1.14	0.93	-0.60	-0.28	-0.57	-0.46	-1.31	-0.65	0.13	0.61	-1.62	0.96
rs14818416	1	47530192	47619342	0.68	-0.26	-1.37	0.12	-0.07	-0.85	-0.50	-1.02	-1.46	-0.35	0.16	0.19	-0.34	0.92
rs13650915	1	47565138	47635821	-0.04	-0.61	-2.97	0.78	-0.67	-2.01	-1.37	-2.50	-2.84	-1.73	-0.74	0.40	-0.39	0.52
rs14818455	1	47569775	47662484	0.28	-1.29	-1.69	0.37	-0.83	-1.58	-1.28	-1.69	-1.76	-1.60	-0.42	0.69	-0.23	-0.60
rs13860395	1	47592961	47695905	0.81	-0.48	-0.64	0.32	-0.04	-0.81	-0.46	-0.89	-0.57	-0.62	0.24	0.75	0.38	-0.07
ss316952208	1	47619342	47725696	0.92	0.09	0.19	-0.09	0.41	0.18	0.35	0.10	0.05	0.17	0.29	1.02	0.40	-0.87
rs13860431	1	47635821	47751549	0.77	-0.17	0.02	0.62	0.15	0.33	0.26	0.10	0.02	-0.52	0.04	1.31	-0.60	-0.23
ss316952233	1	47662484	47769908	0.42	-0.02	0.72	-0.49	0.09	0.48	0.29	0.95	0.48	0.00	-0.10	0.89	-0.11	-0.45
rs13860553	1	47695905	47787042	0.56	0.40	0.11	0.20	0.33	0.21	0.32	0.78	0.07	-0.45	-0.23	0.44	0.26	-0.02
rs13651022	1	47725696	47835341	0.26	0.28	-0.19	0.23	0.41	0.02	0.35	0.25	0.02	-0.55	-0.46	0.47	-0.16	-1.03
rs15253621	1	47751549	47837347	-0.54	-0.02	-1.29	0.29	-0.10	-1.36	-0.65	-0.99	-0.41	-2.12	-1.16	-0.53	0.28	-0.34
ss316952358	1	47769908	47880804	-1.28	-0.02	-1.21	-0.29	-0.38	-1.63	-0.94	-1.06	-0.09	-2.52	-1.87	-1.32	0.76	-1.10
ss316952371	1	47787042	47895720	-0.13	0.30	-1.64	0.23	0.24	-1.67	-0.54	-2.34	0.15	-2.39	-0.36	-1.24	0.98	-0.75
ss316952407	1	47835341	47911205	-0.43	-0.08	-2.02	-1.28	-0.14	-2.72	-1.24	-3.01	0.02	-2.57	-0.07	-1.60	0.83	-1.37
ss316952410	1	47837347	47923842	-0.16	-1.29	-1.60	-2.43	-1.28	-2.88	-2.19	-1.51	-0.48	-2.16	0.26	-1.56	0.30	-1.44
rs14818716	1	47880804	47958236	0.44	-0.65	-0.54	-2.88	-0.52	-1.18	-0.94	-0.26	0.13	-1.01	0.65	-0.56	0.52	-1.69
rs13860786	1	47895720	47978910	0.96	-0.14	0.53	-2.48	0.30	-0.14	0.04	0.82	0.70	0.47	1.05	0.14	0.50	-0.60
rs13860797	1	47911205	48002619	0.81	-0.68	0.16	-1.79	-0.14	-0.28	-0.31	0.72	0.18	0.08	1.06	-0.03	0.01	-0.97
rs13860811	1	47923842	48026819	0.08	-0.14	0.87	-0.70	0.47	0.79	0.57	1.15	0.70	0.97	0.37	-0.18	-0.55	0.21
rs14818820	1	47958236	48034788	0.14	0.50	0.58	0.29	0.92	0.83	0.87	0.55	0.85	0.64	0.24	0.14	0.05	0.72
ss316952504	1	47978910	48069815	-0.13	0.38	0.27	1.16	0.92	0.50	0.73	0.04	0.38	0.91	0.24	-0.53	-0.14	0.37
rs13860860	1	48002619	48092831	0.02	0.62	0.40	1.18	1.02	0.61	0.83	0.12	0.50	0.78	0.51	-0.80	0.40	0.32
ss316952530	1	48026819	48110570	-0.43	1.28	0.60	1.34	1.31	0.81	1.12	0.53	0.48	0.89	-0.26	-0.56	0.56	0.93
rs13860882	1	48034788	48138181	0.14	1.22	0.43	1.51	1.06	0.64	0.87	0.59	0.48	0.42	0.39	-0.24	0.88	0.72
rs13860930	1	48069815	48148292	0.20	1.41	0.89	1.46	1.18	0.90	1.06	1.02	0.50	0.80	0.44	-0.24	1.12	1.00
rs13651133	1	48092831	48171695	0.77	1.41	1.22	1.36	1.23	1.22	1.24	1.42	1.14	0.47	0.65	0.49	1.40	1.31
ss316952577	1	48110570	48202590	0.63	1.41	1.17	1.50	1.16	1.32	1.26	1.30	1.12	0.23	0.24	0.51	1.30	1.18
rs15254432	1	48138181	48217794	0.56	1.00	1.31	1.16	0.79	1.27	1.04	1.26	1.59	-0.09	0.04	0.63	1.25	0.90
rs15254475	1	48148292	48250065	0.14	0.85	1.17	0.12	0.52	0.86	0.68	1.19	1.36	-0.13	-0.67	0.51	1.41	0.30
rs14819061	1	48171695	48269538	-1.62	-0.20	0.35	-1.28	-0.94	-0.25	-0.69	0.57	0.94	-1.28	-2.63	-0.87	0.87	-0.90
rs14819120	1	48202590	48290549	-1.53	-0.20	0.45	-2.39	-0.79	-0.77	-0.85	0.32	0.76	-1.36	-2.10	-1.13	0.42	-1.06
ss316952630	1	48217794	48307000	-1.40	-0.23	0.48	-4.35	-0.63	-1.31	-1.02	0.07	0.61	-0.83	-1.36	-1.40	0.15	-1.20
rs14819164	1	48250065	48330754	-0.65	0.23	1.01	-4.17	-0.04	-0.62	0.04	0.27	0.38	0.28	-0.77	-0.49	-0.16	-0.34
rs15254700	1	48269538	48337926	0.20	0.43	0.72	-2.58	0.41	-0.11	0.46	-0.61	-0.01	0.59	-0.29	0.00	-0.68	0.52
rs14819188	1	48290549	48359979	0.90	0.75	1.14	-1.32	0.90	0.90	1.10	-0.43	0.64	1.30	0.26	1.02	-0.34	0.81
ss316952668	1	48307000	48380204	0.87	0.20	0.87	-0.13	0.44	0.97	0.90	-0.92	0.40	1.59	-0.29	0.94	-0.65	0.77
ss316952684	1	48330754	48403481	0.87	0.25	0.91	0.87	0.36	1.20	0.98	-0.83	0.55	1.44	-0.53	1.14	-0.57	0.77
ss316952692	1	48337926	48417174	0.77	0.20	-0.04	1.23	0.24	0.99	0.55	-1.58	-0.12	1.15	-0.74	1.07	-0.57	0.85
ss316952696	1	48359979	48441102	0.83	0.55	-0.07	1.39	0.52	0.76	0.57	-1.44	-0.12	0.97	-0.39	1.20	-1.00	0.54
rs13861044	1	48380204	48466769	0.92	0.89	0.11	1.26	0.81	0.92	0.83	-0.40	-0.54	0.93	-0.14	1.21	-0.77	0.96
ss316952724	1	48403481	48490272	0.79	1.26	0.05	0.85	1.16	1.09	1.10	-0.31	-0.54	0.78	0.16	1.30	-0.26	0.79
rs13861078	1	48417174	48513591	0.31	1.11	0.02	0.69	1.16	1.03	1.08	-0.58	-0.73	0.57	-0.36	1.01	0.10	0.77
rs15255015	1	48441102	48543602	0.02	1.07	-0.13	0.42	1.07	0.71	0.90	-0.70	-0.73	0.26	-0.81	0.94	0.12	0.83
[truncated: 48,961 more rows]
