# Supplementary material for: Signatures of Selection in the Genomes of Commercial and Non-Commercial Chicken Breeds
Source: PLoS One. 2012 Feb 27;7(2):e32720. doi: 10.1371/journal.pone.0032720 (PMC3287981; doi:10.1371/journal.pone.0032720)
Supplement: Table S4 — ZHp values for all windows containing 20 markers. Chromosomal locations are based on the position in the WASHUC2 build. DM = domesticated, CM = commercial, NCM = non-commercial, BR = broiler, LR = layer, DU = Dutch, CH = Chinese, BRS = broiler sire line, BRD = broiler dam line, WL = white egg-layer, BL = brown egg-layer, DCF = Dutch countryfowls, DPB = Dutch polish and bearded, and DNB = Dutch new breeds. (TXT) [file pone.0032720.s006.txt]

Name	Chr	Position	Until	BR	LR	DU	CH	CM	NCM	DM	DLH	DBK	DNB	BRS	BRD	WL	BL
ss316925259	1	34388	448589	0.36	1.22	0.81	0.52	0.88	0.84	0.85	0.43	0.72	0.69	0.53	0.55	1.05	0.81
rs16686671	1	67781	470464	0.39	1.30	1.05	0.47	0.93	1.11	1.03	0.77	0.79	1.03	0.53	0.49	1.26	0.88
ss316925298	1	80477	481794	0.24	1.21	0.89	0.19	0.81	0.81	0.74	0.65	0.79	0.90	0.37	0.42	1.15	1.06
rs15995401	1	111556	511478	0.18	1.36	0.83	0.05	0.91	0.72	0.77	0.73	0.70	0.67	0.35	0.28	1.09	1.37
rs15995393	1	112481	543780	0.30	1.30	0.66	-0.01	0.88	0.48	0.63	0.64	0.58	0.73	0.44	0.41	1.19	1.32
ss316925394	1	149690	554425	0.24	1.30	0.55	-0.04	0.85	0.42	0.59	0.60	0.29	0.74	0.34	0.41	1.07	1.33
ss316925418	1	176450	581427	0.45	1.27	0.50	0.12	0.90	0.51	0.66	0.56	0.35	0.73	0.54	0.49	1.12	1.45
rs14688751	1	185573	605709	0.46	1.00	0.35	0.16	0.69	0.30	0.43	0.25	0.18	0.91	0.50	0.56	0.87	1.33
ss316925455	1	202425	627187	0.38	0.94	0.07	-0.08	0.61	-0.02	0.24	-0.17	-0.18	1.00	0.32	0.64	0.69	1.38
ss316925503	1	235155	641167	0.35	1.15	0.23	0.03	0.76	0.12	0.41	-0.08	-0.13	1.33	0.22	0.76	0.82	1.56
ss316925513	1	245026	657389	0.42	1.18	0.32	-0.13	0.82	0.13	0.45	0.16	0.00	1.16	0.30	0.80	0.95	1.49
ss316925575	1	273255	681331	0.60	1.21	0.60	0.05	0.91	0.52	0.71	0.50	0.33	1.22	0.41	0.97	1.02	1.47
rs16686356	1	273888	709551	0.60	1.09	0.57	-0.05	0.82	0.46	0.62	0.45	0.34	1.17	0.59	0.71	1.01	1.31
rs14688655	1	287595	722120	0.98	1.19	0.76	0.05	1.04	0.63	0.84	0.72	0.31	1.48	0.93	1.09	0.98	1.48
ss316925641	1	334833	755798	1.11	1.16	0.50	-0.05	1.01	0.36	0.71	0.37	0.30	1.27	0.98	1.09	1.02	1.55
rs15994854	1	347069	782744	1.11	1.19	0.26	0.16	1.03	0.31	0.71	0.36	0.08	1.30	0.97	1.11	1.00	1.68
rs13814482	1	388839	804753	1.12	1.26	0.46	0.07	1.08	0.43	0.79	0.63	0.28	1.32	0.96	1.16	0.89	1.60
ss316925752	1	406166	826289	1.17	1.33	0.48	0.18	1.17	0.49	0.88	0.79	0.34	1.14	1.06	1.12	0.88	1.73
ss316925772	1	422241	836990	1.08	1.36	0.17	0.01	1.23	0.32	0.84	0.51	0.02	0.92	0.97	1.07	1.00	1.68
rs14096805	1	448589	861850	1.14	1.34	-0.27	0.04	1.24	0.01	0.72	0.13	-0.45	0.62	1.01	1.13	0.89	1.73
rs16057006	1	470464	885992	1.09	1.16	-0.37	0.23	1.08	-0.14	0.53	0.10	-0.48	0.33	0.93	1.14	0.74	1.75
ss316925861	1	481794	895116	0.80	0.93	-0.61	-0.09	0.79	-0.59	0.13	-0.23	-0.52	0.01	0.70	0.92	0.46	1.65
ss316925907	1	511478	922789	0.94	1.07	-0.27	0.07	0.98	-0.17	0.43	-0.01	-0.26	0.20	0.81	1.07	0.67	1.67
rs14733942	1	543780	937421	0.97	0.85	-0.04	-0.04	0.83	-0.04	0.39	-0.05	0.23	0.35	0.85	1.08	0.69	1.38
ss316925942	1	554425	964616	0.67	0.62	-0.31	-0.37	0.54	-0.37	0.06	-0.17	-0.01	-0.12	0.46	0.99	0.31	1.41
ss316925968	1	581427	995827	0.54	0.45	-0.37	-0.73	0.35	-0.78	-0.25	-0.18	0.09	-0.44	0.34	0.85	0.37	1.24
ss316925991	1	605709	1015701	0.54	0.35	-0.47	-0.91	0.27	-0.80	-0.29	-0.25	0.13	-0.51	0.30	0.92	0.34	1.17
rs14080240	1	627187	1034732	0.53	0.42	-0.51	-1.05	0.32	-0.88	-0.29	-0.12	0.00	-0.70	0.26	0.91	0.66	0.97
ss316926016	1	641167	1047152	0.66	0.54	-0.21	-0.73	0.52	-0.50	0.06	0.11	0.31	-0.43	0.47	0.91	0.87	0.92
ss316926032	1	657389	1069186	0.85	0.58	-0.07	-0.26	0.63	-0.21	0.24	0.45	0.29	-0.44	0.72	0.95	0.82	1.05
rs14080307	1	681331	1097204	0.93	0.78	-0.13	-0.14	0.81	0.03	0.45	0.36	0.15	-0.26	0.75	1.06	0.89	1.05
rs14080338	1	709551	1118083	0.89	0.84	-0.04	-0.28	0.83	0.01	0.43	0.30	0.14	-0.54	0.72	1.06	0.96	1.08
ss316926124	1	722120	1142331	0.54	0.74	0.02	-0.86	0.62	-0.15	0.23	0.28	0.24	-0.45	0.26	0.93	0.86	1.03
ss316926165	1	755798	1152658	0.25	0.57	-0.43	-0.50	0.39	-0.36	-0.01	-0.13	-0.10	-0.99	-0.08	0.79	0.81	0.84
rs13778590	1	782744	1180673	0.06	0.28	-0.37	-0.47	0.10	-0.30	-0.17	0.17	-0.32	-0.93	-0.31	0.88	0.64	0.60
ss316926240	1	804753	1186804	0.10	-0.04	-0.19	-0.85	-0.13	-0.36	-0.35	0.13	0.01	-0.67	-0.47	0.92	0.49	0.34
rs10728087	1	826289	1213393	0.13	-0.22	-0.44	-0.67	-0.26	-0.48	-0.48	-0.21	-0.19	-0.76	-0.51	1.02	0.33	0.67
rs10724367	1	836990	1228451	0.15	-0.80	-0.74	-1.14	-0.68	-0.88	-0.91	-0.53	-0.44	-1.02	-0.56	0.99	0.00	0.25
rs14080533	1	861850	1261658	0.29	-0.96	-0.31	-0.97	-0.83	-0.64	-0.88	-0.06	-0.13	-0.58	-0.44	0.95	-0.12	0.16
rs14080555	1	885992	1272723	0.33	-1.18	-0.12	-1.25	-0.98	-0.57	-0.93	0.09	0.08	-0.41	-0.59	1.11	-0.28	0.01
ss316926344	1	895116	1296177	0.49	-1.00	0.03	-1.19	-0.76	-0.48	-0.67	0.26	0.08	-0.12	-0.34	1.18	-0.13	0.12
ss316926370	1	922789	1329523	0.57	-1.20	-0.02	-1.22	-0.85	-0.51	-0.73	0.16	0.04	-0.05	-0.35	1.36	-0.22	-0.05
ss316926378	1	937421	1345725	0.48	-1.71	-0.57	-1.06	-1.29	-1.01	-1.21	-0.30	-0.33	-0.50	-0.56	1.40	-0.57	-0.37
ss316926414	1	964616	1372113	0.83	-1.03	-0.28	-0.72	-0.63	-0.65	-0.68	-0.08	-0.39	-0.09	-0.20	1.56	-0.24	0.04
rs10729499	1	995827	1386715	1.06	-0.61	-0.13	-0.51	-0.22	-0.18	-0.14	-0.08	-0.17	0.17	0.15	1.65	0.02	-0.04
ss316926453	1	1015701	1405141	0.95	-0.84	-0.19	-0.32	-0.44	-0.15	-0.25	-0.14	-0.34	0.26	0.06	1.54	-0.14	-0.19
rs14080820	1	1034732	1416825	0.91	-0.81	-0.03	-0.12	-0.38	-0.21	-0.25	-0.05	-0.39	0.45	0.11	1.43	-0.06	-0.37
ss316926487	1	1047152	1452370	0.95	-0.73	0.11	0.13	-0.31	-0.02	-0.11	0.15	-0.32	0.52	0.25	1.38	-0.17	-0.13
ss316926501	1	1069186	1464907	0.59	-1.15	-0.36	-0.12	-0.85	-0.50	-0.71	-0.17	-0.77	-0.12	-0.13	1.08	-0.40	-0.50
rs14080975	1	1097204	1486390	0.70	-1.12	-0.22	-0.36	-0.77	-0.48	-0.67	-0.32	-0.54	-0.16	0.03	1.03	-0.39	-0.49
ss316926531	1	1118083	1498838	0.70	-1.54	-0.01	-0.50	-1.06	-0.62	-0.89	-0.06	-0.15	-0.60	-0.03	0.97	-0.57	-0.60
rs15013346	1	1142331	1566478	0.61	-1.56	-0.10	-0.29	-0.96	-0.68	-0.75	0.12	-0.21	-0.57	0.02	0.73	-0.44	-0.77
ss316926562	1	1152658	1593299	0.99	-1.30	-0.03	0.03	-0.57	-0.50	-0.45	0.14	-0.07	-0.53	0.40	1.10	-0.34	-0.49
rs14081063	1	1180673	1609104	1.13	-1.28	0.03	0.04	-0.50	-0.44	-0.37	0.23	0.02	-0.60	0.56	1.20	-0.56	-0.23
ss316926606	1	1186804	1644939	1.11	-1.05	0.01	-0.02	-0.36	-0.48	-0.31	0.06	0.09	-0.47	0.73	0.93	-0.30	-0.19
ss316926635	1	1213393	1655361	1.14	-1.04	0.06	0.38	-0.32	-0.27	-0.17	0.09	-0.32	-0.40	0.84	0.98	-0.38	-0.08
ss316926652	1	1228451	1682818	1.20	-0.75	0.49	0.46	-0.09	0.10	0.11	0.32	0.02	-0.28	0.96	0.95	-0.03	-0.16
rs14081158	1	1261658	1701278	1.09	-0.22	0.69	0.66	0.28	0.35	0.44	0.50	0.33	-0.22	0.82	1.03	0.10	0.13
rs14081172	1	1272723	1701386	0.79	-0.58	0.24	0.21	-0.12	-0.20	-0.04	-0.01	-0.06	-0.69	0.58	0.85	-0.19	-0.12
rs14081222	1	1296177	1719440	0.75	-0.28	0.61	0.65	0.06	0.28	0.29	0.36	0.26	-0.33	0.67	0.67	0.10	0.01
rs14081238	1	1329523	1787787	0.55	-0.30	0.30	0.37	-0.05	-0.11	-0.04	0.02	0.11	-0.88	0.52	0.43	-0.18	-0.06
rs14081247	1	1345725	1807924	0.41	-0.05	0.47	0.50	0.07	0.08	0.10	0.05	0.41	-0.70	0.51	0.09	0.22	-0.12
rs14081311	1	1372113	1826086	0.33	-0.03	0.69	0.57	0.05	0.28	0.18	0.22	0.63	-0.38	0.55	-0.21	0.25	-0.13
rs14081349	1	1386715	1837922	0.09	-0.10	0.65	0.76	-0.11	0.34	0.13	0.31	0.69	-0.57	0.42	-0.43	0.24	-0.32
rs14081373	1	1405141	1881466	-0.13	-0.43	0.57	0.98	-0.44	0.12	-0.25	0.25	0.67	-0.82	0.21	-0.60	0.11	-0.31
rs14081388	1	1416825	1905345	-0.17	-0.49	0.40	0.97	-0.50	-0.04	-0.35	0.10	0.60	-1.27	0.22	-0.75	0.03	-0.31
rs14081437	1	1452370	1925535	-0.44	-0.92	0.06	0.86	-0.98	-0.37	-0.79	-0.17	0.57	-1.94	-0.01	-0.91	-0.37	-0.40
ss316926868	1	1464907	1946146	-0.52	-1.17	-0.08	0.43	-1.21	-0.68	-1.08	-0.28	0.50	-2.27	-0.18	-0.80	-0.67	-0.45
rs14081487	1	1486390	1953293	0.01	-0.93	0.43	0.45	-0.82	-0.12	-0.59	0.19	0.81	-1.57	0.16	-0.32	-0.60	-0.18
rs14081492	1	1498838	1981260	-0.03	-0.80	0.47	0.45	-0.72	-0.09	-0.52	0.31	0.89	-1.39	0.11	-0.21	-0.35	-0.34
rs14081545	1	1566478	1994374	-0.32	-0.69	0.52	0.59	-0.77	0.03	-0.48	0.37	0.80	-0.94	-0.09	-0.34	-0.16	-0.38
rs14081561	1	1593299	2017969	-0.16	-0.46	0.50	0.32	-0.68	0.13	-0.49	0.20	0.91	-0.83	-0.09	-0.07	-0.10	-0.31
rs14081576	1	1609104	2047173	-0.37	-0.66	0.49	0.10	-0.93	0.05	-0.67	0.23	0.89	-0.88	-0.25	-0.31	-0.17	-0.57
rs13778998	1	1644939	2073822	-0.49	-0.39	0.91	-0.24	-0.77	0.27	-0.48	0.57	1.18	-0.30	-0.34	-0.48	0.06	-0.72
rs14081618	1	1655361	2078870	-0.47	-0.65	0.93	-0.73	-0.96	0.12	-0.67	0.68	1.15	-0.37	-0.44	-0.24	-0.24	-0.80
ss316927053	1	1682818	2124737	-0.51	-0.38	0.84	-0.88	-0.79	0.09	-0.51	0.75	1.28	-0.47	-0.39	-0.30	0.08	-0.76
rs14081679	1	1701278	2134902	-0.74	-0.72	0.61	-1.36	-1.16	-0.26	-0.88	0.85	1.15	-0.58	-0.61	-0.52	0.03	-1.17
rs15745582	1	1701386	2167366	-0.93	-0.77	0.65	-1.11	-1.39	-0.15	-0.94	0.62	1.18	-0.27	-0.74	-0.75	0.12	-0.94
rs14081700	1	1719440	2208877	-0.52	-0.27	1.08	-1.11	-0.82	0.23	-0.45	1.06	1.40	0.05	-0.35	-0.44	0.48	-0.67
rs13825154	1	1787787	2210682	-0.30	-0.06	0.83	-1.22	-0.56	0.05	-0.37	0.94	1.14	-0.27	-0.25	-0.24	0.58	-0.41
ss316927142	1	1807924	2250060	-0.17	-0.44	0.89	-1.12	-0.82	0.13	-0.46	0.97	1.22	-0.23	-0.32	0.14	0.61	-0.76
rs13825103	1	1826086	2272335	0.03	-0.65	0.88	-0.99	-0.88	0.17	-0.48	1.07	1.26	-0.54	-0.17	0.39	0.26	-0.61
rs10730722	1	1837922	2311200	0.30	-0.22	1.04	-0.95	-0.42	0.32	-0.16	1.30	1.37	-0.50	0.09	0.55	0.44	-0.40
ss316927198	1	1881466	2336287	0.41	-0.35	1.06	-1.39	-0.29	0.24	-0.04	1.27	1.33	-0.45	0.19	0.67	0.33	-0.20
rs13788885	1	1905345	2347348	0.57	-0.40	1.32	-1.73	-0.09	0.57	0.23	1.50	1.45	0.15	0.32	0.86	0.35	-0.30
ss316927217	1	1925535	2380984	0.77	-0.30	1.50	-1.89	0.07	0.71	0.39	1.70	1.60	0.35	0.51	1.07	0.48	-0.30
rs15187362	1	1946146	2463631	0.75	-0.15	1.42	-1.68	0.17	0.67	0.43	1.76	1.30	0.36	0.38	1.18	0.54	-0.10
rs14789722	1	1953293	2470342	0.79	0.26	1.50	-1.49	0.47	1.00	0.79	1.77	1.35	0.74	0.44	1.18	0.81	0.14
rs15187284	1	1981260	2504791	0.75	0.11	1.38	-1.78	0.36	0.73	0.61	1.65	1.31	0.70	0.45	1.24	0.77	-0.05
rs15187208	1	1994374	2522244	0.79	0.19	1.37	-1.57	0.42	0.81	0.69	1.68	1.20	0.55	0.44	1.34	0.64	-0.08
rs13824878	1	2017969	2549083	0.85	0.27	1.10	-1.23	0.50	0.63	0.66	1.41	0.91	0.48	0.59	1.27	0.59	0.14
rs13824858	1	2047173	2568213	0.52	-0.17	0.81	-1.25	0.05	0.16	0.18	1.21	0.57	0.12	0.31	1.03	0.29	-0.03
rs14789626	1	2073822	2583691	0.41	-0.12	0.67	-1.30	0.03	0.02	0.11	1.10	0.41	0.00	0.17	0.99	0.37	-0.04
rs13824804	1	2078870	2594814	0.61	-0.24	0.49	-0.91	0.03	0.05	0.13	1.02	0.21	-0.07	0.35	1.15	0.33	0.10
rs14789557	1	2124737	2657433	0.67	0.07	0.57	-0.33	0.27	0.38	0.50	1.04	0.25	0.19	0.33	1.22	0.65	0.10
rs13824743	1	2134902	2683900	0.78	0.03	0.49	-0.42	0.30	0.35	0.44	0.85	0.17	0.21	0.35	1.19	0.51	0.24
rs15186930	1	2167366	2689014	0.99	0.36	0.56	-0.31	0.63	0.76	0.80	0.69	0.28	0.58	0.64	1.27	0.59	0.65
rs13824683	1	2208877	2730888	0.92	0.33	0.35	-0.36	0.58	0.73	0.76	0.81	-0.08	0.30	0.63	1.14	0.69	0.49
rs13824679	1	2210682	2738827	0.83	0.33	0.17	0.17	0.54	0.78	0.76	0.50	0.01	0.38	0.56	1.05	0.65	0.61
ss316927471	1	2250060	2769500	0.65	0.36	0.42	0.23	0.49	0.91	0.76	0.58	0.20	0.52	0.44	0.96	0.54	0.50
ss316927481	1	2272335	2797265	0.56	0.74	0.49	0.22	0.74	1.12	0.99	0.54	0.23	0.83	0.45	0.76	0.72	0.89
rs13824602	1	2311200	2813719	0.59	0.91	0.75	0.28	0.86	1.30	1.16	0.69	0.24	1.29	0.50	0.72	0.90	0.97
ss316927530	1	2336287	2829695	0.54	0.86	0.62	0.26	0.89	1.25	1.16	0.50	0.11	1.32	0.38	0.85	0.83	0.96
rs13572919	1	2347348	2847598	0.67	1.02	0.21	0.44	0.93	1.00	1.01	0.16	-0.19	1.01	0.47	0.95	0.96	0.95
rs13824559	1	2380984	2881996	0.53	0.98	0.07	0.44	0.70	0.75	0.78	-0.07	-0.24	0.89	0.37	0.77	0.86	0.98
ss316927612	1	2463631	2900935	0.66	0.95	0.23	0.50	0.76	0.87	0.86	-0.07	-0.05	1.17	0.44	0.95	0.77	1.03
rs13824465	1	2470342	2942547	0.76	1.21	0.57	0.21	1.04	1.16	1.19	0.08	0.29	1.56	0.58	0.97	0.85	0.90
rs13824431	1	2504791	2954664	0.80	1.06	0.60	0.39	0.95	1.19	1.13	-0.04	0.47	1.55	0.56	0.77	0.85	0.69
rs13824424	1	2522244	2974479	0.74	1.20	0.65	0.27	1.12	1.40	1.32	0.00	0.53	1.54	0.61	0.53	1.03	0.74
rs13572840	1	2549083	2996659	0.74	1.01	0.64	-0.14	1.04	1.26	1.19	-0.04	0.66	1.54	0.68	0.38	1.11	0.63
rs13824393	1	2568213	3021060	0.82	1.00	0.83	-0.26	1.06	1.35	1.24	0.06	0.98	1.63	0.75	0.41	1.24	0.44
rs13824358	1	2583691	3049798	1.11	0.98	0.79	-0.26	1.16	1.33	1.29	0.07	0.91	1.58	0.99	0.76	1.32	0.26
rs13824343	1	2594814	3070498	1.43	1.20	1.01	0.17	1.45	1.59	1.56	0.22	1.21	1.72	1.31	1.01	1.30	0.69
rs15186020	1	2657433	3079686	1.48	1.28	1.16	0.12	1.54	1.67	1.66	0.19	1.37	1.80	1.37	0.98	1.22	0.63
rs15185947	1	2683900	3103168	1.49	1.28	1.17	0.13	1.59	1.68	1.64	0.03	1.48	1.72	1.43	0.97	1.10	0.88
rs15185925	1	2689014	3156567	1.13	1.12	0.98	0.08	1.34	1.43	1.38	-0.08	1.43	1.38	1.18	0.66	0.97	0.74
ss316927825	1	2730888	3184632	0.96	1.08	1.17	0.07	1.25	1.30	1.26	0.03	1.53	1.48	1.04	0.45	0.96	0.63
rs13572752	1	2738827	3199046	1.22	1.14	1.24	0.07	1.38	1.24	1.36	0.18	1.47	1.66	1.28	0.66	0.88	0.56
rs13824133	1	2769500	3248168	1.06	0.97	1.04	-0.51	1.21	0.91	1.13	0.11	1.25	1.35	1.16	0.44	0.84	0.28
rs13824059	1	2797265	3290434	1.00	0.70	0.97	-1.17	1.19	0.83	1.08	0.01	1.17	1.32	1.10	0.40	0.89	0.02
ss316927887	1	2813719	3333618	1.10	0.80	1.17	-1.17	1.29	0.94	1.20	0.43	1.25	1.41	1.18	0.53	1.02	0.03
rs13823977	1	2829695	3353115	0.99	0.80	0.73	-1.55	1.24	0.48	0.98	0.13	0.91	0.92	1.11	0.36	1.04	0.00
rs13823968	1	2847598	3369176	0.82	0.52	0.51	-2.18	0.92	0.09	0.61	0.03	0.68	0.57	1.02	0.07	1.07	-0.34
ss316927950	1	2881996	3402676	0.40	0.11	0.47	-2.21	0.47	0.05	0.31	-0.05	0.59	0.69	0.69	-0.39	0.87	-0.62
rs13823897	1	2900935	3420615	0.28	0.38	0.58	-1.99	0.61	0.20	0.45	0.22	0.57	0.77	0.58	-0.51	1.04	-0.38
rs10722430	1	2942547	3442740	0.09	0.67	0.70	-1.46	0.88	0.46	0.72	0.30	0.62	0.82	0.47	-0.82	1.22	-0.09
rs13823873	1	2954664	3465684	0.12	0.32	0.35	-1.52	0.60	-0.04	0.29	0.00	0.33	0.51	0.52	-0.83	1.11	0.05
rs13823853	1	2974479	3500156	-0.28	0.27	0.07	-1.42	0.41	-0.30	0.07	-0.25	0.18	0.04	0.31	-0.98	0.85	0.31
rs13823850	1	2996659	3530020	-0.23	0.33	0.18	-1.15	0.44	-0.44	0.03	-0.14	0.06	0.20	0.29	-0.97	0.86	0.40
ss316928018	1	3021060	3542578	-0.66	0.11	-0.36	-1.12	0.07	-0.86	-0.38	-0.61	-0.45	-0.16	-0.12	-1.28	0.69	0.26
rs13823775	1	3049798	3574979	-0.88	0.25	-0.28	-1.44	0.18	-0.91	-0.22	-0.32	-0.67	-0.26	-0.31	-1.47	0.67	0.36
rs13823757	1	3070498	3643706	-1.16	0.23	0.15	-1.68	0.07	-0.64	-0.17	0.03	-0.27	0.28	-0.55	-1.72	0.61	0.40
rs14788794	1	3079686	3671663	-1.19	0.13	0.14	-2.16	0.00	-0.80	-0.28	0.05	-0.32	0.29	-0.56	-1.86	0.80	0.02
rs13823731	1	3103168	3682698	-1.29	-0.15	-0.08	-2.64	-0.18	-1.21	-0.57	-0.13	-0.37	0.09	-0.55	-1.99	0.91	-0.19
ss316928130	1	3156567	3710986	-1.49	0.00	-0.10	-2.66	-0.22	-1.24	-0.60	0.19	-0.67	-0.04	-0.72	-2.20	1.06	-0.24
rs14788651	1	3184632	3715316	-0.82	0.17	0.24	-2.34	0.13	-0.84	-0.22	0.50	-0.26	0.21	-0.25	-1.91	1.21	-0.17
rs13823569	1	3199046	3752225	-1.04	-0.26	-0.17	-2.43	-0.26	-1.23	-0.60	0.32	-0.64	-0.17	-0.65	-1.73	0.93	-0.41
rs13823510	1	3248168	3774320	-1.02	-0.42	-0.34	-2.43	-0.38	-1.18	-0.73	0.06	-0.63	-0.35	-0.79	-1.67	0.94	-0.35
rs13823495	1	3290434	3780929	-0.71	-0.53	-0.03	-2.43	-0.35	-0.91	-0.60	0.29	-0.47	0.20	-0.72	-1.19	0.83	-0.39
rs13823473	1	3333618	3843082	-0.51	-0.23	-0.14	-1.92	-0.31	-1.06	-0.65	0.41	-0.69	0.30	-0.69	-1.07	0.73	-0.10
rs13823450	1	3353115	3863317	-0.52	-0.29	-0.22	-1.87	-0.28	-1.07	-0.62	0.39	-0.87	0.28	-0.61	-1.28	0.66	-0.10
ss316928264	1	3369176	3892228	-0.67	-0.06	0.11	-1.39	-0.11	-0.53	-0.28	0.67	-0.63	0.68	-0.92	-1.13	0.76	0.03
rs13823432	1	3402676	3912335	-0.31	-0.01	0.40	-0.83	0.07	-0.09	0.03	0.67	-0.07	0.91	-0.59	-0.80	0.64	0.25
rs13823420	1	3420615	3936467	0.00	0.18	0.65	-1.09	0.49	0.02	0.33	0.95	0.20	0.99	-0.18	-0.65	0.89	0.23
ss316928278	1	3442740	3944440	0.40	-0.04	0.62	-1.42	0.55	-0.11	0.31	0.85	0.39	0.77	0.30	-0.37	0.93	-0.20
rs14704727	1	3465684	3972881	0.34	-0.12	0.61	-1.94	0.51	-0.28	0.21	0.91	0.37	0.69	0.29	-0.54	0.93	-0.37
ss316928320	1	3500156	4015051	0.10	-0.13	0.67	-1.77	0.42	-0.18	0.20	0.97	0.50	0.63	0.05	-0.79	0.99	-0.49
rs16031804	1	3530020	4030863	0.24	-0.06	0.79	-2.28	0.52	-0.36	0.18	1.15	0.45	0.86	0.17	-0.63	1.13	-0.55
rs16691477	1	3542578	4048006	-0.03	-0.30	0.39	-2.43	0.19	-0.78	-0.20	0.83	0.33	0.31	-0.07	-0.76	1.04	-0.85
ss316928344	1	3574979	4087306	0.10	0.14	0.86	-1.95	0.54	-0.21	0.25	1.16	0.62	0.64	0.11	-0.73	1.15	-0.40
rs16037216	1	3643706	4097906	0.30	-0.39	0.42	-2.18	0.18	-0.68	-0.28	0.74	0.38	0.21	0.09	-0.34	0.88	-0.74
rs14714549	1	3671663	4123619	0.05	-0.09	0.09	-1.73	0.28	-0.62	-0.19	0.41	0.18	-0.17	-0.13	-0.63	0.87	-0.31
ss316928370	1	3682698	4145484	-0.07	-0.06	0.13	-1.54	0.23	-0.53	-0.19	0.60	0.00	-0.09	-0.16	-0.67	0.91	-0.34
rs13809301	1	3710986	4172127	-0.15	0.06	0.30	-1.52	0.35	-0.39	-0.06	0.78	-0.12	-0.16	-0.23	-0.75	0.91	-0.14
ss316928387	1	3715316	4225388	-0.23	-0.05	0.24	-2.06	0.26	-0.70	-0.26	0.64	0.04	-0.27	-0.21	-1.00	0.86	-0.41
ss316928396	1	3752225	4240289	-0.51	-0.17	0.15	-2.68	0.07	-0.96	-0.49	0.56	-0.17	-0.15	-0.27	-1.13	0.87	-0.67
ss316928397	1	3774320	4267832	-0.35	0.32	0.48	-2.39	0.46	-0.59	-0.09	0.74	0.20	0.09	-0.02	-1.14	1.06	-0.46
rs14714496	1	3780929	4279411	-0.32	0.47	0.83	-2.77	0.60	-0.56	0.04	1.05	0.47	0.30	-0.02	-1.30	1.09	-0.25
rs14714425	1	3843082	4307320	-0.20	0.73	0.99	-2.39	0.83	-0.28	0.31	1.19	0.59	0.04	0.10	-1.38	1.27	0.00
rs14714417	1	3863317	4332669	-0.38	0.74	0.80	-2.23	0.79	-0.42	0.23	0.78	0.70	-0.19	0.21	-1.75	1.39	0.04
ss316928477	1	3892228	4355731	-0.66	0.39	0.58	-2.79	0.37	-0.99	-0.32	0.58	0.52	-0.47	-0.13	-1.81	1.28	-0.46
ss316928487	1	3912335	4380941	-0.21	0.23	0.47	-2.98	0.36	-1.04	-0.35	0.48	0.51	-0.79	0.33	-1.53	1.26	-0.61
rs16036634	1	3936467	4388103	-0.32	0.25	0.47	-3.38	0.31	-1.16	-0.45	0.74	0.19	-0.58	0.15	-1.39	1.29	-0.62
ss316928513	1	3944440	4427115	-0.31	0.16	0.38	-3.50	0.09	-1.28	-0.65	0.57	0.18	-0.63	-0.02	-1.04	1.18	-0.58
rs16690735	1	3972881	4443516	-0.55	0.26	0.04	-3.25	0.02	-1.50	-0.78	0.31	-0.18	-0.97	-0.18	-1.38	1.18	-0.38
ss316928538	1	4015051	4465360	-0.49	0.29	0.04	-2.63	0.03	-1.28	-0.65	0.26	-0.22	-1.14	-0.09	-1.38	1.08	-0.13
ss316928552	1	4030863	4473207	-0.19	0.30	0.17	-2.14	0.14	-1.01	-0.46	0.41	-0.17	-1.00	0.19	-1.08	1.13	-0.18
ss316928561	1	4048006	4501544	-0.07	0.08	-0.01	-1.97	0.02	-1.11	-0.59	0.27	-0.34	-1.22	0.17	-0.89	1.08	-0.53
rs13827504	1	4087306	4526802	0.04	0.27	0.26	-1.52	0.21	-0.72	-0.29	0.51	-0.25	-0.60	0.26	-0.77	1.03	-0.09
rs13827482	1	4097906	4556226	-0.15	-0.28	-0.08	-2.18	-0.28	-1.23	-0.81	0.37	-0.55	-0.69	0.00	-0.77	0.79	-0.53
ss316928630	1	4123619	4571052	-0.35	0.23	0.43	-1.68	0.03	-0.61	-0.25	0.74	-0.07	-0.19	-0.03	-1.04	1.09	-0.19
rs13827443	1	4145484	4610004	0.00	0.27	0.55	-1.52	0.19	-0.65	-0.16	0.90	0.00	-0.09	0.35	-0.84	1.27	-0.29
ss316928654	1	4172127	4632306	-0.41	0.11	0.27	-1.78	-0.08	-0.99	-0.46	0.55	-0.12	-0.43	-0.08	-1.11	1.03	-0.17
ss316928672	1	4225388	4677601	-0.44	0.32	0.34	-1.62	-0.05	-0.86	-0.31	0.67	0.04	-0.27	-0.22	-0.93	0.99	-0.17
rs13827343	1	4240289	4710038	-0.28	0.34	0.57	-1.55	0.17	-0.62	-0.07	0.78	0.18	-0.03	-0.17	-0.61	0.95	-0.19
ss316928703	1	4267832	4720681	-0.21	0.46	0.71	-1.67	0.46	-0.39	0.20	0.96	0.28	0.12	-0.18	-0.39	1.04	-0.18
rs10729557	1	4279411	4758257	0.03	0.37	0.73	-1.73	0.56	-0.37	0.25	0.98	0.22	0.11	0.09	-0.25	1.11	-0.24
rs13827305	1	4307320	4779180	-0.49	0.36	0.49	-1.36	0.36	-0.47	0.07	0.86	-0.05	-0.08	-0.32	-0.37	1.15	-0.30
rs14791420	1	4332669	4818686	-0.52	0.16	0.39	-1.63	0.21	-0.65	-0.11	0.85	0.01	-0.07	-0.38	-0.39	0.98	-0.39
rs15191456	1	4355731	4837187	-0.66	-0.04	0.34	-2.06	0.02	-0.83	-0.31	0.93	-0.11	-0.28	-0.66	-0.26	0.96	-0.80
rs14791391	1	4380941	4874149	-0.83	-0.17	0.19	-2.04	-0.15	-0.98	-0.46	0.74	-0.12	-0.55	-0.81	-0.43	0.81	-0.82
ss316928779	1	4388103	4878547	-0.79	-0.33	0.37	-2.48	-0.22	-0.86	-0.45	0.97	-0.14	-0.17	-0.79	-0.45	0.67	-0.91
ss316928788	1	4427115	4907476	-1.21	-0.32	0.02	-2.46	-0.35	-1.19	-0.67	0.57	-0.32	-0.63	-1.05	-1.03	0.53	-0.69
rs13827243	1	4443516	4945208	-1.08	0.02	0.01	-1.92	-0.06	-0.91	-0.38	0.56	-0.36	-0.63	-0.74	-1.17	0.52	-0.53
rs13621842	1	4465360	4957770	-1.08	-0.16	0.17	-2.41	-0.21	-0.93	-0.48	0.71	-0.31	-0.30	-0.79	-1.13	0.44	-0.77
rs13827233	1	4473207	4986956	-1.05	-0.40	-0.14	-3.15	-0.60	-1.45	-0.96	0.51	-0.30	-0.66	-0.94	-0.79	0.44	-1.27
rs13827194	1	4501544	5018137	-1.19	-0.05	-0.17	-4.02	-0.38	-1.19	-0.71	0.46	-0.42	-0.48	-1.14	-0.84	0.35	-1.15
rs13621831	1	4526802	5040554	-1.66	-0.11	-0.17	-4.38	-0.59	-1.29	-0.88	0.48	-0.38	-0.57	-1.32	-1.42	0.34	-1.27
rs13827161	1	4556226	5057561	-1.78	-0.26	-0.44	-4.83	-0.74	-1.66	-1.13	0.29	-0.53	-1.13	-1.41	-1.56	0.48	-1.80
ss316928869	1	4571052	5063377	-1.13	0.14	-0.14	-4.46	-0.21	-1.31	-0.67	0.51	-0.05	-1.17	-0.83	-1.00	0.80	-1.70
rs13827135	1	4610004	5105441	-0.85	-0.13	-0.19	-5.20	-0.32	-1.38	-0.88	0.49	-0.17	-1.20	-0.61	-0.69	0.70	-2.03
ss316928887	1	4632306	5128791	-1.42	-0.42	-0.43	-6.14	-0.72	-1.84	-1.33	0.35	-0.42	-1.52	-1.23	-1.03	0.63	-2.53
rs13827121	1	4677601	5150471	-0.80	-0.32	0.01	-5.40	-0.42	-1.26	-0.91	0.62	-0.12	-0.96	-0.62	-0.68	0.77	-2.58
rs13827107	1	4710038	5168240	-0.77	-0.74	-0.30	-5.56	-0.76	-1.59	-1.35	0.28	-0.08	-1.38	-0.59	-0.65	0.58	-2.56
ss316928905	1	4720681	5180248	-0.76	-0.68	-0.34	-5.45	-0.87	-1.50	-1.39	0.01	-0.18	-1.33	-0.62	-0.57	0.54	-2.49
rs13621820	1	4758257	5202902	-0.67	-0.66	-0.26	-4.80	-0.90	-1.40	-1.35	0.00	-0.14	-1.51	-0.52	-0.52	0.47	-2.22
ss316928936	1	4779180	5221981	-0.74	-1.01	-0.30	-4.87	-1.29	-1.47	-1.60	0.09	-0.03	-1.69	-0.67	-0.49	0.33	-2.44
ss316928947	1	4818686	5251513	-0.34	-1.41	-0.22	-5.61	-1.41	-1.18	-1.53	0.07	0.01	-1.30	-0.26	-0.21	0.14	-2.90
rs13827081	1	4837187	5282764	-0.47	-1.53	-0.18	-5.72	-1.54	-1.01	-1.51	-0.08	-0.06	-1.31	-0.29	-0.12	0.10	-3.10
rs13827058	1	4874149	5314338	-0.67	-1.68	-0.07	-5.91	-1.75	-0.96	-1.60	0.07	-0.13	-0.94	-0.46	-0.31	0.08	-3.10
rs13621816	1	4878547	5367703	-0.08	-1.38	0.30	-5.74	-1.27	-0.61	-1.16	0.40	0.37	-0.91	0.00	0.25	0.33	-2.95
rs13827048	1	4907476	5387010	-0.68	-1.57	-0.07	-5.20	-1.72	-1.11	-1.67	-0.11	0.23	-1.39	-0.55	-0.16	0.19	-3.11
rs13827029	1	4945208	5390843	-0.21	-1.53	0.23	-4.91	-1.47	-0.78	-1.37	0.25	0.49	-1.24	-0.22	0.32	0.44	-3.48
ss316928977	1	4957770	5434210	-0.76	-2.24	-0.02	-5.72	-2.24	-1.31	-2.05	0.09	0.22	-1.56	-0.80	-0.05	0.28	-3.92
ss316928981	1	4986956	5455328	-0.58	-1.77	0.09	-4.89	-1.66	-0.86	-1.49	0.21	0.29	-1.41	-0.72	0.20	0.48	-3.37
rs15190989	1	5018137	5464929	-0.80	-1.68	-0.09	-4.65	-1.68	-0.96	-1.57	0.06	-0.10	-1.24	-0.83	-0.12	0.58	-3.39
rs13826970	1	5040554	5501657	-0.85	-1.88	-0.03	-4.25	-1.84	-1.33	-1.84	0.22	0.01	-1.46	-0.90	-0.12	0.90	-3.56
rs15190951	1	5057561	5521770	-0.96	-1.91	-0.04	-4.15	-1.91	-1.31	-1.88	0.22	0.02	-1.54	-1.06	-0.12	0.86	-3.54
rs13826962	1	5063377	5543120	-0.90	-1.45	0.34	-3.54	-1.56	-0.80	-1.42	0.56	0.39	-1.17	-1.00	-0.06	0.88	-2.95
rs13826954	1	5105441	5545220	-1.39	-1.74	0.27	-3.56	-1.99	-0.86	-1.67	0.44	0.38	-1.25	-1.35	-0.63	0.78	-3.07
rs15190928	1	5128791	5602007	-1.37	-1.48	0.21	-3.32	-1.66	-1.01	-1.58	0.40	0.40	-1.16	-1.26	-0.73	0.83	-2.95
rs14791108	1	5150471	5612708	-0.61	-1.10	0.68	-2.68	-1.07	-0.27	-0.88	0.79	0.79	-0.47	-0.72	-0.40	0.94	-2.41
rs13826931	1	5168240	5636220	-0.90	-1.27	0.23	-3.23	-1.30	-0.83	-1.28	0.51	0.43	-1.08	-1.03	-0.47	0.77	-2.41
rs13826924	1	5180248	5688988	-0.85	-0.90	0.24	-2.64	-0.88	-0.64	-0.96	0.60	0.26	-0.94	-0.92	-0.54	1.08	-2.30
ss316929011	1	5202902	5712839	-1.05	-1.31	-0.16	-2.13	-1.27	-0.91	-1.30	0.51	0.08	-1.38	-0.97	-0.93	1.11	-2.56
rs13826906	1	5221981	5737850	-0.90	-1.24	-0.17	-2.30	-1.30	-0.96	-1.33	0.48	0.02	-1.41	-0.93	-0.83	1.05	-2.33
rs13826897	1	5251513	5754599	-1.11	-1.14	-0.28	-2.16	-1.32	-1.01	-1.37	0.44	-0.12	-1.51	-1.05	-1.14	1.10	-2.25
ss316929045	1	5282764	5764845	-1.19	-1.01	-0.16	-1.92	-1.06	-1.23	-1.33	0.58	0.11	-1.82	-1.05	-1.32	1.11	-2.02
rs15190825	1	5314338	5782285	-1.11	-0.60	-0.21	-1.22	-0.74	-1.18	-1.13	0.53	0.25	-1.77	-0.93	-1.33	1.24	-1.52
rs15190808	1	5367703	5815914	-0.55	-0.39	0.06	-1.03	-0.38	-0.64	-0.62	0.56	0.73	-1.72	-0.40	-0.80	1.13	-0.93
rs15190787	1	5387010	5840282	-0.80	-0.06	0.09	-1.08	-0.22	-0.33	-0.38	0.37	0.67	-1.16	-0.59	-1.06	1.13	-0.77
rs15190761	1	5390843	5887415	-0.35	0.26	0.60	-1.11	0.18	0.10	0.06	0.79	1.03	-0.55	-0.20	-0.63	1.32	-0.47
rs15190724	1	5434210	5900379	-0.48	0.50	0.65	-1.36	0.35	0.08	0.14	0.73	1.12	-0.37	-0.26	-0.76	1.39	-0.18
rs15190707	1	5455328	5920184	-0.31	0.79	0.85	-1.26	0.63	0.27	0.40	0.83	1.27	0.08	-0.18	-0.45	1.55	0.10
rs14791005	1	5464929	5956088	-0.20	0.66	0.78	-1.22	0.47	0.10	0.21	0.91	1.18	-0.23	-0.11	-0.30	1.37	0.16
rs13826806	1	5501657	5972412	-0.01	0.84	1.21	-0.99	0.67	0.55	0.53	1.29	1.51	0.09	0.08	-0.15	1.43	0.40
rs14790989	1	5521770	5989314	0.19	0.86	1.31	-0.64	0.75	0.73	0.67	1.37	1.50	0.45	0.31	-0.04	1.29	0.65
rs15190652	1	5543120	6013298	0.53	1.06	1.50	-0.40	1.02	0.97	0.93	1.45	1.67	0.84	0.64	0.22	1.40	0.86
ss316929115	1	5545220	6039064	0.70	0.89	1.45	-0.82	0.95	0.82	0.83	1.43	1.56	0.93	0.68	0.54	1.32	0.82
rs13621783	1	5602007	6050972	1.01	0.90	1.24	-0.73	1.08	0.66	0.83	1.17	1.24	1.12	0.91	0.86	1.16	1.04
ss316929137	1	5612708	6085128	0.96	0.89	1.29	-0.32	0.99	0.82	0.84	1.22	1.23	0.97	0.85	0.84	1.16	1.03
ss316929148	1	5636220	6128645	0.67	0.69	1.32	-0.56	0.73	0.67	0.62	1.20	1.26	0.85	0.74	0.76	1.13	0.76
rs13826695	1	5688988	6148758	0.83	1.00	1.66	-0.47	1.01	1.16	1.01	1.46	1.64	1.19	0.87	0.89	1.34	1.01
rs14790910	1	5712839	6182245	0.80	1.07	1.72	-0.64	0.95	1.27	1.04	1.58	1.67	1.23	0.85	0.86	1.35	1.10
rs13826590	1	5737850	6193445	0.95	1.25	1.84	-0.88	1.15	1.32	1.17	1.84	1.65	1.33	1.01	0.93	1.41	1.21
rs13826580	1	5754599	6220761	0.89	1.25	1.71	-1.05	1.12	1.39	1.19	1.75	1.61	1.38	0.97	0.97	1.35	1.12
ss316929188	1	5764845	6260069	0.74	1.11	1.53	-1.19	0.95	1.22	1.00	1.50	1.44	1.35	0.78	0.91	1.18	1.09
rs14790888	1	5782285	6295619	0.76	1.10	1.56	-0.72	0.82	1.36	1.00	1.46	1.47	1.48	0.73	1.03	1.02	1.23
rs13826555	1	5815914	6326079	0.60	0.95	1.55	-0.81	0.63	1.32	0.89	1.53	1.23	1.39	0.54	0.95	0.83	1.21
ss316929219	1	5840282	6335098	0.45	0.87	1.43	-0.62	0.51	1.12	0.68	1.53	0.95	1.38	0.40	0.79	0.75	1.19
rs15190357	1	5887415	6359705	0.36	0.58	1.43	-0.01	0.26	1.08	0.52	1.74	0.78	1.33	0.33	0.73	0.71	1.11
rs13820518	1	5900379	6381716	0.34	0.62	1.41	0.08	0.45	1.12	0.63	1.75	0.75	1.27	0.33	0.67	0.67	1.20
ss316929237	1	5920184	6390170	0.41	0.40	1.47	0.26	0.35	1.33	0.69	1.72	0.75	1.38	0.34	0.79	0.49	1.11
ss316929243	1	5956088	6412844	0.52	0.10	1.48	0.71	0.17	1.47	0.67	1.84	0.64	1.30	0.60	0.63	0.23	0.95
rs13826521	1	5972412	6449338	0.51	0.10	1.67	0.53	0.19	1.63	0.78	1.91	0.96	1.52	0.57	0.64	0.32	0.86
ss316929259	1	5989314	6492505	0.69	0.17	1.49	0.34	0.32	1.64	0.85	1.72	0.90	1.42	0.59	0.80	0.12	0.94
ss316929265	1	6013298	6514965	0.59	0.14	1.40	0.18	0.26	1.54	0.76	1.58	0.85	1.37	0.44	0.81	0.22	0.80
rs15190195	1	6039064	6531827	0.48	0.22	1.23	0.46	0.27	1.54	0.76	1.44	0.78	1.02	0.26	0.82	0.29	0.84
rs13621730	1	6050972	6545087	0.54	0.39	1.29	0.53	0.42	1.60	0.86	1.38	0.93	0.92	0.41	0.79	0.31	0.74
rs15190100	1	6085128	6572629	0.47	0.68	1.37	0.53	0.62	1.82	1.18	1.56	1.05	0.74	0.41	0.76	0.51	0.61
ss316929305	1	6128645	6583362	0.55	0.46	1.36	0.54	0.49	1.81	1.12	1.56	0.94	0.78	0.51	0.79	0.18	0.74
rs13826456	1	6148758	6644324	0.82	0.61	1.31	0.59	0.70	1.89	1.27	1.43	0.99	0.89	0.67	1.07	0.03	1.11
rs16703132	1	6182245	6651513	0.87	0.59	1.38	0.87	0.70	1.88	1.27	1.54	1.00	0.94	0.69	1.04	-0.12	1.12
rs16021778	1	6193445	6711927	0.76	0.32	1.50	0.71	0.47	1.85	1.13	1.60	1.07	1.15	0.67	0.82	-0.46	1.02
ss316929323	1	6220761	6718179	0.80	0.32	1.52	0.76	0.50	1.96	1.20	1.46	1.27	1.18	0.55	1.08	-0.63	1.24
rs15189714	1	6260069	6746581	0.83	0.34	1.56	1.05	0.52	1.87	1.16	1.45	1.39	1.16	0.61	1.02	-0.63	1.20
ss316929357	1	6295619	6776476	1.15	0.64	1.74	0.94	0.89	1.95	1.39	1.63	1.59	1.26	0.99	1.25	-0.38	1.14
rs14790783	1	6326079	6800939	1.09	0.74	1.64	0.95	0.93	1.90	1.38	1.64	1.50	1.08	0.92	1.20	-0.17	1.13
ss316929391	1	6335098	6822387	1.23	0.80	1.67	0.97	1.04	1.95	1.46	1.62	1.64	1.29	1.13	1.22	-0.12	1.14
rs15189875	1	6359705	6854727	1.27	0.81	1.61	0.99	1.07	1.99	1.64	1.57	1.58	1.20	1.13	1.32	0.04	1.00
ss316929417	1	6381716	6893560	1.38	0.93	1.72	0.97	1.20	2.04	1.74	1.54	1.56	1.15	1.27	1.34	0.09	1.14
ss316929427	1	6390170	6953772	1.32	0.71	1.45	0.73	0.89	1.79	1.46	1.27	1.36	0.88	1.22	1.30	-0.16	1.01
rs13826435	1	6412844	6982385	1.27	0.70	1.41	0.87	0.80	1.72	1.38	1.26	1.21	0.80	1.23	1.16	-0.13	0.97
ss316929457	1	6449338	6998721	1.40	0.99	1.50	0.67	1.07	1.83	1.57	1.36	1.31	0.86	1.31	1.36	0.07	1.24
rs13815623	1	6492505	7032156	1.23	0.80	1.26	0.87	0.83	1.67	1.38	1.19	0.93	0.77	1.18	1.15	-0.16	1.15
rs14740507	1	6514965	7045688	1.22	0.70	1.31	1.15	0.75	1.62	1.32	1.34	0.81	0.89	1.24	1.22	-0.28	1.20
ss316929507	1	6531827	7063535	1.18	0.68	1.21	1.21	0.72	1.57	1.28	1.32	0.66	0.68	1.24	1.14	-0.46	1.30
ss316929523	1	6545087	7083709	1.32	0.80	1.44	1.26	0.86	1.71	1.48	1.63	0.69	1.09	1.32	1.33	-0.45	1.39
ss316929539	1	6572629	7119818	0.89	0.41	1.12	1.25	0.37	1.49	1.14	1.42	0.35	0.80	0.92	0.96	-0.68	1.33
ss316929551	1	6583362	7127330	0.72	0.24	1.29	1.38	0.15	1.46	0.93	1.50	0.60	0.89	0.67	0.93	-0.67	1.43
rs14715931	1	6644324	7152094	0.51	0.26	1.36	1.09	0.07	1.42	0.88	1.47	0.67	0.98	0.54	0.64	-0.50	1.33
ss316929578	1	6651513	7169826	0.46	0.29	1.40	1.34	0.09	1.42	0.92	1.61	0.65	0.83	0.46	0.65	-0.53	1.27
ss316929621	1	6711927	7198296	0.25	0.07	1.35	1.22	-0.18	1.35	0.76	1.49	0.57	0.92	0.27	0.62	-0.53	1.04
rs16718569	1	6718179	7226009	0.49	0.18	1.07	1.38	0.03	1.28	0.83	1.16	0.34	0.80	0.31	0.94	-0.40	1.09
rs16718604	1	6746581	7258138	0.53	-0.04	0.98	1.28	-0.12	1.05	0.64	1.00	0.15	0.94	0.47	0.82	-0.40	0.83
rs16040188	1	6776476	7287215	0.57	-0.19	1.07	1.31	-0.21	1.13	0.64	1.13	0.03	0.93	0.40	0.77	-0.32	0.85
ss316929691	1	6800939	7299527	0.65	-0.17	1.16	1.66	-0.15	1.38	0.85	1.26	0.11	0.98	0.43	0.87	-0.22	1.09
ss316929695	1	6822387	7326308	0.83	-0.37	1.15	1.52	-0.16	1.42	0.88	1.22	0.06	1.08	0.60	0.97	-0.30	0.92
ss316929711	1	6854727	7352507	0.73	-0.32	1.07	1.47	-0.18	1.39	0.85	1.23	-0.05	1.08	0.45	0.97	-0.09	0.84
rs16086246	1	6893560	7367279	0.83	-0.16	1.35	1.40	0.05	1.46	0.82	1.32	0.29	1.33	0.60	0.99	-0.06	0.73
rs14736838	1	6953772	7408205	0.82	-0.44	0.96	1.10	-0.16	1.07	0.48	1.12	0.14	1.00	0.69	0.84	-0.22	0.47
ss316929785	1	6982385	7442282	0.75	-0.48	1.09	1.44	-0.23	1.29	0.58	1.21	0.26	1.18	0.64	0.76	-0.21	0.41
rs16756550	1	6998721	7460267	0.69	-0.51	1.20	1.40	-0.28	1.33	0.58	1.36	0.50	1.38	0.43	0.90	-0.27	0.45
ss316929811	1	7032156	7474807	0.75	-0.35	1.20	1.23	-0.09	1.14	0.56	1.31	0.72	1.15	0.41	0.99	-0.13	0.34
ss316929823	1	7045688	7499436	0.86	-0.06	1.31	1.13	0.30	1.18	0.77	1.37	0.96	1.14	0.38	1.20	0.07	0.56
rs16693359	1	7063535	7530900	0.79	0.04	1.23	1.14	0.34	1.11	0.76	1.27	0.87	1.10	0.27	1.21	0.15	0.48
rs14790742	1	7083709	7536004	0.71	0.16	1.34	1.23	0.39	1.24	0.84	1.22	1.14	1.22	0.16	1.16	0.15	0.56
rs15189578	1	7119818	7572784	0.61	-0.13	1.06	0.97	0.14	0.94	0.48	1.01	0.91	0.81	0.15	0.96	-0.17	0.53
rs13826269	1	7127330	7603394	1.03	0.15	1.43	0.96	0.60	1.29	0.96	1.33	1.18	1.04	0.50	1.31	0.03	0.76
rs13826287	1	7152094	7635228	0.97	0.04	1.42	0.85	0.50	1.26	0.89	1.39	1.12	1.14	0.40	1.31	-0.20	0.82
rs13826252	1	7169826	7674539	1.09	0.11	1.37	1.14	0.60	1.32	0.97	1.42	1.18	1.13	0.40	1.54	-0.32	1.02
ss316929946	1	7198296	7689459	0.95	0.07	1.41	0.83	0.50	1.24	0.83	1.46	1.21	1.27	0.29	1.42	-0.25	1.06
ss316929968	1	7226009	7719295	0.82	0.25	1.19	0.92	0.56	1.10	0.79	1.26	1.06	1.05	0.16	1.28	-0.23	1.29
rs13826215	1	7258138	7739854	0.73	0.44	1.42	0.87	0.63	1.27	0.92	1.47	1.30	1.23	0.15	1.27	-0.18	1.22
ss316930024	1	7287215	7755537	0.41	0.62	1.38	1.12	0.64	1.34	0.97	1.43	1.33	1.11	-0.27	1.09	-0.27	1.41
ss316930031	1	7299527	7779924	0.05	0.62	1.07	0.82	0.51	0.99	0.72	1.20	1.04	1.01	-0.54	0.97	-0.31	1.45
ss316930062	1	7326308	7811318	-0.19	0.41	0.74	0.82	0.27	0.70	0.39	0.85	0.66	0.93	-0.93	0.95	-0.70	1.45
rs13826175	1	7352507	7820270	-0.37	0.60	0.84	0.69	0.31	0.57	0.35	0.89	0.81	0.80	-1.03	0.79	-0.59	1.31
rs14790603	1	7367279	7848644	-0.21	0.50	0.89	0.33	0.28	0.38	0.24	0.85	1.04	0.69	-0.83	0.80	-0.50	1.07
rs13826145	1	7408205	7869930	-0.41	0.39	0.83	0.19	0.07	0.27	0.06	0.93	1.04	0.63	-1.08	0.72	-0.50	1.19
ss316930124	1	7442282	7908619	-0.58	0.61	1.01	0.30	0.46	0.47	0.37	0.97	1.21	1.03	-1.58	0.93	-0.36	1.37
ss316930136	1	7460267	7913227	-0.21	0.84	1.12	-0.10	0.76	0.43	0.52	0.88	1.31	1.10	-1.38	1.12	0.03	1.40
rs15189324	1	7474807	7976967	-0.32	1.06	0.96	-0.17	0.89	0.38	0.57	0.57	1.34	0.92	-1.43	0.99	0.24	1.49
rs13817926	1	7499436	7996150	-0.37	0.90	0.76	0.01	0.70	0.27	0.43	0.29	1.13	0.95	-1.27	0.83	0.15	1.47
ss316930188	1	7530900	8036217	-0.70	0.71	0.52	-0.42	0.32	-0.08	0.04	-0.02	0.93	0.80	-1.50	0.55	-0.05	1.38
rs15189229	1	7536004	8065891	-0.70	0.68	0.78	-0.57	0.31	0.05	0.18	0.07	1.22	0.95	-1.41	0.43	-0.03	1.43
ss316930223	1	7572784	8089846	-0.67	0.58	0.85	-1.28	0.23	-0.12	0.07	0.21	1.30	0.91	-1.38	0.45	0.14	1.24
ss316930247	1	7603394	8129629	-0.38	0.56	0.99	-1.20	0.31	0.02	0.20	0.34	1.38	1.14	-1.24	0.44	0.37	1.01
ss316930259	1	7635228	8154577	-0.44	0.41	0.81	-0.82	0.10	-0.12	-0.06	0.22	1.17	1.27	-1.18	0.41	0.24	0.92
ss316930267	1	7674539	8171584	-0.07	0.49	0.76	-0.70	0.34	-0.14	0.07	0.13	1.19	1.18	-0.81	0.52	0.34	0.94
ss316930279	1	7689459	8191935	-0.19	0.47	0.58	-1.08	0.27	-0.44	-0.10	-0.05	1.15	1.00	-0.87	0.36	0.50	0.74
ss316930306	1	7719295	8231489	-0.07	0.55	0.52	-0.79	0.39	-0.39	-0.01	-0.21	0.96	0.90	-0.77	0.53	0.47	0.66
rs15189059	1	7739854	8246402	0.08	0.40	0.43	-1.06	0.32	-0.57	-0.13	-0.22	0.81	0.84	-0.56	0.57	0.35	0.54
rs14790535	1	7755537	8267012	-0.17	0.35	0.40	-1.44	0.27	-0.88	-0.29	-0.08	0.72	0.69	-0.83	0.37	0.27	0.54
ss316930326	1	7779924	8280454	0.06	0.26	0.74	-1.62	0.45	-0.64	-0.03	0.27	0.89	0.86	-0.61	0.62	0.49	0.30
ss316930339	1	7811318	8318781	0.14	0.47	1.01	-1.15	0.62	-0.23	0.25	0.50	1.23	1.00	-0.48	0.63	0.66	0.27
rs14790510	1	7820270	8338117	0.19	0.48	1.23	-1.20	0.64	-0.04	0.35	0.82	1.39	1.11	-0.32	0.56	0.75	0.17
rs15188977	1	7848644	8358165	0.40	0.58	1.31	-0.76	0.81	0.19	0.53	0.80	1.47	1.34	-0.18	0.69	0.85	0.56
rs14738841	1	7869930	8382129	0.28	0.62	1.35	-0.31	0.91	0.48	0.73	0.91	1.44	1.40	-0.30	0.63	0.75	0.78
rs14790501	1	7908619	8401914	0.24	0.78	1.34	-0.12	1.03	0.70	0.91	0.92	1.47	1.22	-0.30	0.53	0.75	0.80
rs15188946	1	7913227	8424283	0.33	0.77	1.38	-0.12	0.81	0.73	0.80	1.12	1.51	1.01	-0.17	0.54	0.77	0.75
rs13825879	1	7976967	8434677	0.18	0.77	1.37	0.18	0.75	0.91	0.85	1.34	1.43	1.10	-0.23	0.58	0.67	0.86
ss316930409	1	7996150	8466101	0.43	0.77	1.56	-0.13	0.84	0.88	0.90	1.61	1.43	1.01	0.17	0.60	0.64	0.74
ss316930423	1	8036217	8502473	0.48	0.94	1.84	-0.37	0.99	1.13	1.13	1.79	1.62	1.18	0.05	0.77	0.65	0.79
rs15188804	1	8065891	8525681	0.52	0.92	1.81	0.23	0.99	1.28	1.19	1.78	1.60	1.18	0.06	0.83	0.69	0.72
ss316930460	1	8089846	8555167	0.51	0.98	1.81	-0.02	1.11	1.22	1.15	1.82	1.63	0.85	-0.03	0.92	0.92	0.67
rs13825829	1	8129629	8591235	0.70	1.03	1.73	0.50	1.21	1.29	1.23	1.63	1.45	0.93	0.19	1.04	0.65	0.84
rs13825773	1	8154577	8606142	0.41	1.00	1.57	0.50	1.09	1.16	1.10	1.38	1.37	0.81	-0.01	1.06	0.43	1.02
ss316930516	1	8171584	8643074	0.22	0.98	1.43	0.47	1.02	1.05	1.01	1.13	1.30	0.70	-0.26	0.98	0.36	1.06
ss316930536	1	8191935	8663351	0.14	1.09	1.55	0.34	1.11	1.11	1.10	1.24	1.32	0.97	-0.23	0.97	0.53	1.07
ss316930558	1	8231489	8671505	0.36	1.09	1.51	0.68	1.23	1.18	1.20	1.09	1.21	1.24	-0.09	1.16	0.38	1.22
rs13825730	1	8246402	8692479	0.47	1.12	1.46	0.48	1.31	1.08	1.21	1.16	1.23	1.27	0.12	1.10	0.55	1.31
rs14790370	1	8267012	8712461	0.51	1.33	1.67	0.57	1.47	1.29	1.40	1.45	1.42	1.42	0.04	1.27	0.77	1.43
rs13825718	1	8280454	8781041	0.80	1.07	1.51	0.95	1.33	1.28	1.31	1.14	1.23	1.52	0.39	1.44	0.67	1.38
rs14790338	1	8318781	8783584	0.73	0.90	1.23	0.93	1.06	1.05	1.00	0.83	0.94	1.62	0.27	1.41	0.33	1.43
rs13825684	1	8338117	8814334	0.80	0.88	1.22	0.66	1.07	0.94	0.96	0.89	0.87	1.56	0.34	1.48	0.40	1.45
ss316930608	1	8358165	8853161	0.78	0.72	1.05	0.28	0.95	0.66	0.77	0.63	0.83	1.34	0.45	1.32	0.33	1.29
rs14790284	1	8382129	8887324	0.61	0.61	0.61	-0.05	0.80	0.19	0.47	0.33	0.44	0.88	0.40	1.16	0.39	1.17
rs14790267	1	8401914	8892458	0.54	0.45	0.17	-0.33	0.52	-0.41	0.03	-0.08	-0.03	0.46	0.25	1.21	0.28	1.02
rs15188495	1	8424283	8923705	0.65	0.10	0.18	-0.66	0.30	-0.73	-0.26	-0.19	-0.08	0.40	0.49	1.14	0.27	0.79
rs15188487	1	8434677	8964016	0.57	0.02	0.09	-0.95	0.21	-0.91	-0.40	-0.39	-0.06	0.30	0.41	1.09	0.22	0.73
rs13825646	1	8466101	8985426	0.63	-0.10	0.02	-0.85	0.14	-1.06	-0.49	-0.69	0.15	0.15	0.38	1.12	0.14	0.63
rs13787599	1	8502473	9018121	0.45	-0.48	-0.44	-0.81	-0.22	-1.43	-0.89	-1.20	-0.01	-0.16	0.14	1.04	-0.07	0.54
ss316930666	1	8525681	9052515	0.38	-0.56	-0.60	-0.47	-0.21	-1.33	-0.89	-1.33	-0.03	0.05	0.10	1.04	-0.18	0.54
rs13825609	1	8555167	9062348	0.43	-0.17	-0.23	-0.89	0.09	-0.84	-0.49	-1.32	0.41	0.49	0.25	0.96	0.13	0.63
ss316930672	1	8591235	9080900	0.27	-0.16	-0.23	-0.57	0.02	-0.65	-0.45	-1.56	0.23	0.84	0.15	0.75	-0.04	0.66
ss316930679	1	8606142	9110729	-0.01	-0.11	-0.16	-0.76	-0.05	-0.67	-0.49	-1.00	0.21	0.62	-0.08	0.48	0.24	0.68
ss316930692	1	8643074	9128368	0.04	0.23	0.31	-0.46	0.30	-0.18	-0.06	-0.51	0.55	0.95	0.04	0.41	0.61	0.72
rs13825538	1	8663351	9158441	0.23	0.57	0.73	-0.78	0.62	0.03	0.31	-0.01	0.88	1.03	0.24	0.55	0.84	0.73
rs13825535	1	8671505	9180887	0.12	0.61	0.71	-0.66	0.52	0.06	0.36	-0.06	0.83	0.88	0.14	0.48	0.70	0.69
ss316930708	1	8692479	9212768	-0.23	0.54	0.62	-0.70	0.30	0.06	0.23	-0.06	0.77	0.64	-0.22	0.31	0.67	0.62
ss316930714	1	8712461	9297360	-0.64	0.25	0.38	-0.46	-0.12	-0.07	-0.07	-0.39	0.60	0.40	-0.74	0.16	0.48	0.33
rs13787569	1	8781041	9334718	-1.11	-0.22	0.07	-0.39	-0.66	-0.28	-0.48	-0.89	0.41	0.17	-1.05	-0.40	0.22	-0.13
ss316930742	1	8783584	9382911	-1.26	-0.15	0.15	-0.94	-0.66	-0.41	-0.54	-0.69	0.60	-0.11	-1.27	-0.40	0.33	-0.16
ss316930758	1	8814334	9384510	-1.08	-0.04	0.26	-1.28	-0.53	-0.42	-0.46	-0.44	0.81	-0.43	-1.06	-0.32	0.48	-0.17
rs13825435	1	8853161	9407339	-1.08	-0.35	0.08	-1.34	-0.77	-0.59	-0.68	-0.89	0.91	-0.70	-1.14	-0.21	0.24	-0.37
rs14790100	1	8887324	9444146	-1.15	0.17	0.19	-0.82	-0.36	-0.24	-0.29	-0.72	0.91	-0.50	-1.38	-0.01	0.51	-0.02
ss316930762	1	8892458	9467794	-0.99	0.18	0.60	-0.60	-0.31	0.17	-0.06	-0.38	1.05	0.11	-1.23	0.09	0.40	0.14
ss316930764	1	8923705	9490193	-0.80	0.26	0.84	-0.22	-0.18	0.53	0.18	-0.07	1.15	0.51	-1.05	0.21	0.31	0.37
ss316930784	1	8964016	9503143	-0.73	0.42	0.58	0.27	-0.02	0.53	0.27	-0.22	0.85	0.55	-1.24	0.54	0.30	0.64
rs13825386	1	8985426	9550747	-0.32	0.68	0.84	0.69	0.34	0.89	0.66	-0.02	0.92	1.01	-0.83	0.65	0.40	0.90
ss316930806	1	9018121	9563332	-0.26	0.73	0.59	0.66	0.40	0.76	0.63	-0.16	0.53	0.85	-0.55	0.56	0.45	0.92
rs13825349	1	9052515	9572531	-0.31	0.78	0.99	0.57	0.42	1.02	0.77	0.19	0.68	1.18	-0.65	0.58	0.47	0.97
rs14790060	1	9062348	9632399	-0.57	0.80	0.94	0.67	0.26	0.89	0.61	0.07	0.78	0.99	-0.79	0.22	0.67	0.99
ss316930832	1	9080900	9660363	-0.37	0.79	0.84	0.70	0.31	0.56	0.48	0.23	0.61	0.68	-0.72	0.52	0.74	1.03
rs13825301	1	9110729	9694952	-0.05	0.81	0.81	0.45	0.34	0.38	0.45	0.51	0.79	0.35	-0.48	0.74	0.72	0.96
rs15188005	1	9128368	9695171	0.34	0.91	0.99	0.29	0.56	0.51	0.67	0.50	0.97	0.48	-0.14	1.01	0.67	0.92
rs13825272	1	9158441	9739668	0.49	0.50	0.92	0.03	0.22	0.35	0.41	0.44	0.91	0.51	-0.07	1.23	0.30	0.69
rs14790010	1	9180887	9774953	0.38	0.35	0.45	0.22	0.05	0.02	0.10	-0.02	0.54	0.16	-0.08	1.00	0.12	0.75
rs14790004	1	9212768	9799338	0.09	-0.11	-0.07	0.00	-0.42	-0.48	-0.52	-0.47	0.17	-0.23	-0.31	0.70	-0.02	0.48
ss316930879	1	9297360	9837144	0.42	0.11	0.23	-0.16	-0.11	-0.18	-0.20	-0.18	0.43	0.03	0.09	0.85	-0.02	0.55
ss316930885	1	9334718	9869949	0.22	-0.03	0.15	-0.47	-0.31	-0.36	-0.40	-0.30	0.38	-0.04	-0.05	0.58	-0.06	0.39
ss316930889	1	9382911	9902414	0.35	0.11	0.13	-0.31	-0.13	-0.31	-0.28	-0.28	0.30	0.04	0.15	0.61	0.01	0.54
rs13825242	1	9384510	9984533	0.40	0.18	0.39	0.22	-0.06	0.09	-0.03	-0.02	0.39	0.29	0.24	0.59	-0.15	0.75
rs14789971	1	9407339	9991121	0.30	0.32	0.23	0.52	0.00	0.19	0.06	-0.16	0.13	0.26	0.15	0.51	-0.31	0.89
rs13787493	1	9444146	10048969	0.48	0.25	0.31	0.45	0.02	0.23	0.09	0.00	0.10	0.41	0.39	0.52	-0.32	0.79
rs15187818	1	9467794	10055960	0.35	0.17	0.52	0.37	-0.11	0.30	0.04	0.02	0.20	0.48	0.37	0.23	-0.23	0.76
rs13825205	1	9490193	10110240	0.09	0.02	0.47	0.19	-0.33	0.17	-0.14	0.09	0.10	0.36	-0.02	0.23	-0.37	0.66
rs13825197	1	9503143	10143550	-0.39	-0.22	0.33	-0.29	-0.72	-0.15	-0.52	-0.19	0.25	-0.03	-0.51	-0.16	-0.47	0.40
rs15187768	1	9550747	10163211	-0.51	-0.29	0.34	-0.60	-0.83	-0.30	-0.65	-0.03	0.23	-0.23	-0.47	-0.43	-0.43	0.25
rs15187758	1	9563332	10173625	-0.64	-0.54	0.18	-0.97	-1.09	-0.59	-0.96	0.00	-0.01	-0.47	-0.50	-0.47	-0.49	-0.01
rs13825185	1	9572531	10210511	-0.67	-0.62	0.50	-1.17	-1.16	-0.47	-0.94	0.42	0.06	-0.26	-0.50	-0.51	-0.48	-0.12
ss316930948	1	9632399	10309016	-0.71	-0.80	0.08	-1.25	-1.32	-0.86	-1.21	0.08	-0.01	-0.70	-0.61	-0.47	-0.61	-0.24
rs16702996	1	9660363	10341017	-0.64	-0.96	0.20	-1.46	-1.41	-0.83	-1.25	0.34	-0.27	-0.50	-0.62	-0.24	-0.67	-0.44
rs14797284	1	9694952	10342882	-0.88	-1.34	0.06	-1.65	-1.81	-1.01	-1.55	0.12	-0.22	-0.78	-0.86	-0.41	-1.17	-0.49
ss316930974	1	9695171	10369598	-1.10	-1.53	0.04	-1.49	-2.04	-0.98	-1.71	-0.06	-0.44	-0.63	-1.11	-0.35	-1.24	-0.35
rs13834529	1	9739668	10405973	-1.66	-1.63	-0.01	-1.65	-2.35	-1.11	-2.01	-0.16	-0.50	-0.50	-1.66	-0.63	-1.04	-0.47
ss316930997	1	9774953	10414751	-1.88	-1.04	-0.08	-1.42	-1.97	-1.09	-1.80	-0.06	-0.68	-0.70	-1.91	-0.76	-0.60	-0.19
rs13834498	1	9799338	10444877	-2.22	-1.15	0.17	-1.99	-2.19	-1.06	-1.91	0.25	-0.60	-0.30	-2.39	-0.82	-0.36	-0.45
rs15203656	1	9837144	10460018	-1.57	-0.61	0.62	-2.16	-1.44	-0.68	-1.30	0.55	-0.25	0.01	-1.86	-0.20	0.01	-0.22
rs13834461	1	9869949	10500987	-1.81	-0.85	0.61	-1.94	-1.73	-0.76	-1.40	0.65	-0.37	-0.01	-2.04	-0.40	0.16	-0.47
rs13834451	1	9902414	10502705	-1.11	-0.27	1.00	-1.36	-0.99	-0.20	-0.73	0.94	-0.05	0.30	-1.57	0.05	0.44	-0.03
rs16757464	1	9984533	10543807	-0.70	0.08	1.25	-1.82	-0.56	-0.09	-0.45	1.31	0.08	0.40	-1.14	0.32	0.68	0.08
ss316931037	1	9991121	10565781	-1.18	0.14	1.04	-2.39	-0.68	-0.48	-0.71	1.23	-0.24	0.22	-1.70	0.05	0.95	-0.14
ss316931045	1	10048969	10608978	-0.99	0.33	1.38	-2.50	-0.44	-0.27	-0.49	1.49	0.20	0.46	-1.57	0.20	1.20	-0.11
rs15203549	1	10055960	10630266	-1.61	0.34	1.12	-2.46	-0.63	-0.54	-0.73	1.33	-0.24	0.15	-2.30	-0.12	1.19	-0.07
rs14797199	1	10110240	10634047	-1.28	0.09	1.02	-2.64	-0.72	-0.70	-0.86	1.24	-0.19	0.43	-2.20	0.33	0.88	-0.03
rs15203519	1	10143550	10667639	-1.19	0.00	0.81	-2.70	-0.77	-0.94	-1.01	0.90	-0.13	0.35	-2.09	0.34	0.82	-0.11
rs13834355	1	10163211	10689946	-0.68	0.19	0.98	-2.27	-0.42	-0.64	-0.65	1.22	-0.36	0.49	-1.30	0.40	1.02	-0.05
ss316931087	1	10173625	10717857	-0.77	0.34	1.18	-2.57	-0.32	-0.51	-0.54	1.13	0.05	0.67	-1.62	0.60	1.08	-0.04
ss316931103	1	10210511	10746009	-0.79	0.09	0.97	-2.57	-0.54	-0.73	-0.78	0.87	-0.04	0.41	-1.52	0.44	0.91	-0.23
ss316931135	1	10309016	10762279	-0.73	-0.15	0.94	-2.79	-0.71	-0.83	-0.93	0.76	0.17	0.49	-1.60	0.45	0.71	-0.38
rs13834279	1	10341017	10794165	-0.38	0.32	1.24	-2.11	-0.21	-0.23	-0.35	1.10	0.01	1.03	-1.21	0.59	1.04	-0.11
ss316931147	1	10342882	10811723	-0.60	0.27	1.01	-2.01	-0.32	-0.44	-0.51	0.97	-0.18	0.73	-1.50	0.48	0.93	-0.02
rs13715070	1	10369598	10834502	-0.71	0.36	1.04	-1.94	-0.29	-0.39	-0.48	1.09	-0.39	0.93	-1.58	0.34	1.06	-0.06
rs14797129	1	10405973	10858351	-0.70	0.48	0.91	-2.06	-0.08	-0.54	-0.43	0.93	-0.17	0.82	-1.65	0.28	1.11	-0.13
ss316931173	1	10414751	10875933	-0.91	0.10	0.54	-2.02	-0.47	-0.89	-0.83	0.63	-0.33	0.46	-1.78	0.01	0.80	-0.26
ss316931179	1	10444877	10904488	-1.13	0.00	0.48	-2.44	-0.63	-1.09	-1.01	0.60	-0.40	0.21	-1.94	-0.24	0.80	-0.34
rs13834230	1	10460018	10930622	-0.54	0.10	0.45	-1.83	-0.31	-0.93	-0.73	0.56	-0.30	0.01	-1.30	0.20	0.82	-0.20
rs13834205	1	10500987	10975292	-0.67	0.19	0.51	-1.15	-0.33	-0.64	-0.62	0.71	-0.20	0.13	-1.46	0.10	0.65	-0.25
ss316931205	1	10502705	10978471	-0.93	0.26	0.28	-1.14	-0.36	-0.84	-0.81	0.42	-0.33	-0.11	-1.86	0.03	0.51	0.05
rs13834191	1	10543807	11014866	-1.21	-0.03	0.12	-1.33	-0.71	-1.07	-1.11	0.26	-0.31	-0.09	-1.98	-0.07	0.27	-0.02
rs14797049	1	10565781	11045137	-1.76	-0.19	0.19	-0.92	-1.04	-0.86	-1.20	0.09	0.08	-0.01	-2.69	-0.30	0.26	-0.14
rs13834163	1	10608978	11084794	-1.34	-0.21	0.15	-0.99	-0.90	-0.91	-1.14	0.16	0.08	-0.27	-2.26	0.05	0.24	-0.14
ss316931245	1	10630266	11106989	-1.97	-0.74	-0.37	-1.49	-1.58	-1.57	-1.84	-0.23	-0.37	-0.82	-2.76	-0.53	0.01	-0.58
ss316931251	1	10634047	11130154	-1.31	-0.30	0.09	-1.03	-0.98	-0.99	-1.20	0.09	0.19	-0.45	-2.09	-0.27	0.27	-0.20
ss316931267	1	10667639	11141313	-1.13	-0.03	0.08	-0.82	-0.69	-0.93	-0.99	0.08	0.32	-0.80	-1.93	-0.40	0.54	-0.08
rs15203102	1	10689946	11173577	-0.85	0.32	0.28	-0.79	-0.32	-0.73	-0.67	0.32	0.59	-1.06	-1.71	-0.32	0.76	0.00
ss316931281	1	10717857	11199007	-0.77	0.47	0.30	-1.03	-0.16	-0.81	-0.62	0.16	0.94	-1.08	-1.93	-0.03	0.82	0.20
rs14797001	1	10746009	11212449	-0.93	0.19	0.07	-0.72	-0.45	-0.89	-0.83	0.10	0.78	-1.25	-1.93	-0.37	0.57	0.19
rs13834125	1	10762279	11246803	-1.16	0.54	0.09	-0.40	-0.23	-0.61	-0.57	0.03	0.86	-1.16	-2.33	-0.37	0.75	0.55
rs15203045	1	10794165	11255905	-1.37	0.97	0.19	0.01	0.10	-0.36	-0.17	0.17	0.77	-1.13	-2.46	-0.44	1.00	0.85
ss316931309	1	10811723	11290988	-1.99	0.62	-0.21	-0.54	-0.39	-1.01	-0.76	-0.04	0.65	-1.79	-3.02	-0.89	0.85	0.49
rs14796957	1	10834502	11301215	-1.51	0.69	0.04	-0.97	-0.19	-0.96	-0.62	0.09	0.97	-1.56	-2.28	-0.87	1.02	0.37
rs14796955	1	10858351	11330930	-1.05	0.77	0.15	-1.00	0.03	-0.88	-0.45	0.10	1.21	-1.69	-1.60	-0.76	1.16	0.18
rs13715053	1	10875933	11382145	-0.87	0.82	0.17	-0.72	0.03	-0.76	-0.37	0.34	1.00	-1.59	-1.36	-0.84	1.12	-0.02
ss316931323	1	10904488	11419510	-0.17	1.20	0.55	-0.28	0.61	-0.28	0.23	0.74	1.19	-1.06	-0.73	-0.27	1.39	0.25
rs13834079	1	10930622	11429337	0.24	1.23	0.70	-0.08	0.81	0.08	0.52	0.73	1.52	-1.17	-0.36	0.05	1.39	0.32
ss316931356	1	10975292	11456848	-0.19	1.20	1.00	-0.05	0.61	0.35	0.52	0.85	1.73	-0.85	-0.84	-0.32	1.30	0.39
rs15202932	1	10978471	11487507	-0.19	0.92	0.62	-0.59	0.36	-0.17	0.16	0.45	1.59	-1.19	-0.96	-0.20	1.26	0.47
rs15202849	1	11014866	11510866	0.25	1.08	0.95	-0.56	0.66	0.08	0.44	0.59	1.75	-1.03	-0.48	-0.05	1.45	0.47
ss316931383	1	11045137	11523342	0.55	1.16	1.01	-0.49	0.84	0.16	0.58	0.85	1.60	-0.91	-0.17	0.12	1.58	0.42
ss316931399	1	11084794	11541863	1.01	1.18	1.10	-0.67	1.05	0.22	0.73	0.86	1.42	-0.94	0.30	0.48	1.55	0.52
rs13833955	1	11106989	11569597	1.05	1.21	0.99	-0.70	1.08	0.10	0.71	0.48	1.47	-0.83	0.31	0.52	1.56	0.58
ss316931405	1	11130154	11594292	1.43	1.40	1.31	-0.14	1.38	0.66	1.15	0.64	1.72	-0.27	0.69	0.82	1.61	0.89
rs13833945	1	11141313	11616965	1.40	1.30	1.35	-0.37	1.33	0.77	1.15	0.60	1.64	-0.15	0.69	0.97	1.62	0.69
rs13833917	1	11173577	11652512	1.07	0.99	1.16	-0.40	0.95	0.61	0.86	0.53	1.33	-0.19	0.33	0.83	1.42	0.39
rs14796846	1	11199007	11661981	1.03	0.82	1.19	-0.62	0.82	0.57	0.77	0.65	1.23	-0.12	0.50	0.71	1.40	0.30
rs13833880	1	11212449	11720881	0.57	0.59	0.95	-0.46	0.45	0.40	0.49	0.44	0.91	-0.27	0.10	0.25	1.20	0.19
ss316931429	1	11246803	11741349	0.60	0.92	1.02	-0.36	0.72	0.63	0.73	0.37	0.99	0.07	0.12	0.29	1.45	0.42
rs14796820	1	11255905	11741975	0.79	0.91	1.30	-0.79	0.79	0.63	0.78	0.52	1.10	0.13	0.40	0.37	1.55	0.25
rs13833849	1	11290988	11783668	0.65	0.80	1.08	-1.28	0.63	0.60	0.61	0.15	1.13	-0.09	0.19	0.31	1.46	0.28
rs13715018	1	11301215	11800007	1.01	1.15	1.29	-0.59	1.04	0.96	1.01	0.20	1.37	0.41	0.51	0.69	1.57	0.69
ss316931457	1	11330930	11830018	0.77	1.07	1.17	-0.43	0.89	1.16	1.03	0.01	1.19	0.46	0.15	0.69	1.39	0.83
ss316931469	1	11382145	11888945	0.49	1.09	1.23	-0.20	0.81	1.43	1.12	0.15	1.09	0.77	-0.26	0.56	1.31	1.11
rs13833802	1	11419510	11902085	0.23	1.01	1.36	-0.10	0.64	1.54	1.13	0.17	1.27	0.88	-0.42	0.44	1.43	1.27
rs13833799	1	11429337	11928944	0.24	0.79	1.41	-0.46	0.46	1.53	1.00	0.20	1.33	0.94	-0.46	0.30	1.39	1.07
ss316931483	1	11456848	11946602	0.25	0.55	1.33	-0.89	0.24	1.26	0.73	0.13	1.15	1.21	-0.38	0.16	1.29	0.83
rs13833789	1	11487507	11986938	0.59	0.44	1.08	-1.44	0.30	0.94	0.58	-0.08	0.99	1.03	-0.11	0.42	1.14	0.84
rs14796765	1	11510866	12012343	0.64	0.44	1.27	-1.47	0.32	1.08	0.66	0.30	1.14	1.06	0.16	0.21	1.30	0.61
ss316931485	1	11523342	12015780	0.52	0.16	0.87	-1.97	0.06	0.62	0.28	0.07	0.91	0.69	-0.01	0.28	1.09	0.48
rs13714994	1	11541863	12052030	0.22	0.27	0.96	-1.92	0.02	0.73	0.32	-0.05	1.20	0.56	-0.26	0.05	1.13	0.60
ss316931494	1	11569597	12084602	-0.26	0.01	0.49	-1.54	-0.39	0.44	-0.06	-0.40	1.00	0.29	-0.70	-0.25	0.91	0.48
rs13833760	1	11594292	12103932	-0.58	-0.11	0.70	-0.91	-0.62	0.77	0.00	-0.17	1.14	0.54	-0.94	-0.61	0.77	0.47
rs13833725	1	11616965	12126885	-0.70	-0.28	0.42	-1.31	-0.80	0.36	-0.35	-0.14	0.85	0.05	-1.15	-0.40	0.63	0.39
rs13833691	1	11652512	12170695	-0.64	-0.21	0.46	-1.55	-0.77	0.16	-0.45	-0.06	0.91	0.17	-1.20	-0.63	0.48	0.31
rs16058547	1	11661981	12189693	-0.16	0.26	0.86	-1.52	-0.21	0.53	0.04	0.30	1.27	0.46	-0.77	-0.47	0.80	0.65
rs13833680	1	11720881	12194724	-0.04	0.33	0.87	-0.91	-0.11	0.73	0.20	0.21	1.32	0.80	-0.90	-0.34	0.84	0.57
rs14796720	1	11741349	12212859	0.45	0.55	1.03	-1.20	0.27	0.79	0.43	0.48	1.42	0.90	-0.50	0.17	1.06	0.67
rs13833672	1	11741975	12252170	0.62	0.58	1.22	-1.15	0.36	0.82	0.58	0.84	1.43	0.98	-0.26	0.28	1.04	0.70
rs15202343	1	11783668	12302872	0.59	0.57	1.17	-0.70	0.45	1.00	0.74	0.74	1.54	1.15	-0.38	0.38	0.97	0.78
rs15202322	1	11800007	12322912	0.65	0.55	1.43	-0.53	0.67	1.05	0.89	1.04	1.70	1.32	-0.32	0.49	1.00	0.74
rs13714976	1	11830018	12328332	0.63	0.18	1.35	-0.59	0.49	0.97	0.74	1.11	1.61	1.02	-0.25	0.41	0.76	0.53
rs15202242	1	11888945	12392490	0.82	0.24	1.37	-0.42	0.74	0.77	0.78	1.11	1.62	1.09	-0.09	0.66	0.82	0.54
ss316931573	1	11902085	12397517	1.07	0.25	1.23	-0.47	0.94	0.43	0.76	0.92	1.61	0.76	0.18	0.93	0.89	0.46
rs13833588	1	11928944	12425538	1.14	0.15	1.09	-0.76	1.04	0.22	0.67	0.87	1.51	0.58	0.23	1.05	0.87	0.32
rs15202191	1	11946602	12436243	1.08	0.23	0.86	-0.86	1.11	-0.09	0.59	0.70	1.29	0.28	0.19	1.20	0.85	0.47
ss316931601	1	11986938	12480716	0.59	0.28	0.51	-0.83	0.95	-0.39	0.37	0.36	1.04	-0.13	-0.36	0.92	0.80	0.62
rs13833546	1	12012343	12494418	0.33	0.29	0.75	-0.75	0.86	-0.15	0.43	0.59	1.21	-0.03	-0.58	0.79	0.91	0.48
ss316931609	1	12015780	12506139	0.29	0.48	0.87	-0.49	1.07	0.03	0.63	0.66	1.19	0.38	-0.69	0.85	0.82	0.90
rs13833530	1	12052030	12546062	0.35	0.50	1.22	-0.57	1.16	0.32	0.80	0.98	1.41	0.85	-0.43	0.80	0.92	0.80
rs15202108	1	12084602	12564152	0.60	0.26	0.87	-1.20	1.12	-0.23	0.56	0.74	1.10	0.60	-0.16	1.01	0.75	0.65
ss316931643	1	12103932	12619938	0.63	0.58	1.16	-1.38	1.32	-0.02	0.78	1.17	1.27	0.77	-0.09	0.99	0.91	0.93
ss316931659	1	12126885	12640533	0.74	0.50	0.93	-2.06	1.31	-0.45	0.61	1.05	0.97	0.52	0.03	1.09	0.91	0.81
rs13833482	1	12170695	12672757	0.85	0.61	1.17	-1.77	1.41	-0.12	0.80	1.17	1.20	0.92	0.25	1.07	1.04	0.82
ss316931675	1	12189693	12690195	0.51	0.47	0.82	-1.59	1.22	-0.41	0.56	1.01	0.85	0.50	-0.08	1.01	0.95	1.02
rs13833472	1	12194724	12696284	0.39	0.28	0.67	-1.50	1.18	-0.57	0.47	1.00	0.69	0.31	-0.03	0.96	0.94	0.78
rs13833453	1	12212859	12736077	0.29	0.46	0.72	-2.01	1.25	-0.59	0.54	1.07	0.69	0.15	0.02	0.97	0.75	0.82
rs13833395	1	12252170	12773444	0.19	0.51	0.93	-1.80	1.38	-0.33	0.73	1.15	0.93	0.51	0.10	0.78	0.78	0.85
rs13833386	1	12302872	12790600	0.35	0.26	0.64	-2.07	1.32	-0.70	0.47	0.81	0.81	0.25	0.22	0.96	0.65	0.67
rs13833345	1	12322912	12801391	0.31	0.25	0.51	-2.39	1.32	-1.07	0.29	1.03	0.52	0.11	0.12	1.02	0.55	0.75
rs13833337	1	12328332	12840059	0.42	0.16	0.31	-2.74	1.23	-1.47	0.09	0.92	0.31	-0.01	0.32	1.00	0.58	0.59
rs13833316	1	12392490	12854486	0.43	0.39	0.48	-2.81	1.35	-1.31	0.31	1.02	0.35	0.38	0.17	0.99	0.86	0.62
rs13833309	1	12397517	12866012	0.43	0.34	0.47	-2.96	1.21	-1.38	0.18	1.16	0.23	0.19	0.11	1.04	0.87	0.53
ss316931739	1	12425538	12900656	0.51	0.42	0.68	-2.70	1.19	-0.94	0.40	1.41	0.35	0.34	0.04	0.99	0.85	0.69
rs13833287	1	12436243	12922880	0.64	0.48	0.65	-2.27	1.13	-0.83	0.40	1.26	0.44	0.41	0.26	0.99	0.78	0.84
rs14796413	1	12480716	12933613	0.66	0.67	0.67	-1.60	1.23	-0.56	0.58	1.17	0.69	0.28	0.31	0.99	0.85	1.00
ss316931755	1	12494418	12952352	1.05	0.88	1.10	-1.08	1.57	0.12	1.07	1.48	0.93	0.76	0.77	1.22	0.95	0.98
rs13833251	1	12506139	12987405	1.15	1.14	1.05	-0.72	1.76	0.19	1.30	1.43	0.74	0.72	0.90	1.27	1.15	1.15
rs13714893	1	12546062	13001679	0.94	1.00	0.69	-0.85	1.53	-0.18	1.01	1.12	0.43	0.31	0.62	1.16	1.15	0.92
rs13833207	1	12564152	13032992	0.86	1.24	0.74	-0.31	1.61	0.06	1.15	1.11	0.52	0.26	0.45	1.21	1.29	1.16
ss316931809	1	12619938	13034535	0.55	1.23	0.78	0.04	1.48	0.20	1.12	1.14	0.51	0.34	0.05	1.06	1.30	1.11
ss316931821	1	12640533	13063448	0.57	1.19	0.82	-0.09	1.47	0.40	1.18	0.91	0.74	0.44	0.10	1.07	1.35	1.00
rs15201389	1	12672757	13095907	0.75	1.17	0.91	-0.06	1.56	0.49	1.28	0.95	0.88	0.54	0.27	1.20	1.28	1.06
ss316931863	1	12690195	13138700	0.34	1.02	0.52	-0.33	1.34	0.08	0.98	0.56	0.51	0.20	-0.18	0.95	1.13	0.97
rs13833148	1	12696284	13158546	0.71	1.12	0.80	-0.12	1.51	0.38	1.21	0.88	0.64	0.56	0.21	1.07	1.20	1.00
rs15201239	1	12736077	13165530	0.84	1.22	0.88	-0.46	1.54	0.48	1.27	0.71	0.65	0.69	0.16	1.08	1.22	1.14
rs13714835	1	12773444	13203606	0.69	0.93	0.78	-0.60	1.30	0.24	0.99	0.72	0.59	0.54	0.05	0.85	1.34	1.02
rs13832996	1	12790600	13216923	0.61	0.67	0.47	-0.37	0.96	0.06	0.72	0.55	0.20	0.19	-0.05	0.80	1.09	0.93
rs13832954	1	12801391	13237335	0.31	0.69	0.54	-0.02	0.84	0.27	0.73	0.64	0.24	0.21	-0.40	0.58	1.05	1.02
rs13832915	1	12840059	13254517	0.38	0.77	0.71	-0.16	0.80	0.36	0.76	0.73	0.48	0.40	-0.29	0.56	1.18	0.91
ss316931938	1	12854486	13282184	0.42	0.86	0.81	-0.18	0.76	0.44	0.76	0.84	0.50	0.20	-0.21	0.54	1.27	0.88
ss316931953	1	12866012	13307332	0.52	0.98	0.84	-0.49	0.82	0.46	0.74	0.76	0.63	0.13	0.04	0.60	1.26	1.09
rs15200910	1	12900656	13328223	0.29	1.02	0.89	-0.63	0.77	0.46	0.71	0.86	0.68	0.12	-0.09	0.29	1.29	1.09
rs13832849	1	12922880	13356781	0.22	0.98	0.90	-0.72	0.72	0.32	0.54	0.91	0.49	0.19	-0.01	0.32	1.36	0.89
rs13832837	1	12933613	13376959	0.12	0.97	0.71	-0.72	0.68	0.16	0.45	0.88	0.14	-0.04	-0.25	0.41	1.44	0.78
rs13714813	1	12952352	13399084	0.12	0.89	0.92	-0.85	0.64	0.27	0.47	1.07	0.14	0.36	-0.14	0.28	1.46	0.67
ss316932005	1	12987405	13424554	0.10	0.80	0.80	-1.19	0.45	-0.04	0.21	1.08	0.12	0.17	-0.27	0.41	1.50	0.72
ss316932019	1	13001679	13452141	0.23	0.62	0.58	-1.52	0.36	-0.33	-0.09	0.94	0.10	0.03	-0.01	0.31	1.39	0.63
rs13832764	1	13032992	13471455	0.51	0.90	0.90	-1.52	0.69	0.15	0.32	1.17	0.50	0.36	0.31	0.48	1.46	0.74
ss316932051	1	13034535	13477909	0.65	0.61	0.68	-2.13	0.54	-0.23	0.06	1.10	0.22	0.22	0.49	0.52	1.37	0.38
rs13832731	1	13063448	13516107	0.69	0.73	0.95	-1.90	0.63	0.09	0.25	1.36	0.36	0.57	0.56	0.48	1.42	0.52
ss316932091	1	13095907	13530599	0.96	0.73	0.92	-2.21	0.81	-0.24	0.21	1.48	0.09	0.75	0.75	0.80	1.49	0.40
ss316932115	1	13138700	13551002	0.99	1.07	1.06	-1.72	1.01	0.15	0.49	1.63	0.32	0.70	0.77	0.83	1.68	0.59
rs15200439	1	13158546	13566164	1.24	1.40	1.40	-1.52	1.35	0.52	0.93	1.92	0.58	1.00	1.07	1.00	1.82	0.70
rs13832649	1	13165530	13598250	1.16	1.34	1.50	-1.31	1.28	0.66	0.98	1.88	0.74	1.00	1.06	1.02	1.69	0.61
rs13832558	1	13203606	13609828	1.13	1.37	1.48	-1.30	1.31	0.49	0.93	2.03	0.73	1.01	1.15	1.11	1.65	0.47
ss316932153	1	13216923	13624022	1.02	1.32	1.27	-1.20	1.23	0.34	0.82	1.86	0.50	0.85	0.94	1.21	1.48	0.64
rs13832501	1	13237335	13633539	0.96	1.51	1.55	-1.33	1.34	0.57	0.99	1.99	0.85	1.17	0.87	1.16	1.57	0.85
rs13832477	1	13254517	13646967	0.91	1.48	1.44	-1.31	1.32	0.46	0.92	1.89	0.82	0.97	0.88	1.05	1.55	0.83
rs13832441	1	13282184	13706180	0.75	1.45	1.21	-1.28	1.24	0.24	0.78	1.67	0.70	0.60	0.66	1.01	1.56	0.76
rs14795706	1	13307332	13723692	0.60	1.52	1.32	-0.89	1.26	0.46	0.95	1.73	0.81	0.74	0.40	1.06	1.39	0.77
ss316932229	1	13328223	13743663	0.23	1.29	1.10	-1.06	0.94	0.10	0.59	1.57	0.65	0.54	0.04	0.84	1.20	0.58
rs13714696	1	13356781	13756204	0.55	1.32	1.05	-1.08	1.07	0.06	0.66	1.43	0.80	0.36	0.46	0.95	1.26	0.41
rs13714670	1	13376959	13785255	0.49	1.37	0.92	-0.97	1.10	-0.04	0.64	1.23	0.77	0.46	0.42	0.90	1.13	0.53
rs13832327	1	13399084	13803709	0.09	1.24	1.02	-1.30	0.85	-0.05	0.48	1.27	0.84	0.72	0.14	0.45	0.87	0.59
rs13832293	1	13424554	13815711	0.05	1.22	0.93	-1.23	0.79	-0.04	0.44	1.18	0.89	0.60	0.08	0.50	0.73	0.72
ss316932311	1	13452141	13852134	0.14	1.33	1.09	-0.73	0.90	0.26	0.63	1.17	1.12	0.81	0.12	0.61	0.44	0.64
rs13832237	1	13471455	13872241	0.12	1.29	1.30	-0.56	0.85	0.49	0.72	1.41	1.27	1.03	-0.08	0.85	0.47	0.55
rs13832235	1	13477909	13877249	0.10	1.05	1.05	-0.09	0.63	0.24	0.49	1.31	0.96	0.62	-0.13	0.91	0.40	0.38
rs13832184	1	13516107	13878930	0.10	1.32	1.22	0.26	0.88	0.60	0.80	1.45	1.11	0.83	-0.14	0.89	0.28	0.50
ss316932381	1	13530599	13885922	0.39	1.28	1.09	0.23	0.93	0.48	0.79	1.26	1.04	0.81	0.10	1.14	0.04	0.57
ss316932395	1	13551002	13918337	0.03	1.16	1.13	0.44	0.64	0.60	0.67	1.17	1.21	0.49	-0.29	0.95	-0.06	0.42
ss316932421	1	13566164	13955231	-0.39	0.86	1.03	0.00	0.24	0.24	0.29	1.12	1.06	0.43	-0.65	0.61	-0.15	0.05
rs13832082	1	13598250	13971074	-0.38	0.78	1.08	-0.13	0.18	0.34	0.23	1.08	1.24	0.54	-0.86	0.66	-0.09	0.17
ss316932475	1	13609828	13984488	-0.37	0.76	0.88	-0.33	0.17	0.09	0.06	0.90	1.16	0.45	-0.77	0.60	0.21	0.08
rs14795271	1	13624022	14021152	-0.41	0.63	0.73	-0.36	-0.01	-0.04	-0.11	0.73	1.10	0.25	-0.77	0.53	0.30	0.03
ss316932495	1	13633539	14027733	-0.04	0.80	1.03	-0.24	0.27	0.26	0.18	1.00	1.29	0.58	-0.29	0.65	0.64	-0.05
ss316932506	1	13646967	14064203	0.19	0.84	0.95	-0.14	0.51	0.22	0.31	0.79	1.27	0.58	-0.14	0.95	0.77	-0.09
ss316932567	1	13706180	14076887	0.59	1.04	1.05	-0.17	0.81	0.32	0.53	0.91	1.33	0.73	0.11	1.15	0.87	-0.05
rs13714415	1	13723692	14105587	0.82	1.04	1.09	0.10	0.91	0.61	0.83	0.93	1.23	1.02	0.42	1.14	0.64	0.25
rs13831826	1	13743663	14111672	1.03	0.92	0.89	0.01	0.90	0.62	0.82	0.67	1.20	1.05	0.67	1.27	0.66	0.49
rs13831796	1	13756204	14144563	1.32	1.15	1.06	0.54	1.19	0.95	1.13	0.86	1.38	1.13	0.96	1.43	0.89	0.63
rs13831765	1	13785255	14149639	1.25	1.07	1.20	0.59	1.09	1.06	1.13	1.07	1.43	1.16	0.88	1.36	0.87	0.63
ss316932658	1	13803709	14184619	1.31	0.98	1.43	0.30	1.05	1.19	1.16	1.18	1.55	0.95	0.89	1.47	1.02	0.51
rs13714382	1	13815711	14206686	1.51	1.00	1.35	0.08	1.16	1.06	1.16	1.07	1.52	0.83	1.06	1.70	1.09	0.45
rs13831633	1	13852134	14226826	1.51	0.98	1.45	-0.10	1.13	1.05	1.14	1.23	1.47	0.93	1.09	1.64	1.00	0.43
rs13831628	1	13872241	14253121	1.54	0.97	1.40	-0.31	1.18	0.95	1.12	1.12	1.43	0.98	1.07	1.55	1.29	0.64
rs15198958	1	13877249	14266201	1.31	0.79	1.18	-0.54	0.95	0.70	0.86	0.78	1.21	0.94	0.89	1.24	1.16	0.52
rs14794948	1	13878930	14282946	1.15	0.85	1.50	-1.06	0.93	0.84	0.91	0.92	1.50	1.40	0.74	1.06	1.29	0.46
ss316932686	1	13885922	14317384	1.13	0.85	1.46	-1.25	0.90	0.84	0.89	0.89	1.50	1.26	0.61	0.95	1.52	0.64
rs13831580	1	13918337	14336135	1.14	1.01	1.63	-1.54	1.07	0.94	1.04	1.00	1.73	1.11	0.69	0.84	1.74	0.63
ss316932754	1	13955231	14343960	1.38	1.13	1.71	-1.19	1.33	1.10	1.26	1.09	1.81	1.32	1.09	0.81	1.78	0.79
rs10725499	1	13971074	14368111	1.58	1.34	1.71	-0.60	1.57	1.30	1.49	1.12	1.74	1.43	1.35	0.96	1.86	1.02
ss316932774	1	13984488	14395255	1.64	1.40	1.71	-0.26	1.64	1.38	1.58	1.13	1.71	1.41	1.43	0.91	1.87	1.02
ss316932824	1	14021152	14418874	1.50	1.53	1.87	-0.33	1.69	1.49	1.65	1.29	1.85	1.30	1.19	0.92	1.93	1.18
rs13831454	1	14027733	14444376	1.43	1.65	1.98	-0.24	1.77	1.62	1.76	1.44	1.93	1.47	0.99	1.03	1.92	1.38
rs13831368	1	14064203	14460116	1.31	1.65	1.85	-0.17	1.72	1.52	1.69	1.30	1.89	1.20	0.91	0.84	1.83	1.49
ss316932872	1	14076887	14483846	1.33	1.57	1.94	-0.18	1.65	1.60	1.72	1.51	1.94	1.21	1.00	0.76	1.80	1.38
rs13831298	1	14105587	14507449	1.12	1.37	2.09	-0.49	1.43	1.63	1.63	1.67	1.88	1.47	0.85	0.69	1.73	1.32
rs13831289	1	14111672	14524281	1.10	1.37	2.23	-0.31	1.41	1.71	1.56	1.83	2.05	1.51	0.86	0.75	1.80	1.25
rs13831253	1	14144563	14550419	1.11	1.45	2.18	-0.16	1.48	1.62	1.52	1.84	2.02	1.23	0.90	0.71	1.87	1.23
rs13831250	1	14149639	14558957	0.79	1.27	2.04	-0.66	1.24	1.35	1.26	1.77	1.84	0.92	0.62	0.49	1.71	1.17
rs13831214	1	14184619	14586210	0.91	1.44	2.07	-0.36	1.44	1.55	1.47	1.68	1.88	1.31	0.71	0.65	1.71	1.46
ss316932990	1	14206686	14609177	0.87	1.32	1.86	-0.01	1.34	1.41	1.35	1.45	1.84	1.41	0.66	0.63	1.51	1.52
rs13831138	1	14226826	14618712	1.08	1.33	1.96	0.48	1.44	1.63	1.51	1.46	2.00	1.57	0.93	0.78	1.58	1.45
ss316933026	1	14253121	14650422	1.14	1.41	1.90	0.58	1.52	1.61	1.53	1.24	2.04	1.60	0.88	0.89	1.73	1.45
ss316933045	1	14266201	14673701	1.14	1.45	1.95	0.60	1.54	1.70	1.59	1.32	2.03	1.60	0.97	0.87	1.71	1.48
rs13831071	1	14282946	14681530	1.47	1.64	2.06	0.90	1.79	1.92	1.84	1.41	2.19	1.61	1.27	1.19	1.89	1.55
rs14794238	1	14317384	14719766	1.58	1.67	2.05	1.04	1.85	1.95	1.89	1.47	2.21	1.51	1.39	1.29	1.91	1.58
rs13714101	1	14336135	14725723	1.51	1.59	2.03	1.14	1.77	1.85	1.79	1.45	2.20	1.44	1.43	1.26	1.87	1.39
rs14794207	1	14343960	14764662	1.42	1.54	1.98	1.34	1.68	1.90	1.76	1.47	2.21	1.48	1.33	1.20	1.83	1.39
rs13830937	1	14368111	14770723	1.32	1.63	1.97	1.14	1.65	1.82	1.71	1.47	2.21	1.54	1.30	1.07	1.83	1.55
rs13830900	1	14395255	14788800	1.30	1.63	2.14	0.83	1.63	1.85	1.71	1.57	2.39	1.61	1.32	0.95	1.75	1.64
ss316933207	1	14418874	14824199	1.16	1.63	2.03	0.92	1.58	1.75	1.62	1.50	2.31	1.41	1.31	0.86	1.76	1.65
ss316933232	1	14444376	14830459	1.38	1.63	1.98	1.07	1.64	1.80	1.69	1.51	2.21	1.70	1.51	0.92	1.74	1.65
ss316933239	1	14460116	14896265	1.21	1.42	1.83	1.24	1.40	1.73	1.52	1.31	2.09	1.56	1.45	0.52	1.53	1.61
rs13830773	1	14483846	14922392	1.00	1.37	1.74	1.19	1.29	1.64	1.41	1.16	1.99	1.61	1.19	0.44	1.46	1.62
rs13830753	1	14507449	14947194	0.71	1.17	1.46	1.11	0.95	1.39	1.05	0.94	1.72	1.35	0.89	0.23	1.30	1.51
rs13830743	1	14524281	14968367	0.65	1.10	1.14	1.20	0.88	1.19	0.90	0.69	1.64	0.93	0.80	0.23	1.23	1.48
rs14793927	1	14550419	14994051	0.67	1.06	1.18	1.18	0.84	1.22	0.92	0.56	1.61	0.89	0.80	0.27	1.19	1.46
ss316933319	1	14558957	15015674	0.67	1.08	1.43	1.13	0.84	1.32	1.03	0.82	1.74	1.21	0.69	0.16	1.21	1.47
rs13830672	1	14586210	15025983	0.69	1.07	1.56	1.40	0.84	1.53	1.14	0.95	1.81	1.51	0.64	0.29	1.30	1.36
rs13830627	1	14609177	15060504	0.66	0.89	1.51	1.39	0.64	1.38	0.96	1.08	1.67	1.27	0.38	0.19	1.33	1.06
rs13830609	1	14618712	15080867	0.79	1.04	1.66	1.38	0.81	1.50	1.10	1.45	1.64	1.26	0.55	0.14	1.36	1.11
rs13713970	1	14650422	15086927	0.76	1.19	1.70	1.20	0.91	1.60	1.20	1.68	1.58	1.14	0.51	-0.03	1.29	1.22
rs15197149	1	14673701	15123835	0.66	1.13	1.76	1.16	0.91	1.62	1.22	1.78	1.58	0.94	0.37	0.01	1.15	0.88
ss316933447	1	14681530	15130441	0.53	0.98	1.53	1.00	0.70	1.34	0.98	1.57	1.41	0.77	0.08	0.09	1.11	0.69
rs13830464	1	14719766	15157295	0.45	0.98	1.62	0.83	0.68	1.35	0.97	1.63	1.19	0.92	0.04	0.05	1.04	0.60
rs13830457	1	14725723	15175275	0.30	0.91	1.43	0.66	0.57	1.14	0.80	1.45	1.06	0.78	-0.14	-0.05	0.99	0.55
rs13830391	1	14764662	15206986	0.46	0.90	1.48	0.30	0.62	1.18	0.85	1.38	1.15	0.88	-0.01	0.15	0.97	0.50
rs13830384	1	14770723	15227556	0.63	0.82	1.44	-0.10	0.62	1.16	0.84	1.44	1.00	0.84	0.15	0.25	1.04	0.19
rs13830343	1	14788800	15233240	0.39	0.75	1.28	0.07	0.47	1.08	0.73	1.41	0.66	0.77	-0.23	0.20	0.85	0.07
ss316933521	1	14824199	15272068	0.33	0.58	0.90	0.13	0.31	0.78	0.50	1.17	0.21	0.49	-0.55	0.49	0.96	-0.42
ss316933529	1	14830459	15279655	0.40	0.50	0.91	0.12	0.37	0.75	0.53	1.07	0.33	0.55	-0.47	0.56	0.97	-0.63
ss316933553	1	14896265	15305350	0.27	0.46	0.95	0.21	0.30	0.75	0.47	1.03	0.50	0.33	-0.66	0.63	0.76	-1.18
ss316933569	1	14922392	15327518	0.67	0.49	1.21	-0.01	0.51	0.95	0.68	1.14	0.69	0.50	-0.39	0.90	1.02	-1.58
ss316933581	1	14947194	15357210	1.08	0.60	1.35	0.03	0.76	1.26	1.05	1.35	0.79	0.63	0.09	1.25	1.25	-1.75
ss316933597	1	14968367	15366369	1.42	0.97	1.56	0.26	1.17	1.48	1.37	1.55	1.03	0.84	0.54	1.50	1.51	-1.47
ss316933621	1	14994051	15408770	1.52	1.11	1.77	0.39	1.44	1.71	1.68	1.65	1.33	1.14	0.71	1.55	1.67	-1.46
rs13830018	1	15015674	15427537	1.27	0.85	1.60	-0.12	1.16	1.44	1.39	1.59	1.24	1.19	0.31	1.43	1.54	-1.87
ss316933639	1	15025983	15463892	1.13	0.50	1.41	-0.46	0.85	1.17	1.05	1.36	1.19	0.94	0.11	1.53	1.45	-2.51
rs13830003	1	15060504	15469476	1.35	0.52	1.53	-0.70	0.96	1.20	1.22	1.37	1.26	1.08	0.49	1.52	1.45	-2.46
rs13829979	1	15080867	15499170	1.31	0.63	1.65	-0.79	1.12	1.30	1.39	1.37	1.42	1.31	0.56	1.65	1.27	-1.99
ss316933681	1	15086927	15511396	1.20	0.75	1.65	-0.72	1.16	1.31	1.41	1.28	1.53	1.38	0.41	1.66	1.34	-2.23
rs15196034	1	15123835	15543395	1.15	0.61	1.72	-0.67	1.11	1.35	1.44	1.29	1.70	1.38	0.26	1.74	1.44	-2.44
rs13829900	1	15130441	15552317	1.20	0.67	1.72	-0.67	1.09	1.38	1.44	1.37	1.68	1.54	0.32	1.71	1.41	-2.34
rs13713737	1	15157295	15602873	1.32	0.67	1.83	-0.85	1.17	1.64	1.58	1.53	1.82	1.53	0.59	1.70	1.43	-2.54
rs10723580	1	15175275	15626056	1.32	0.76	1.66	-0.66	1.22	1.59	1.65	1.45	1.93	1.20	0.43	1.68	1.45	-2.23
rs3137220	1	15206986	15667379	1.47	1.02	1.84	-0.50	1.45	1.76	1.83	1.56	1.99	1.42	0.57	1.80	1.26	-2.19
rs13829753	1	15227556	15702023	1.41	0.98	1.79	-0.39	1.46	1.82	1.87	1.57	1.89	1.44	0.46	1.77	1.26	-2.02
ss316933797	1	15233240	15712120	1.18	1.08	1.63	-0.14	1.44	1.74	1.83	1.38	1.75	1.32	0.16	1.68	0.96	-1.92
rs13829695	1	15272068	15739773	1.43	0.81	1.57	-0.43	1.36	1.63	1.74	1.32	1.80	1.05	0.55	1.78	0.96	-2.32
ss316933825	1	15279655	15753196	1.27	0.71	1.61	-0.09	1.24	1.77	1.74	1.30	1.85	1.17	0.40	1.62	0.64	-1.99
rs14793013	1	15305350	15776572	1.28	0.45	1.59	-0.56	0.99	1.64	1.56	1.40	1.70	1.18	0.45	1.58	0.44	-2.18
rs13829647	1	15327518	15802098	1.28	0.17	1.62	-0.85	0.81	1.66	1.49	1.43	1.70	1.29	0.54	1.51	0.55	-2.07
rs15195488	1	15357210	15814631	1.11	0.36	1.42	-1.05	0.83	1.41	1.38	1.32	1.70	0.93	0.56	1.35	0.40	-1.66
rs13829609	1	15366369	15833680	1.04	0.39	1.47	-1.17	0.82	1.26	1.24	1.20	1.76	1.14	0.59	1.19	0.19	-1.28
rs13829569	1	15408770	15866009	0.69	0.06	1.31	-1.28	0.44	1.11	0.98	1.07	1.55	1.08	0.26	0.86	-0.19	-1.38
rs13829556	1	15427537	15878686	0.86	0.25	1.41	-1.34	0.49	1.19	0.99	1.13	1.54	1.15	0.31	0.80	-0.12	-1.23
rs13829525	1	15463892	15931559	1.11	0.74	1.35	-0.63	0.96	1.31	1.29	1.22	1.47	0.83	0.67	0.89	0.27	-0.71
ss316933982	1	15469476	15944293	1.18	0.90	1.45	-0.14	1.10	1.51	1.46	1.25	1.47	1.12	0.90	0.75	0.22	-0.29
rs13829501	1	15499170	15954957	1.14	0.99	1.33	0.17	1.16	1.51	1.39	1.26	1.38	1.00	0.81	0.89	0.10	-0.04
rs13829486	1	15511396	15993793	1.14	1.12	1.26	0.18	1.16	1.56	1.37	1.17	1.33	1.06	0.91	0.75	0.34	-0.04
rs13829449	1	15543395	16014659	1.21	1.11	1.39	0.08	1.21	1.63	1.44	1.26	1.39	1.22	1.03	0.71	0.18	-0.16
rs13829440	1	15552317	16038284	0.99	1.04	1.38	-0.02	1.00	1.50	1.23	1.33	1.17	1.43	0.97	0.27	0.05	-0.18
ss316934096	1	15602873	16076702	1.02	1.03	1.37	0.13	1.00	1.55	1.26	1.31	1.18	1.23	1.05	0.32	0.09	-0.18
rs13829376	1	15626056	16088071	0.77	0.84	1.50	0.50	0.74	1.55	1.13	1.39	1.21	1.24	0.77	0.30	-0.15	-0.22
rs13829297	1	15667379	16108925	0.47	0.44	1.47	0.09	0.31	1.31	0.69	1.34	1.14	1.29	0.66	-0.01	-0.52	-0.50
rs15194840	1	15702023	16133573	0.56	0.38	1.37	0.14	0.31	1.40	0.76	1.41	1.04	1.20	0.80	0.00	-0.20	-0.08
ss316934142	1	15712120	16138440	0.64	0.52	1.38	0.39	0.37	1.40	0.83	1.45	0.96	1.27	0.88	0.07	-0.29	-0.16
rs13713515	1	15739773	16199290	0.82	0.33	1.60	0.39	0.30	1.52	0.85	1.59	1.16	1.36	0.94	0.25	-0.18	0.04
ss316934163	1	15753196	16221519	0.76	0.66	1.51	0.61	0.52	1.52	0.97	1.40	1.12	1.39	0.72	0.50	0.09	0.20
rs13829234	1	15776572	16247136	0.92	0.81	1.70	0.62	0.70	1.63	1.12	1.57	1.40	1.27	0.90	0.61	0.44	-0.01
ss316934196	1	15802098	16264366	0.72	0.98	1.80	0.69	0.75	1.73	1.20	1.62	1.65	1.23	0.68	0.47	0.44	0.34
rs13829216	1	15814631	16291733	0.67	1.01	1.51	0.62	0.75	1.44	1.05	1.44	1.31	0.98	0.65	0.41	0.48	0.32
rs13829198	1	15833680	16315012	0.69	0.96	1.58	1.00	0.70	1.62	1.12	1.56	1.29	1.10	0.60	0.56	0.34	0.28
rs13829133	1	15866009	16326187	0.70	1.05	1.66	1.18	0.85	1.73	1.24	1.76	1.38	1.04	0.52	0.71	0.48	0.10
rs14792587	1	15878686	16348512	0.89	1.37	1.80	1.30	1.19	1.87	1.55	1.78	1.63	1.20	0.74	0.81	0.63	0.07
ss316934362	1	15931559	16389441	0.33	0.98	1.50	1.16	0.67	1.55	1.10	1.59	1.35	0.82	0.35	0.54	0.29	-0.28
rs13828993	1	15944293	16402809	0.28	0.61	1.73	0.81	0.34	1.63	0.98	1.67	1.53	1.04	0.34	0.48	0.04	-0.72
rs13713455	1	15954957	16424746	0.18	0.72	1.61	0.77	0.39	1.52	0.95	1.63	1.47	0.77	0.21	0.45	-0.04	-0.85
ss316934464	1	15993793	16437546	-0.34	0.37	1.31	0.34	-0.09	1.15	0.52	1.34	1.23	0.36	-0.21	-0.06	-0.17	-1.38
ss316934486	1	16014659	16465008	-0.39	0.18	1.17	0.08	-0.26	1.17	0.44	1.19	1.11	0.24	-0.21	-0.17	-0.19	-1.86
ss316934496	1	16038284	16494480	-0.64	-0.29	0.97	-0.32	-0.77	0.89	0.03	1.14	0.86	0.01	-0.42	-0.41	-0.11	-1.98
ss316934516	1	16076702	16496345	-0.44	-0.17	0.94	-0.32	-0.59	1.06	0.24	1.04	0.93	-0.05	-0.29	-0.16	0.14	-2.08
ss316934546	1	16088071	16521251	-0.57	-0.13	0.71	-0.63	-0.60	0.98	0.28	0.82	0.77	-0.03	-0.32	-0.31	0.10	-2.03
ss316934554	1	16108925	16547084	-0.27	0.13	0.30	-0.49	-0.23	0.72	0.47	0.64	0.37	-0.34	0.10	-0.30	0.36	-1.87
rs16736842	1	16133573	16590528	-0.28	0.25	0.15	-0.18	-0.15	0.72	0.50	0.58	0.19	-0.54	0.12	-0.39	0.38	-1.63
rs16736839	1	16138440	16605689	-0.31	0.11	0.23	0.10	-0.28	0.67	0.47	0.58	0.38	-0.64	0.06	-0.41	0.34	-1.88
rs16736793	1	16199290	16618506	-0.45	0.20	0.11	0.18	-0.28	0.56	0.36	0.42	0.28	-0.66	-0.17	-0.45	0.21	-1.80
ss316934610	1	16221519	16659457	-0.90	-0.01	-0.37	-0.13	-0.62	-0.02	-0.09	0.03	-0.07	-0.93	-0.39	-0.94	0.18	-2.29
ss316934626	1	16247136	16694210	-0.70	-0.01	-0.02	-0.21	-0.48	0.36	0.17	0.51	0.11	-0.61	-0.25	-0.91	-0.04	-2.15
rs13828802	1	16264366	16726169	-0.73	-0.22	-0.26	-0.31	-0.65	0.16	-0.01	0.30	-0.26	-0.34	-0.20	-1.07	-0.45	-1.90
ss316934645	1	16291733	16737907	-0.34	-0.13	-0.26	0.09	-0.41	0.30	0.27	0.38	-0.30	-0.38	0.04	-0.72	-0.23	-2.26
ss316934659	1	16315012	16750175	-0.13	-0.07	0.14	0.07	-0.26	0.68	0.52	0.72	0.13	-0.07	0.21	-0.51	-0.15	-2.23
ss316934663	1	16326187	16798203	0.00	0.10	0.20	-0.04	-0.08	0.76	0.64	0.83	0.09	0.00	0.18	-0.24	0.16	-2.22
rs15193729	1	16348512	16803996	-0.27	-0.35	-0.30	0.03	-0.62	0.53	0.27	0.36	-0.36	-0.41	0.00	-0.58	-0.18	-2.44
rs15193763	1	16389441	16820901	-0.20	-0.57	-0.21	-0.24	-0.76	0.53	0.11	0.48	-0.27	-0.43	0.09	-0.54	-0.04	-2.32
ss316934704	1	16402809	16847288	0.43	-0.10	0.33	-0.01	-0.12	0.96	0.63	0.87	0.13	0.19	0.53	-0.14	0.23	-1.71
rs13818061	1	16424746	16872494	0.42	0.32	0.34	-0.08	0.23	0.92	0.79	0.83	0.17	0.26	0.51	-0.16	0.37	-1.24
rs15193862	1	16437546	16918507	0.57	0.39	0.51	-0.29	0.40	1.15	1.00	1.06	0.18	0.50	0.69	-0.10	0.72	-1.10
rs13828908	1	16465008	16924091	0.95	0.62	0.85	-0.12	0.73	1.41	1.28	1.36	0.56	0.67	0.97	0.41	0.82	-0.75
rs14792400	1	16494480	16959640	0.86	0.41	0.66	0.35	0.54	1.15	1.06	1.21	0.39	0.44	0.83	0.42	0.55	-0.51
rs10723582	1	16496345	16981080	0.86	0.41	0.60	0.74	0.54	1.24	1.09	0.98	0.44	0.58	0.74	0.58	0.44	-0.35
rs13828774	1	16521251	17011523	0.69	0.18	0.58	0.77	0.28	1.05	0.86	1.00	0.40	0.49	0.56	0.43	0.08	-0.32
rs13828754	1	16547084	17033217	0.76	0.18	0.70	1.03	0.36	1.02	0.80	1.17	0.48	0.58	0.55	0.57	0.31	-0.05
rs15193516	1	16590528	17075292	0.67	0.14	0.79	0.91	0.24	1.03	0.62	1.16	0.55	0.86	0.45	0.53	-0.10	0.23
ss316934812	1	16605689	17085481	0.94	0.47	1.19	1.04	0.66	1.36	1.01	1.38	0.83	1.26	0.75	0.71	-0.02	0.20
rs15193500	1	16618506	17099547	0.79	0.51	1.22	0.77	0.62	1.29	0.91	1.33	0.87	1.19	0.57	0.75	0.01	0.25
ss316934852	1	16659457	17122263	0.84	0.49	1.40	0.86	0.61	1.38	0.96	1.45	1.13	1.14	0.76	0.60	0.15	0.31
rs15193428	1	16694210	17151844	1.19	0.92	1.70	1.20	1.09	1.79	1.43	1.63	1.49	1.47	1.06	1.03	0.41	0.71
rs15193395	1	16726169	17167601	1.14	0.87	1.56	1.27	1.00	1.60	1.28	1.52	1.33	1.30	1.02	1.09	0.44	0.84
ss316934882	1	16737907	17206601	1.29	1.17	1.69	1.35	1.32	1.73	1.51	1.69	1.48	1.32	1.10	1.33	0.74	0.89
ss316934886	1	16750175	17213693	1.26	1.15	1.72	1.29	1.32	1.80	1.48	1.60	1.50	1.56	1.11	1.39	0.75	0.98
rs15193292	1	16798203	17254214	0.86	0.99	1.65	1.12	1.04	1.60	1.22	1.48	1.53	1.38	0.72	1.02	0.53	0.95
ss316934892	1	16803996	17293850	0.53	0.58	1.35	0.79	0.62	1.20	0.79	1.13	1.27	1.14	0.54	0.60	0.26	0.76
rs14723997	1	16820901	17299556	0.45	0.97	1.56	0.66	0.86	1.26	0.96	1.38	1.47	1.29	0.45	0.55	0.55	0.88
ss316934920	1	16847288	17350997	0.25	0.88	1.38	0.80	0.74	1.13	0.82	1.25	1.40	0.92	0.24	0.42	0.48	0.81
ss316934927	1	16872494	17362428	0.06	0.91	1.11	0.64	0.69	0.85	0.66	1.03	1.27	0.50	0.05	0.57	0.53	0.81
ss316934950	1	16918507	17388295	0.00	0.82	0.94	1.01	0.56	0.88	0.59	1.00	1.14	0.54	-0.05	0.56	0.55	0.79
rs14727513	1	16924091	17409949	-0.16	0.56	0.65	1.15	0.26	0.51	0.21	0.67	0.94	0.21	-0.23	0.49	0.36	0.54
rs16738127	1	16959640	17435819	-0.05	0.53	0.60	1.33	0.27	0.61	0.28	0.57	0.78	0.50	-0.05	0.44	0.36	0.49
ss316935000	1	16981080	17468438	-0.13	0.50	0.57	1.17	0.22	0.47	0.18	0.64	0.73	0.31	-0.20	0.49	0.36	0.44
rs16734238	1	17011523	17502599	0.17	0.78	0.75	1.26	0.55	0.67	0.53	0.93	0.82	0.43	0.06	0.55	0.72	0.52
rs15193288	1	17033217	17519629	0.43	1.16	0.79	1.25	0.94	0.88	0.85	0.91	0.93	0.43	0.29	0.83	1.02	0.74
rs13828616	1	17075292	17562943	0.36	1.00	0.76	1.18	0.75	0.83	0.72	0.79	1.06	0.30	0.23	0.80	0.87	0.71
rs15193225	1	17085481	17601125	0.17	0.84	0.84	0.93	0.56	0.77	0.58	0.97	1.07	0.25	0.11	0.51	1.02	0.34
rs14792276	1	17099547	17610833	0.27	0.67	0.85	0.90	0.41	0.76	0.48	1.05	1.04	0.20	0.00	0.57	1.13	0.37
rs13828590	1	17122263	17650677	0.23	0.79	0.87	0.82	0.51	0.76	0.53	1.10	0.85	0.22	0.04	0.45	1.09	0.37
rs13828557	1	17151844	17666028	0.08	0.56	0.62	0.54	0.28	0.46	0.27	0.84	0.89	-0.16	-0.22	0.48	1.08	0.35
rs16692387	1	17167601	17680604	0.14	0.39	0.64	0.29	0.15	0.40	0.14	0.85	0.76	-0.34	-0.20	0.39	1.09	0.13
rs13828473	1	17206601	17717522	0.27	0.06	0.59	0.23	-0.05	0.35	0.00	0.68	0.74	-0.20	-0.01	0.36	0.97	-0.23
rs14792206	1	17213693	17733171	0.23	-0.23	0.70	-0.18	-0.33	0.42	-0.13	0.60	0.77	-0.22	0.02	0.24	0.87	-0.37
ss316935180	1	17254214	17788827	0.13	-0.13	0.67	-0.06	-0.36	0.32	-0.19	0.73	0.62	-0.37	0.00	0.00	0.74	-0.58
rs13828414	1	17293850	17804581	0.25	-0.12	0.73	-0.12	-0.31	0.36	-0.13	0.83	0.41	-0.09	0.18	0.02	0.78	-0.63
ss316935198	1	17299556	17837074	0.70	-0.01	1.03	0.13	0.00	0.70	0.21	1.05	0.59	0.44	0.59	0.47	0.85	-0.53
rs13828303	1	17350997	17853411	1.01	-0.10	0.93	0.23	0.17	0.76	0.33	0.93	0.44	0.46	0.88	0.78	0.91	-0.58
rs14792165	1	17362428	17885625	0.83	-0.11	0.67	-0.08	0.06	0.44	0.13	0.68	0.05	0.36	0.65	0.67	1.03	-0.80
rs13828266	1	17388295	17889434	0.84	-0.35	0.91	-0.18	-0.11	0.72	0.17	0.91	0.02	0.76	0.73	0.65	0.96	-1.16
ss316935241	1	17409949	17922233	0.84	-0.62	0.82	-0.40	-0.29	0.57	-0.01	0.92	-0.17	0.61	0.83	0.51	0.81	-1.42
ss316935264	1	17435819	17951743	0.92	-0.84	0.87	-0.64	-0.41	0.55	-0.09	0.92	-0.20	0.89	0.89	0.63	0.63	-1.52
ss316935287	1	17468438	17979738	0.86	-0.54	0.74	-0.60	-0.23	0.44	-0.06	0.81	-0.32	0.73	0.82	0.59	0.66	-1.42
rs13800212	1	17502599	17994650	1.15	-0.23	0.98	-0.43	0.13	0.76	0.31	0.96	-0.12	1.19	1.06	0.66	0.65	-1.27
ss316935292	1	17519629	18020862	1.15	-0.22	0.76	-0.42	0.14	0.57	0.17	0.70	-0.40	1.14	1.08	0.63	0.28	-1.26
rs13828098	1	17562943	18066384	0.98	-0.61	0.61	-0.25	-0.22	0.30	-0.17	0.56	-0.65	1.04	0.92	0.42	0.10	-1.62
rs13828067	1	17601125	18086581	1.05	-0.66	0.60	-0.16	-0.21	0.35	-0.13	0.63	-1.03	1.26	1.03	0.43	0.13	-1.76
rs15192765	1	17610833	18112815	1.14	-0.22	0.80	-0.14	0.14	0.61	0.20	0.68	-0.83	1.29	1.06	0.65	0.33	-1.18
rs13800196	1	17650677	18128442	1.10	-0.35	0.46	-0.12	0.02	0.36	0.02	0.35	-1.08	1.24	1.09	0.78	0.16	-1.21
ss316935342	1	17666028	18169796	1.17	-0.57	0.19	-0.02	-0.09	0.44	0.07	0.17	-1.38	1.41	1.20	0.76	0.26	-1.51
rs13828033	1	17680604	18196931	1.32	-0.35	0.11	0.19	0.14	0.55	0.25	0.19	-1.91	1.62	1.38	0.84	0.33	-1.20
ss316935354	1	17717522	18235492	1.17	-0.18	0.01	0.22	0.17	0.62	0.31	0.29	-2.10	1.77	1.34	0.64	0.24	-1.20
rs13828016	1	17733171	18237447	1.01	-0.09	0.04	0.23	0.14	0.76	0.36	0.43	-2.09	1.67	1.19	0.53	0.32	-1.15
rs15192602	1	17788827	18280839	0.95	0.16	-0.07	0.50	0.28	0.66	0.40	0.45	-1.85	1.52	1.14	0.45	0.38	-0.77
rs13827996	1	17804581	18305782	1.03	0.17	-0.34	0.38	0.32	0.56	0.36	0.14	-2.15	1.49	1.13	0.71	0.53	-0.38
rs13827968	1	17837074	18330481	1.17	0.22	-0.47	0.90	0.42	0.71	0.49	-0.04	-2.22	1.58	1.18	0.98	0.45	-0.19
ss316935418	1	17853411	18348538	0.96	0.38	-0.39	0.78	0.63	0.71	0.64	0.00	-1.78	1.38	1.05	0.65	0.51	0.03
rs14791826	1	17885625	18376348	0.48	-0.05	-0.56	0.37	0.06	0.32	0.14	-0.19	-1.82	1.17	0.61	0.20	0.14	-0.19
rs14791814	1	17889434	18380806	0.88	-0.05	-0.13	0.35	0.24	0.60	0.37	0.13	-1.59	1.51	0.98	0.54	-0.03	0.03
ss316935434	1	17922233	18421853	0.79	0.15	-0.07	0.18	0.34	0.48	0.39	0.16	-1.33	1.50	1.03	0.21	-0.09	-0.15
rs13827911	1	17951743	18444585	0.59	0.15	-0.05	-0.09	0.23	0.40	0.29	0.09	-1.18	1.49	0.72	0.21	-0.08	-0.17
rs13827900	1	17979738	18510137	0.10	0.22	-0.07	-0.29	0.09	0.32	0.18	0.06	-0.92	1.25	0.30	-0.27	0.05	-0.19
rs13827865	1	17994650	18529490	0.08	0.25	0.17	-0.44	0.18	0.53	0.37	0.26	-0.58	1.34	0.21	-0.19	0.24	-0.21
rs13827872	1	18020862	18532787	-0.15	-0.04	-0.13	-0.51	-0.12	0.22	0.06	0.00	-0.84	1.02	0.16	-0.30	0.24	-0.33
rs15192360	1	18066384	18581012	-0.47	-0.34	0.18	-1.05	-0.48	0.27	-0.11	0.19	-0.48	0.98	-0.12	-0.35	0.29	-0.40
rs13827782	1	18086581	18607085	-0.05	-0.40	0.11	-1.08	-0.38	0.22	-0.09	0.03	-0.60	1.12	0.21	-0.06	0.10	-0.28
rs14791709	1	18112815	18634295	-0.07	-0.54	-0.23	-1.19	-0.44	0.01	-0.22	-0.33	-0.83	0.85	0.24	-0.15	-0.13	-0.21
rs13827764	1	18128442	18664332	-0.09	-0.70	-0.41	-0.64	-0.56	-0.07	-0.32	-0.34	-0.90	0.77	0.19	-0.15	-0.10	-0.51
ss316935505	1	18169796	18708497	-0.51	-0.77	-0.17	-1.11	-0.77	-0.05	-0.43	-0.10	-0.50	0.73	-0.22	-0.41	0.02	-0.78
rs13827746	1	18196931	18729118	-0.76	-0.88	-0.22	-1.34	-0.96	-0.45	-0.83	-0.11	-0.36	0.39	-0.40	-0.71	0.03	-0.89
rs13827738	1	18235492	18737659	-1.34	-1.34	-0.17	-1.52	-1.54	-0.57	-1.21	-0.06	-0.10	0.08	-0.90	-1.28	-0.14	-1.44
ss316935532	1	18237447	18779056	-1.80	-1.80	-0.35	-1.83	-2.08	-1.18	-1.80	-0.28	-0.06	-0.34	-1.43	-1.47	-0.16	-1.72
rs13827723	1	18280839	18799456	-1.78	-1.48	-0.24	-1.85	-1.59	-1.06	-1.48	-0.33	0.14	-0.13	-1.41	-1.47	0.04	-1.47
rs14791656	1	18305782	18827100	-1.81	-1.69	-0.14	-1.80	-1.56	-0.94	-1.40	-0.26	0.05	0.30	-1.49	-1.41	-0.08	-1.63
ss316935556	1	18330481	18836550	-1.87	-2.21	-0.32	-1.85	-1.82	-1.26	-1.69	-0.42	-0.07	0.07	-1.57	-1.41	-0.46	-1.94
rs13827688	1	18348538	18855429	-1.69	-1.83	-0.35	-2.01	-1.39	-1.40	-1.51	-0.50	-0.05	0.05	-1.47	-1.28	-0.37	-1.62
rs13800117	1	18376348	18898324	-1.81	-1.83	-0.44	-1.72	-1.75	-1.38	-1.75	-0.53	-0.28	0.20	-1.79	-1.07	-0.11	-2.06
rs15192112	1	18380806	18911418	-1.00	-1.72	-0.24	-1.03	-1.36	-0.96	-1.32	-0.48	-0.08	0.52	-1.18	-0.58	-0.11	-1.88
rs13827671	1	18421853	18960358	-0.90	-1.89	-0.63	-0.60	-1.41	-1.11	-1.42	-0.84	-0.22	0.26	-1.24	-0.54	-0.32	-1.87
rs15192059	1	18444585	18975802	-0.99	-1.83	-1.02	-0.05	-1.39	-1.23	-1.48	-1.13	-0.61	0.05	-1.39	-0.53	-0.27	-1.36
rs14791618	1	18510137	18986520	-0.49	-2.03	-1.28	0.34	-1.30	-1.26	-1.44	-1.46	-0.83	-0.09	-0.84	-0.30	-0.41	-1.46
rs15192034	1	18529490	19027876	-0.49	-2.16	-1.48	0.47	-1.39	-1.35	-1.53	-1.52	-1.20	-0.23	-0.84	-0.32	-0.56	-1.47
rs13827635	1	18532787	19048381	-0.52	-2.35	-1.31	0.65	-1.44	-1.31	-1.53	-1.37	-1.04	-0.11	-0.81	-0.41	-0.59	-1.53
rs15192005	1	18581012	19058342	-0.32	-2.43	-1.25	0.75	-1.41	-1.21	-1.46	-1.35	-0.88	-0.15	-0.70	-0.34	-0.58	-1.69
ss316935599	1	18607085	19083051	-0.12	-2.45	-1.55	0.94	-1.21	-1.33	-1.40	-1.65	-1.02	-0.13	-0.50	-0.12	-0.62	-1.65
ss316935606	1	18634295	19106966	-0.66	-2.16	-1.75	0.93	-1.24	-1.49	-1.49	-1.69	-1.15	-0.54	-0.99	-0.53	-0.62	-1.37
rs13827618	1	18664332	19123334	-0.61	-2.29	-1.60	0.91	-1.37	-1.52	-1.58	-1.57	-0.94	-0.53	-1.02	-0.51	-0.58	-1.61
rs15191973	1	18708497	19149987	-0.38	-2.78	-1.72	0.67	-1.54	-1.73	-1.78	-1.87	-1.04	-0.34	-0.86	-0.24	-1.07	-1.74
rs14791565	1	18729118	19186283	-0.54	-3.00	-2.30	0.60	-1.77	-2.20	-2.12	-2.33	-1.65	-0.78	-0.96	-0.47	-1.35	-1.74
rs14791561	1	18737659	19235151	-0.16	-3.33	-2.58	0.74	-1.81	-2.35	-2.20	-2.73	-1.85	-0.88	-0.74	-0.21	-1.86	-1.63
rs13827596	1	18779056	19262075	0.33	-3.37	-2.70	0.45	-1.58	-2.60	-2.18	-2.88	-2.18	-0.58	-0.34	0.09	-2.03	-1.51
rs13827587	1	18799456	19278926	0.54	-2.78	-2.25	0.78	-1.09	-1.99	-1.55	-2.43	-1.79	-0.38	-0.11	0.29	-1.93	-1.03
rs13827582	1	18827100	19309964	0.33	-3.18	-2.28	0.59	-1.66	-2.33	-2.05	-2.39	-1.84	-0.51	-0.39	0.16	-2.21	-1.29
rs13827578	1	18836550	19380446	0.45	-3.60	-2.93	0.21	-2.08	-3.04	-2.61	-2.89	-2.42	-1.13	-0.21	0.12	-2.44	-1.65
rs13827572	1	18855429	19410473	0.54	-3.75	-2.88	-0.21	-2.22	-3.23	-2.79	-2.92	-2.36	-1.00	-0.18	-0.05	-2.45	-1.84
rs13800083	1	18898324	19445599	0.18	-4.39	-3.28	-0.28	-2.98	-3.59	-3.40	-3.20	-2.56	-1.72	-0.42	-0.57	-2.71	-2.30
rs13834574	1	18911418	19473309	0.12	-4.31	-3.16	-0.59	-2.58	-3.65	-3.21	-2.92	-2.56	-1.94	-0.40	-0.75	-3.00	-1.82
rs13834576	1	18960358	19482957	0.13	-4.25	-3.14	-1.05	-2.54	-3.87	-3.29	-2.88	-2.48	-2.06	-0.39	-0.77	-2.86	-1.88
rs15203781	1	18975802	19534274	-0.44	-4.29	-3.09	-1.60	-2.92	-4.07	-3.59	-2.80	-2.48	-2.01	-0.84	-1.26	-2.87	-1.94
rs13834588	1	18986520	19557935	-0.15	-5.08	-3.37	-2.25	-3.26	-4.59	-4.04	-3.17	-2.59	-2.34	-0.54	-1.08	-3.21	-2.37
rs15203811	1	19027876	19575155	-0.54	-4.64	-2.77	-2.63	-2.72	-3.98	-3.38	-2.82	-1.95	-1.77	-0.90	-1.41	-3.08	-1.92
rs13834603	1	19048381	19623823	0.08	-4.54	-2.70	-2.59	-2.34	-3.89	-3.12	-2.77	-1.90	-1.62	-0.29	-0.94	-3.07	-1.80
rs13834614	1	19058342	19662283	0.05	-4.62	-2.84	-2.70	-2.37	-3.98	-3.25	-3.19	-1.92	-1.49	-0.50	-0.84	-3.40	-1.58
rs13834631	1	19083051	19667774	0.01	-4.64	-2.96	-3.34	-2.39	-4.34	-3.42	-3.22	-2.09	-1.62	-0.47	-0.89	-3.40	-1.60
ss316935686	1	19106966	19700505	-0.49	-4.86	-3.36	-3.62	-2.94	-4.77	-3.95	-3.36	-2.41	-2.30	-0.89	-1.62	-3.41	-1.88
rs13834673	1	19123334	19748537	-0.08	-5.26	-3.21	-3.36	-2.86	-4.54	-3.79	-3.25	-2.22	-2.22	-0.44	-1.22	-3.41	-2.23
rs13834678	1	19149987	19775844	-0.19	-5.22	-3.36	-3.15	-2.74	-4.54	-3.73	-3.28	-2.38	-2.43	-0.52	-1.28	-3.45	-2.15
rs15203882	1	19186283	19797801	-0.49	-4.84	-3.23	-3.09	-2.35	-4.11	-3.29	-3.33	-2.28	-2.37	-0.76	-1.67	-3.46	-1.63
rs13834711	1	19235151	19806360	-0.09	-4.47	-3.05	-2.50	-1.66	-3.46	-2.59	-3.25	-2.18	-2.01	-0.34	-1.28	-3.46	-1.16
rs13834719	1	19262075	19849641	-0.54	-3.66	-2.37	-2.75	-1.41	-2.88	-2.18	-2.96	-1.61	-1.56	-0.72	-1.45	-3.14	-1.01
rs15203952	1	19278926	19865705	-1.00	-3.14	-1.83	-2.59	-0.99	-2.41	-1.71	-2.56	-1.16	-1.69	-1.11	-1.62	-2.85	-0.59
rs15203982	1	19309964	19871523	-0.60	-3.86	-2.32	-2.92	-1.25	-3.00	-2.20	-3.17	-1.56	-1.79	-0.84	-1.52	-3.34	-0.84
rs13834748	1	19380446	19947701	-0.35	-3.37	-1.99	-2.66	-0.66	-2.64	-1.67	-3.08	-1.27	-1.69	-0.67	-1.16	-3.25	-0.56
rs13834754	1	19410473	19953313	-0.49	-2.80	-1.43	-2.01	-0.41	-1.90	-1.20	-2.50	-0.83	-1.06	-1.06	-0.91	-2.80	-0.22
rs15204087	1	19445599	19974504	-0.60	-2.78	-1.52	-1.82	-0.45	-1.90	-1.21	-2.53	-0.87	-1.33	-0.94	-1.00	-2.79	-0.22
rs13834772	1	19473309	20009189	-0.23	-2.60	-1.05	-1.57	-0.08	-1.42	-0.78	-2.14	-0.56	-0.73	-0.73	-0.40	-2.76	-0.01
rs13834779	1	19482957	20037364	0.06	-2.35	-0.99	-1.47	-0.11	-1.33	-0.76	-2.10	-0.60	-0.31	-0.52	0.00	-2.67	-0.16
rs15204127	1	19534274	20086112	-0.05	-2.13	-0.98	-1.20	0.06	-0.99	-0.51	-2.00	-0.77	-0.15	-0.55	0.15	-2.80	0.23
rs13834825	1	19557935	20086234	0.34	-1.92	-0.74	-0.64	0.44	-0.59	-0.10	-1.80	-0.67	0.28	-0.18	0.57	-2.80	0.46
ss316935776	1	19575155	20106984	0.27	-1.60	-0.45	-0.29	0.68	-0.09	0.27	-1.57	-0.50	0.73	-0.36	0.72	-2.80	0.81
ss316935782	1	19623823	20131237	0.49	-1.35	-0.52	-0.14	0.61	-0.26	0.25	-1.44	-0.77	0.75	-0.23	1.05	-2.35	0.74
rs15204207	1	19662283	20172156	0.23	-1.25	-0.34	0.21	0.57	0.01	0.33	-1.25	-0.65	0.98	-0.55	1.01	-2.35	0.85
rs13834859	1	19667774	20185177	0.10	-1.47	-0.60	0.13	0.24	-0.27	0.02	-1.37	-1.03	0.73	-0.48	0.81	-2.51	0.71
rs15204249	1	19700505	20195058	-0.37	-1.38	-0.35	0.18	0.11	-0.07	0.03	-1.08	-0.67	0.70	-1.06	0.64	-2.29	0.66
rs13834903	1	19748537	20238101	-0.05	-0.72	-0.07	0.32	0.64	0.39	0.64	-0.89	-0.55	1.24	-0.72	0.85	-2.06	0.86
rs13798958	1	19775844	20250714	-0.28	-0.19	0.02	-0.13	0.80	0.61	0.92	-0.86	-0.54	1.46	-0.93	0.66	-1.84	0.88
rs15204321	1	19797801	20284371	-0.54	0.17	0.48	-0.12	0.85	0.91	1.08	-0.43	-0.06	1.65	-1.17	0.43	-1.39	1.05
rs13834925	1	19806360	20312239	-0.37	0.04	0.37	-0.13	0.73	0.84	0.98	-0.43	-0.07	1.49	-0.93	0.52	-1.39	0.87
rs14797547	1	19849641	20350753	-0.61	-0.01	0.35	0.07	0.44	0.77	0.79	-0.40	-0.08	1.43	-1.24	0.39	-1.38	0.78
rs15204354	1	19865705	20361631	-0.71	-0.11	0.41	0.23	0.35	0.79	0.74	-0.12	-0.01	1.50	-1.35	0.33	-1.24	0.95
rs15204361	1	19871523	20401420	-0.42	-0.26	0.34	0.46	0.24	0.83	0.69	0.06	-0.05	1.60	-1.18	0.64	-1.37	0.84
rs13798970	1	19947701	20413093	-0.60	-0.12	0.51	0.70	0.40	1.03	0.86	0.45	0.03	1.56	-1.35	0.79	-1.23	0.92
rs13834966	1	19953313	20435292	-0.76	-0.38	0.25	0.76	-0.01	0.88	0.59	0.35	-0.22	1.47	-1.38	0.56	-1.14	0.69
rs13834986	1	19974504	20496511	-0.68	-0.61	-0.01	0.54	-0.02	0.60	0.45	0.08	-0.47	1.32	-1.18	0.58	-1.51	0.68
rs13834995	1	20009189	20521349	-0.61	-0.51	0.02	0.69	0.07	0.66	0.53	0.10	-0.45	1.37	-1.29	0.58	-1.52	0.82
ss316935870	1	20037364	20521885	-0.45	-0.53	-0.39	0.45	-0.01	0.28	0.32	-0.19	-0.79	1.02	-1.17	0.37	-1.52	0.79
rs15204552	1	20086112	20566262	-0.71	-1.14	-0.72	0.52	-0.51	0.09	-0.03	-0.59	-0.86	0.57	-1.36	0.08	-1.86	0.60
rs15204556	1	20086234	20569245	-0.63	-1.03	-0.40	0.46	-0.51	0.10	-0.03	-0.44	-0.47	0.67	-1.27	-0.10	-1.47	0.42
rs13835070	1	20106984	20598761	-0.88	-1.04	-0.17	0.34	-0.76	0.19	-0.11	-0.19	-0.08	0.57	-1.52	-0.35	-1.10	0.10
rs13835067	1	20131237	20612115	-0.82	-1.21	-0.44	0.44	-1.01	-0.12	-0.40	-0.39	-0.26	0.16	-1.33	-0.48	-1.09	-0.16
rs15204698	1	20172156	20654287	-0.71	-1.25	-0.39	0.45	-0.93	0.10	-0.40	-0.40	-0.01	0.01	-1.18	-0.48	-1.13	-0.11
ss316935918	1	20185177	20676935	-0.47	-1.28	-0.40	-0.08	-0.87	-0.11	-0.46	-0.47	0.03	0.00	-0.79	-0.48	-1.13	-0.16
ss316935922	1	20195058	20695847	-0.39	-1.40	-0.47	-0.37	-0.91	-0.27	-0.55	-0.51	-0.03	-0.09	-0.76	-0.35	-1.13	-0.33
rs14797680	1	20238101	20724665	-0.31	-1.07	-0.09	-0.14	-0.65	0.09	-0.25	-0.31	0.06	0.43	-0.72	-0.21	-0.92	-0.29
ss316935928	1	20250714	20738355	-0.03	-1.51	-0.31	-0.32	-0.87	-0.34	-0.70	-0.47	-0.07	0.07	-0.55	-0.06	-1.12	-0.18
rs13835144	1	20284371	20767004	-0.08	-1.59	-0.30	0.08	-0.93	-0.50	-0.94	-0.31	-0.08	-0.12	-0.77	0.10	-1.04	0.00
rs13835157	1	20312239	20787125	-0.12	-1.68	-0.81	-0.10	-0.99	-0.81	-1.14	-0.66	-0.61	-0.43	-0.92	0.21	-1.46	-0.06
rs13835166	1	20350753	20800589	-0.16	-1.41	-0.39	-0.05	-0.80	-0.70	-0.98	-0.25	-0.32	-0.13	-1.09	0.32	-1.06	-0.05
rs15204769	1	20361631	20828053	-0.08	-1.21	-0.02	-0.37	-0.63	-0.57	-0.81	0.15	-0.04	0.08	-1.00	0.39	-0.67	-0.16
rs13835179	1	20401420	20851641	0.17	-1.20	-0.10	0.00	-0.35	-0.45	-0.57	0.12	-0.15	-0.11	-0.69	0.53	-0.64	-0.35
rs13799002	1	20413093	20872479	-0.13	-1.00	-0.13	0.01	-0.25	-0.47	-0.51	-0.11	-0.03	-0.04	-0.87	0.17	-0.44	-0.28
rs15204819	1	20435292	20877453	-0.13	-1.10	-0.34	-0.10	-0.32	-0.67	-0.65	-0.49	-0.18	0.00	-0.81	0.16	-0.57	-0.30
ss316936008	1	20496511	20911855	0.14	-1.20	-0.55	-0.17	-0.18	-0.88	-0.67	-0.69	-0.39	-0.19	-0.55	0.42	-0.82	-0.18
rs13835210	1	20521349	20943013	-0.27	-1.34	-0.75	-0.21	-0.56	-1.06	-0.98	-0.78	-0.55	-0.58	-0.96	0.00	-0.82	-0.40
rs13835212	1	20521885	20961064	-0.49	-1.34	-0.45	-0.13	-0.44	-0.78	-0.78	-0.56	-0.27	-0.23	-1.14	0.12	-0.82	-0.39
rs15204935	1	20566262	20986855	-0.64	-1.37	-0.30	-0.16	-0.39	-0.65	-0.70	-0.51	-0.08	0.00	-1.24	0.33	-0.83	-0.44
ss316936025	1	20569245	20989812	-0.28	-1.28	-0.16	-0.05	-0.11	-0.50	-0.46	-0.48	-0.01	0.38	-0.96	0.66	-0.82	-0.31
rs13835267	1	20598761	21033255	-0.42	-1.28	-0.36	0.22	-0.02	-0.56	-0.43	-0.62	-0.22	0.41	-1.17	0.83	-1.18	-0.20
ss316936038	1	20612115	21061758	-0.35	-1.12	-0.30	0.05	0.10	-0.54	-0.34	-0.59	-0.26	0.35	-1.17	0.96	-1.17	-0.29
rs13835296	1	20654287	21076610	-0.38	-0.73	-0.16	-0.13	0.44	-0.27	-0.01	-0.47	-0.10	0.43	-1.32	1.06	-1.17	-0.33
rs13835308	1	20676935	21104060	-0.51	-0.69	-0.45	-0.16	0.47	-0.48	-0.07	-0.60	-0.54	0.19	-1.58	1.06	-1.59	-0.51
rs13835310	1	20695847	21132853	-0.85	-0.29	-0.35	0.28	0.62	-0.08	0.20	-0.28	-0.60	0.17	-2.18	1.02	-1.34	-0.25
rs13799026	1	20724665	21154223	-0.82	0.17	-0.07	0.41	0.91	0.39	0.58	0.12	-0.44	0.34	-2.16	1.05	-1.03	0.02
rs13835333	1	20738355	21165943	-0.71	-0.09	-0.61	0.58	0.79	0.08	0.37	-0.28	-0.77	-0.11	-2.03	1.10	-1.42	0.16
rs13799028	1	20767004	21199368	-1.08	0.14	-0.30	0.87	0.82	0.40	0.53	-0.08	-0.32	0.11	-2.42	1.09	-1.35	0.18
rs15205085	1	20787125	21208982	-1.02	-0.03	-0.21	0.80	0.74	0.48	0.52	-0.13	-0.24	0.35	-2.28	1.09	-1.63	0.20
rs13835343	1	20800589	21224903	-0.91	0.01	0.13	0.61	0.77	0.73	0.68	0.18	0.13	0.58	-2.16	1.14	-1.54	0.24
rs14797880	1	20828053	21253781	-0.97	0.17	-0.07	0.66	0.72	0.62	0.74	0.07	-0.10	0.55	-2.23	1.09	-1.66	0.34
rs13835363	1	20851641	21266559	-0.80	0.20	-0.03	0.87	0.77	0.81	0.88	0.05	-0.03	0.73	-1.94	1.09	-1.70	0.43
rs14797892	1	20872479	21288079	-0.51	0.13	0.04	0.77	0.68	0.78	0.80	0.12	0.04	0.88	-1.71	1.14	-2.07	0.57
rs13835367	1	20877453	21332756	-0.07	-0.16	-0.34	0.87	0.44	0.58	0.57	-0.06	-0.40	0.50	-1.18	1.26	-2.45	0.43
rs13835391	1	20911855	21348519	-0.01	0.08	-0.19	1.09	0.57	0.77	0.73	0.07	-0.28	0.67	-1.14	1.25	-2.43	0.53
rs14797902	1	20943013	21386343	-0.20	0.30	0.11	1.20	0.58	1.05	0.98	0.18	0.15	0.93	-1.32	1.12	-1.85	0.44
rs13835418	1	20961064	21409495	0.34	0.64	0.18	1.37	0.99	1.15	1.23	0.15	0.24	1.08	-0.84	1.27	-1.77	0.53
rs13835439	1	20986855	21423095	0.18	0.98	0.32	1.29	1.02	1.20	1.28	0.38	0.35	1.08	-0.97	1.10	-1.24	0.69
ss316936099	1	20989812	21457506	-0.28	1.10	0.21	1.19	0.89	1.11	1.16	0.43	0.15	0.91	-1.44	0.74	-0.91	0.67
rs13835449	1	21033255	21461890	-0.27	1.33	0.09	1.33	1.06	1.08	1.23	0.30	0.05	0.83	-1.52	0.62	-0.91	0.72
rs13835451	1	21061758	21495214	-0.13	1.16	-0.14	1.27	0.89	0.99	1.10	0.20	-0.14	0.40	-1.35	0.57	-0.88	0.57
rs13835467	1	21076610	21527248	0.05	1.28	-0.35	1.43	1.04	0.99	1.26	0.06	-0.45	0.49	-1.11	0.69	-0.88	0.80
rs14748223	1	21104060	21555874	0.18	1.34	0.08	1.53	1.05	1.13	1.33	0.36	-0.04	0.73	-0.93	0.75	-0.54	0.95
rs14797961	1	21132853	21581106	0.13	1.11	0.03	1.57	0.75	0.96	1.08	0.37	-0.06	0.56	-0.66	0.37	-0.40	0.88
ss316936132	1	21154223	21587188	0.24	1.03	-0.27	1.49	0.72	0.61	0.91	-0.02	-0.21	0.30	-0.44	0.38	-0.56	0.90
rs13799056	1	21165943	21648511	0.05	0.79	-0.23	1.39	0.46	0.39	0.67	0.01	-0.04	0.17	-0.55	0.09	-0.46	0.60
rs15205470	1	21199368	21664366	0.25	0.87	0.25	1.23	0.60	0.65	0.85	0.40	0.32	0.57	-0.23	0.12	-0.47	0.75
ss316936148	1	21208982	21691678	0.47	0.86	0.14	1.22	0.67	0.66	0.90	0.51	0.03	0.43	0.14	0.09	-0.47	0.77
rs13799063	1	21224903	21697409	0.69	1.03	0.27	0.95	0.89	0.77	1.06	0.74	0.03	0.52	0.35	0.27	-0.07	0.81
ss316936163	1	21253781	21734543	0.76	1.05	0.34	1.15	0.94	0.77	1.07	0.56	0.13	0.76	0.53	0.20	0.19	0.83
rs14797993	1	21266559	21745716	0.82	1.08	0.32	1.12	1.00	0.88	1.01	0.53	0.22	0.58	0.62	0.21	0.24	0.79
rs13835569	1	21288079	21771153	0.87	1.24	0.32	1.02	1.13	0.90	1.09	0.47	0.35	0.43	0.67	0.28	0.30	0.95
rs13835595	1	21332756	21781791	0.85	1.19	0.18	1.09	1.08	0.89	1.13	0.32	0.29	0.31	0.62	0.33	0.54	0.78
ss316936222	1	21348519	21817414	0.86	1.37	0.31	0.93	1.22	1.10	1.30	0.39	0.29	0.70	0.65	0.44	0.59	0.92
rs15205644	1	21386343	21821526	0.72	1.27	0.38	0.73	1.03	1.06	1.18	0.43	0.55	0.48	0.43	0.44	0.77	0.74
rs15205653	1	21409495	21868946	0.80	1.26	0.17	0.73	1.06	0.88	1.01	0.35	0.20	0.34	0.60	0.39	0.50	1.04
rs14798030	1	21423095	21908190	0.46	1.28	0.43	0.51	0.95	0.98	1.00	0.66	0.54	0.30	0.43	0.22	0.61	0.89
ss316936254	1	21457506	21930838	0.69	1.00	0.38	0.71	0.82	1.07	0.97	0.56	0.59	0.15	0.65	0.42	0.44	0.56
rs13835654	1	21461890	21955801	0.98	1.21	0.58	0.85	1.09	1.24	1.20	0.70	0.80	0.39	1.04	0.52	0.55	0.78
ss316936266	1	21495214	21995669	0.77	1.11	0.61	0.73	0.88	1.22	1.08	0.87	0.89	0.03	1.02	0.27	0.57	0.94
ss316936282	1	21527248	22010068	0.78	1.39	0.99	0.73	1.09	1.46	1.32	1.22	1.22	0.33	1.00	0.20	0.80	1.14
rs14707323	1	21555874	22018449	0.78	1.33	1.14	0.67	1.12	1.50	1.29	1.36	1.48	0.33	1.06	0.08	0.54	1.09
rs14742788	1	21581106	22045874	0.74	1.23	0.93	0.73	1.04	1.40	1.19	1.21	1.36	0.20	1.02	0.06	0.41	1.14
ss316936344	1	21587188	22097468	0.80	1.21	1.23	0.38	1.04	1.57	1.28	1.34	1.58	0.60	0.99	0.30	0.29	1.20
rs14798155	1	21648511	22102796	1.02	1.25	1.66	0.38	1.16	1.85	1.48	1.69	1.87	0.98	1.17	0.52	0.28	1.12
rs14740171	1	21664366	22164120	1.18	1.16	1.58	0.43	1.16	1.81	1.46	1.53	1.79	1.12	1.33	0.65	0.01	1.20
ss316936376	1	21691678	22172668	1.14	1.20	1.47	0.64	1.17	1.81	1.46	1.51	1.78	0.83	1.15	0.78	0.21	1.08
ss316936388	1	21697409	22191759	0.99	1.30	1.69	0.73	1.22	1.93	1.55	1.54	1.89	1.11	1.00	0.67	0.35	1.02
rs14717426	1	21734543	22215407	0.71	1.05	1.50	0.95	0.91	1.71	1.29	1.28	1.87	0.76	0.74	0.43	-0.01	0.99
ss316936414	1	21745716	22245992	0.79	1.00	1.40	0.85	0.91	1.54	1.20	1.19	1.73	0.66	0.79	0.37	-0.28	0.99
ss316936444	1	21771153	22269054	0.54	0.67	1.13	0.85	0.55	1.23	0.85	0.91	1.48	0.43	0.59	0.05	-0.59	0.96
rs15205802	1	21781791	22304351	0.38	0.46	0.91	0.94	0.32	0.98	0.59	0.63	1.38	0.19	0.21	0.29	-1.02	0.95
ss316936474	1	21817414	22333683	0.38	0.55	0.93	0.96	0.40	0.95	0.54	0.73	1.32	0.09	0.17	0.03	-0.93	0.99
rs13835724	1	21821526	22368609	0.34	0.52	0.95	1.07	0.36	0.81	0.45	0.73	1.43	-0.08	0.08	0.10	-0.98	0.99
rs14711234	1	21868946	22389010	0.03	0.49	1.04	0.80	0.22	0.77	0.36	0.92	1.38	-0.04	-0.02	-0.45	-0.92	0.91
rs16733776	1	21908190	22402609	-0.35	0.28	0.95	0.45	-0.09	0.56	0.09	0.88	1.28	-0.22	-0.40	-0.80	-0.93	0.58
ss316936524	1	21930838	22440589	-0.38	0.03	0.76	0.48	-0.31	0.42	-0.10	0.76	0.99	-0.27	-0.66	-0.45	-0.90	0.67
rs16733767	1	21955801	22456640	-0.34	0.37	0.78	0.56	0.03	0.40	0.09	0.67	0.86	-0.15	-0.76	-0.32	-0.99	0.81
rs13860001	1	21995669	22513556	-0.52	-0.15	0.56	0.53	-0.44	0.22	-0.28	0.45	0.66	-0.37	-1.17	-0.19	-1.49	0.48
ss316936569	1	22010068	22535250	-0.45	0.08	0.69	0.50	-0.23	0.31	-0.13	0.54	0.82	-0.23	-1.24	0.06	-1.10	0.33
rs14732104	1	22018449	22556131	-0.91	-0.05	0.70	0.48	-0.51	0.30	-0.31	0.53	0.74	-0.08	-1.50	-0.29	-1.33	0.33
rs14732136	1	22045874	22576824	-0.85	-0.09	0.60	0.50	-0.63	0.31	-0.34	0.54	0.61	-0.27	-1.38	-0.36	-0.99	0.48
ss316936624	1	22097468	22599254	-1.29	-0.51	0.41	0.41	-1.14	0.08	-0.75	0.35	0.40	-0.44	-1.68	-0.94	-1.20	0.18
rs13816357	1	22102796	22644540	-1.34	-0.11	0.40	0.88	-0.72	0.16	-0.48	0.31	0.49	-0.41	-1.54	-1.26	-0.98	0.32
rs13802463	1	22164120	22669124	-1.54	-0.09	0.37	1.02	-0.77	0.20	-0.48	0.26	0.53	-0.43	-1.70	-1.45	-0.79	0.04
rs13835913	1	22172668	22684240	-1.42	0.22	0.32	1.22	-0.36	0.34	-0.17	0.32	0.36	-0.44	-1.63	-1.29	-0.61	0.37
rs14798191	1	22191759	22703790	-1.49	0.46	0.09	0.96	-0.19	0.01	-0.23	0.05	-0.05	-0.24	-1.49	-1.52	-0.74	0.38
rs13835947	1	22215407	22742310	-1.74	0.11	-0.35	0.44	-0.62	-0.59	-0.78	-0.21	-0.31	-0.61	-1.74	-1.73	-0.98	0.38
rs13835974	1	22245992	22766194	-1.42	-0.04	-0.12	0.14	-0.63	-0.53	-0.76	0.22	-0.17	-0.67	-1.27	-1.69	-0.90	0.03
ss316936710	1	22269054	22791868	-2.13	-0.46	-0.44	-0.24	-1.22	-0.96	-1.30	0.12	-0.33	-1.25	-1.98	-1.97	-0.99	-0.38
rs15206046	1	22304351	22802053	-1.76	-0.10	-0.01	-0.24	-0.68	-0.41	-0.70	0.56	0.02	-0.83	-1.52	-1.84	-0.62	-0.16
ss316936736	1	22333683	22840196	-1.49	-0.40	-0.18	-0.44	-0.82	-0.64	-0.88	0.47	-0.21	-1.02	-0.86	-2.32	-0.61	-0.59
rs15206125	1	22368609	22877667	-1.47	-0.77	-0.36	-0.64	-1.09	-0.88	-1.14	0.16	-0.25	-0.94	-0.66	-1.84	-1.07	-0.66
rs14798277	1	22389010	22888323	-1.44	-0.97	-0.53	-0.51	-1.22	-0.91	-1.23	0.00	-0.36	-1.14	-0.58	-1.88	-0.98	-0.92
ss316936760	1	22402609	22933637	-0.83	-0.96	-0.82	0.03	-0.98	-0.91	-1.09	-0.24	-0.63	-1.27	-0.13	-1.22	-1.28	-0.57
ss316936770	1	22440589	22949032	-0.68	-0.47	-0.36	0.34	-0.53	-0.41	-0.60	0.11	-0.12	-0.83	-0.02	-1.07	-0.99	-0.30
rs15206178	1	22456640	22967202	-0.48	-0.33	-0.21	0.51	-0.13	-0.09	-0.23	0.19	0.08	-0.67	0.29	-1.14	-0.95	-0.12
rs13836085	1	22513556	23010148	-0.73	-0.46	-0.08	0.35	-0.13	-0.09	-0.22	0.35	0.26	-0.54	0.09	-1.26	-0.85	0.11
ss316936810	1	22535250	23026298	-0.49	-0.39	0.09	0.30	-0.01	0.03	-0.09	0.49	0.32	-0.17	0.45	-1.44	-0.86	0.22
ss316936822	1	22556131	23052484	-0.27	-0.65	0.07	0.47	-0.11	0.08	-0.11	0.56	0.09	-0.05	0.68	-1.33	-0.98	0.13
rs13745887	1	22576824	23072700	-0.08	-0.97	-0.34	0.21	-0.25	-0.42	-0.41	0.21	-0.36	-0.13	0.87	-1.25	-1.12	-0.14
rs13836127	1	22599254	23103467	0.01	-0.92	-0.52	0.17	-0.18	-0.54	-0.46	-0.10	-0.42	-0.19	0.81	-1.13	-1.14	-0.05
rs13836154	1	22644540	23139633	0.20	-0.85	-0.48	-0.10	-0.06	-0.62	-0.41	-0.03	-0.56	0.09	0.97	-0.94	-1.14	0.05
rs13836177	1	22669124	23178835	0.27	-1.04	-0.45	-0.21	-0.26	-0.54	-0.49	0.10	-0.74	0.05	0.83	-0.47	-0.93	-0.23
rs15206373	1	22684240	23197814	0.20	-1.44	-0.99	-0.29	-0.54	-0.98	-0.86	-0.33	-1.24	-0.23	0.87	-0.72	-1.16	-0.08
rs13836206	1	22703790	23202216	0.06	-1.85	-1.28	-0.43	-0.99	-1.36	-1.32	-0.66	-1.42	-0.53	0.83	-1.04	-1.41	-0.37
rs13836218	1	22742310	23234480	0.20	-2.11	-1.15	-0.29	-1.09	-1.21	-1.30	-0.77	-1.16	-0.26	1.02	-1.04	-1.53	-0.13
rs14798395	1	22766194	23258172	0.51	-1.75	-0.92	0.16	-0.69	-0.68	-0.83	-0.57	-0.74	-0.35	1.24	-0.72	-1.15	-0.29
rs15206482	1	22791868	23305096	0.60	-1.43	-1.18	0.52	-0.44	-0.59	-0.65	-1.11	-0.90	-0.23	1.27	-0.69	-1.18	0.18
ss316936896	1	22802053	23356215	1.07	-0.94	-0.96	1.00	0.10	-0.14	-0.13	-1.08	-0.67	0.15	1.58	-0.05	-0.87	0.53
rs13836268	1	22840196	23391614	1.03	-1.05	-1.03	0.97	0.14	-0.18	-0.14	-1.36	-0.58	0.16	1.56	-0.12	-0.88	0.40
rs13836288	1	22877667	23400888	1.05	-0.54	-0.56	1.19	0.46	0.24	0.24	-0.83	-0.48	0.61	1.47	0.19	-0.48	0.58
rs13836297	1	22888323	23432579	0.94	-0.56	-0.64	1.13	0.40	0.17	0.17	-0.86	-0.58	0.56	1.46	-0.11	-0.48	0.56
ss316936938	1	22933637	23448188	0.82	-0.48	-0.21	0.87	0.39	0.31	0.23	-0.47	-0.25	1.01	1.39	-0.34	-0.28	0.49
rs16714408	1	22949032	23473787	0.88	-0.19	0.13	0.79	0.58	0.55	0.45	-0.38	-0.04	1.05	1.46	-0.32	0.01	0.60
rs15206527	1	22967202	23511923	1.08	-0.28	0.15	0.79	0.70	0.56	0.53	-0.31	-0.14	1.16	1.65	-0.21	-0.05	0.72
rs13836337	1	23010148	23531481	1.25	-0.24	0.14	0.78	0.64	0.46	0.44	-0.48	-0.01	1.20	1.74	-0.19	0.12	0.60
ss316936950	1	23026298	23578505	1.46	-0.10	0.20	0.91	0.66	0.56	0.48	-0.57	-0.08	1.15	1.90	-0.11	0.28	0.57
rs13836341	1	23052484	23608588	1.42	-0.07	0.12	0.95	0.64	0.51	0.45	-0.61	-0.04	0.85	1.88	-0.19	0.28	0.61
rs13836356	1	23072700	23641726	1.45	0.11	0.24	0.70	0.80	0.49	0.54	-0.72	0.19	1.10	1.85	-0.22	0.37	0.80
ss316936968	1	23103467	23666919	1.52	0.15	0.28	0.74	0.85	0.55	0.59	-0.73	0.43	0.92	1.87	-0.03	0.40	0.82
rs13836399	1	23139633	23699331	1.42	0.04	0.49	0.85	0.84	0.65	0.63	-0.44	0.63	0.95	1.84	-0.04	0.36	0.71
rs13836411	1	23178835	23713136	1.47	0.07	0.34	1.09	0.89	0.65	0.66	-0.54	0.60	0.57	1.85	0.16	0.35	0.74
rs13836419	1	23197814	23733703	1.47	-0.05	-0.01	1.16	0.82	0.35	0.48	-0.98	0.55	0.25	1.88	0.02	0.14	0.86
ss316936996	1	23202216	23769902	1.38	0.03	0.42	1.03	0.82	0.58	0.58	-0.44	0.85	0.62	1.75	0.20	0.16	0.95
ss316937005	1	23234480	23785995	1.30	-0.06	0.56	1.03	0.72	0.68	0.57	-0.31	1.09	0.52	1.65	0.20	0.17	0.80
ss316937015	1	23258172	23813581	1.29	-0.30	0.37	0.99	0.55	0.53	0.40	-0.28	0.94	-0.01	1.59	0.30	0.18	0.53
rs13745947	1	23305096	23821641	1.21	-0.44	0.26	0.94	0.41	0.30	0.21	-0.38	0.83	-0.08	1.46	0.39	0.07	0.67
rs16029188	1	23356215	23855861	1.15	-0.40	0.66	0.92	0.40	0.49	0.31	0.02	1.08	-0.03	1.48	0.24	0.37	0.43
rs16699794	1	23391614	23880819	1.10	-0.21	0.87	0.65	0.50	0.66	0.44	0.31	1.21	0.20	1.43	0.20	0.45	0.47
rs14699132	1	23400888	23894075	1.08	-0.49	0.59	0.82	0.07	0.34	0.03	0.15	0.87	-0.13	1.39	0.22	0.16	0.36
rs13836526	1	23432579	23925187	0.92	-0.94	0.23	0.38	-0.32	-0.14	-0.43	-0.08	0.63	-0.66	1.37	-0.22	-0.09	0.12
rs13836511	1	23448188	23942553	0.76	-0.99	0.18	0.33	-0.44	-0.21	-0.52	-0.10	0.57	-0.78	1.19	-0.30	-0.04	0.02
rs13836507	1	23473787	23967005	0.88	-0.86	-0.16	0.64	-0.29	-0.30	-0.48	-0.23	0.18	-1.27	1.27	-0.11	0.00	0.16
ss316937064	1	23511923	23979551	0.78	-1.14	-0.70	0.71	-0.53	-0.72	-0.81	-0.43	-0.28	-1.47	1.19	-0.22	-0.20	-0.01
ss316937076	1	23531481	24005849	0.88	-1.28	-0.91	0.68	-0.71	-0.73	-0.93	-0.49	-0.56	-1.79	1.20	0.00	-0.33	-0.06
rs13836591	1	23578505	24040697	0.35	-1.65	-1.15	0.30	-1.25	-1.11	-1.40	-0.68	-0.95	-1.79	0.86	-0.47	-0.80	-0.07
rs13836597	1	23608588	24050852	0.36	-2.06	-1.52	0.34	-1.56	-1.38	-1.71	-0.72	-1.19	-1.94	0.69	-0.77	-1.27	-0.07
rs13836603	1	23641726	24066179	0.47	-2.09	-1.66	0.29	-1.53	-1.50	-1.75	-0.79	-1.33	-2.13	0.70	-0.47	-1.27	-0.11
rs13836609	1	23666919	24096403	0.41	-2.61	-1.98	0.16	-1.93	-1.81	-2.12	-0.85	-1.71	-2.61	0.79	-0.53	-1.69	-0.38
rs13745976	1	23699331	24124074	0.51	-2.45	-1.99	0.50	-1.77	-1.65	-1.95	-0.86	-1.79	-2.46	0.80	-0.31	-1.58	-0.29
rs14730131	1	23713136	24132542	0.45	-2.80	-2.62	0.26	-2.22	-2.29	-2.53	-1.33	-2.50	-2.88	0.86	-0.60	-1.87	-0.47
rs13836660	1	23733703	24147834	0.15	-2.71	-2.32	0.23	-2.34	-2.08	-2.51	-1.31	-1.90	-2.70	0.60	-0.91	-1.64	-0.58
rs16693602	1	23769902	24186010	0.17	-2.24	-2.14	-0.02	-2.00	-1.77	-2.08	-1.05	-1.76	-2.72	0.59	-0.89	-1.53	-0.50
rs14798735	1	23785995	24190250	0.34	-2.21	-2.40	0.22	-1.68	-1.83	-1.91	-1.25	-1.82	-3.26	0.81	-0.86	-1.56	-0.42
rs13836671	1	23813581	24210375	0.48	-1.47	-2.14	0.27	-1.11	-1.42	-1.37	-0.95	-1.82	-2.72	0.87	-0.53	-1.07	0.09
ss316937158	1	23821641	24237052	0.52	-1.08	-1.85	0.44	-0.80	-1.13	-1.08	-0.83	-1.58	-2.20	0.82	-0.43	-0.97	0.37
ss316937191	1	23855861	24273114	0.52	-0.85	-1.60	0.66	-0.54	-0.83	-0.78	-0.68	-1.34	-1.91	0.89	-0.58	-1.12	0.26
ss316937219	1	23880819	24293410	0.59	-0.93	-2.01	0.66	-0.50	-1.11	-0.88	-1.01	-1.61	-1.77	0.89	-0.37	-1.45	0.42
rs13836737	1	23894075	24299339	0.52	-1.00	-1.90	0.91	-0.48	-1.06	-0.83	-0.85	-1.69	-1.74	0.92	-0.64	-1.37	0.39
ss316937261	1	23925187	24329775	0.53	-0.85	-1.36	0.73	-0.36	-0.59	-0.54	-0.48	-1.26	-1.22	0.91	-0.56	-1.09	0.37
ss316937271	1	23942553	24337242	0.70	-0.81	-1.36	1.09	-0.26	-0.41	-0.40	-0.60	-1.18	-1.13	1.06	-0.43	-1.22	0.55
ss316937293	1	23967005	24375623	0.90	-0.47	-1.18	1.24	0.06	-0.21	-0.13	-0.41	-1.18	-0.80	1.09	-0.14	-1.17	0.92
rs13836827	1	23979551	24383116	0.94	-0.53	-1.06	1.24	0.05	-0.14	-0.11	-0.42	-1.07	-0.53	1.02	-0.17	-1.33	0.95
rs13836842	1	24005849	24413305	0.82	-0.27	-0.63	1.14	0.17	0.28	0.16	-0.06	-0.68	-0.22	0.89	-0.30	-0.98	1.02
ss316937381	1	24040697	24425273	0.62	-0.48	-0.88	1.16	-0.06	0.12	-0.06	-0.33	-0.78	-0.55	0.75	-0.56	-1.14	0.88
rs13746074	1	24050852	24442144	1.08	-0.27	-0.79	1.46	0.31	0.32	0.25	-0.27	-0.64	-0.54	1.16	-0.05	-1.14	1.07
ss316937426	1	24066179	24472675	0.76	-0.03	-0.57	1.44	0.34	0.48	0.33	-0.22	-0.28	-0.35	1.02	-0.04	-0.65	1.01
rs13836973	1	24096403	24493554	0.74	-0.07	-0.21	1.57	0.30	0.77	0.45	0.17	-0.04	-0.03	1.03	-0.11	-0.64	0.94
rs13837109	1	24124074	24504807	0.62	0.03	0.08	1.86	0.31	1.10	0.62	0.35	0.24	0.08	0.85	-0.10	-0.55	0.99
rs13837124	1	24132542	24531335	0.60	0.04	0.21	1.61	0.31	1.05	0.61	0.47	0.33	0.25	0.75	-0.48	-0.28	0.79
rs13837142	1	24147834	24574329	0.46	0.30	0.65	1.48	0.44	1.26	0.79	0.82	0.78	0.52	0.43	-0.26	-0.02	0.93
rs15207831	1	24186010	24576291	0.64	0.55	0.76	1.52	0.83	1.34	1.06	1.06	0.78	0.55	0.58	-0.01	0.21	1.03
rs15207845	1	24190250	24616650	0.31	0.25	0.54	1.55	0.50	1.03	0.67	0.85	0.51	0.49	0.29	-0.35	0.20	0.92
rs14799072	1	24210375	24616668	0.35	0.46	0.40	1.57	0.62	1.02	0.73	0.61	0.40	0.48	0.30	-0.29	0.28	0.91
rs13837309	1	24237052	24637666	0.38	0.03	0.07	1.66	0.34	0.72	0.41	0.27	0.13	0.19	0.44	-0.52	-0.03	0.59
rs14799123	1	24273114	24677939	0.42	0.11	0.15	1.53	0.41	0.91	0.59	0.45	0.19	0.09	0.52	-0.76	0.19	0.42
ss316937591	1	24293410	24689738	0.64	0.01	0.08	1.39	0.37	0.94	0.66	0.35	-0.06	0.30	0.68	-0.43	0.51	0.43
rs15208040	1	24299339	24720853	0.52	0.23	0.34	1.44	0.42	1.17	0.79	0.65	0.17	0.43	0.58	-0.54	0.64	0.25
rs13837416	1	24329775	24740463	0.67	-0.27	0.03	1.30	0.10	0.87	0.45	0.32	0.06	0.12	0.68	-0.30	0.29	-0.11
rs13837431	1	24337242	24806533	0.86	-0.06	0.08	1.38	0.32	0.79	0.53	0.43	0.20	0.09	0.75	-0.29	0.44	0.04
ss316937669	1	24375623	24828758	0.94	0.17	0.50	1.24	0.56	1.00	0.77	0.63	0.62	0.54	0.66	0.08	0.80	-0.04
ss316937675	1	24383116	24849291	1.01	0.32	0.68	1.37	0.72	1.19	0.98	0.74	0.73	0.54	0.70	-0.06	1.02	-0.19
rs13837546	1	24413305	24867665	0.74	0.30	0.48	1.15	0.58	0.94	0.79	0.56	0.64	0.15	0.40	0.00	0.87	0.02
rs13837587	1	24425273	24903946	0.73	0.36	0.51	1.19	0.62	0.82	0.76	0.56	0.68	0.33	0.46	-0.15	0.81	-0.01
rs13837617	1	24442144	24935387	0.79	0.61	0.84	1.05	0.82	0.89	0.90	0.78	1.11	0.56	0.51	-0.04	1.11	0.02
rs15208434	1	24472675	24958384	0.51	0.60	1.07	1.05	0.69	1.06	0.90	1.10	1.29	0.60	0.15	-0.19	1.26	-0.16
ss316937801	1	24493554	24982199	0.82	0.19	0.69	1.04	0.55	0.78	0.69	0.87	0.90	0.08	0.47	0.14	0.96	-0.47
rs13837699	1	24504807	24992278	0.69	0.41	0.58	1.01	0.64	0.70	0.71	0.76	0.77	0.07	0.24	0.15	1.18	-0.40
rs13837714	1	24531335	25017670	0.79	0.29	0.31	0.68	0.68	0.35	0.58	0.46	0.54	0.15	0.32	0.31	1.11	-0.53
rs13837752	1	24574329	25040089	0.66	0.42	0.50	0.98	0.72	0.62	0.72	0.62	0.71	0.12	0.23	0.57	1.04	-0.14
rs13746326	1	24576291	25060262	0.91	0.33	0.12	1.34	0.75	0.51	0.68	0.34	0.32	-0.20	0.57	0.69	1.07	-0.37
ss316937847	1	24616650	25086241	0.91	0.02	0.12	1.04	0.40	0.38	0.41	0.43	0.18	-0.11	0.63	0.60	0.91	-0.63
ss316937849	1	24616668	25108086	1.00	0.01	0.55	0.96	0.44	0.65	0.56	0.64	0.61	0.46	0.67	0.78	0.82	-0.52
rs13837806	1	24637666	25127472	0.99	-0.12	0.52	0.99	0.23	0.57	0.40	0.73	0.56	0.34	0.65	0.79	0.80	-0.38
rs14799385	1	24677939	25135469	1.12	0.28	0.96	0.91	0.63	0.85	0.77	1.07	0.99	0.77	0.68	1.05	0.84	-0.24
rs15208864	1	24689738	25169238	0.76	-0.03	0.83	0.79	0.24	0.49	0.35	0.93	0.89	0.66	0.40	0.82	0.75	-0.44
rs13837906	1	24720853	25188486	0.55	0.09	0.98	0.86	0.28	0.56	0.32	1.09	1.04	0.62	0.23	0.57	0.66	-0.36
rs13837921	1	24740463	25198883	0.36	0.00	0.64	0.85	0.13	0.28	0.11	0.75	0.81	0.16	-0.01	0.47	0.62	-0.05
rs15209088	1	24806533	25230318	0.31	0.25	0.78	1.07	0.32	0.53	0.35	0.85	0.91	0.43	-0.16	0.49	0.67	0.31
rs13838013	1	24828758	25236662	0.34	0.18	0.54	1.00	0.32	0.47	0.32	0.60	0.68	0.24	-0.03	0.72	0.45	0.39
rs13838027	1	24849291	25263993	0.20	0.24	0.31	0.87	0.41	0.53	0.40	0.52	0.43	0.07	-0.12	0.60	0.21	0.71
ss316937989	1	24867665	25298527	0.04	-0.16	-0.17	0.46	0.05	0.01	-0.10	0.17	0.17	-0.40	0.02	0.55	-0.12	0.54
rs13838170	1	24903946	25305378	0.18	-0.28	-0.18	0.23	0.00	-0.09	-0.17	0.18	0.15	-0.45	0.35	0.33	-0.12	0.35
rs13838203	1	24935387	25340278	-0.16	-0.90	-0.63	-0.21	-0.57	-0.61	-0.76	-0.15	-0.19	-1.08	-0.03	0.17	-0.48	0.00
ss316938059	1	24958384	25356661	-0.45	-0.89	-0.68	-0.24	-0.47	-0.67	-0.73	-0.14	-0.40	-0.94	-0.39	0.08	-0.74	0.15
rs13746451	1	24982199	25377008	-0.20	-1.10	-1.08	-0.08	-0.51	-0.89	-0.86	-0.44	-0.79	-1.30	0.00	0.05	-0.97	0.08
rs13838282	1	24992278	25388310	-0.55	-0.69	-0.98	-0.37	-0.39	-0.99	-0.84	-0.36	-0.74	-1.13	-0.40	-0.11	-0.62	0.32
ss316938121	1	25017670	25409877	-0.26	-0.90	-1.16	-0.18	-0.39	-1.06	-0.88	-0.68	-0.72	-1.39	-0.12	0.14	-0.96	0.34
rs13746477	1	25040089	25447345	-0.15	-0.88	-1.22	0.10	-0.42	-0.98	-0.86	-0.71	-0.67	-1.72	0.03	0.12	-0.95	0.37
rs10729928	1	25060262	25462428	0.04	-1.27	-1.82	0.10	-0.59	-1.42	-1.16	-1.13	-1.11	-2.32	0.23	0.19	-1.27	0.11
rs13838400	1	25086241	25474915	0.12	-1.14	-1.74	0.07	-0.47	-1.38	-1.08	-1.22	-0.99	-2.01	0.27	0.17	-1.50	0.44
rs13746500	1	25108086	25494981	0.23	-0.88	-1.65	0.38	-0.25	-1.16	-0.84	-1.42	-1.00	-1.89	0.41	0.19	-1.60	0.84
ss316938213	1	25127472	25524087	0.43	-0.62	-1.74	0.27	0.14	-0.99	-0.51	-1.44	-1.11	-1.94	0.56	0.41	-1.78	0.80
rs15209793	1	25135469	25542267	0.42	-0.48	-1.27	-0.16	0.23	-0.84	-0.38	-1.14	-0.72	-1.24	0.45	0.55	-1.34	0.62
ss316938255	1	25169238	25555492	0.09	-1.04	-1.91	-0.40	-0.33	-1.40	-0.99	-1.65	-1.26	-1.92	0.15	0.28	-1.50	0.47
ss316938263	1	25188486	25594705	0.46	-0.85	-1.58	-0.13	0.05	-0.88	-0.52	-1.39	-0.90	-1.69	0.49	0.61	-1.61	0.80
ss316938279	1	25198883	25614297	0.47	-0.89	-1.54	-0.44	-0.05	-1.04	-0.67	-1.27	-0.79	-1.59	0.52	0.59	-1.61	0.95
rs13838617	1	25230318	25621076	0.78	-1.04	-1.57	-0.46	0.06	-1.06	-0.62	-1.32	-0.87	-1.46	0.80	0.88	-1.88	0.93
rs13838625	1	25236662	25658871	0.70	-1.03	-1.91	-0.57	0.10	-1.26	-0.68	-1.57	-1.18	-1.91	0.73	0.85	-2.00	1.02
rs13746572	1	25263993	25669954	0.64	-1.15	-2.04	-0.69	0.05	-1.29	-0.73	-1.79	-1.16	-2.02	0.68	0.80	-2.19	1.04
rs13838711	1	25298527	25682194	0.80	-0.96	-1.85	-0.44	0.10	-1.26	-0.68	-1.60	-1.04	-1.80	0.77	0.84	-1.92	1.00
rs13838715	1	25305378	25747253	0.57	-0.66	-1.45	-0.60	0.18	-1.02	-0.54	-1.18	-0.69	-1.56	0.46	0.79	-1.71	1.20
rs13746604	1	25340278	25751284	0.42	-0.39	-1.05	-0.14	0.30	-0.42	-0.09	-0.94	-0.26	-1.11	0.22	0.83	-1.21	1.12
ss316938419	1	25356661	25771822	0.84	0.01	-0.57	0.35	0.83	0.20	0.54	-0.55	0.19	-0.67	0.53	1.27	-1.03	1.47
rs13838772	1	25377008	25811603	1.07	-0.13	-0.49	0.67	0.79	0.40	0.61	-0.68	0.30	-0.48	0.75	1.46	-0.88	1.31
rs14799956	1	25388310	25819616	0.96	0.03	-0.02	0.52	1.03	0.65	0.93	-0.32	0.66	-0.01	0.53	1.52	-0.88	1.50
rs13838804	1	25409877	25850292	0.98	0.00	0.37	0.30	1.02	0.95	1.06	-0.12	1.04	0.45	0.55	1.55	-1.08	1.59
rs13838840	1	25447345	25892949	0.78	0.16	0.79	0.19	1.20	1.19	1.27	0.29	1.34	0.80	0.31	1.43	-0.92	1.66
rs13838858	1	25462428	25905534	0.73	0.15	0.76	0.23	1.18	1.19	1.24	0.25	1.34	0.78	0.31	1.36	-0.93	1.65
rs13838880	1	25474915	25928026	0.67	0.57	1.12	0.19	1.42	1.48	1.51	0.58	1.58	1.25	0.37	1.22	-0.64	1.70
rs13838911	1	25494981	25947735	0.61	0.50	1.22	0.08	1.35	1.51	1.49	0.68	1.57	1.47	0.35	1.18	-0.56	1.58
rs13838947	1	25524087	25948720	0.69	0.56	1.23	0.07	1.44	1.51	1.53	0.58	1.73	1.65	0.31	1.40	-0.45	1.58
rs13838975	1	25542267	25996053	0.70	0.59	1.25	0.34	1.36	1.43	1.45	0.62	1.73	1.68	0.38	1.35	-0.20	1.70
rs13838999	1	25555492	26023743	0.72	0.50	1.05	0.64	1.32	1.38	1.40	0.49	1.57	1.41	0.53	1.21	-0.40	1.74
rs13746685	1	25594705	26044248	0.99	0.73	1.21	0.90	1.58	1.57	1.63	0.68	1.64	1.58	0.75	1.42	-0.20	1.86
ss316938587	1	25614297	26052352	0.96	0.68	1.25	0.85	1.49	1.47	1.53	0.78	1.56	1.72	0.71	1.41	-0.03	1.70
rs13839043	1	25621076	26079413	0.97	0.66	1.22	1.05	1.48	1.50	1.54	0.75	1.42	1.72	0.67	1.49	-0.08	1.71
ss316938617	1	25658871	26114236	0.96	0.66	1.50	0.91	1.48	1.70	1.65	1.00	1.69	1.94	0.65	1.47	-0.05	1.72
rs13839090	1	25669954	26128232	1.05	0.72	1.79	0.76	1.45	1.80	1.68	1.36	1.89	2.09	0.85	1.42	0.05	1.72
rs15210644	1	25682194	26154482	0.97	0.86	2.00	0.94	1.44	1.85	1.71	1.61	2.07	2.24	0.79	1.33	0.40	1.56
ss316938641	1	25747253	26172760	0.70	0.56	1.92	0.88	1.16	1.67	1.48	1.53	1.98	2.19	0.49	1.35	0.05	1.52
rs13839139	1	25751284	26181611	0.83	0.34	1.70	0.92	1.07	1.50	1.36	1.26	1.79	2.05	0.70	1.32	0.03	1.27
rs13839183	1	25771822	26203973	0.99	0.48	1.85	0.73	1.23	1.48	1.36	1.44	1.77	2.10	0.88	1.40	-0.27	1.23
rs13839204	1	25811603	26237323	1.04	0.52	1.66	0.59	1.18	1.35	1.24	1.12	1.59	2.05	0.97	1.42	-0.27	1.18
rs13839223	1	25819616	26248224	0.88	0.66	1.43	0.14	1.10	1.02	1.05	1.04	1.37	1.76	0.89	1.18	-0.16	1.29
ss316938685	1	25850292	26282475	1.05	0.70	1.07	0.28	1.02	0.79	0.83	0.63	1.04	1.63	1.07	1.27	-0.16	1.24
rs13839342	1	25892949	26310931	1.23	0.62	0.75	0.51	1.04	0.51	0.71	0.37	0.66	1.44	1.34	1.26	-0.30	1.24
rs13839353	1	25905534	26328088	1.28	0.68	0.27	0.53	0.91	0.13	0.48	-0.04	0.23	1.08	1.42	1.27	-0.35	1.35
ss316938713	1	25928026	26352926	1.24	1.07	0.27	0.28	1.16	0.03	0.61	-0.05	0.24	1.10	1.40	1.19	0.00	1.50
rs13839372	1	25947735	26373883	1.13	0.68	0.02	0.09	0.80	-0.33	0.23	-0.31	0.00	0.93	1.25	1.17	-0.26	1.44
rs14800394	1	25948720	26387502	1.14	0.63	0.17	0.17	0.77	-0.17	0.27	-0.01	0.12	0.88	1.26	1.11	-0.12	1.27
ss316938759	1	25996053	26408653	1.14	0.47	-0.23	0.18	0.63	-0.34	0.09	-0.14	-0.42	0.48	1.28	1.02	-0.35	1.24
rs13839468	1	26023743	26438633	1.16	0.27	-0.48	0.26	0.60	-0.50	0.00	-0.38	-0.64	0.26	1.29	1.07	-0.61	1.29
ss316938777	1	26044248	26454195	1.27	0.25	-0.47	0.38	0.64	-0.41	0.07	-0.60	-0.59	0.55	1.32	1.18	-0.80	1.39
ss316938787	1	26052352	26465038	1.15	0.02	-0.70	0.13	0.36	-0.68	-0.22	-0.83	-0.74	0.30	1.32	0.93	-1.00	1.26
rs13839575	1	26079413	26498498	0.92	0.02	-0.75	-0.17	0.23	-0.84	-0.37	-0.96	-0.61	0.15	1.10	0.74	-1.00	1.25
rs13839630	1	26114236	26509743	0.87	-0.33	-1.34	-0.35	-0.04	-1.38	-0.76	-1.53	-0.92	-0.51	1.09	0.61	-1.09	0.89
ss316938897	1	26128232	26526380	0.71	-0.33	-1.72	-0.29	-0.18	-1.86	-1.09	-1.65	-1.41	-0.91	0.96	0.48	-1.04	0.86
rs13839706	1	26154482	26561933	0.63	-0.37	-1.96	-0.31	-0.23	-2.05	-1.21	-1.84	-1.56	-1.00	0.87	0.41	-1.00	0.80
rs14800609	1	26172760	26589642	0.74	-0.24	-2.19	-0.62	-0.09	-1.95	-1.04	-2.14	-1.92	-0.88	0.87	0.66	-1.04	0.94
rs13839736	1	26181611	26612603	0.88	-0.10	-2.09	-0.32	0.21	-1.75	-0.76	-2.34	-1.82	-0.87	1.04	0.71	-1.03	0.95
rs14800657	1	26203973	26657115	0.79	-0.04	-1.88	-0.05	0.21	-1.49	-0.65	-2.04	-1.79	-0.63	0.89	0.78	-0.97	0.96
rs13746920	1	26237323	26684319	0.86	-0.05	-2.32	0.13	0.24	-1.70	-0.73	-2.55	-1.74	-0.90	0.92	0.89	-0.63	1.18
rs13746923	1	26248224	26710131	0.72	-0.38	-2.32	-0.04	-0.05	-2.05	-1.08	-2.49	-1.65	-1.08	0.90	0.55	-0.64	0.88
rs10731631	1	26282475	26720913	0.73	-0.43	-2.04	0.24	-0.06	-1.72	-0.96	-2.23	-1.40	-0.91	0.90	0.57	-0.71	0.88
rs13839888	1	26310931	26755345	0.54	-0.52	-1.60	0.23	-0.22	-1.40	-0.93	-1.84	-0.99	-0.54	0.74	0.37	-0.57	0.75
rs13839897	1	26328088	26760788	0.06	-0.72	-1.72	0.32	-0.59	-1.47	-1.18	-1.89	-1.12	-0.79	0.24	0.06	-0.57	0.48
rs13839921	1	26352926	26798458	-0.08	-0.48	-1.52	0.34	-0.42	-1.29	-1.01	-1.79	-0.91	-0.51	-0.03	0.12	-0.23	0.45
rs13839960	1	26373883	26819272	0.03	-0.51	-1.02	0.38	-0.39	-0.81	-0.73	-1.19	-0.54	-0.23	0.00	0.30	-0.23	0.40
rs13746991	1	26387502	26834213	0.19	-0.21	-0.99	0.54	-0.05	-0.61	-0.43	-1.27	-0.50	-0.05	0.22	0.37	-0.22	0.63
rs13840040	1	26408653	26852972	0.10	0.10	-0.98	0.52	0.18	-0.62	-0.28	-1.42	-0.32	-0.34	0.00	0.58	-0.16	0.92
rs13840096	1	26438633	26876803	-0.04	0.16	-0.43	0.48	0.15	-0.37	-0.17	-0.86	0.02	-0.08	-0.12	0.50	0.19	0.66
ss316939167	1	26454195	26885642	-0.05	0.07	-0.09	0.48	-0.01	-0.07	-0.13	-0.41	0.26	0.15	-0.01	0.32	0.20	0.51
rs13840138	1	26465038	26917895	-0.30	0.23	0.18	0.13	0.14	-0.04	-0.03	0.01	0.46	0.04	-0.13	0.10	0.14	0.21
rs14800862	1	26498498	26936005	-0.39	0.64	0.62	-0.06	0.42	0.24	0.27	0.50	0.88	0.28	-0.30	0.14	0.30	0.23
rs13840204	1	26509743	26953531	-0.08	0.56	0.37	0.18	0.47	0.12	0.24	0.22	0.54	0.26	0.02	0.37	0.01	0.39
rs13840237	1	26526380	26979119	-0.04	0.59	0.72	0.51	0.51	0.53	0.44	0.63	0.87	0.49	0.02	0.47	-0.05	0.52
rs13747106	1	26561933	27010562	-0.15	0.81	0.98	0.27	0.64	0.66	0.58	0.89	1.11	0.73	-0.09	0.39	0.01	0.21
ss316939295	1	26589642	27021802	-0.27	0.99	0.86	0.00	0.74	0.87	0.77	0.75	0.91	0.80	-0.25	0.36	0.02	-0.08
rs15212454	1	26612603	27048663	-0.66	0.68	0.71	-0.25	0.37	0.39	0.31	0.66	0.92	0.38	-0.55	-0.01	-0.01	-0.47
ss316939363	1	26657115	27074141	-0.55	0.84	0.85	-0.40	0.41	0.57	0.41	0.92	1.10	0.28	-0.32	-0.12	0.40	-0.41
ss316939387	1	26684319	27079761	-0.17	1.12	1.11	-0.09	0.76	0.89	0.80	1.06	1.45	0.30	0.05	0.05	0.56	0.00
rs13840439	1	26710131	27111068	-0.28	0.89	1.18	0.07	0.51	0.98	0.72	1.25	1.33	0.48	0.09	-0.26	0.29	-0.09
ss316939419	1	26720913	27172510	-0.66	0.82	1.05	-0.02	0.34	0.85	0.57	1.20	1.11	0.41	-0.31	-0.47	0.17	-0.07
ss316939457	1	26755345	27184595	-0.79	0.81	1.17	-0.33	0.27	0.85	0.54	1.23	1.24	0.67	-0.47	-0.52	0.19	-0.29
ss316939461	1	26760788	27201939	-1.05	0.82	1.22	-0.99	0.21	0.68	0.43	1.30	1.36	0.52	-0.72	-0.72	0.33	-0.46
rs15212991	1	26798458	27226490	-0.90	0.98	1.56	-1.39	0.40	0.89	0.63	1.61	1.74	0.84	-0.55	-0.64	0.63	-0.50
ss316939499	1	26819272	27247027	-0.76	0.76	1.54	-1.70	0.22	0.78	0.48	1.61	1.75	0.69	-0.38	-0.60	0.29	-0.47
rs13840555	1	26834213	27295738	-0.80	0.73	1.39	-1.83	0.18	0.53	0.29	1.42	1.58	0.78	-0.48	-0.53	0.12	-0.46
ss316939539	1	26852972	27316410	-1.24	0.81	1.35	-1.89	0.05	0.39	0.16	1.51	1.54	0.46	-0.86	-0.94	0.48	-0.53
rs13840621	1	26876803	27351930	-1.73	0.61	1.27	-2.44	-0.33	0.17	-0.17	1.43	1.54	0.50	-1.17	-1.55	0.50	-0.98
rs13840648	1	26885642	27372787	-2.37	0.40	0.86	-2.96	-0.71	-0.36	-0.65	1.11	1.32	0.08	-1.76	-2.05	0.29	-1.13
ss316939609	1	26917895	27384653	-2.28	0.37	0.76	-3.00	-0.72	-0.51	-0.73	0.79	1.32	-0.12	-1.74	-1.88	0.28	-1.18
ss316939629	1	26936005	27414286	-2.19	0.16	0.74	-3.04	-1.04	-0.56	-0.93	0.78	1.32	-0.13	-1.63	-1.84	0.58	-1.27
rs13840709	1	26953531	27417298	-1.76	-0.30	0.50	-2.57	-1.29	-0.65	-1.11	0.51	1.10	-0.20	-1.29	-1.44	0.44	-1.28
ss316939679	1	26979119	27455963	-1.67	-0.03	0.65	-2.30	-1.03	-0.44	-0.86	0.79	1.14	-0.17	-1.20	-1.39	0.77	-1.26
rs13747282	1	27010562	27484023	-2.06	0.30	0.26	-3.00	-0.87	-1.01	-1.03	0.40	0.76	-0.37	-1.57	-1.73	0.77	-1.39
ss316939732	1	27021802	27507956	-2.19	-0.01	-0.18	-2.85	-1.21	-1.36	-1.39	-0.06	0.40	-0.75	-1.65	-1.91	0.67	-1.05
rs13840850	1	27048663	27528479	-2.59	-0.61	-0.43	-2.74	-1.86	-2.12	-2.18	-0.25	0.30	-1.27	-2.01	-2.27	0.53	-1.21
rs15213708	1	27074141	27537855	-2.28	-0.72	-0.34	-2.30	-1.82	-1.88	-2.05	-0.22	0.18	-0.70	-1.73	-2.00	0.25	-0.98
ss316939765	1	27079761	27570133	-3.06	-1.05	-0.92	-2.74	-2.39	-2.74	-2.79	-0.67	-0.31	-1.11	-2.49	-2.59	0.19	-1.49
rs13840879	1	27111068	27592555	-3.63	-1.38	-1.24	-2.79	-2.88	-3.06	-3.31	-1.05	-0.55	-1.02	-3.04	-2.90	-0.12	-1.61
rs15213811	1	27172510	27609003	-3.52	-1.15	-1.51	-2.90	-2.64	-3.36	-3.31	-1.36	-0.64	-1.43	-3.11	-2.59	-0.11	-1.60
rs13747296	1	27184595	27624218	-3.18	-0.85	-0.98	-2.90	-2.26	-2.88	-2.87	-0.86	-0.26	-0.87	-2.69	-2.47	0.29	-1.65
ss316939797	1	27201939	27650614	-2.84	-0.74	-1.06	-2.35	-2.04	-2.62	-2.53	-0.79	-0.53	-0.87	-2.33	-2.25	0.35	-1.34
rs13747311	1	27226490	27680090	-2.37	-0.69	-1.08	-1.63	-1.84	-2.27	-2.24	-0.78	-0.56	-1.00	-1.91	-1.88	0.33	-1.20
ss316939813	1	27247027	27718907	-1.97	-0.58	-1.06	-1.00	-1.61	-1.99	-1.97	-0.71	-0.65	-0.96	-1.62	-1.39	0.36	-1.06
rs13840942	1	27295738	27736599	-1.90	-0.81	-0.91	-0.83	-1.77	-1.79	-1.97	-0.59	-0.61	-0.61	-1.49	-1.41	0.33	-1.44
rs13840955	1	27316410	27753100	-2.13	-0.94	-0.78	-0.88	-1.97	-1.42	-1.89	-0.39	-0.55	-0.54	-1.60	-1.73	0.51	-1.75
rs14801567	1	27351930	27785677	-1.80	-0.86	-0.88	-1.11	-1.65	-1.24	-1.60	-0.44	-0.69	-0.60	-1.36	-1.33	0.16	-2.03
rs13840979	1	27372787	27805505	-1.74	-1.03	-1.19	-1.11	-1.75	-1.50	-1.78	-0.61	-1.19	-0.78	-1.30	-1.32	-0.26	-1.65
rs13840980	1	27384653	27827506	-1.23	-0.72	-0.99	-0.94	-1.32	-1.26	-1.42	-0.49	-1.07	-0.41	-0.80	-0.94	0.00	-1.44
rs15214074	1	27414286	27843730	-1.62	-0.42	-1.02	-0.82	-0.96	-1.24	-1.14	-0.14	-1.42	-0.20	-1.18	-1.25	0.02	-1.44
rs13840991	1	27417298	27857584	-1.69	-0.18	-1.60	-0.46	-0.79	-1.52	-1.18	-0.65	-1.92	-0.63	-1.27	-1.26	-0.03	-0.94
rs13840996	1	27455963	27903959	-2.28	0.07	-1.68	-0.36	-0.77	-1.54	-1.18	-0.55	-2.13	-0.78	-1.74	-1.81	0.30	-0.93
rs14801623	1	27484023	27955510	-2.52	-0.07	-1.74	-0.47	-0.96	-1.42	-1.09	-0.79	-2.07	-0.64	-2.06	-1.88	0.29	-1.21
rs15214180	1	27507956	27971708	-1.80	-0.15	-1.30	-0.37	-0.79	-0.70	-0.65	-0.49	-1.69	-0.09	-1.39	-1.29	0.51	-1.03
rs13841034	1	27528479	27987313	-1.62	-0.29	-1.27	-0.09	-0.83	-0.56	-0.62	-0.48	-1.59	-0.11	-1.21	-1.19	0.52	-1.34
ss316939917	1	27537855	28031052	-1.24	0.17	-0.78	0.26	-0.32	0.05	0.00	0.01	-1.33	0.44	-0.89	-0.83	0.77	-0.79
rs13841060	1	27570133	28091121	-1.13	0.49	-0.61	0.29	-0.04	0.39	0.33	0.14	-1.06	0.44	-0.90	-0.61	0.96	-0.46
rs14801707	1	27592555	28106752	-0.57	0.53	-0.23	0.43	0.18	0.89	0.69	0.34	-0.64	0.90	-0.39	-0.12	0.68	0.04
rs15214395	1	27609003	28140951	-0.20	0.57	0.17	0.43	0.34	1.12	0.90	0.74	-0.32	1.13	-0.06	0.16	0.61	0.20
rs13841091	1	27624218	28160433	-0.27	0.38	0.34	0.34	0.17	1.20	0.85	0.81	-0.26	1.55	-0.02	-0.04	0.52	0.25
rs14801760	1	27650614	28188508	-0.37	0.22	0.07	0.44	0.00	1.07	0.71	0.55	-0.43	1.25	-0.26	0.13	0.22	0.33
rs14801790	1	27680090	28208139	-0.12	-0.12	-0.01	0.39	-0.13	1.05	0.57	0.31	-0.36	1.24	-0.08	0.38	-0.05	0.08
rs13841146	1	27718907	28217922	-0.05	-0.13	-0.18	0.12	-0.12	0.81	0.45	0.14	-0.37	1.05	-0.03	0.47	0.08	-0.10
ss316940017	1	27736599	28234361	-0.26	-0.18	-0.39	0.05	-0.25	0.73	0.35	-0.08	-0.56	0.98	-0.13	0.14	0.14	-0.26
ss316940023	1	27753100	28255219	-0.47	-0.24	-0.47	0.09	-0.38	0.70	0.27	-0.19	-0.73	1.06	-0.27	-0.12	0.14	-0.36
rs14801862	1	27785677	28285467	-0.38	-0.30	-0.44	0.13	-0.39	0.53	0.17	-0.22	-0.67	1.10	-0.22	0.00	0.17	-0.34
rs13841208	1	27805505	28317134	-0.90	-0.89	-0.51	0.07	-1.14	0.22	-0.41	-0.35	-0.70	1.09	-0.72	-0.40	0.15	-0.46
rs14801926	1	27827506	28336899	-0.49	-0.47	0.01	0.30	-0.68	0.70	0.07	0.08	-0.22	1.47	-0.23	-0.25	0.37	-0.56
ss316940065	1	27843730	28350492	-0.54	-0.35	0.34	0.30	-0.60	0.91	0.23	0.32	0.18	1.67	-0.32	-0.22	0.09	-0.39
rs13747443	1	27857584	28367719	-0.28	-0.75	0.12	0.12	-1.06	0.70	-0.16	0.05	-0.01	1.57	-0.08	-0.01	0.09	-0.58
ss316940089	1	27903959	28388595	-0.51	-0.72	0.51	0.22	-1.12	1.00	-0.01	0.45	0.39	1.79	-0.40	-0.04	0.09	-0.66
rs13841376	1	27955510	28413375	-0.11	-0.44	0.83	0.21	-0.72	1.22	0.32	0.62	0.82	1.96	-0.02	0.30	0.08	-0.37
rs14802014	1	27971708	28425243	-0.04	-0.70	0.62	0.35	-0.90	1.04	0.02	0.51	0.69	1.63	0.16	0.20	-0.30	-0.35
ss316940121	1	27987313	28460357	0.00	-0.90	0.76	0.40	-1.03	1.00	-0.10	0.68	0.73	1.61	0.22	0.22	-0.28	-0.56
ss316940135	1	28031052	28468572	0.19	-0.68	1.13	0.51	-0.76	1.30	0.20	0.99	1.02	1.99	0.42	0.36	0.02	-0.52
ss316940171	1	28091121	28497192	0.27	-0.58	1.16	0.66	-0.66	1.27	0.17	0.82	1.13	1.91	0.47	0.44	0.11	-0.51
rs13841553	1	28106752	28523801	0.30	-0.97	1.23	0.64	-0.91	1.14	-0.06	0.93	1.15	1.88	0.63	0.21	-0.01	-1.01
ss316940208	1	28140951	28540511	0.33	-0.82	1.19	0.89	-0.79	1.03	0.10	0.97	1.06	1.82	0.61	0.30	0.32	-1.42
rs13841608	1	28160433	28554561	0.12	-0.75	0.84	0.89	-0.83	0.81	-0.07	0.70	0.70	1.52	0.44	0.10	0.59	-2.06
rs14802274	1	28188508	28591055	0.12	-0.80	0.67	0.87	-0.87	0.67	-0.16	0.57	0.67	1.14	0.46	0.07	0.85	-2.61
rs13841633	1	28208139	28597595	0.29	-0.43	0.89	0.74	-0.51	0.79	0.09	0.79	0.94	1.26	0.71	0.06	0.98	-2.67
rs13841646	1	28217922	28622151	0.15	-0.30	0.69	0.81	-0.51	0.55	-0.04	0.60	0.73	1.13	0.59	-0.04	0.87	-2.15
ss316940259	1	28234361	28649418	-0.13	-0.04	0.60	0.89	-0.42	0.51	-0.01	0.68	0.43	1.10	0.34	-0.29	0.87	-1.66
rs15215403	1	28255219	28676537	0.10	-0.07	0.75	0.75	-0.35	0.48	0.02	0.86	0.67	0.97	0.47	0.08	0.86	-1.71
ss316940292	1	28285467	28680711	0.22	0.37	1.01	0.57	0.18	0.62	0.37	1.17	1.05	0.72	0.63	0.08	0.86	-1.56
rs13841714	1	28317134	28700661	0.33	0.27	0.74	0.70	0.14	0.44	0.28	0.96	0.91	0.15	0.68	0.17	0.72	-1.56
ss316940310	1	28336899	28720728	0.87	0.72	1.05	1.03	0.72	0.82	0.79	1.26	1.31	0.19	1.15	0.65	1.00	-0.99
ss316940320	1	28350492	28752185	0.92	0.51	0.91	1.07	0.58	0.87	0.74	1.09	1.25	0.08	1.06	0.93	1.06	-1.04
rs13747574	1	28367719	28767483	1.10	0.24	0.70	1.27	0.47	0.79	0.64	0.90	0.99	0.07	1.21	1.11	1.16	-1.39
rs13841750	1	28388595	28800862	1.07	0.22	0.61	1.35	0.45	0.77	0.61	0.78	1.03	-0.16	1.19	1.08	1.18	-1.47
rs13841779	1	28413375	28810061	1.34	-0.05	0.39	1.27	0.40	0.55	0.48	0.57	0.64	-0.03	1.45	1.28	0.97	-1.44
ss316940362	1	28425243	28834893	1.40	-0.60	0.03	1.35	0.06	0.34	0.17	0.29	0.20	-0.12	1.47	1.34	0.71	-1.87
rs10731669	1	28460357	28861468	1.41	-0.16	0.51	1.09	0.49	0.49	0.49	0.69	0.59	0.21	1.44	1.41	1.02	-1.52
rs14802541	1	28468572	28892007	0.96	-0.44	0.09	0.87	0.06	-0.04	0.02	0.33	0.39	-0.31	1.04	1.01	0.70	-1.52
rs13747634	1	28497192	28906613	0.76	-0.42	-0.18	0.50	-0.04	-0.44	-0.20	0.21	0.25	-1.05	0.82	0.88	0.78	-1.62
rs13747646	1	28523801	28933968	0.73	-0.43	-0.30	0.30	-0.06	-0.62	-0.29	0.23	0.28	-1.19	0.83	0.79	0.79	-1.65
rs15216023	1	28540511	28935425	0.75	-0.04	-0.49	0.57	0.26	-0.65	-0.11	0.15	0.05	-1.31	0.77	1.00	1.02	-1.24
rs14802624	1	28554561	28967412	0.76	0.06	-0.30	0.37	0.32	-0.42	-0.14	0.37	0.22	-1.24	0.84	0.78	1.04	-0.90
ss316940513	1	28591055	28988446	1.00	-0.18	0.12	0.13	0.27	-0.20	-0.07	0.57	0.61	-0.76	1.00	0.98	0.87	-0.78
ss316940519	1	28597595	29021451	1.13	0.14	0.41	0.24	0.55	0.08	0.28	0.68	0.80	-0.38	0.97	1.12	0.72	-0.70
ss316940541	1	28622151	29040677	1.24	0.15	0.32	0.69	0.61	0.19	0.36	0.42	0.63	-0.05	1.06	1.22	0.63	-0.34
ss316940565	1	28649418	29051062	1.08	0.18	0.69	0.76	0.56	0.51	0.48	0.78	1.04	0.16	1.01	0.92	0.96	-0.84
ss316940587	1	28676537	29078216	1.14	-0.10	0.60	0.54	0.41	0.36	0.31	0.57	1.00	0.26	1.08	0.97	0.71	-0.90
rs13842029	1	28680711	29089472	1.24	0.18	0.60	0.64	0.66	0.40	0.48	0.45	0.85	0.40	1.17	0.88	0.48	-0.75
rs13842050	1	28700661	29107671	1.10	0.00	0.18	0.64	0.35	0.08	0.14	0.03	0.36	0.33	0.95	0.89	0.55	-0.49
rs13747734	1	28720728	29143618	0.98	0.11	0.17	0.74	0.37	0.22	0.21	0.01	0.19	0.60	0.79	0.89	0.44	-0.11
rs13747739	1	28752185	29152044	0.82	0.02	0.28	0.37	0.39	0.23	0.25	0.10	0.15	0.94	0.62	0.76	0.27	-0.09
rs13747755	1	28767483	29179042	0.86	-0.09	0.48	0.26	0.34	0.12	0.17	0.32	0.29	1.03	0.71	0.72	0.22	-0.22
rs13842165	1	28800862	29191373	0.74	0.29	0.71	0.26	0.60	0.38	0.45	0.65	0.57	0.84	0.59	0.63	0.18	0.03
rs13842177	1	28810061	29223194	0.73	0.37	0.79	0.17	0.64	0.42	0.50	0.65	0.71	0.93	0.59	0.60	0.26	0.06
rs13842200	1	28834893	29265752	0.61	0.13	0.62	0.08	0.44	0.27	0.31	0.52	0.63	0.66	0.53	0.40	0.25	-0.38
rs13842237	1	28861468	29278769	0.46	0.48	0.97	-0.01	0.73	0.52	0.59	0.77	1.01	0.95	0.43	0.23	0.55	-0.12
rs13747819	1	28892007	29317892	0.25	0.14	0.71	0.12	0.28	0.36	0.27	0.58	0.80	0.80	0.25	0.00	0.20	-0.31
rs13842324	1	28906613	29336889	0.77	0.35	0.98	0.40	0.64	0.68	0.62	0.86	0.91	1.26	0.74	0.33	0.21	0.06
rs13842364	1	28933968	29352870	0.85	0.30	0.82	0.41	0.66	0.56	0.57	0.65	0.64	1.35	0.86	0.33	-0.18	0.43
rs13747833	1	28935425	29380647	0.83	0.09	0.71	0.16	0.51	0.38	0.40	0.74	0.39	1.16	0.87	0.25	-0.21	0.11
rs13842417	1	28967412	29396305	0.55	-0.42	0.48	-0.44	0.00	-0.02	-0.09	0.56	0.21	0.85	0.75	-0.26	-0.65	-0.28
rs13842446	1	28988446	29429475	0.28	-0.62	0.27	-0.21	-0.25	-0.30	-0.37	0.21	0.03	0.90	0.49	-0.29	-0.68	-0.59
rs15217124	1	29021451	29452514	0.22	-0.35	0.06	0.04	-0.02	-0.39	-0.14	0.10	-0.10	0.61	0.51	-0.36	-0.37	-0.49
rs14803132	1	29040677	29472598	0.23	-0.61	0.04	-0.21	-0.18	-0.50	-0.34	0.40	-0.28	0.49	0.49	-0.41	-0.14	-0.47
rs13747869	1	29051062	29488168	0.24	-0.54	0.28	-0.26	-0.13	-0.33	-0.16	0.60	-0.06	0.13	0.31	-0.31	-0.03	-0.45
rs13842514	1	29078216	29504667	0.06	-0.88	-0.18	-0.81	-0.44	-0.93	-0.60	0.29	-0.63	-0.34	0.04	-0.31	-0.46	-0.44
rs13842524	1	29089472	29537323	0.34	-0.74	0.24	-0.59	-0.21	-0.50	-0.26	0.60	-0.38	0.00	0.16	-0.29	-0.15	-0.69
ss316940896	1	29107671	29556436	0.09	-1.27	-0.16	-0.46	-0.68	-0.78	-0.67	0.32	-0.68	-0.22	0.03	-0.49	-0.28	-0.65
rs15217350	1	29143618	29569757	0.28	-1.50	-0.08	-0.33	-0.76	-0.67	-0.67	0.33	-0.63	0.03	0.31	-0.49	-0.37	-0.87
ss316940921	1	29152044	29585524	0.46	-1.30	-0.04	-0.46	-0.53	-0.57	-0.49	0.29	-0.53	0.15	0.49	-0.60	-0.45	-1.24
rs13842600	1	29179042	29615542	0.38	-1.66	-0.53	-0.37	-1.01	-1.02	-1.03	-0.21	-1.07	-0.15	0.50	-0.86	-0.61	-1.61
rs13842605	1	29191373	29644297	0.08	-1.32	-0.74	-0.02	-0.91	-1.04	-0.98	-0.36	-1.16	-0.40	0.12	-0.97	-0.51	-1.17
rs13842619	1	29223194	29656017	0.24	-1.59	-0.78	-0.01	-1.09	-1.16	-1.13	-0.55	-1.12	-0.16	0.26	-0.90	-0.69	-0.97
ss316940945	1	29265752	29686075	-0.09	-1.72	-0.59	-0.25	-1.34	-1.11	-1.25	-0.24	-0.81	-0.41	-0.12	-1.16	-0.81	-1.03
rs15217520	1	29278769	29802467	-0.03	-1.25	-0.39	-0.04	-0.99	-0.84	-0.93	-0.06	-0.56	-0.30	-0.12	-0.94	-0.77	-0.58
rs14803412	1	29317892	29827642	0.06	-1.60	-0.49	-0.21	-1.27	-0.76	-1.06	-0.24	-0.55	-0.33	-0.01	-0.93	-1.17	-0.67
rs13842717	1	29336889	29831809	0.34	-1.60	-0.19	0.01	-1.03	-0.44	-0.70	-0.14	-0.30	-0.13	0.30	-0.69	-1.16	-0.69
ss316940991	1	29352870	29869574	0.10	-1.57	-0.16	0.32	-1.12	-0.28	-0.68	-0.34	-0.01	-0.26	0.04	-0.68	-1.15	-0.67
rs13842748	1	29380647	29876647	0.09	-1.75	-0.08	0.30	-1.27	-0.24	-0.73	-0.40	0.20	-0.22	0.02	-0.69	-1.15	-0.97
rs13842758	1	29396305	29914113	-0.26	-1.98	-0.02	0.30	-1.61	-0.18	-0.88	-0.65	0.40	0.08	-0.35	-1.00	-1.39	-1.06
rs14803481	1	29429475	29924920	-0.01	-1.94	0.02	0.76	-1.47	0.03	-0.68	-0.75	0.57	0.09	-0.22	-0.58	-1.39	-1.00
rs14803492	1	29452514	29943305	0.04	-2.38	-0.24	0.35	-1.75	-0.34	-1.03	-0.89	0.36	-0.43	-0.03	-0.77	-1.82	-1.20
rs14803524	1	29472598	29967751	-0.09	-2.43	-0.01	-0.14	-1.95	-0.37	-1.30	-0.90	0.45	-0.34	-0.07	-1.04	-1.82	-1.38
ss316941039	1	29488168	30002124	-0.63	-2.46	-0.34	-0.26	-2.26	-0.68	-1.64	-1.39	0.31	-0.53	-0.47	-1.26	-1.81	-1.43
ss316941043	1	29504667	30022732	-1.07	-3.02	-0.70	-0.75	-2.86	-1.16	-2.29	-1.56	-0.05	-0.35	-0.58	-1.86	-2.00	-1.84
rs13842850	1	29537323	30030667	-0.73	-2.29	-0.34	-0.33	-2.17	-0.72	-1.69	-1.10	0.37	-0.35	-0.22	-1.65	-1.77	-1.74
rs13842853	1	29556436	30063168	-0.88	-2.13	-0.48	-0.02	-2.02	-0.67	-1.60	-1.06	0.47	-0.76	-0.11	-1.70	-2.15	-1.61
rs13747995	1	29569757	30080590	-0.82	-1.77	-0.39	-0.05	-1.75	-0.53	-1.39	-0.86	0.40	-0.57	-0.05	-1.67	-2.17	-1.43
rs13842875	1	29585524	30090128	-1.05	-1.86	-0.53	-0.36	-1.91	-0.76	-1.60	-0.94	0.34	-0.93	-0.35	-1.65	-2.17	-1.60
rs13748004	1	29615542	30125070	-1.41	-1.97	-0.64	-0.20	-2.15	-0.93	-1.80	-0.94	0.24	-1.24	-0.50	-1.91	-2.21	-1.46
rs15217930	1	29644297	30150100	-1.02	-1.50	-0.10	0.16	-1.63	-0.36	-1.21	-0.53	0.54	-0.93	-0.36	-1.41	-2.14	-1.39
rs13748032	1	29656017	30152519	-0.90	-1.53	-0.39	-0.02	-1.59	-0.65	-1.35	-0.78	0.22	-1.09	-0.08	-1.64	-2.62	-1.57
rs15217989	1	29686075	30174276	-1.16	-1.31	-0.75	0.05	-1.42	-0.86	-1.35	-0.98	-0.17	-1.61	-0.20	-1.94	-2.28	-1.90
rs13748065	1	29802467	30211744	-1.31	-1.34	-1.02	-0.10	-1.51	-1.14	-1.53	-1.36	-0.55	-1.44	-0.29	-2.12	-2.29	-1.92
rs14803794	1	29827642	30223977	-1.47	-1.45	-0.99	-0.08	-1.65	-1.13	-1.60	-1.48	-0.39	-1.43	-0.42	-2.27	-1.88	-2.33
rs14803801	1	29831809	30248159	-2.01	-1.21	-0.92	-0.25	-1.73	-1.40	-1.77	-1.23	-0.59	-1.38	-0.89	-2.64	-1.52	-2.30
rs14803847	1	29869574	30277841	-2.06	-0.96	-0.91	-0.31	-1.68	-1.36	-1.80	-1.44	-0.75	-1.43	-1.08	-2.43	-1.04	-2.41
rs13843022	1	29876647	30297203	-1.64	-0.74	-0.81	-0.36	-1.36	-1.29	-1.58	-1.39	-0.74	-1.33	-0.81	-2.33	-0.60	-2.64
rs15218283	1	29914113	30315475	-1.51	-0.37	-0.34	-0.16	-1.01	-0.73	-1.13	-1.05	-0.45	-0.78	-0.76	-2.09	-0.22	-2.66
rs13843057	1	29924920	30340210	-0.90	0.04	-0.16	0.05	-0.36	-0.51	-0.65	-0.88	-0.33	-0.51	-0.22	-1.55	-0.24	-2.58
rs13843077	1	29943305	30349698	-1.13	0.19	-0.04	0.07	-0.33	-0.42	-0.59	-0.79	-0.22	-0.34	-0.47	-1.69	-0.03	-2.56
ss316941197	1	29967751	30367630	-0.94	0.57	0.14	0.40	0.17	-0.04	-0.04	-0.53	-0.03	-0.33	-0.46	-1.22	0.28	-2.39
rs14803948	1	30002124	30395366	-1.13	0.39	-0.43	0.65	-0.04	-0.39	-0.31	-0.84	-0.52	-0.63	-0.83	-1.06	-0.09	-2.14
rs13748118	1	30022732	30405764	-0.55	0.63	-0.16	0.88	0.36	0.09	0.16	-0.48	-0.37	-0.30	-0.27	-0.64	-0.32	-1.87
ss316941209	1	30030667	30433727	-0.08	0.80	0.03	0.99	0.64	0.51	0.52	-0.28	-0.34	-0.23	0.03	-0.03	-0.01	-1.94
ss316941235	1	30063168	30461828	-0.08	0.54	-0.09	0.79	0.45	0.34	0.32	-0.53	-0.48	-0.13	-0.02	0.06	0.01	-1.84
rs13843155	1	30080590	30484159	0.04	0.42	-0.12	0.65	0.31	0.38	0.33	-0.71	-0.55	0.17	-0.03	0.28	0.27	-1.86
ss316941247	1	30090128	30533032	-0.03	0.37	-0.04	0.28	0.26	0.22	0.23	-0.85	-0.36	0.38	-0.16	0.31	0.62	-2.14
rs13843202	1	30125070	30547326	0.05	0.54	0.15	0.43	0.41	0.40	0.41	-0.65	-0.13	0.50	-0.11	0.38	0.62	-1.72
ss316941275	1	30150100	30566829	0.31	0.41	0.56	-0.02	0.41	0.58	0.49	-0.27	0.17	0.70	-0.07	0.40	0.94	-2.04
rs13843242	1	30152519	30577223	0.14	0.11	0.28	-0.20	0.11	0.32	0.20	-0.46	0.04	0.69	-0.13	0.24	1.00	-2.21
rs13843276	1	30174276	30603248	0.23	0.08	0.26	-0.17	0.11	0.47	0.27	-0.46	-0.01	0.67	-0.26	0.48	1.16	-1.94
rs15218804	1	30211744	30656438	0.09	-0.29	0.19	-0.31	-0.31	0.34	-0.04	-0.66	0.01	0.66	-0.55	0.54	0.98	-1.87
rs15218822	1	30223977	30683132	0.24	0.00	0.28	-0.32	-0.02	0.40	0.14	-0.44	0.02	0.73	-0.39	0.66	1.27	-1.84
rs13748170	1	30248159	30715897	0.45	0.27	0.23	-0.62	0.27	0.46	0.35	-0.48	0.00	0.58	-0.34	0.57	1.13	-1.80
rs14804149	1	30277841	30745129	0.55	0.00	0.09	-0.73	0.11	0.32	0.18	-0.84	0.04	0.05	-0.14	0.54	0.98	-2.14
rs13843398	1	30297203	30756653	0.51	-0.05	0.11	-0.86	0.06	0.24	0.13	-0.55	0.20	0.28	-0.09	0.37	0.77	-1.86
ss316941364	1	30315475	30784845	0.14	-0.34	-0.43	-1.03	-0.31	-0.21	-0.28	-0.79	-0.34	-0.27	-0.50	0.36	0.44	-1.84
rs13843435	1	30340210	30816762	0.17	-0.73	-0.68	-1.31	-0.56	-0.57	-0.59	-0.93	-0.48	-0.44	-0.55	0.49	0.19	-2.00
rs13843441	1	30349698	30841316	0.08	-0.81	-1.01	-1.41	-0.76	-0.84	-0.81	-1.15	-0.77	-0.85	-0.73	0.54	0.43	-1.70
rs13748217	1	30367630	30873808	0.30	-0.44	-0.74	-1.41	-0.29	-0.56	-0.40	-0.91	-0.53	-0.58	-0.50	0.75	0.51	-1.21
rs13843527	1	30395366	30875693	0.28	-0.43	-0.53	-1.42	-0.44	-0.53	-0.52	-0.90	-0.20	-0.31	-0.52	0.73	0.49	-1.21
ss316941462	1	30405764	30907918	0.29	-0.52	-0.55	-1.22	-0.50	-0.47	-0.54	-0.83	-0.25	-0.40	-0.51	0.75	0.55	-1.47
rs13843550	1	30433727	30958205	0.25	-0.49	-0.68	-1.59	-0.48	-0.44	-0.52	-1.06	-0.39	-0.33	-0.76	0.54	0.50	-1.71
ss316941484	1	30461828	30981679	0.28	-0.58	-0.57	-1.72	-0.54	-0.56	-0.62	-1.19	-0.03	-0.26	-0.84	0.25	0.41	-1.69
ss316941489	1	30484159	31002194	0.47	-0.61	-0.34	-1.73	-0.47	-0.37	-0.49	-0.85	0.09	-0.09	-0.69	0.14	0.51	-1.91
rs13843661	1	30533032	31004788	0.10	-1.00	-0.45	-1.90	-0.91	-0.70	-0.99	-1.01	0.13	-0.41	-1.17	-0.06	0.22	-2.21
rs13843688	1	30547326	31039325	-0.08	-1.28	-0.64	-1.33	-1.21	-0.62	-1.11	-0.95	-0.05	-0.96	-1.52	-0.06	-0.16	-2.15
ss316941541	1	30566829	31044791	0.22	-0.96	-0.27	-0.94	-0.83	-0.14	-0.67	-0.65	0.29	-0.57	-1.05	0.09	0.19	-2.29
rs13748311	1	30577223	31095042	0.05	-0.74	-0.64	-0.60	-0.76	-0.21	-0.67	-1.05	0.09	-0.58	-1.21	0.33	-0.20	-2.04
rs13843754	1	30603248	31118403	-0.05	-0.85	-0.81	-1.02	-0.88	-0.48	-0.86	-1.25	0.00	-0.78	-1.26	0.15	-0.26	-2.18
rs13843793	1	30656438	31129827	-0.30	-1.08	-0.57	-1.36	-1.16	-0.61	-1.08	-1.01	0.23	-0.66	-1.21	-0.31	-0.16	-2.80
rs14804537	1	30683132	31157508	-0.04	-0.66	-0.08	-1.41	-0.74	-0.24	-0.65	-0.43	0.50	-0.17	-0.80	-0.27	0.10	-2.49
rs13748357	1	30715897	31185782	0.04	-0.70	0.14	-0.95	-0.74	0.06	-0.51	-0.21	0.62	0.13	-0.74	-0.16	0.01	-2.41
ss316941644	1	30745129	31203266	-0.11	-0.97	0.41	-0.89	-1.01	0.24	-0.57	0.11	0.67	0.57	-0.70	-0.01	0.23	-2.60
rs13843918	1	30756653	31233815	-0.08	-0.40	0.32	-0.40	-0.57	0.39	-0.25	0.17	0.56	0.84	-0.84	0.24	0.44	-2.04
rs13843977	1	30784845	31266431	-0.13	-0.39	0.21	-0.64	-0.59	0.24	-0.34	0.10	0.52	0.77	-1.02	0.36	0.48	-2.08
rs13844015	1	30816762	31297564	-0.35	-0.53	0.34	-0.56	-0.79	0.36	-0.38	0.22	0.56	1.00	-1.14	-0.01	0.50	-2.39
rs13844050	1	30841316	31300797	-0.27	-0.07	0.49	-0.25	-0.41	0.57	-0.07	0.38	0.74	0.99	-1.02	-0.32	0.67	-2.14
rs13844092	1	30873808	31321329	-0.37	-0.13	0.69	-0.33	-0.48	0.70	-0.06	0.59	0.92	1.12	-1.12	-0.43	0.49	-1.95
rs13844100	1	30875693	31360335	-0.85	-0.64	0.37	-0.39	-1.16	0.38	-0.62	0.50	0.55	0.66	-1.55	-1.01	0.29	-2.58
rs13844118	1	30907918	31371130	-0.67	-0.62	0.45	-0.49	-1.03	0.58	-0.45	0.63	0.50	0.81	-1.38	-1.11	0.11	-2.21
rs13844143	1	30958205	31385229	-0.44	-0.12	0.78	-0.42	-0.45	0.88	0.02	0.88	0.80	1.16	-0.96	-1.20	0.37	-1.80
rs15220683	1	30981679	31405039	-0.44	-0.24	0.79	0.10	-0.59	0.72	-0.14	0.86	0.91	1.02	-0.87	-1.07	0.62	-1.46
rs14804918	1	31002194	31442306	-0.49	-0.07	0.65	0.59	-0.39	0.72	-0.03	0.79	0.75	1.11	-0.76	-1.04	0.52	-0.94
rs13844219	1	31004788	31462954	-0.47	0.24	0.67	0.90	-0.11	0.85	0.21	0.80	0.82	1.15	-0.63	-0.68	0.47	-0.57
ss316941878	1	31039325	31507742	-0.17	0.60	0.91	0.77	0.28	0.99	0.50	1.08	0.73	1.45	-0.32	-0.47	0.77	-0.25
rs13844265	1	31044791	31548950	0.09	0.81	1.17	0.59	0.68	1.25	0.89	1.22	1.08	1.69	0.02	-0.32	1.06	-0.38
ss316941936	1	31095042	31550587	0.10	0.60	1.19	0.51	0.52	1.18	0.77	1.13	1.00	1.54	0.08	-0.40	1.06	-0.63
rs14804987	1	31118403	31589183	0.04	0.47	1.19	0.28	0.41	0.95	0.59	1.12	1.04	1.52	0.12	-0.54	1.36	-0.83
rs13844451	1	31129827	31594012	0.27	0.72	1.43	0.71	0.69	1.29	0.91	1.26	1.34	1.59	0.19	-0.09	1.43	-0.40
ss316941998	1	31157508	31629468	0.51	0.90	1.38	1.13	0.99	1.38	1.13	1.22	1.31	1.49	0.27	0.39	1.43	-0.04
ss316942010	1	31185782	31654011	0.41	0.90	1.23	1.09	0.95	1.25	1.04	0.90	1.22	1.43	0.15	0.37	1.41	-0.07
rs13844496	1	31203266	31659191	0.75	1.08	1.25	1.23	1.21	1.33	1.29	0.69	1.39	1.25	0.43	0.58	1.50	0.14
rs15221287	1	31233815	31694495	0.55	1.06	1.10	1.14	1.11	1.06	1.12	0.45	1.27	1.23	0.24	0.36	1.36	0.47
ss316942056	1	31266431	31704881	0.60	0.79	1.02	1.04	0.94	1.04	1.00	0.38	1.24	1.08	0.35	0.29	1.18	0.41
rs13748593	1	31297564	31734440	0.67	0.78	1.01	1.34	0.96	1.14	1.06	0.32	1.15	1.04	0.45	0.31	1.13	0.46
ss316942086	1	31300797	31752616	1.14	1.10	1.04	1.40	1.35	1.19	1.41	0.31	1.27	0.99	0.93	0.77	1.34	0.75
rs13748610	1	31321329	31766337	0.79	0.72	0.88	1.23	0.96	1.00	1.12	0.13	1.20	0.74	0.63	0.63	1.22	0.54
rs13748630	1	31360335	31787884	0.75	0.58	0.80	1.33	0.85	0.98	1.04	-0.10	1.23	0.61	0.69	0.43	1.26	0.22
ss316942134	1	31371130	31835579	1.15	0.99	1.11	1.12	1.30	1.12	1.35	0.16	1.50	1.04	1.06	0.81	1.48	0.56
ss316942142	1	31385229	31864765	1.09	0.86	1.15	0.98	1.16	1.06	1.24	0.15	1.46	1.06	1.08	0.67	1.63	0.25
rs13844728	1	31405039	31885947	1.11	0.89	1.27	0.81	1.13	1.07	1.23	0.26	1.60	1.04	0.98	0.91	1.63	0.33
rs13844786	1	31442306	31894204	0.91	0.81	1.49	0.37	1.01	1.08	1.17	0.58	1.80	1.04	0.94	0.73	1.66	0.12
rs13844826	1	31462954	31907025	0.78	0.62	1.50	0.33	0.77	1.06	1.03	0.85	1.75	0.67	0.82	0.79	1.56	-0.07
ss316942249	1	31507742	31942814	0.73	0.53	1.35	0.03	0.64	0.84	0.85	0.50	1.58	0.83	0.63	0.76	1.49	-0.01
rs15222117	1	31548950	31956190	0.72	0.59	1.28	0.24	0.69	1.00	0.96	0.38	1.58	0.85	0.73	0.58	1.47	0.00
ss316942292	1	31550587	31990482	0.48	0.59	1.00	0.29	0.46	0.63	0.62	0.15	1.27	0.52	0.58	0.23	1.21	0.36
rs13844947	1	31589183	32010189	0.25	0.74	0.78	0.10	0.50	0.39	0.53	0.09	1.19	0.45	0.33	0.07	1.10	0.73
ss316942324	1	31594012	32028162	0.40	0.82	0.88	0.40	0.67	0.72	0.77	0.22	1.14	0.66	0.55	0.07	0.98	1.00
rs13844959	1	31629468	32054641	0.38	0.85	0.69	0.34	0.68	0.63	0.74	0.13	0.93	0.64	0.44	-0.05	1.02	1.01
ss316942377	1	31654011	32075363	0.45	0.91	0.95	0.26	0.67	0.81	0.80	0.31	1.14	0.90	0.54	-0.24	1.07	0.95
rs13748804	1	31659191	32084069	0.48	0.90	1.11	0.34	0.68	1.02	0.90	0.58	1.24	0.86	0.62	-0.30	1.15	0.84
ss316942412	1	31694495	32099096	0.51	0.86	1.12	0.27	0.64	1.08	0.86	0.83	1.26	0.75	0.70	-0.20	0.82	0.84
ss316942438	1	31704881	32120486	0.54	0.87	0.91	0.34	0.67	0.95	0.80	0.74	1.10	0.28	0.75	-0.20	0.86	0.80
rs15222544	1	31734440	32157376	0.62	1.07	1.24	0.30	0.84	1.06	0.96	0.95	1.35	0.56	0.84	-0.16	1.09	0.75
rs13845084	1	31752616	32160890	0.72	1.19	1.31	0.33	1.02	1.16	1.10	1.04	1.51	0.61	0.95	-0.11	1.21	0.84
ss316942474	1	31766337	32192178	0.30	1.12	1.49	0.05	0.81	1.23	0.90	1.29	1.74	0.50	0.58	-0.56	1.07	0.87
rs13748847	1	31787884	32216650	0.61	1.29	1.70	-0.09	1.05	1.38	1.10	1.41	1.80	0.70	0.84	-0.22	1.30	0.88
ss316942538	1	31835579	32224532	0.48	1.13	1.66	-0.36	0.88	1.28	0.96	1.36	1.80	0.62	0.68	-0.27	1.13	0.80
ss316942570	1	31864765	32268974	0.05	0.72	1.37	-0.06	0.39	1.13	0.61	1.04	1.57	0.29	0.26	-0.54	0.87	0.48
ss316942606	1	31885947	32307932	-0.04	0.80	1.39	0.14	0.41	1.17	0.66	1.03	1.65	0.40	0.05	-0.25	0.86	0.50
rs13845186	1	31894204	32348348	-0.57	0.29	1.00	-0.17	-0.21	0.76	0.11	0.65	1.30	0.13	-0.36	-0.86	0.55	0.12
rs13748891	1	31907025	32368424	-0.45	0.40	0.62	0.14	-0.06	0.56	0.09	0.18	0.92	0.05	-0.46	-0.44	0.29	0.35
ss316942648	1	31942814	32385227	-0.73	0.39	0.42	-0.26	-0.18	0.26	-0.13	-0.08	0.83	-0.11	-0.67	-0.79	0.50	0.08
ss316942664	1	31956190	32415459	-0.68	0.44	0.48	-0.14	-0.06	0.34	0.03	0.02	0.80	-0.22	-0.61	-0.79	0.58	-0.26
rs14805886	1	31990482	32433602	-0.96	0.20	0.30	-0.09	-0.35	0.17	-0.22	-0.03	0.75	-0.76	-0.90	-0.98	0.41	-0.33
rs15223475	1	32010189	32471716	-0.42	0.35	0.46	-0.09	-0.05	0.44	0.16	-0.07	0.82	-0.24	-0.51	-0.56	0.57	-0.70
rs13845369	1	32028162	32476425	-0.58	0.32	0.60	0.05	-0.13	0.60	0.18	0.06	0.92	-0.37	-0.61	-0.77	0.75	-1.07
rs15223568	1	32054641	32514286	-0.58	0.36	0.60	0.13	-0.16	0.49	0.11	-0.02	0.94	-0.53	-0.81	-0.71	0.63	-1.11
ss316942712	1	32075363	32521047	-0.51	0.51	0.52	-0.01	-0.01	0.48	0.18	-0.05	0.81	-0.58	-0.65	-0.76	0.50	-1.44
ss316942716	1	32084069	32546662	-0.70	0.15	0.15	-0.12	-0.38	0.16	-0.16	-0.44	0.45	-0.67	-1.00	-0.58	0.29	-1.80
ss316942726	1	32099096	32568778	-0.57	-0.19	0.01	-0.06	-0.60	0.01	-0.35	-0.65	0.20	-0.87	-1.05	-0.37	0.09	-2.07
rs13845400	1	32120486	32584444	-0.67	-0.17	-0.26	-0.10	-0.62	-0.18	-0.48	-1.08	-0.24	-0.53	-1.29	-0.47	0.27	-1.84
rs13845425	1	32157376	32610144	-0.30	-0.01	0.27	0.05	-0.35	0.27	-0.03	-0.73	0.19	-0.26	-0.93	-0.16	0.34	-2.08
ss316942762	1	32160890	32647233	-0.32	0.01	0.06	0.22	-0.23	0.17	0.03	-1.03	-0.13	-0.41	-0.87	-0.30	0.26	-1.84
ss316942792	1	32192178	32669245	-0.70	-0.01	-0.30	0.07	-0.21	-0.02	-0.06	-1.36	-0.52	-0.72	-1.21	-0.69	0.30	-2.28
rs15223929	1	32216650	32677086	-0.38	0.03	-0.22	-0.16	-0.05	-0.05	0.02	-1.40	-0.52	-0.40	-0.81	-0.48	0.54	-2.66
ss316942805	1	32224532	32695160	-0.44	-0.24	-0.45	-0.06	-0.26	-0.21	-0.17	-1.57	-0.77	-0.17	-1.08	-0.22	0.18	-2.67
rs13845516	1	32268974	32724751	-0.51	-0.04	-0.09	0.40	-0.15	0.23	0.10	-1.25	-0.68	-0.11	-1.18	-0.25	0.40	-2.58
rs16707111	1	32307932	32747017	-0.08	0.46	0.27	0.27	0.41	0.65	0.62	-0.77	-0.38	0.26	-0.69	0.06	0.61	-2.18
rs15224288	1	32348348	32772553	-0.09	0.36	0.17	0.38	0.34	0.58	0.54	-0.63	-0.59	-0.11	-0.70	0.06	0.44	-1.94
rs15224359	1	32368424	32795893	0.48	0.83	0.56	0.62	0.89	0.95	1.01	-0.35	-0.22	0.28	-0.27	0.32	0.79	-1.43
ss316942904	1	32385227	32838713	0.54	0.77	0.94	0.70	0.85	1.30	1.17	0.16	-0.10	0.30	-0.05	0.13	0.95	-1.80
ss316942920	1	32415459	32854971	0.90	1.01	1.24	0.96	1.16	1.59	1.53	0.38	0.03	0.51	0.32	0.47	1.01	-1.60
ss316942932	1	32433602	32880577	0.92	1.08	1.35	1.12	1.17	1.73	1.55	0.42	0.31	0.45	0.38	0.48	1.13	-1.09
rs13845732	1	32471716	32886152	1.10	1.14	1.50	1.15	1.27	1.73	1.61	0.39	0.26	0.62	0.50	0.79	1.02	-0.86
ss316942962	1	32476425	32920271	1.07	1.07	1.66	1.26	1.24	1.80	1.64	0.57	0.50	0.48	0.41	0.81	1.16	-0.77
rs13845781	1	32514286	32949802	1.19	0.88	1.70	1.05	1.16	1.84	1.62	0.53	0.39	0.58	0.55	0.94	1.00	-0.86
rs14806414	1	32521047	32952702	1.14	0.98	1.71	0.95	1.21	1.81	1.63	0.53	0.48	0.68	0.54	0.99	1.10	-0.94
rs13845817	1	32546662	32978692	1.09	0.87	1.90	0.99	1.10	1.94	1.65	0.74	0.72	0.70	0.57	1.01	1.32	-0.89
ss316943030	1	32568778	33009710	1.01	1.08	1.92	1.14	1.22	2.01	1.72	0.70	0.77	0.83	0.65	0.79	1.40	-0.56
rs13845840	1	32584444	33014479	0.79	1.22	1.84	0.98	1.24	1.91	1.69	0.56	0.75	1.05	0.55	0.51	1.46	-0.33
rs13749240	1	32610144	33046507	0.73	1.26	1.82	1.02	1.25	1.89	1.68	0.63	0.76	0.92	0.61	0.42	1.61	-0.42
rs14806554	1	32647233	33077532	0.53	1.21	1.65	1.09	1.13	1.79	1.53	0.70	0.51	0.86	0.50	0.17	1.63	-0.22
rs15225136	1	32669245	33091180	0.39	0.93	1.45	0.65	0.80	1.52	1.19	0.70	0.36	0.64	0.25	0.24	1.56	-0.65
ss316943094	1	32677086	33110811	0.69	1.03	1.56	0.68	0.82	1.59	1.24	0.80	0.36	0.92	0.53	0.56	1.55	-0.40
ss316943106	1	32695160	33139074	0.75	1.08	1.45	0.79	0.89	1.54	1.26	0.79	0.13	0.81	0.61	0.57	1.45	-0.03
rs10722194	1	32724751	33141830	0.75	1.27	1.28	1.13	1.03	1.52	1.32	0.74	-0.14	0.55	0.73	0.34	1.58	0.16
ss316943155	1	32747017	33173183	1.02	1.31	1.16	1.18	1.17	1.45	1.36	0.70	-0.33	0.91	0.98	0.62	1.57	0.28
rs13749335	1	32772553	33199784	0.97	1.12	1.21	1.14	0.96	1.30	1.17	0.72	-0.20	0.63	0.86	0.63	1.65	0.00
ss316943189	1	32795893	33209494	1.06	1.17	1.31	0.98	1.04	1.32	1.21	0.73	-0.19	0.77	0.92	0.73	1.79	-0.17
rs13846121	1	32838713	33245729	0.83	1.08	1.40	0.87	0.88	1.36	1.14	0.91	-0.27	0.64	0.82	0.76	1.74	-0.22
rs13846130	1	32854971	33246542	0.71	0.87	1.08	0.74	0.67	1.02	0.85	0.48	-0.44	0.78	0.70	0.66	1.58	-0.12
ss316943232	1	32880577	33277025	0.65	0.79	0.85	0.80	0.58	0.87	0.66	0.19	-0.49	0.95	0.66	0.66	1.61	-0.21
ss316943237	1	32886152	33310791	0.65	0.78	0.81	0.78	0.58	0.84	0.64	0.25	-0.74	0.88	0.76	0.66	1.60	-0.22
rs15225584	1	32920271	33328556	0.74	0.98	0.85	0.83	0.77	0.89	0.77	0.31	-0.55	1.04	0.92	0.55	1.80	-0.22
rs13749377	1	32949802	33352084	0.64	0.97	0.92	0.78	0.69	0.90	0.66	0.48	-0.36	1.24	0.93	0.51	1.80	-0.23
rs15225667	1	32952702	33356800	0.79	1.11	0.95	0.76	0.86	0.88	0.74	0.49	-0.14	1.43	0.95	0.81	1.82	0.06
rs13846242	1	32978692	33389895	0.82	0.95	1.10	0.60	0.73	0.92	0.69	0.75	0.06	1.18	0.97	0.83	1.77	0.21
ss316943305	1	33009710	33408803	0.84	0.97	1.02	0.30	0.75	0.90	0.69	0.74	-0.04	1.31	0.89	0.90	1.72	0.43
ss316943314	1	33014479	33441842	1.00	1.06	1.23	-0.14	0.89	0.91	0.78	1.05	0.31	1.09	0.97	1.14	1.74	0.57
rs15225889	1	33046507	33475212	1.11	1.05	1.35	-0.26	0.92	0.96	0.83	1.35	0.57	0.75	1.02	1.32	1.70	0.62
rs13846313	1	33077532	33495686	1.20	1.05	1.58	-0.53	0.95	1.10	0.91	1.56	0.78	0.78	1.04	1.40	1.65	0.68
ss316943350	1	33091180	33524781	1.21	1.00	1.65	-0.85	0.93	1.07	0.89	1.50	0.83	1.05	1.03	1.43	1.59	0.71
ss316943360	1	33110811	33558707	1.38	1.16	1.77	-0.18	1.12	1.35	1.14	1.50	0.90	1.46	1.22	1.53	1.66	0.89
rs13749440	1	33139074	33581774	1.22	1.15	1.83	-0.18	1.02	1.30	1.05	1.61	1.09	1.12	1.02	1.44	1.71	0.98
rs14806855	1	33141830	33604427	1.11	1.02	1.70	0.00	0.88	1.24	0.93	1.30	0.91	1.35	0.83	1.46	1.57	0.97
rs13846466	1	33173183	33618301	1.21	1.08	1.92	0.04	0.96	1.44	1.16	1.52	1.14	1.59	0.97	1.39	1.65	0.94
rs13846489	1	33199784	33653539	0.98	0.91	1.71	-0.16	0.74	1.22	0.92	1.41	0.90	1.21	0.71	1.22	1.56	0.80
rs13749461	1	33209494	33669462	0.93	1.06	1.74	0.00	0.96	1.37	1.12	1.41	0.83	1.50	0.72	1.14	1.41	1.13
rs14806951	1	33245729	33691792	0.74	0.94	1.39	0.03	0.81	1.04	0.86	1.03	0.58	1.33	0.53	1.02	1.13	1.29
ss316943446	1	33246542	33719563	0.99	0.94	1.33	0.43	0.91	1.12	1.00	0.93	0.73	1.37	0.70	1.08	1.20	1.22
ss316943456	1	33277025	33770847	0.98	0.98	1.28	0.50	0.93	1.10	1.01	0.92	0.72	1.17	0.58	1.23	1.16	1.32
rs15226289	1	33310791	33807251	0.97	0.97	1.43	0.38	0.91	1.18	1.04	1.11	0.83	1.27	0.59	1.18	1.09	1.44
ss316943475	1	33328556	33830746	0.51	0.50	1.08	-0.21	0.36	0.67	0.49	0.83	0.60	1.04	0.08	0.82	0.80	1.11
rs15226336	1	33352084	33849095	0.46	0.44	0.95	-0.17	0.30	0.61	0.43	0.69	0.51	1.17	0.03	0.83	0.75	1.14
rs13846654	1	33356800	33873833	0.54	0.57	0.84	-0.51	0.49	0.39	0.43	0.73	0.33	0.70	0.14	0.87	0.64	1.31
rs13846669	1	33389895	33892403	0.64	0.66	0.73	-0.29	0.60	0.32	0.56	0.83	0.18	0.39	0.26	0.83	0.69	1.39
rs13846676	1	33408803	33916647	0.65	0.83	0.80	-0.21	0.76	0.46	0.71	0.69	0.31	0.49	0.43	0.62	0.78	1.34
ss316943501	1	33441842	33939467	0.38	0.58	0.76	0.08	0.47	0.23	0.43	0.69	0.22	0.49	0.32	0.23	0.60	1.17
rs13846729	1	33475212	33961491	0.36	0.44	0.58	0.39	0.36	0.19	0.35	0.36	0.03	0.70	0.26	0.23	0.33	1.17
ss316943528	1	33495686	33974489	0.04	0.23	0.19	0.30	0.09	-0.15	0.03	-0.10	-0.48	0.62	-0.01	-0.16	0.16	1.06
rs13846760	1	33524781	34003589	-0.05	0.24	0.15	0.18	0.17	-0.15	0.07	-0.28	-0.34	0.72	0.08	-0.39	0.03	1.02
ss316943553	1	33558707	34022514	0.06	0.24	0.02	0.45	0.21	-0.15	0.10	-0.50	-0.19	0.45	-0.02	-0.17	-0.03	1.06
ss316943568	1	33581774	34050209	0.18	0.36	0.30	0.38	0.35	0.09	0.29	-0.32	0.11	0.44	0.06	-0.04	-0.10	1.16
ss316943583	1	33604427	34071200	0.43	0.23	0.39	0.50	0.36	0.22	0.40	-0.47	0.09	0.62	0.32	0.21	-0.31	1.15
rs13846854	1	33618301	34075800	0.54	0.29	0.73	0.57	0.45	0.52	0.58	-0.30	0.47	0.51	0.34	0.41	-0.14	1.11
rs13846887	1	33653539	34095641	0.61	0.33	0.82	0.50	0.50	0.56	0.59	-0.43	0.53	0.29	0.37	0.73	-0.33	1.29
rs13846896	1	33669462	34134487	1.00	0.59	1.16	0.59	0.84	0.87	0.92	-0.27	0.85	0.45	0.69	1.01	-0.28	1.58
rs13846915	1	33691792	34149740	1.01	0.41	0.91	0.76	0.58	0.63	0.68	-0.75	0.66	0.50	0.64	1.10	-0.45	1.58
rs13846932	1	33719563	34161951	1.14	0.55	1.29	0.90	0.74	0.98	0.93	-0.51	1.03	0.61	0.81	1.20	-0.33	1.65
rs13846958	1	33770847	34186432	1.01	0.40	1.23	0.69	0.58	0.84	0.73	-0.73	0.93	0.63	0.67	1.31	-0.76	1.74
ss316943625	1	33807251	34229989	0.80	0.33	1.21	0.57	0.45	0.78	0.62	-0.69	0.92	0.46	0.58	0.98	-0.75	1.67
rs15226951	1	33830746	34237533	0.83	0.32	1.17	0.43	0.46	0.70	0.58	-1.03	0.99	0.30	0.50	1.15	-0.90	1.75
rs15226971	1	33849095	34277204	1.13	0.65	1.46	0.94	0.83	1.16	1.00	-0.59	1.30	0.60	0.76	1.44	-0.52	1.88
rs13749637	1	33873833	34318647	0.96	0.24	1.28	0.79	0.46	0.94	0.69	-0.63	1.14	0.05	0.51	1.40	-0.78	1.62
rs15227054	1	33892403	34339436	0.72	-0.26	1.07	0.87	-0.05	0.79	0.35	-1.14	1.01	0.20	0.14	1.34	-1.06	1.43
rs13749655	1	33916647	34359788	0.38	-0.74	0.70	0.98	-0.56	0.55	-0.16	-1.72	0.68	0.08	-0.26	1.22	-1.40	1.12
rs14807412	1	33939467	34379597	0.30	-1.20	0.42	1.17	-0.96	0.36	-0.46	-1.71	0.36	0.01	-0.52	1.36	-1.59	0.98
rs14807438	1	33961491	34402862	0.27	-1.11	0.34	1.18	-0.93	0.30	-0.46	-1.65	0.38	-0.43	-0.65	1.40	-1.48	0.99
rs15227108	1	33974489	34416708	0.29	-0.82	0.60	0.86	-0.72	0.42	-0.28	-1.14	0.57	-0.28	-0.54	1.37	-1.15	0.83
rs14807451	1	34003589	34471752	0.57	-0.46	0.93	1.23	-0.33	0.83	0.14	-0.69	0.96	-0.15	-0.26	1.60	-0.68	0.90
rs14807453	1	34022514	34494596	0.27	-0.52	0.80	1.54	-0.63	0.70	-0.09	-0.66	0.95	-0.70	-0.69	1.49	-0.46	0.84
rs13847091	1	34050209	34513287	-0.15	-0.54	0.65	1.25	-0.83	0.43	-0.34	-0.61	0.63	-0.94	-0.99	1.25	-0.29	0.65
rs13847122	1	34071200	34551034	-0.77	-1.05	0.23	0.88	-1.51	-0.14	-1.01	-0.83	0.36	-1.61	-1.65	0.85	-0.46	0.27
rs13847135	1	34075800	34567588	-0.96	-1.25	0.01	0.70	-1.75	-0.39	-1.33	-0.93	0.33	-1.59	-1.94	0.83	-0.60	0.14
rs13847144	1	34095641	34595925	-0.80	-1.12	0.01	0.56	-1.58	-0.36	-1.13	-0.66	0.34	-1.51	-1.68	0.73	-0.53	0.23
rs14807522	1	34134487	34602267	-0.99	-1.14	-0.26	0.47	-1.66	-0.61	-1.37	-0.79	0.32	-1.49	-1.89	0.60	-0.56	0.25
rs13847184	1	34149740	34637107	-1.34	-1.50	-0.63	0.22	-2.09	-1.02	-1.80	-0.88	0.01	-1.61	-2.25	0.53	-0.60	-0.19
rs13847199	1	34161951	34649056	-1.29	-1.62	-0.66	-0.05	-2.17	-1.18	-1.91	-0.61	-0.08	-2.09	-2.03	0.41	-0.57	-0.39
rs13847238	1	34186432	34667869	-1.13	-1.57	-0.60	-0.08	-2.06	-1.09	-1.78	-0.40	-0.01	-1.79	-1.73	0.36	-0.36	-0.57
rs15227449	1	34229989	34703709	-1.29	-1.63	-0.68	-0.24	-2.19	-1.24	-1.91	-0.44	0.01	-1.62	-1.78	0.15	-0.31	-0.71
rs13847277	1	34237533	34737167	-0.74	-1.31	-0.40	0.03	-1.70	-0.89	-1.48	-0.19	0.31	-1.41	-1.29	0.60	-0.07	-0.53
rs13749724	1	34277204	34754635	-0.64	-1.27	-0.64	0.27	-1.59	-0.88	-1.40	-0.13	-0.06	-1.38	-1.14	0.52	0.09	-0.67
rs14807627	1	34318647	34781273	-0.79	-1.53	-0.78	-0.10	-1.86	-1.19	-1.71	-0.34	-0.20	-1.28	-1.26	0.38	-0.25	-0.65
rs15227538	1	34339436	34803684	-0.87	-1.27	-0.31	-0.40	-1.70	-0.93	-1.49	0.01	0.24	-1.06	-1.17	0.13	-0.03	-0.52
rs14807648	1	34359788	34805875	-0.45	-0.73	0.08	-0.09	-1.11	-0.42	-0.88	0.42	0.32	-0.99	-0.66	0.33	0.35	-0.21
rs14807658	1	34379597	34847014	-0.04	-0.42	0.41	-0.04	-0.69	-0.02	-0.31	0.53	0.66	-0.33	-0.22	0.50	0.64	-0.11
rs15227647	1	34402862	34864886	0.05	0.00	0.27	0.03	-0.32	-0.07	-0.13	0.32	0.53	-0.30	-0.09	0.53	0.70	-0.06
ss316943754	1	34416708	34869245	0.15	0.32	0.48	0.13	-0.02	0.15	0.13	0.38	0.75	0.11	0.02	0.58	0.90	0.23
ss316943796	1	34471752	34896094	0.23	0.13	0.45	0.58	-0.11	0.23	0.11	0.35	0.74	-0.28	0.11	0.58	1.00	0.11
rs13847466	1	34494596	34930400	0.09	-0.03	0.32	0.34	-0.28	0.03	-0.06	0.14	0.59	-0.16	0.02	0.40	0.89	0.01
ss316943800	1	34513287	34944257	0.28	-0.38	0.12	0.24	-0.47	-0.17	-0.25	-0.11	0.21	0.05	0.12	0.65	0.67	-0.26
rs15227869	1	34551034	34961868	0.64	-0.28	0.49	0.41	-0.22	0.40	0.16	0.06	0.64	0.61	0.50	0.92	0.52	0.00
rs13847518	1	34567588	34973995	0.88	-0.29	0.41	0.74	-0.11	0.47	0.25	-0.08	0.54	0.66	0.71	1.14	0.47	0.05
rs14807749	1	34595925	35018980	0.87	-0.52	0.32	0.60	-0.26	0.34	0.11	-0.22	0.56	0.46	0.72	1.09	0.40	-0.20
rs14807757	1	34602267	35077656	0.78	-0.68	0.19	0.62	-0.42	0.16	-0.13	-0.25	0.49	0.39	0.62	1.16	0.19	-0.23
rs15228031	1	34637107	35106404	0.47	-0.65	0.02	0.32	-0.56	-0.09	-0.32	-0.25	0.28	0.04	0.37	0.83	0.33	-0.63
ss316943836	1	34649056	35126830	0.63	-0.52	0.33	0.33	-0.38	0.31	-0.04	-0.02	0.68	0.22	0.59	0.85	0.44	-0.58
ss316943838	1	34667869	35139978	0.61	-0.43	0.45	0.51	-0.32	0.52	0.09	0.16	0.84	0.15	0.52	0.91	0.58	-0.62
rs13847611	1	34703709	35160287	0.47	-0.47	0.17	0.46	-0.42	0.27	-0.11	-0.08	0.59	0.12	0.29	0.94	0.67	-0.84
rs13847633	1	34737167	35189315	0.40	-0.30	0.32	0.68	-0.33	0.60	0.09	0.07	0.68	0.04	0.25	0.81	0.91	-1.10
rs15228330	1	34754635	35195645	0.09	-0.49	0.56	0.27	-0.62	0.70	-0.01	0.22	0.70	0.21	0.04	0.43	0.90	-1.46
ss316943902	1	34781273	35235140	0.10	-0.72	0.83	0.10	-0.80	0.76	-0.07	0.54	1.11	0.09	0.05	0.48	0.73	-1.61
rs14807992	1	34803684	35253189	0.39	-0.40	0.92	0.29	-0.44	0.88	0.18	0.67	1.07	0.26	0.38	0.64	1.04	-1.67
ss316943917	1	34805875	35258791	0.70	-0.38	0.93	0.60	-0.22	0.98	0.35	0.56	1.03	0.60	0.59	1.01	1.03	-1.62
rs14808070	1	34847014	35279098	0.62	-0.84	0.58	0.52	-0.50	0.65	0.00	0.13	0.85	0.69	0.57	0.86	0.71	-1.88
rs13847756	1	34864886	35313275	0.42	-0.65	0.70	0.58	-0.28	0.72	0.03	0.35	0.91	0.70	0.35	0.85	0.71	-1.86
ss316943944	1	34869245	35330907	0.36	-0.77	1.06	0.60	-0.39	0.98	0.14	0.76	1.21	1.00	0.35	0.70	0.83	-1.61
rs10728163	1	34896094	35353242	0.36	-0.89	1.11	0.37	-0.48	1.02	0.11	0.81	1.21	0.98	0.43	0.60	0.78	-1.76
ss316943978	1	34930400	35353311	0.17	-0.92	0.72	0.27	-0.62	0.68	-0.13	0.51	0.79	0.83	0.27	0.45	0.52	-1.36
rs13847862	1	34944257	35369735	0.31	-0.75	0.90	0.28	-0.44	0.98	0.11	0.78	0.89	0.93	0.41	0.60	0.60	-1.41
rs13847878	1	34961868	35403945	0.45	-0.26	1.22	0.40	-0.02	1.26	0.48	1.17	1.23	1.00	0.55	0.69	0.80	-0.93
rs13847890	1	34973995	35434096	0.39	-0.37	1.23	0.61	0.03	1.19	0.48	1.31	1.18	0.86	0.49	0.64	0.75	-0.94
rs13847963	1	35018980	35447425	0.63	0.17	1.43	0.70	0.50	1.42	0.88	1.47	1.37	1.14	0.70	0.84	1.02	-0.52
rs13848006	1	35077656	35472674	0.70	0.55	1.66	0.83	0.85	1.67	1.23	1.72	1.48	1.38	0.74	0.89	1.28	-0.41
rs15229048	1	35106404	35495451	0.73	0.63	1.48	0.89	0.92	1.67	1.27	1.52	1.27	1.35	0.84	0.80	1.45	-0.49
ss316944113	1	35126830	35524935	0.96	0.56	1.49	1.30	0.95	1.80	1.35	1.46	1.33	1.41	0.99	1.09	1.37	-0.25
rs13848126	1	35139978	35535717	0.83	0.63	1.35	1.45	0.94	1.66	1.27	1.46	1.04	1.30	0.96	0.85	1.44	-0.24
ss316944126	1	35160287	35566088	0.96	0.73	1.15	1.40	1.06	1.46	1.23	1.18	0.83	1.24	1.10	0.91	1.42	-0.01
ss316944166	1	35189315	35573399	1.07	0.53	1.07	1.51	0.96	1.44	1.18	1.10	0.72	1.22	1.27	0.87	1.18	0.01
ss316944168	1	35195645	35595840	1.34	0.68	0.91	1.56	1.19	1.32	1.24	1.07	0.57	1.11	1.43	1.05	1.00	0.19
ss316944198	1	35235140	35619633	1.59	0.75	0.47	1.66	1.34	0.99	1.20	0.72	0.24	0.94	1.59	1.40	0.88	0.48
ss316944224	1	35253189	35640696	1.45	0.61	0.08	1.66	1.19	0.75	1.00	0.33	-0.31	0.95	1.44	1.36	0.80	0.34
rs15229524	1	35258791	35664958	1.30	0.28	-0.31	1.48	0.91	0.40	0.68	0.01	-0.53	0.41	1.27	1.25	0.47	0.27
rs13887441	1	35279098	35685875	1.26	0.34	-0.48	1.43	0.96	0.26	0.66	-0.17	-0.68	0.41	1.31	1.09	0.22	0.50
ss316944271	1	35313275	35718583	1.12	0.70	-0.14	1.32	1.07	0.63	0.89	0.16	-0.33	0.62	1.20	0.90	0.55	0.74
rs13848330	1	35330907	35722257	1.26	0.52	-0.34	1.35	0.88	0.48	0.71	0.12	-0.55	0.36	1.35	0.92	0.47	0.74
rs15229706	1	35353242	35760100	1.09	0.16	-0.91	1.07	0.55	-0.05	0.25	-0.40	-0.98	-0.26	1.22	0.73	0.24	0.40
rs15229707	1	35353311	35771380	1.01	0.02	-1.22	1.12	0.42	-0.34	0.04	-0.60	-1.22	-0.55	1.12	0.71	0.06	0.39
ss316944344	1	35369735	35791966	1.17	0.15	-0.88	1.25	0.60	-0.02	0.37	-0.36	-0.91	-0.12	1.17	0.74	0.32	0.30
ss316944374	1	35403945	35801948	1.09	0.19	-0.81	1.15	0.58	-0.21	0.29	-0.47	-0.77	0.01	1.10	0.62	0.25	0.30
rs13750177	1	35434096	35825031	1.07	-0.06	-0.98	1.08	0.40	-0.37	0.11	-0.65	-1.02	0.07	1.10	0.57	0.11	0.17
rs13848474	1	35447425	35864285	1.22	-0.11	-1.19	0.90	0.28	-0.64	-0.07	-1.08	-1.14	0.15	1.17	0.62	0.13	0.06
ss316944463	1	35472674	35868724	0.86	-0.27	-1.30	0.69	-0.01	-0.89	-0.40	-1.16	-1.10	-0.11	0.84	0.22	0.09	0.01
rs13848519	1	35495451	35886965	0.85	-0.15	-1.54	0.82	0.03	-0.98	-0.43	-1.53	-1.11	-0.35	0.97	0.02	0.04	0.26
ss316944510	1	35524935	35920556	0.90	-0.27	-1.37	0.87	-0.01	-1.04	-0.48	-1.52	-0.78	-0.28	0.96	0.12	-0.12	0.25
rs13848569	1	35535717	35934198	0.82	-0.24	-1.36	0.51	-0.04	-1.23	-0.55	-1.61	-0.87	0.00	0.88	0.03	-0.12	0.28
rs13848617	1	35566088	35972082	0.89	-0.01	-1.37	0.60	0.17	-1.14	-0.19	-1.79	-0.70	-0.04	0.92	0.20	-0.26	0.57
rs13848624	1	35573399	35987901	0.67	0.02	-0.98	0.66	0.30	-0.73	0.07	-1.39	-0.24	0.07	0.73	-0.04	-0.41	0.51
ss316944600	1	35595840	36012099	0.57	0.41	-0.61	0.59	0.54	-0.50	0.40	-0.99	0.09	0.21	0.65	-0.17	-0.06	0.73
rs13848717	1	35619633	36022737	0.22	0.42	-0.37	0.57	0.40	-0.31	0.40	-0.72	0.10	0.35	0.53	-0.60	0.17	0.84
ss316944675	1	35640696	36055925	-0.32	0.32	0.09	0.44	0.11	-0.01	0.36	-0.16	0.49	0.66	0.14	-1.26	0.26	0.57
rs15230506	1	35664958	36076523	-0.21	0.55	0.45	0.47	0.34	0.46	0.67	0.20	0.87	0.80	0.34	-1.35	0.50	0.70
ss316944722	1	35685875	36080363	-0.24	0.81	0.89	0.82	0.54	0.98	1.03	0.69	1.30	1.03	0.46	-1.69	0.77	0.83
rs13848780	1	35718583	36118975	-0.64	0.70	1.05	0.60	0.23	1.06	0.91	0.95	1.42	0.99	0.05	-1.92	0.95	0.56
rs13750292	1	35722257	36139641	-0.76	0.59	0.97	0.71	0.10	0.87	0.74	1.03	1.41	0.56	-0.09	-1.96	0.97	0.26
rs13848840	1	35760100	36142146	-1.08	0.80	0.87	0.59	0.18	0.83	0.93	0.85	1.30	0.64	-0.30	-2.27	1.00	0.27
rs13848872	1	35771380	36181539	-1.36	0.74	0.99	0.39	0.05	0.85	0.88	0.92	1.51	0.64	-0.59	-2.43	0.94	0.25
rs15230808	1	35791966	36191064	-1.41	0.65	1.18	0.32	-0.05	0.98	0.89	1.07	1.71	0.68	-0.65	-2.45	0.99	0.00
ss316944809	1	35801948	36245175	-1.83	0.35	1.03	-0.18	-0.45	0.70	0.48	0.87	1.66	0.49	-0.79	-2.78	0.84	-0.36
ss316944816	1	35825031	36263199	-1.42	0.24	0.83	0.14	-0.41	0.63	0.66	0.73	1.46	0.39	-0.50	-2.57	0.91	-0.33
ss316944864	1	35864285	36271011	-1.28	0.29	0.59	0.24	-0.31	0.52	0.64	0.42	1.27	0.29	-0.47	-2.52	0.72	-0.23
rs14809151	1	35868724	36295413	-1.37	0.36	0.48	0.04	-0.28	0.36	0.58	0.51	1.11	-0.05	-0.47	-2.37	0.83	-0.28
ss316944895	1	35886965	36307926	-0.79	0.50	0.57	0.21	0.05	0.61	0.85	0.48	1.14	0.30	-0.08	-1.81	0.91	-0.23
ss316944916	1	35920556	36348081	-0.82	0.37	0.59	0.07	0.00	0.51	0.76	0.69	1.00	0.39	-0.18	-1.70	0.70	-0.28
ss316944932	1	35934198	36363681	-0.85	0.44	0.54	-0.02	0.02	0.43	0.73	0.75	0.78	0.41	-0.26	-1.75	0.62	-0.28
rs13849163	1	35972082	36370272	-0.45	0.49	0.46	0.34	0.21	0.51	0.84	0.82	0.65	0.22	0.09	-1.36	0.50	-0.21
rs13849177	1	35987901	36392744	-0.28	0.49	0.69	-0.04	0.26	0.58	0.84	0.95	0.85	0.60	0.21	-1.19	0.58	-0.11
ss316944984	1	36012099	36426983	-0.19	0.61	0.70	-0.18	0.18	0.63	0.80	0.98	0.71	0.82	0.44	-1.44	0.76	-0.11
ss316944990	1	36022737	36443410	-0.27	0.58	0.42	-0.14	0.13	0.47	0.61	0.82	0.44	0.49	0.50	-1.80	0.65	0.03
rs13750411	1	36055925	36473512	0.03	0.55	0.37	-0.32	0.21	0.46	0.63	0.63	0.52	0.52	0.64	-1.28	0.58	-0.13
ss316945036	1	36076523	36491471	0.49	0.73	-0.08	0.01	0.54	0.26	0.72	0.20	0.13	0.16	0.96	-0.63	0.43	0.20
ss316945040	1	36080363	36498694	0.53	0.80	-0.47	0.16	0.61	-0.15	0.59	-0.17	-0.24	-0.12	0.94	-0.48	0.19	0.43
rs15231516	1	36118975	36532257	0.72	0.75	-0.57	0.07	0.70	-0.34	0.56	-0.39	-0.31	-0.07	0.94	0.06	-0.02	0.56
ss316945112	1	36139641	36549666	1.07	1.00	-0.84	0.30	1.05	-0.26	0.80	-0.68	-0.44	-0.13	1.17	0.37	-0.03	0.77
rs13849345	1	36142146	36568374	1.09	0.81	-1.14	-0.06	0.93	-0.62	0.59	-1.06	-0.78	-0.17	1.13	0.52	-0.43	0.89
rs15231577	1	36181539	36611766	1.15	0.83	-1.02	-0.10	1.05	-0.68	0.45	-0.99	-0.67	-0.04	1.07	0.75	-0.45	0.92
ss316945140	1	36191064	36641924	1.40	1.12	-0.72	-0.04	1.35	-0.44	0.74	-0.53	-0.72	0.35	1.23	1.16	-0.12	0.93
rs14809453	1	36245175	36653555	1.55	1.33	-1.08	0.18	1.56	-0.45	1.04	-0.86	-1.18	0.35	1.29	1.46	-0.11	0.95
rs13849470	1	36263199	36671391	1.73	1.51	-0.96	0.30	1.77	-0.02	1.40	-0.89	-1.16	0.69	1.39	1.65	0.03	0.99
rs15231705	1	36271011	36697515	1.70	1.40	-1.16	0.18	1.67	-0.21	1.12	-0.98	-1.31	0.30	1.38	1.55	-0.31	1.05
rs13849513	1	36295413	36724607	1.42	1.27	-1.21	0.09	1.46	-0.31	0.93	-0.95	-1.27	0.09	1.13	1.32	-0.27	0.97
rs13849544	1	36307926	36747797	1.28	1.05	-1.25	0.46	1.25	-0.20	0.84	-1.00	-1.26	0.01	1.00	1.15	-0.48	0.74
rs13849591	1	36348081	36772089	1.19	1.06	-0.92	0.33	1.22	-0.17	0.82	-0.53	-1.02	0.09	0.91	1.16	-0.54	0.74
rs13849611	1	36363681	36792281	1.26	0.91	-1.14	0.53	1.08	-0.23	0.71	-0.96	-1.18	0.21	1.00	1.20	-0.58	0.75
rs15231873	1	36370272	36804157	1.19	0.90	-0.88	0.74	1.15	0.03	0.95	-0.57	-0.88	0.12	0.96	1.21	-0.20	0.59
rs13849672	1	36392744	36818967	1.19	1.00	-0.37	0.62	1.21	0.40	1.13	-0.28	-0.42	0.31	0.83	1.02	0.12	0.64
rs13849721	1	36426983	36853033	0.95	0.80	-0.99	0.69	0.98	-0.04	0.72	-0.80	-1.00	-0.27	0.47	0.96	-0.14	0.55
rs15232086	1	36443410	36871141	1.08	0.52	-0.98	0.64	0.84	-0.23	0.56	-0.98	-1.10	-0.34	0.37	1.17	-0.18	0.35
rs13849763	1	36473512	36880480	1.00	0.20	-0.79	0.64	0.60	-0.14	0.45	-1.04	-0.72	-0.12	0.18	1.22	-0.45	0.09
rs13849802	1	36491471	36947274	0.96	-0.11	-0.67	0.71	0.37	-0.21	0.31	-0.79	-0.63	-0.07	0.11	1.22	-0.69	0.15
rs13849808	1	36498694	36961059	0.93	0.03	-0.14	0.62	0.45	0.12	0.49	-0.34	-0.05	0.26	0.18	1.09	-0.30	0.03
rs13849839	1	36532257	36974554	0.82	-0.17	0.09	0.34	0.24	0.17	0.41	-0.18	0.20	0.55	0.17	0.83	-0.15	-0.32
rs13849851	1	36549666	37000949	0.76	-0.26	-0.05	0.41	0.09	0.09	0.29	-0.47	-0.06	0.82	0.27	0.44	0.00	-0.67
rs13849877	1	36568374	37051050	0.61	-0.24	-0.17	0.30	0.00	0.05	0.35	-0.47	-0.24	0.64	0.16	0.45	-0.12	-1.03
rs13849944	1	36611766	37061930	0.69	-0.27	-0.13	0.45	0.02	0.13	0.40	-0.48	-0.11	0.63	0.33	0.38	-0.05	-1.17
rs13750741	1	36641924	37076159	0.74	-0.43	-0.19	0.41	-0.18	0.08	0.28	-0.56	-0.05	0.44	0.58	0.15	-0.06	-0.99
ss316945509	1	36653555	37105921	0.71	-0.40	-0.19	0.71	0.07	0.36	0.56	-0.59	-0.05	0.49	0.60	0.03	-0.18	-0.52
rs13849993	1	36671391	37132052	0.65	-0.48	-0.03	0.58	0.21	0.53	0.56	-0.50	0.25	0.51	0.56	-0.07	-0.06	-0.33
ss316945562	1	36697515	37156296	0.22	-0.46	-0.05	0.83	0.03	0.42	0.31	-0.32	0.36	-0.03	0.22	-0.41	0.04	-0.14
rs15232929	1	36724607	37165919	0.14	-0.19	-0.03	0.86	0.19	0.44	0.40	-0.41	0.46	0.11	0.06	-0.09	0.20	0.09
rs13850069	1	36747797	37189704	0.30	0.14	0.40	0.79	0.49	0.72	0.69	0.06	0.89	0.33	0.10	0.27	0.51	0.26
rs13850089	1	36772089	37222916	0.54	0.17	0.40	0.81	0.62	0.73	0.77	-0.08	0.98	0.40	0.25	0.42	0.48	0.38
rs13750825	1	36792281	37274470	0.55	-0.35	0.07	0.96	0.27	0.56	0.50	-0.57	0.67	0.41	0.41	0.21	0.23	0.00
rs13850115	1	36804157	37283815	0.45	0.02	0.40	0.96	0.44	0.79	0.74	-0.10	0.80	0.56	0.15	0.25	0.41	-0.16
rs13850130	1	36818967	37305405	0.52	0.08	0.42	0.91	0.45	0.87	0.67	-0.40	0.90	0.77	0.26	0.25	0.30	0.06
ss316945698	1	36853033	37336711	0.29	0.07	0.32	0.93	0.36	0.72	0.71	-0.62	0.97	0.99	0.19	0.30	0.26	-0.09
ss316945704	1	36871141	37381471	0.39	0.37	0.69	0.91	0.61	0.97	0.96	-0.33	1.33	1.35	0.31	0.34	0.51	-0.20
ss316945712	1	36880480	37400163	0.10	0.32	0.41	0.80	0.46	0.72	0.77	-0.60	1.23	1.24	0.22	0.13	0.29	-0.03
rs15233398	1	36947274	37420562	0.13	0.29	0.13	0.66	0.45	0.47	0.64	-0.75	0.91	1.01	0.22	0.19	0.29	-0.05
ss316945750	1	36961059	37429667	0.08	0.39	-0.43	0.65	0.50	0.08	0.50	-1.31	0.47	0.68	0.23	0.05	0.22	0.16
rs13850355	1	36974554	37453758	0.17	0.42	-0.36	0.81	0.57	0.19	0.59	-1.23	0.41	0.77	0.22	0.13	0.28	0.29
rs13850387	1	37000949	37472376	0.34	0.77	-0.26	0.96	0.89	0.49	0.92	-1.23	0.46	0.72	0.06	0.28	0.37	0.44
rs14810260	1	37051050	37510876	-0.13	0.56	-0.37	0.56	0.57	0.24	0.64	-1.11	0.33	0.34	-0.51	0.14	0.12	0.34
ss316945824	1	37061930	37535884	-0.05	0.52	-0.08	0.73	0.57	0.35	0.58	-0.74	0.39	0.56	-0.46	0.23	0.25	0.41
rs13750920	1	37076159	37578506	0.03	0.67	0.17	0.74	0.72	0.52	0.73	-0.63	0.62	0.94	-0.40	0.34	0.33	0.60
rs13850490	1	37105921	37595899	-0.16	0.44	0.42	0.52	0.49	0.62	0.64	-0.24	0.81	1.05	-0.55	0.14	0.19	0.33
rs14810347	1	37132052	37611116	-0.44	0.11	0.04	0.18	-0.09	0.05	0.06	-0.68	0.55	0.67	-0.76	-0.20	0.00	0.01
ss316945926	1	37156296	37622981	-0.47	0.20	-0.07	0.22	-0.25	-0.28	-0.20	-0.88	0.35	0.83	-0.74	-0.27	-0.10	0.14
rs13850540	1	37165919	37657009	-0.20	0.00	-0.07	0.21	-0.31	-0.36	-0.26	-0.81	0.25	0.91	-0.36	-0.24	-0.44	0.16
ss316945971	1	37189704	37672493	-0.20	-0.23	-0.14	0.12	-0.48	-0.45	-0.40	-0.85	0.08	0.93	-0.21	-0.49	-0.50	-0.15
rs13850642	1	37222916	37725244	0.15	-0.39	-0.39	0.13	-0.47	-0.48	-0.41	-1.20	-0.24	0.98	0.26	-0.39	-0.84	-0.12
rs15234057	1	37274470	37756892	0.05	-0.07	-0.45	0.00	-0.29	-0.59	-0.35	-1.11	-0.39	0.82	0.35	-0.58	-0.39	-0.09
rs10725604	1	37283815	37799016	0.06	0.25	-0.37	0.07	0.06	-0.44	-0.09	-0.93	-0.25	0.64	0.26	-0.39	-0.15	0.21
rs14810568	1	37305405	37823355	-0.01	-0.19	-0.44	-0.37	-0.31	-0.67	-0.45	-1.10	-0.25	0.24	0.40	-0.71	-0.36	0.23
rs13850754	1	37336711	37836474	-0.07	-0.29	-0.64	-0.26	-0.47	-0.88	-0.63	-0.88	-0.53	-0.26	0.38	-0.79	-0.25	-0.05
rs15234281	1	37381471	37859305	-0.03	-0.52	-0.48	-0.16	-0.42	-0.70	-0.71	-0.50	-0.53	-0.31	0.41	-0.77	-0.48	0.02
rs13850809	1	37400163	37871821	0.20	-0.97	-0.72	0.18	-0.60	-0.75	-0.86	-0.56	-0.90	-0.60	0.55	-0.67	-0.68	-0.11
rs13850851	1	37420562	37898931	0.45	-0.77	-0.41	0.46	-0.35	-0.37	-0.54	-0.32	-0.49	-0.37	0.71	-0.34	-0.63	0.04
rs13850877	1	37429667	37917355	0.63	-0.56	0.14	0.51	-0.12	0.06	-0.19	0.16	-0.04	-0.04	0.81	-0.03	-0.40	0.11
rs13850931	1	37453758	37940483	0.77	-0.42	0.30	0.43	0.07	0.36	0.17	0.43	0.12	-0.13	0.80	-0.06	-0.21	0.09
rs15234591	1	37472376	37969096	0.59	-0.90	-0.24	0.24	-0.36	-0.11	-0.29	-0.07	-0.34	-0.58	0.66	-0.19	-0.66	-0.15
rs14810796	1	37510876	37988840	0.60	-1.07	-0.53	0.29	-0.42	-0.34	-0.48	-0.17	-0.58	-0.82	0.85	0.01	-0.84	0.04
rs13850958	1	37535884	38004425	0.99	-0.66	-0.08	0.64	0.05	0.13	0.02	0.17	-0.20	-0.64	1.22	0.37	-0.51	0.28
rs13850998	1	37578506	38025985	0.72	-1.22	-0.48	0.27	-0.47	-0.45	-0.55	-0.27	-0.40	-0.90	1.02	0.03	-0.77	0.17
ss316946461	1	37595899	38036096	0.67	-1.01	-0.47	0.59	-0.35	-0.27	-0.40	-0.15	-0.43	-1.03	0.96	0.06	-0.62	0.30
ss316946496	1	37611116	38060340	0.73	-0.96	-0.81	0.80	-0.29	-0.42	-0.43	-0.50	-0.72	-1.35	0.87	0.38	-0.67	0.41
rs13851029	1	37622981	38090108	1.04	-0.44	-0.52	0.98	0.19	-0.12	-0.01	-0.25	-0.67	-0.67	1.13	0.72	-0.31	0.74
rs13851096	1	37657009	38125185	1.24	-0.72	-0.51	0.88	0.11	-0.17	-0.09	-0.01	-0.75	-0.94	1.27	0.85	-0.48	0.68
rs13851122	1	37672493	38141350	1.34	-0.37	-0.18	0.57	0.45	0.02	0.20	-0.06	-0.43	-0.57	1.22	1.10	-0.27	0.69
rs13751207	1	37725244	38170647	1.39	0.00	0.34	0.74	0.70	0.47	0.58	0.20	-0.12	-0.16	1.26	1.16	-0.08	0.89
ss316946671	1	37756892	38199732	1.18	-0.17	0.59	0.40	0.49	0.39	0.43	0.40	0.06	-0.17	1.02	0.99	-0.11	0.73
rs13851195	1	37799016	38213959	1.18	0.00	0.96	0.30	0.66	0.65	0.64	0.65	0.32	0.17	0.97	1.07	-0.26	0.92
rs13851210	1	37823355	38231371	1.09	-0.07	1.14	-0.20	0.47	0.57	0.50	0.82	0.50	0.35	0.95	0.87	-0.11	0.69
ss316946769	1	37836474	38252451	1.07	-0.12	1.16	-0.17	0.44	0.60	0.49	0.92	0.53	0.77	0.87	0.94	0.00	0.50
ss316946786	1	37859305	38283069	1.07	-0.09	1.25	-0.35	0.46	0.73	0.57	0.92	0.58	1.13	0.82	1.00	-0.23	0.78
rs13851251	1	37871821	38300287	1.14	0.03	1.24	-0.78	0.41	0.60	0.47	0.91	0.58	0.94	0.88	1.09	0.00	0.72
rs13851316	1	37898931	38327311	1.01	-0.01	1.29	-1.41	0.28	0.46	0.33	1.00	0.54	1.03	0.88	0.94	0.03	0.63
ss316946839	1	37917355	38338667	0.94	0.19	1.29	-1.28	0.40	0.48	0.41	1.11	0.36	1.09	0.72	1.01	0.14	0.42
rs13751283	1	37940483	38374473	0.55	0.15	1.18	-1.44	0.21	0.35	0.23	1.13	0.25	1.01	0.34	0.67	0.14	0.35
rs13851395	1	37969096	38375409	0.48	0.06	1.31	-1.25	0.17	0.42	0.13	1.25	0.38	1.18	0.38	0.84	0.17	0.25
rs13851434	1	37988840	38403660	0.57	0.29	1.56	-1.49	0.37	0.85	0.47	1.58	0.52	1.51	0.40	0.99	0.44	0.34
rs13851442	1	38004425	38421021	0.43	0.34	1.83	-1.46	0.46	1.00	0.61	1.80	0.85	1.75	0.23	0.93	0.68	0.14
rs13851482	1	38025985	38446439	0.30	0.25	1.77	-1.52	0.35	0.92	0.50	1.82	0.85	1.72	-0.02	0.97	0.59	0.12
ss316946897	1	38036096	38462854	0.62	0.62	1.78	-1.25	0.81	1.23	0.99	1.84	0.87	1.69	0.25	1.21	0.93	0.35
rs13751340	1	38060340	38482379	0.78	0.61	1.84	-1.44	0.91	1.22	1.09	1.97	0.75	1.78	0.41	1.33	0.96	0.29
ss316946912	1	38090108	38528074	0.95	0.95	2.01	-1.25	1.23	1.41	1.37	2.20	0.84	1.93	0.62	1.41	1.13	0.53
rs13851564	1	38125185	38539233	0.82	0.82	2.15	-1.39	1.10	1.56	1.37	2.27	1.06	1.86	0.47	1.33	1.09	0.36
rs13851574	1	38141350	38577873	0.78	1.00	2.26	-1.00	1.22	1.80	1.58	2.34	1.18	2.06	0.47	1.36	1.26	0.47
rs13751402	1	38170647	38614889	0.84	0.96	2.19	-0.59	1.17	1.75	1.53	2.32	1.16	2.07	0.60	1.40	1.16	0.55
rs13851641	1	38199732	38614918	0.90	0.89	2.14	-0.57	1.16	1.71	1.49	2.33	1.27	2.03	0.58	1.52	1.04	0.50
rs13851675	1	38213959	38655743	0.73	0.84	1.97	-0.21	1.06	1.63	1.41	2.20	1.25	1.87	0.50	1.29	1.05	0.40
rs15236220	1	38231371	38661143	0.66	0.71	1.90	-0.24	1.02	1.57	1.41	2.26	1.20	1.86	0.32	1.36	1.02	0.39
rs10722268	1	38252451	38688035	0.85	0.78	1.82	0.08	1.16	1.72	1.58	2.20	1.21	1.66	0.45	1.55	0.99	0.56
rs13851721	1	38283069	38725371	0.93	1.07	1.72	0.40	1.36	1.76	1.71	2.13	1.19	1.45	0.63	1.51	1.15	0.85
rs13851731	1	38300287	38749729	0.63	0.79	1.51	0.03	1.07	1.42	1.41	1.95	1.10	1.05	0.41	1.18	1.06	0.48
ss316947057	1	38327311	38782968	0.52	0.57	1.34	0.16	0.88	1.32	1.27	1.86	0.88	1.02	0.26	1.15	0.82	0.39
rs10723888	1	38338667	38804819	0.31	0.65	1.51	0.17	0.86	1.45	1.32	1.91	1.20	1.17	-0.01	1.08	0.96	0.37
rs14811624	1	38374473	38808865	0.14	0.37	1.55	-0.29	0.60	1.35	1.15	1.95	1.32	1.00	-0.06	0.79	0.95	0.39
ss316947103	1	38375409	38845557	0.25	0.13	1.29	-0.36	0.46	1.13	0.98	1.68	1.09	0.85	0.06	0.86	0.77	0.22
rs15236831	1	38403660	38860191	0.35	0.10	1.29	-0.49	0.41	1.00	0.90	1.61	1.10	0.99	0.14	0.93	0.72	0.27
rs15236933	1	38421021	38890152	0.38	0.07	1.38	-0.18	0.40	0.92	0.85	1.58	1.33	1.02	0.22	0.87	0.65	0.29
rs13851906	1	38446439	38911376	0.27	0.02	1.26	-0.64	0.17	0.68	0.61	1.53	1.17	0.95	0.16	0.73	0.64	0.20
ss316947181	1	38462854	38934825	0.39	0.33	1.12	-0.39	0.42	0.65	0.72	1.37	1.03	0.97	0.27	0.82	0.58	0.14
rs13851931	1	38482379	38936235	-0.08	0.16	1.08	-0.43	0.05	0.35	0.29	1.37	1.03	0.81	-0.06	0.34	0.41	0.06
rs13851964	1	38528074	38973220	-0.24	-0.17	0.90	-0.36	-0.32	0.22	-0.04	1.16	1.01	0.52	-0.21	0.23	0.12	-0.15
rs13851981	1	38539233	38993042	-0.37	-0.22	0.93	-0.31	-0.31	0.28	-0.01	1.12	1.10	0.62	-0.23	-0.03	-0.09	-0.31
rs13852031	1	38577873	39025192	-0.48	-0.53	0.51	-0.22	-0.59	-0.11	-0.35	0.86	0.87	0.20	-0.29	-0.20	-0.28	-0.61
rs14811780	1	38614889	39079178	-0.99	-0.97	0.31	-0.31	-1.12	-0.41	-0.84	0.68	0.87	-0.27	-0.77	-0.60	-0.64	-0.96
ss316947275	1	38614918	39104936	-1.16	-1.00	0.39	-0.26	-1.24	-0.27	-0.76	0.83	0.85	-0.17	-0.80	-0.87	-0.43	-0.96
ss316947292	1	38655743	39118012	-1.32	-0.99	0.19	-0.43	-1.17	-0.30	-0.73	0.65	0.71	-0.19	-0.99	-0.90	-0.17	-1.03
rs13852120	1	38661143	39139650	-0.70	-0.65	0.38	-0.18	-0.68	-0.05	-0.22	0.85	0.76	0.12	-0.65	-0.52	0.13	-0.84
rs14811794	1	38688035	39172012	-0.55	-0.60	0.48	0.03	-0.69	0.20	-0.16	0.77	0.96	0.31	-0.39	-0.67	-0.01	-0.85
ss316947340	1	38725371	39195170	-1.10	-0.85	0.41	0.16	-1.12	-0.01	-0.54	0.74	0.87	0.29	-0.86	-1.25	-0.40	-0.78
rs14811826	1	38749729	39211509	-0.91	-0.94	0.56	0.16	-1.11	0.12	-0.46	0.85	1.00	0.44	-0.97	-1.13	-0.60	-0.68
rs15237709	1	38782968	39244865	-0.37	-0.52	0.97	0.54	-0.56	0.63	0.09	1.22	1.27	0.90	-0.55	-0.60	-0.34	-0.29
rs15237724	1	38804819	39284001	-0.24	-0.56	0.92	0.26	-0.53	0.89	0.25	1.07	1.25	0.97	-0.27	-0.75	-0.29	-0.40
rs13852223	1	38808865	39288673	0.09	-0.33	0.83	0.62	-0.22	1.04	0.58	0.85	1.16	1.04	0.14	-0.65	-0.20	-0.13
rs15237765	1	38845557	39325859	0.13	-0.49	0.84	0.51	-0.32	1.02	0.52	0.86	1.19	1.04	0.16	-0.58	-0.29	-0.31
rs13852242	1	38860191	39334827	0.47	0.02	1.16	0.54	0.27	1.38	0.99	1.12	1.47	1.37	0.44	-0.17	0.08	-0.03
rs15237784	1	38890152	39360501	0.29	-0.05	1.23	0.74	0.14	1.48	0.98	1.17	1.61	1.27	0.33	-0.40	0.21	-0.32
rs14811908	1	38911376	39369849	0.27	0.18	1.15	0.74	0.34	1.43	1.07	1.12	1.51	1.29	0.37	-0.52	0.39	-0.18
rs13852268	1	38934825	39402308	0.39	0.03	1.16	0.81	0.28	1.46	1.06	1.19	1.52	1.02	0.53	-0.49	0.37	-0.25
ss316947463	1	38936235	39429946	0.01	-0.49	0.98	0.30	-0.23	1.18	0.67	1.03	1.43	0.74	0.29	-1.08	0.36	-0.44
rs15237894	1	38973220	39437928	0.45	-0.52	1.23	0.18	-0.08	1.32	0.82	1.30	1.54	1.05	0.70	-0.71	0.38	-0.51
rs13751677	1	38993042	39455853	0.24	-0.18	1.19	0.13	0.06	1.28	0.86	1.25	1.53	1.01	0.46	-0.84	0.40	-0.47
rs13852324	1	39025192	39485190	0.23	-0.10	1.18	-0.17	0.00	1.30	0.88	1.13	1.60	1.04	0.49	-0.90	0.50	-0.52
rs14811938	1	39079178	39497811	0.47	0.26	1.52	0.10	0.36	1.67	1.24	1.40	1.89	1.46	0.69	-0.65	0.52	-0.10
ss316947536	1	39104936	39519322	0.69	0.40	1.54	0.28	0.56	1.73	1.36	1.45	1.87	1.47	0.87	-0.37	0.53	0.16
ss316947538	1	39118012	39549232	0.62	0.39	1.23	0.30	0.52	1.49	1.17	1.22	1.59	1.15	0.70	-0.22	0.44	0.24
rs13852362	1	39139650	39579414	0.54	0.18	1.15	0.13	0.23	1.25	0.90	1.17	1.50	1.06	0.68	-0.41	0.43	-0.08
rs13852383	1	39172012	39581730	0.28	0.04	1.08	-0.08	0.02	1.14	0.63	1.14	1.42	1.00	0.64	-0.58	0.31	-0.16
rs14811998	1	39195170	39620594	0.29	0.13	1.07	-0.33	0.07	0.99	0.56	1.17	1.38	1.02	0.63	-0.58	0.49	-0.32
rs13852414	1	39211509	39635145	0.63	0.49	1.02	-0.20	0.47	1.00	0.78	1.10	1.23	1.19	0.78	-0.11	0.82	-0.17
rs15238216	1	39244865	39655085	0.61	0.61	0.98	-0.24	0.55	0.90	0.77	1.01	1.17	1.30	0.79	0.03	1.02	-0.21
rs13852481	1	39284001	39679809	0.59	0.67	0.67	-0.18	0.60	0.71	0.79	0.61	0.93	1.23	0.79	0.10	1.14	-0.35
rs15238298	1	39288673	39686473	0.52	0.74	0.47	0.10	0.62	0.23	0.58	0.52	0.81	0.89	0.71	0.07	1.13	-0.17
rs13852533	1	39325859	39714110	0.52	0.79	0.48	0.04	0.73	0.10	0.50	0.50	0.80	0.76	0.69	0.16	1.11	-0.24
ss316947609	1	39334827	39736315	0.74	1.08	0.25	0.51	1.05	0.20	0.82	0.20	0.59	0.68	0.81	0.37	1.26	0.14
rs13751750	1	39360501	39765836	0.77	0.93	-0.09	0.75	0.93	-0.09	0.62	-0.12	0.38	0.25	0.89	0.32	1.02	0.30
rs15238509	1	39369849	39789802	0.78	0.92	-0.35	0.66	0.93	-0.31	0.53	-0.44	0.01	0.43	0.91	0.31	0.88	0.47
ss316947638	1	39402308	39801359	0.64	0.66	-0.57	0.71	0.66	-0.33	0.32	-0.66	-0.08	0.09	0.74	0.24	0.58	0.42
rs14812191	1	39429946	39813428	0.47	0.93	-0.71	1.11	0.80	-0.24	0.45	-0.73	-0.26	0.19	0.56	0.13	0.54	0.69
rs13852634	1	39437928	39839065	0.72	1.07	-0.32	1.53	1.00	0.27	0.78	-0.38	-0.03	0.66	0.80	0.33	0.53	0.94
rs13751809	1	39455853	39881226	0.82	1.25	-0.39	1.79	1.19	0.46	0.97	-0.65	0.12	0.60	0.81	0.55	0.37	1.09
rs15238826	1	39485190	39896998	1.16	1.11	-0.30	1.86	1.22	0.56	1.03	-0.62	0.09	0.94	1.18	0.79	0.41	1.17
ss316947704	1	39497811	39931277	1.21	0.89	-0.63	1.86	1.06	0.19	0.76	-0.95	-0.24	0.70	1.20	0.86	0.29	1.29
rs13852759	1	39519322	39949935	1.34	0.78	-0.96	1.85	1.05	-0.12	0.61	-1.24	-0.60	0.50	1.23	0.90	0.37	1.20
rs13852800	1	39549232	39960836	1.39	0.92	-0.86	1.85	1.27	-0.05	0.83	-1.15	-0.40	0.43	1.33	0.85	0.51	1.24
rs13852835	1	39579414	39990066	1.52	0.79	-0.67	1.76	1.25	0.02	0.84	-0.91	-0.20	0.48	1.48	0.93	0.48	1.09
ss316947774	1	39581730	39999618	1.61	0.86	-0.40	1.91	1.34	0.31	1.00	-0.63	0.11	0.52	1.60	0.93	0.21	1.43
rs13852898	1	39620594	40029247	1.65	0.91	-0.36	1.89	1.50	0.49	1.18	-0.85	0.24	0.73	1.57	1.12	0.13	1.55
rs10728318	1	39635145	40049212	1.49	0.70	-0.64	1.99	1.27	0.38	0.98	-0.99	-0.01	0.30	1.38	1.12	-0.03	1.60
rs13751882	1	39655085	40067121	1.55	0.71	-0.41	1.89	1.30	0.44	1.05	-0.71	0.12	0.44	1.51	1.11	-0.13	1.57
ss316947866	1	39679809	40088804	1.38	0.67	-0.34	1.93	1.33	0.52	1.09	-0.74	0.13	0.00	1.45	0.87	-0.36	1.55
rs14812460	1	39686473	40105385	1.32	0.57	-0.12	1.79	1.22	0.52	0.95	-0.44	0.43	-0.11	1.46	0.70	-0.47	1.54
rs13853050	1	39714110	40142197	1.32	0.60	0.13	1.95	1.23	0.81	1.07	-0.36	0.47	0.41	1.44	0.70	-0.53	1.60
rs13751958	1	39736315	40158695	1.38	0.40	0.21	2.02	1.07	0.90	1.01	-0.05	0.48	0.56	1.43	0.77	-0.79	1.67
ss316947951	1	39765836	40184219	0.98	0.13	0.08	1.87	0.69	0.63	0.59	-0.17	0.39	0.38	1.13	0.36	-1.09	1.55
rs13853104	1	39789802	40187165	0.82	0.04	0.23	1.87	0.51	0.70	0.53	-0.07	0.45	0.72	0.96	0.22	-1.10	1.48
rs13853116	1	39801359	40215820	0.85	0.08	0.18	1.77	0.55	0.61	0.50	-0.11	0.49	0.52	1.03	0.06	-1.21	1.57
rs13751992	1	39813428	40241543	0.78	0.03	0.41	1.55	0.49	0.55	0.44	-0.01	0.71	0.81	0.92	0.09	-1.05	1.41
ss316948027	1	39839065	40257912	1.00	-0.38	0.20	1.35	0.31	0.30	0.21	-0.30	0.61	0.58	1.15	0.24	-1.36	1.36
rs15239731	1	39881226	40284993	1.03	-0.48	0.12	1.13	0.26	0.10	0.10	-0.31	0.68	0.15	1.14	0.36	-1.20	1.14
ss316948117	1	39896998	40312238	0.94	-0.81	0.15	1.02	-0.01	-0.01	-0.11	-0.32	0.66	0.38	1.14	-0.04	-1.28	1.14
ss316948127	1	39931277	40329427	0.80	-0.90	0.21	0.99	-0.13	0.02	-0.16	-0.17	0.77	0.19	0.99	-0.07	-1.20	0.99
rs13752040	1	39949935	40350313	0.67	-0.80	0.28	1.14	-0.12	0.16	-0.10	0.10	0.75	0.11	0.73	0.08	-1.09	1.04
ss316948168	1	39960836	40375883	0.56	-0.56	0.48	1.27	0.09	0.38	0.11	0.31	1.03	0.04	0.79	0.00	-1.06	1.13
rs13853420	1	39990066	40407208	0.64	-0.73	0.37	1.09	-0.12	0.20	-0.14	0.05	0.85	0.36	0.86	0.10	-1.22	1.09
rs15240070	1	39999618	40437362	0.56	-0.62	0.38	1.00	-0.08	0.17	-0.13	0.14	0.76	0.39	0.82	0.00	-1.09	1.11
ss316948250	1	40029247	40445781	0.59	-0.57	0.50	0.97	0.00	0.31	-0.01	0.20	0.77	0.54	0.76	0.22	-0.93	1.05
rs13752116	1	40049212	40464895	0.53	-0.93	0.19	1.01	-0.45	-0.09	-0.48	0.10	0.41	0.04	0.89	-0.16	-1.06	0.71
ss316948287	1	40067121	40500859	0.73	-0.75	0.52	1.02	-0.15	0.17	-0.10	0.27	0.68	0.51	1.11	-0.05	-1.15	0.75
ss316948304	1	40088804	40516621	0.52	-1.18	0.11	0.87	-0.53	-0.24	-0.55	-0.14	0.38	0.01	0.99	-0.32	-1.49	0.70
rs10730351	1	40105385	40541774	0.53	-1.53	-0.34	0.48	-0.96	-0.78	-1.06	-0.38	-0.01	0.07	0.99	-0.30	-1.63	0.56
rs13853671	1	40142197	40556395	0.38	-1.91	-0.70	0.38	-1.29	-1.11	-1.40	-0.62	-0.52	-0.12	0.87	-0.43	-1.96	0.37
ss316948399	1	40158695	40582815	0.54	-1.81	-0.39	0.35	-1.07	-0.86	-1.16	-0.18	-0.26	-0.09	0.92	-0.17	-1.97	0.46
rs14813072	1	40184219	40598899	0.52	-1.78	-0.48	0.18	-1.04	-0.78	-1.09	-0.36	-0.39	-0.20	0.97	-0.15	-1.87	0.40
ss316948437	1	40187165	40625242	0.70	-1.97	-0.49	0.13	-1.06	-0.81	-1.11	-0.40	-0.39	-0.19	1.13	0.02	-1.82	0.15
ss316948471	1	40215820	40630048	0.62	-2.19	-0.59	-0.26	-1.25	-1.06	-1.33	-0.42	-0.49	-0.38	1.09	-0.10	-1.82	-0.14
rs13853811	1	40241543	40663305	0.41	-2.21	-0.63	-0.02	-1.39	-0.91	-1.33	-0.46	-0.52	-0.48	0.91	-0.19	-1.82	-0.14
ss316948502	1	40257912	40675887	0.60	-2.24	-0.82	0.39	-1.30	-0.80	-1.23	-0.49	-0.63	-0.90	1.10	-0.10	-2.00	-0.02
rs13853878	1	40284993	40692793	0.41	-2.37	-0.85	0.16	-1.49	-0.93	-1.39	-0.65	-0.56	-0.83	0.92	-0.21	-1.99	-0.20
rs13752279	1	40312238	40717927	0.59	-1.91	-0.86	0.34	-1.06	-0.73	-1.06	-0.84	-0.61	-0.44	1.01	-0.01	-1.96	0.24
ss316948568	1	40329427	40752110	0.62	-1.85	-0.84	0.43	-0.99	-0.68	-0.99	-0.72	-0.59	-0.61	0.97	0.31	-1.58	0.00
rs13853938	1	40350313	40779527	0.52	-1.77	-1.06	0.14	-0.99	-0.99	-1.14	-0.93	-0.92	-0.66	0.95	0.09	-1.51	0.04
rs13853997	1	40375883	40793505	0.42	-2.24	-1.27	-0.06	-1.36	-1.24	-1.46	-1.27	-0.98	-0.83	1.01	-0.29	-1.67	-0.45
rs13854044	1	40407208	40816572	0.23	-2.81	-1.68	-0.25	-1.97	-1.65	-1.99	-1.75	-1.41	-0.90	0.77	-0.30	-1.89	-0.76
rs13752368	1	40437362	40847422	-0.28	-3.05	-1.98	-0.50	-2.41	-1.99	-2.41	-1.90	-1.68	-1.39	0.35	-0.79	-1.93	-1.06
ss316948698	1	40445781	40858491	-0.38	-3.35	-1.55	-0.46	-2.68	-1.61	-2.37	-1.69	-1.23	-1.13	0.14	-0.65	-2.22	-1.17
rs13854109	1	40464895	40871141	-0.41	-3.55	-1.83	-0.57	-2.78	-1.95	-2.61	-1.73	-1.28	-1.72	0.18	-0.84	-2.41	-1.24
rs15241483	1	40500859	40892009	-0.41	-3.28	-1.25	-0.89	-2.58	-1.47	-2.26	-1.31	-0.86	-1.17	0.04	-0.58	-2.09	-1.20
rs13854171	1	40516621	40928877	-0.41	-3.41	-1.33	-0.97	-2.78	-1.56	-2.49	-1.49	-0.78	-1.22	0.08	-0.63	-1.69	-1.42
rs13854218	1	40541774	40973484	-0.63	-3.30	-0.91	-0.88	-2.82	-1.18	-2.31	-1.11	-0.26	-1.05	-0.16	-0.76	-1.21	-1.83
ss316948768	1	40556395	40978024	-0.34	-2.93	-0.48	-0.57	-2.35	-0.53	-1.73	-0.71	0.04	-0.88	0.08	-0.48	-0.78	-1.84
rs15241614	1	40582815	41013809	-0.19	-2.24	-0.24	-0.26	-1.72	-0.11	-1.13	-0.47	0.25	-0.69	0.16	-0.30	-0.43	-1.22
ss316948800	1	40598899	41032899	-0.13	-2.13	-0.36	-0.33	-1.66	-0.17	-1.06	-0.69	0.35	-0.67	0.24	-0.27	-0.04	-1.53
rs13854300	1	40625242	41044571	-0.13	-1.78	-0.53	-0.14	-1.46	-0.36	-1.06	-0.66	0.32	-1.09	0.21	-0.34	0.13	-1.23
ss316948818	1	40630048	41059664	0.06	-1.35	-0.32	0.29	-1.06	-0.02	-0.68	-0.32	0.45	-0.99	0.39	-0.17	0.37	-0.91
ss316948834	1	40663305	41087824	0.33	-0.78	-0.28	0.60	-0.53	0.13	-0.32	-0.07	0.44	-1.27	0.58	0.14	0.67	-0.41
rs13854372	1	40675887	41099499	0.59	-0.56	0.04	0.56	-0.25	0.27	-0.10	0.30	0.73	-1.16	0.78	0.44	0.98	-0.67
rs13854399	1	40692793	41144097	0.27	-0.65	-0.19	0.16	-0.47	-0.14	-0.41	0.12	0.46	-1.36	0.49	0.20	0.95	-0.78
rs13752494	1	40717927	41181878	0.46	-0.32	0.09	0.41	-0.15	0.17	-0.09	0.37	0.61	-0.88	0.68	0.27	0.96	-0.42
rs13854452	1	40752110	41188714	0.43	-0.35	0.32	0.38	-0.16	0.27	0.00	0.59	0.61	-0.69	0.67	0.30	1.03	-0.48
rs15242113	1	40779527	41268430	0.27	-0.54	0.11	0.24	-0.38	0.06	-0.22	0.38	0.33	-0.64	0.60	0.02	0.82	-0.48
ss316948902	1	40793505	41282053	0.22	-0.77	0.01	0.46	-0.56	0.09	-0.31	0.29	0.33	-0.85	0.61	-0.11	0.69	-0.66
ss316948922	1	40816572	41296668	0.29	-0.65	0.18	0.29	-0.44	0.15	-0.22	0.50	0.52	-0.83	0.63	0.03	0.81	-0.63
rs15242242	1	40847422	41326161	0.31	-0.72	0.19	0.19	-0.48	0.12	-0.25	0.59	0.51	-1.03	0.68	-0.01	0.80	-0.74
rs13854550	1	40858491	41338436	0.71	-0.49	0.74	0.34	-0.15	0.60	0.17	0.94	0.83	-0.88	1.04	0.30	1.00	-0.70
rs13854561	1	40871141	41371157	0.84	-0.11	0.42	0.30	0.18	0.31	0.21	0.67	0.58	-1.06	1.21	0.30	1.02	-0.67
rs13854592	1	40892009	41395584	0.63	-0.04	0.51	0.21	0.06	0.35	0.17	0.80	0.59	-0.91	1.00	0.19	1.24	-1.01
rs14813829	1	40928877	41401876	0.64	0.07	0.28	0.33	0.14	0.09	0.09	0.58	0.48	-1.00	1.02	0.19	1.15	-0.65
ss316949008	1	40973484	41438068	0.69	0.02	0.23	0.40	0.13	0.08	0.07	0.68	0.47	-1.33	1.04	0.25	1.18	-0.82
ss316949010	1	40978024	41447937	0.93	0.13	0.26	0.33	0.32	0.08	0.18	0.77	0.38	-1.17	1.16	0.69	1.13	-0.50
rs13854661	1	41013809	41481451	0.64	-0.04	0.07	0.03	0.03	-0.37	-0.19	0.55	0.47	-1.36	0.87	0.49	1.09	-0.75
rs14813905	1	41032899	41505747	0.35	-0.51	-0.08	0.00	-0.51	-0.65	-0.67	0.33	0.46	-1.57	0.55	0.34	0.88	-1.27
rs13854707	1	41044571	41520639	0.28	-0.68	-0.51	-0.08	-0.68	-0.98	-0.98	0.06	0.01	-2.11	0.42	0.30	0.57	-1.07
ss316949057	1	41059664	41538929	-0.07	-0.81	-0.70	-0.17	-0.93	-1.24	-1.25	-0.21	-0.12	-2.18	0.09	0.14	0.48	-1.17
rs13854788	1	41087824	41553488	-0.37	-1.11	-0.81	-0.67	-1.29	-1.57	-1.62	-0.51	-0.30	-1.75	-0.20	-0.14	0.35	-1.49
rs13854801	1	41099499	41575302	-0.37	-1.31	-0.66	-0.59	-1.44	-1.38	-1.62	-0.57	0.02	-1.56	-0.07	-0.34	0.30	-1.78
rs14813975	1	41144097	41607141	-0.48	-1.35	-0.53	-0.92	-1.53	-1.40	-1.67	-0.49	0.04	-1.39	-0.22	-0.39	0.18	-2.06
rs13854879	1	41181878	41618258	-0.08	-0.78	-0.13	-0.92	-0.91	-0.76	-1.03	-0.31	0.43	-0.73	0.19	-0.15	0.23	-2.18
rs13854883	1	41188714	41649784	-0.20	-1.22	-0.19	-1.19	-1.29	-0.91	-1.32	-0.38	0.43	-0.88	-0.01	-0.05	0.19	-2.73
rs15242983	1	41268430	41654328	-0.34	-1.57	-0.49	-1.33	-1.68	-1.26	-1.77	-0.66	0.26	-1.02	-0.05	-0.30	-0.13	-2.89
ss316949183	1	41282053	41684034	-0.12	-1.24	-0.39	-1.36	-1.34	-1.18	-1.53	-0.63	0.50	-1.08	0.04	0.08	-0.03	-2.41
rs13854959	1	41296668	41701155	0.06	-0.72	0.02	-1.30	-0.87	-0.81	-1.08	-0.39	0.86	-0.55	0.12	0.37	0.05	-2.06
rs13854993	1	41326161	41733306	-0.13	-0.85	-0.23	-1.30	-1.06	-1.02	-1.28	-0.66	0.58	-0.61	-0.07	0.21	-0.13	-2.06
rs13855007	1	41338436	41736822	0.19	-0.30	-0.07	-1.22	-0.50	-0.67	-0.79	-0.61	0.69	-0.16	0.19	0.43	-0.03	-1.78
ss316949248	1	41371157	41773933	0.29	-0.09	-0.26	-1.15	-0.23	-0.56	-0.59	-0.62	0.67	0.19	0.25	0.58	0.02	-1.70
rs13855063	1	41395584	41790761	0.27	-0.35	0.04	-1.30	-0.44	-0.23	-0.55	-0.36	0.96	0.41	0.26	0.50	0.30	-1.98
rs13855065	1	41401876	41815074	0.40	-0.40	-0.16	-1.12	-0.41	-0.33	-0.59	-0.69	0.91	0.25	0.41	0.58	0.32	-2.02
ss316949294	1	41438068	41836550	0.51	-0.56	-0.01	-1.20	-0.48	-0.24	-0.57	-0.39	1.07	0.04	0.47	0.72	0.42	-2.54
rs14814275	1	41447937	41846792	0.49	-0.54	-0.02	-1.44	-0.48	-0.31	-0.62	-0.49	1.08	0.08	0.50	0.65	0.27	-2.23
rs13752802	1	41481451	41875670	0.55	-0.75	0.14	-1.44	-0.53	-0.17	-0.57	-0.47	1.20	0.25	0.55	0.62	0.21	-2.58
ss316949331	1	41505747	41896250	0.85	-0.58	0.41	-0.94	-0.22	0.24	-0.19	-0.27	1.29	0.51	0.85	0.80	0.19	-2.18
rs13855295	1	41520639	41920758	1.14	-0.34	0.79	-0.94	0.10	0.57	0.16	0.19	1.51	0.88	1.17	1.00	0.12	-1.63
ss316949368	1	41538929	41942551	1.20	-0.11	1.05	-0.88	0.28	0.77	0.36	0.46	1.72	1.13	1.25	0.99	0.10	-1.88
rs13855337	1	41553488	41964157	1.31	-0.22	1.35	-0.85	0.26	1.00	0.47	0.62	1.97	1.52	1.30	1.19	-0.16	-1.76
rs14814465	1	41575302	41987808	1.40	-0.19	1.37	-0.97	0.32	1.00	0.50	0.67	2.02	1.45	1.46	1.15	-0.32	-1.48
rs13855404	1	41607141	41988261	1.39	-0.09	1.50	-1.49	0.39	1.02	0.54	0.69	2.00	1.68	1.39	1.25	-0.48	-1.79
ss316949438	1	41618258	42017049	1.49	-0.09	1.50	-1.15	0.47	1.13	0.64	0.66	2.04	1.81	1.45	1.40	-0.34	-1.46
ss316949450	1	41649784	42030858	1.45	-0.53	1.40	-1.03	0.17	0.88	0.35	0.80	1.91	1.52	1.41	1.37	-0.18	-1.51
ss316949456	1	41654328	42056678	1.54	-0.05	1.59	-1.06	0.52	1.03	0.62	1.05	1.98	1.68	1.50	1.43	-0.01	-1.52
rs13855498	1	41684034	42073143	1.57	0.06	1.73	-1.05	0.61	1.26	0.79	1.26	2.07	1.79	1.53	1.44	0.05	-1.37
rs13855507	1	41701155	42105073	1.61	0.32	1.90	-0.76	0.81	1.47	1.01	1.53	2.15	1.92	1.58	1.44	-0.09	-1.83
rs13855547	1	41733306	42136198	1.44	0.15	1.95	-1.22	0.60	1.41	0.88	1.64	2.12	1.84	1.35	1.41	0.19	-2.23
ss316949484	1	41736822	42153910	1.45	0.47	2.12	-1.03	0.82	1.61	1.09	1.84	2.20	2.06	1.31	1.50	0.20	-1.71
rs13855585	1	41773933	42177425	1.45	0.32	2.06	-0.94	0.72	1.45	0.96	1.76	2.20	1.88	1.30	1.48	0.25	-1.49
ss316949514	1	41790761	42201797	1.45	0.33	2.08	-0.75	0.73	1.37	0.93	1.83	2.22	1.85	1.31	1.46	0.20	-1.31
rs13855601	1	41815074	42214449	1.49	0.42	2.06	-0.50	0.81	1.42	1.00	1.85	2.19	1.79	1.30	1.49	-0.14	-0.82
rs13752965	1	41836550	42244789	1.56	0.54	2.18	-0.72	0.92	1.63	1.17	1.90	2.27	2.07	1.38	1.46	-0.28	-0.39
rs13855665	1	41846792	42259772	1.51	0.74	2.16	-0.54	1.18	1.64	1.35	1.92	2.14	2.17	1.38	1.35	-0.47	0.01
rs13855683	1	41875670	42277589	1.28	0.71	2.19	-0.49	1.05	1.67	1.30	2.02	2.01	2.33	1.05	1.27	-0.54	0.02
rs13855703	1	41896250	42307036	1.32	0.90	2.07	-0.21	1.16	1.61	1.33	1.87	1.99	2.21	1.13	1.29	-0.63	0.47
rs13855708	1	41920758	42314242	1.35	0.98	1.93	-0.13	1.21	1.50	1.34	1.86	1.75	2.23	1.08	1.32	-0.57	0.56
ss316949584	1	41942551	42347708	1.39	1.17	1.78	-0.06	1.35	1.36	1.36	1.67	1.64	2.12	1.11	1.37	-0.39	0.37
rs13855726	1	41964157	42355841	1.38	1.15	1.80	0.07	1.34	1.33	1.33	1.73	1.67	2.06	1.15	1.42	0.03	0.42
rs13855763	1	41987808	42369750	1.37	1.00	1.56	-0.36	1.23	1.00	1.13	1.65	1.38	1.73	1.21	1.27	0.18	-0.03
rs13855764	1	41988261	42393291	1.34	1.06	1.46	-0.10	1.25	1.00	1.14	1.62	1.27	1.61	1.01	1.51	0.18	0.07
rs13855825	1	42017049	42436518	1.21	0.98	1.31	-0.05	1.13	0.84	1.00	1.53	1.12	1.63	0.86	1.43	0.33	0.06
ss316949640	1	42030858	42460575	0.92	0.62	0.96	-0.12	0.74	0.49	0.62	1.21	0.79	1.32	0.61	1.14	-0.04	-0.21
ss316949662	1	42056678	42478746	1.02	0.63	1.17	-0.05	0.77	0.68	0.73	1.18	1.04	1.61	0.74	1.15	-0.23	0.02
rs15244882	1	42073143	42498332	0.61	0.39	0.78	0.07	0.42	0.40	0.41	0.85	0.69	1.32	0.30	0.84	-0.11	0.03
rs13753053	1	42105073	42507223	0.67	0.37	0.56	0.22	0.44	0.15	0.29	0.69	0.59	0.90	0.35	0.89	-0.03	-0.10
rs14815016	1	42136198	42542428	0.49	0.30	0.54	0.07	0.40	0.15	0.28	0.60	0.56	0.72	0.18	0.71	0.37	0.25
rs13855999	1	42153910	42566084	0.80	0.41	0.55	0.39	0.66	0.28	0.57	0.56	0.67	0.77	0.61	0.81	0.37	0.45
rs14815055	1	42177425	42569663	1.00	0.49	0.46	0.68	0.79	0.32	0.67	0.37	0.64	0.82	0.81	0.97	0.37	0.30
rs15245035	1	42201797	42600369	0.64	0.35	0.30	0.34	0.54	0.06	0.41	0.26	0.44	0.72	0.54	0.70	0.19	0.26
ss316949746	1	42214449	42636590	0.51	0.15	-0.08	0.04	0.30	-0.34	0.07	-0.18	0.13	0.48	0.40	0.60	-0.07	0.33
rs13856079	1	42244789	42667284	0.29	-0.05	-0.39	-0.37	0.07	-0.93	-0.31	-0.51	-0.22	0.39	0.25	0.44	-0.15	0.25
rs13856094	1	42259772	42680909	0.34	-0.18	-0.40	0.09	-0.01	-0.99	-0.38	-0.44	-0.32	0.41	0.25	0.56	-0.26	0.15
ss316949788	1	42277589	42711897	0.46	-0.05	-0.22	-0.16	0.03	-0.94	-0.38	-0.33	-0.17	0.64	0.39	0.64	-0.01	0.22
rs14815178	1	42307036	42726372	0.67	0.20	-0.30	-0.17	0.31	-1.01	-0.23	-0.69	0.05	0.58	0.69	0.70	0.24	0.37
rs13856172	1	42314242	42745749	0.70	0.16	-0.18	-0.12	0.27	-0.83	-0.13	-0.36	0.05	0.51	0.74	0.71	0.39	0.12
ss316949822	1	42347708	42781719	0.67	0.08	-0.09	-0.16	0.18	-0.81	-0.23	-0.28	0.19	0.51	0.78	0.76	0.31	0.08
rs15245322	1	42355841	42784915	0.57	-0.15	-0.13	-0.25	0.09	-0.68	-0.23	-0.39	0.12	0.66	0.70	0.64	0.24	0.28
ss316949836	1	42369750	42805777	0.31	-0.16	-0.39	-0.36	-0.04	-0.83	-0.37	-0.81	-0.10	0.63	0.38	0.58	-0.17	0.29
rs13856246	1	42393291	42824903	0.31	0.22	-0.17	0.05	0.23	-0.36	-0.01	-0.79	0.21	0.88	0.38	0.60	-0.08	0.67
rs14815356	1	42436518	42864942	0.43	0.26	0.19	-0.13	0.32	-0.17	0.13	-0.34	0.51	1.04	0.57	0.58	0.28	0.39
rs13856299	1	42460575	42878277	0.64	0.37	0.14	0.08	0.49	0.02	0.31	-0.36	0.60	0.81	0.76	0.74	0.29	0.74
rs13753175	1	42478746	42909727	0.77	0.73	0.09	-0.02	0.80	-0.05	0.47	-0.35	0.52	0.77	0.89	0.82	0.64	0.94
ss316949866	1	42498332	42930414	0.51	0.72	-0.36	-0.21	0.69	-0.47	0.23	-0.66	0.06	0.48	0.62	0.67	0.61	0.95
rs13856350	1	42507223	42965774	0.94	0.98	-0.24	0.05	1.05	-0.15	0.57	-0.65	0.25	0.57	1.03	1.03	0.61	1.29
ss316949903	1	42542428	42988706	0.99	1.13	-0.43	0.16	1.19	-0.23	0.63	-0.93	0.02	0.68	0.97	1.06	0.61	1.37
rs14815456	1	42566084	43026179	0.96	1.06	-0.51	0.27	1.05	-0.21	0.58	-1.10	0.09	0.83	0.96	1.03	0.42	1.43
rs13856405	1	42569663	43038783	0.86	1.05	-0.68	0.21	0.96	-0.20	0.52	-1.33	0.03	0.78	0.89	0.90	0.25	1.58
rs13856429	1	42600369	43068329	0.75	1.02	-0.85	0.19	0.91	-0.28	0.44	-1.39	-0.10	0.50	0.77	0.83	0.37	1.69
ss316949949	1	42636590	43082605	0.84	1.05	-0.70	0.64	0.95	0.03	0.61	-1.27	0.09	0.57	0.76	1.04	0.37	1.72
rs13856513	1	42667284	43110650	0.78	0.81	-0.26	0.53	0.75	0.43	0.66	-1.04	0.54	0.98	0.75	0.93	0.37	1.46
rs13856522	1	42680909	43117408	0.84	1.12	-0.14	1.01	1.00	0.70	0.92	-0.99	0.66	1.10	0.72	1.09	0.58	1.42
rs13856548	1	42711897	43154831	0.78	1.29	-0.19	1.01	1.18	0.66	1.01	-1.16	0.74	1.02	0.70	1.07	0.67	1.51
rs13856561	1	42726372	43176077	0.71	1.26	-0.49	1.33	1.06	0.61	0.92	-1.69	0.72	0.75	0.62	1.02	0.70	1.49
rs13856586	1	42745749	43196415	0.77	1.03	-0.31	1.35	0.90	0.73	0.89	-1.50	0.67	0.66	0.64	1.13	0.58	1.24
rs15246092	1	42781719	43206392	0.57	1.03	-0.47	1.31	0.81	0.56	0.71	-1.84	0.53	0.77	0.43	0.99	0.48	1.32
rs13753286	1	42784915	43244870	0.59	1.01	-0.55	1.17	0.81	0.62	0.80	-2.21	0.69	0.69	0.45	0.99	0.54	1.24
rs13856647	1	42805777	43266173	0.47	0.95	-0.43	0.86	0.62	0.40	0.59	-2.03	0.82	0.63	0.39	0.86	0.76	0.90
rs13753297	1	42824903	43321460	0.45	0.76	-0.31	0.67	0.47	0.32	0.48	-1.86	0.79	0.93	0.39	0.81	0.76	0.96
rs14815745	1	42864942	43341654	0.41	0.83	-0.49	0.78	0.54	0.16	0.44	-1.98	0.49	0.94	0.24	0.93	0.76	0.82
rs15246351	1	42878277	43366723	0.46	1.05	-0.67	1.14	0.81	0.22	0.63	-2.44	0.34	1.13	0.21	1.06	0.57	0.84
ss316950130	1	42909727	43380829	0.31	0.87	-0.43	0.92	0.62	0.13	0.48	-2.11	0.32	1.17	0.03	0.99	0.58	0.49
ss316950152	1	42930414	43409615	0.42	0.69	-0.14	0.68	0.52	0.23	0.47	-1.93	0.65	1.39	0.18	1.02	0.49	0.28
rs13856763	1	42965774	43432392	0.51	1.05	-0.04	1.08	0.83	0.49	0.76	-1.76	0.83	1.25	0.24	1.10	0.74	0.36
ss316950162	1	42988706	43435641	0.19	1.08	-0.07	1.10	0.74	0.38	0.66	-1.76	0.89	1.06	-0.09	0.88	0.73	0.29
rs13856806	1	43026179	43473827	-0.26	0.89	-0.12	0.68	0.42	0.15	0.37	-1.79	0.89	0.93	-0.52	0.76	0.61	0.26
rs13856834	1	43038783	43495246	-0.52	0.74	-0.61	0.44	0.21	-0.42	-0.04	-2.13	0.41	0.44	-0.87	0.64	0.42	0.23
rs13856856	1	43068329	43516549	-0.79	0.85	-0.91	0.58	0.19	-0.75	-0.26	-2.30	0.18	0.04	-1.21	0.51	0.47	0.17
rs13856876	1	43082605	43559121	-0.42	0.85	-0.35	0.17	0.31	-0.48	-0.07	-1.82	0.65	0.51	-0.77	0.63	0.61	-0.23
rs15246708	1	43110650	43589135	-0.31	0.86	0.08	0.17	0.37	-0.14	0.10	-1.32	0.93	0.84	-0.55	0.59	0.61	-0.20
rs13856888	1	43117408	43609955	-0.49	1.16	-0.31	0.50	0.56	-0.48	0.07	-1.57	0.63	0.29	-0.80	0.55	0.80	0.18
rs13856910	1	43154831	43630845	-0.44	0.97	-0.30	0.14	0.42	-0.64	-0.09	-1.42	0.63	0.12	-0.62	0.43	0.92	-0.06
rs13753354	1	43176077	43649408	-0.57	0.77	-0.39	-0.18	0.15	-0.84	-0.34	-1.46	0.55	-0.04	-0.72	0.33	0.74	-0.04
ss316950215	1	43196415	43652230	-0.64	0.64	-0.36	-0.35	0.02	-0.89	-0.45	-1.25	0.55	-0.26	-0.84	0.36	0.67	-0.21
rs13857024	1	43206392	43679196	-0.54	0.90	-0.63	-0.29	0.27	-0.91	-0.23	-1.36	0.36	-0.11	-0.80	0.28	0.75	0.21
rs14815885	1	43244870	43724252	-0.37	0.90	-0.41	-0.67	0.34	-0.88	-0.19	-1.04	0.49	0.01	-0.58	0.34	0.84	-0.11
rs13857038	1	43266173	43734124	-0.47	0.86	-0.55	-0.85	0.27	-1.29	-0.49	-0.95	0.29	-0.28	-0.69	0.25	0.82	-0.33
rs13857044	1	43321460	43785386	-0.51	0.99	-0.84	-0.17	0.36	-1.26	-0.41	-1.10	-0.14	-0.43	-0.97	0.49	0.60	0.07
rs15246863	1	43341654	43817636	-0.63	0.82	-1.08	-0.39	0.17	-1.56	-0.67	-1.22	-0.21	-1.11	-0.94	0.21	0.59	-0.29
rs14815954	1	43366723	43843622	-0.64	0.64	-1.09	-0.36	-0.01	-1.59	-0.79	-1.23	-0.20	-1.17	-1.02	0.28	0.37	-0.16
ss316950231	1	43380829	43866400	-1.16	0.18	-1.34	-0.54	-0.69	-1.88	-1.37	-1.31	-0.33	-1.89	-1.44	-0.26	0.26	-0.20
rs13857079	1	43409615	43884265	-1.69	-0.07	-1.86	-0.62	-1.11	-2.35	-1.82	-1.68	-0.65	-2.23	-1.89	-0.76	-0.10	-0.20
rs14815978	1	43432392	43911785	-2.35	-0.27	-2.27	-0.18	-1.49	-2.47	-2.12	-1.90	-1.12	-2.68	-2.63	-1.13	-0.39	-0.21
ss316950245	1	43435641	43945147	-2.30	-0.51	-1.85	-0.56	-1.68	-2.22	-2.12	-1.65	-0.78	-2.02	-2.44	-1.25	-0.33	-0.33
rs13857173	1	43473827	43981501	-2.19	-0.70	-1.91	-0.63	-1.82	-2.12	-2.16	-1.72	-1.03	-1.72	-2.53	-0.90	-0.61	-0.33
rs15246972	1	43495246	43981722	-2.01	-0.54	-1.83	-0.25	-1.61	-1.72	-1.84	-1.69	-1.03	-1.44	-2.46	-0.61	-0.58	-0.29
rs13857191	1	43516549	44020135	-1.62	-0.34	-1.63	-0.08	-1.29	-1.26	-1.44	-1.65	-0.83	-1.05	-2.16	-0.21	-0.57	-0.45
rs14816032	1	43559121	44047034	-1.26	-0.46	-1.49	-0.37	-1.24	-1.29	-1.42	-1.52	-0.68	-0.99	-1.74	0.03	-0.60	-0.84
rs13857223	1	43589135	44077855	-1.54	-0.38	-1.69	-0.31	-1.29	-1.47	-1.55	-1.76	-0.73	-1.13	-1.88	-0.31	-0.50	-0.58
rs13857242	1	43609955	44094293	-1.26	-0.38	-2.02	-0.43	-1.17	-1.83	-1.64	-2.08	-0.87	-1.51	-1.65	-0.10	-0.32	-0.78
rs13857261	1	43630845	44139241	-0.74	-0.37	-1.54	-0.31	-0.96	-1.31	-1.23	-1.93	-0.49	-0.94	-1.12	0.25	-0.18	-0.94
rs13857279	1	43649408	44169568	-1.02	-0.61	-1.85	-0.37	-1.27	-1.56	-1.51	-2.30	-0.58	-1.35	-1.32	-0.05	-0.57	-0.77
ss316950290	1	43652230	44209838	-0.91	-0.72	-1.63	-0.51	-1.32	-1.24	-1.40	-2.14	-0.48	-1.02	-1.26	0.06	-0.34	-1.24
rs13857289	1	43679196	44234443	-1.05	-1.11	-1.94	-0.92	-1.68	-1.63	-1.80	-2.50	-0.82	-1.05	-1.39	-0.07	-0.65	-1.56
rs14816088	1	43724252	44253372	-1.07	-1.25	-1.83	-1.02	-1.79	-1.77	-2.03	-2.13	-0.77	-1.30	-1.38	0.03	-0.76	-1.67
rs14816097	1	43734124	44302446	-1.52	-1.51	-2.35	-0.62	-2.17	-1.99	-2.33	-2.71	-1.08	-1.80	-1.83	-0.30	-1.15	-1.41
rs13857306	1	43785386	44349604	-1.52	-1.32	-2.12	-0.25	-1.89	-1.57	-1.97	-2.67	-0.83	-1.47	-1.79	-0.31	-1.24	-0.93
rs14816124	1	43817636	44400972	-1.23	-1.22	-1.57	-0.29	-1.70	-1.19	-1.67	-2.18	-0.27	-1.16	-1.27	-0.53	-1.03	-1.20
rs15247156	1	43843622	44429321	-1.00	-1.11	-1.12	-0.22	-1.51	-0.83	-1.39	-1.76	0.10	-0.75	-1.08	-0.31	-0.89	-1.16
rs15247158	1	43866400	44463438	-0.94	-1.43	-0.99	-0.49	-1.73	-0.84	-1.51	-1.50	0.29	-1.00	-0.77	-0.61	-0.76	-1.58
rs15247173	1	43884265	44485280	-0.93	-1.43	-0.95	-0.88	-1.73	-0.96	-1.57	-1.54	0.40	-0.97	-0.76	-0.58	-0.78	-1.57
rs15247196	1	43911785	44506702	-0.90	-1.41	-1.02	-0.88	-1.70	-1.01	-1.58	-1.65	0.40	-1.09	-0.73	-0.54	-0.76	-1.57
rs15247212	1	43945147	44516048	-0.88	-1.43	-0.93	-1.39	-1.72	-1.14	-1.66	-1.64	0.56	-1.09	-0.73	-0.54	-0.78	-1.57
rs15247236	1	43981501	44550299	-0.67	-1.47	-1.16	-1.20	-1.56	-1.16	-1.58	-1.84	0.35	-1.28	-0.65	-0.21	-1.01	-1.33
ss316950332	1	43981722	44596001	-0.58	-1.27	-0.61	-1.20	-1.27	-0.89	-1.28	-1.36	0.62	-0.97	-0.34	-0.48	-0.87	-1.52
rs15247268	1	44020135	44609593	-0.27	-1.20	-0.18	-0.99	-1.09	-0.62	-1.06	-0.86	0.97	-0.67	0.06	-0.45	-0.57	-1.56
rs14816208	1	44047034	44637878	-0.74	-1.74	-0.31	-1.49	-1.70	-1.13	-1.66	-0.90	0.87	-0.99	-0.22	-1.10	-0.59	-1.91
rs15247300	1	44077855	44672159	-1.05	-2.05	-0.43	-1.59	-2.06	-1.26	-1.93	-0.99	0.77	-1.16	-0.54	-1.30	-0.70	-1.74
rs13753424	1	44094293	44701594	-1.11	-2.40	-0.56	-1.15	-2.34	-1.16	-2.03	-1.09	0.50	-1.02	-0.74	-1.08	-1.14	-1.62
rs15247332	1	44139241	44707667	-1.32	-2.08	-0.41	-1.68	-2.21	-1.21	-1.99	-0.90	0.40	-0.99	-0.79	-1.45	-1.17	-1.90
rs13857368	1	44169568	44736449	-1.51	-2.02	-0.30	-1.75	-2.24	-1.21	-2.06	-0.80	0.37	-1.27	-0.99	-1.53	-1.31	-1.62
rs15247376	1	44209838	44763190	-1.49	-1.69	-0.07	-1.90	-1.99	-1.07	-1.86	-0.25	0.32	-1.27	-1.03	-1.41	-0.88	-1.80
rs13753431	1	44234443	44790817	-1.64	-1.65	-0.39	-1.55	-2.02	-1.26	-1.97	-0.55	0.03	-1.54	-1.26	-1.39	-1.18	-1.38
rs14816249	1	44253372	44811405	-1.44	-1.37	-0.24	-1.02	-1.73	-0.80	-1.57	-0.53	0.14	-1.11	-1.18	-1.04	-1.16	-0.93
rs14816269	1	44302446	44869473	-1.46	-1.54	-0.28	-1.15	-1.88	-0.88	-1.67	-0.65	0.11	-1.43	-1.11	-1.10	-1.06	-1.33
rs13857435	1	44349604	44890133	-1.69	-1.62	-0.27	-1.62	-2.04	-1.02	-1.84	-0.57	0.11	-1.47	-1.35	-1.29	-0.92	-1.63
rs13857455	1	44400972	44911875	-1.74	-1.86	-0.32	-1.55	-2.37	-1.13	-2.08	-0.48	-0.06	-1.52	-1.44	-1.29	-1.07	-1.69
rs13857462	1	44429321	44927247	-2.37	-2.41	-0.84	-2.04	-3.06	-1.72	-2.77	-0.89	-0.52	-2.20	-2.13	-1.47	-1.27	-1.91
rs14816298	1	44463438	44936158	-2.63	-2.25	-0.67	-2.16	-3.04	-1.63	-2.71	-0.85	-0.42	-2.22	-2.32	-1.80	-1.04	-1.95
rs13857512	1	44485280	44978125	-3.22	-2.40	-0.82	-2.66	-3.36	-1.94	-3.06	-1.04	-0.55	-2.29	-2.93	-2.15	-1.18	-2.00
rs13857524	1	44506702	44986481	-2.33	-1.81	-0.53	-2.28	-2.56	-1.56	-2.41	-0.60	-0.44	-2.02	-2.14	-1.39	-0.72	-1.62
rs15247564	1	44516048	45013278	-1.59	-1.24	-0.19	-2.02	-1.82	-1.16	-1.80	-0.13	-0.24	-1.72	-1.49	-0.76	-0.28	-1.22
rs13857532	1	44550299	45041016	-1.28	-1.12	-0.05	-1.23	-1.61	-0.75	-1.48	0.00	-0.12	-1.49	-1.30	-0.36	-0.14	-1.21
rs13857547	1	44596001	45065084	-1.37	-1.03	0.03	-1.14	-1.66	-0.70	-1.48	-0.01	0.09	-1.41	-1.46	-0.35	0.11	-1.41
rs13857554	1	44609593	45102107	-1.73	-1.54	-0.52	-1.54	-2.32	-1.29	-2.16	-0.41	-0.13	-2.11	-1.98	-0.39	0.12	-1.72
rs13857585	1	44637878	45131608	-2.22	-2.08	-0.95	-1.70	-2.94	-1.72	-2.71	-0.88	-0.48	-2.52	-2.46	-0.73	-0.16	-2.22
rs10727211	1	44672159	45152301	-2.13	-1.88	-0.85	-1.28	-2.74	-1.49	-2.47	-0.79	-0.36	-2.44	-2.35	-0.71	0.03	-2.17
rs13857642	1	44701594	45172544	-2.44	-2.16	-0.88	-1.33	-3.08	-1.52	-2.69	-0.90	-0.52	-2.01	-2.60	-1.01	-0.12	-2.40
rs13753495	1	44707667	45185253	-2.02	-1.75	-0.59	-1.31	-2.58	-1.35	-2.26	-0.67	-0.20	-2.27	-2.23	-0.83	-0.02	-2.86
ss316950445	1	44736449	45219303	-2.28	-1.69	-0.55	-1.03	-2.64	-1.23	-2.22	-0.65	-0.12	-2.20	-2.46	-1.04	-0.09	-2.86
rs10728262	1	44763190	45237295	-2.73	-1.66	-0.63	-1.39	-2.78	-1.43	-2.39	-0.48	-0.24	-1.99	-2.83	-1.44	-0.15	-3.54
rs13857703	1	44790817	45250806	-2.65	-1.89	-0.44	-1.12	-2.94	-1.16	-2.35	-0.80	0.22	-1.30	-2.85	-1.28	-0.52	-3.16
rs15247950	1	44811405	45269269	-2.50	-1.94	-0.07	-0.94	-2.92	-0.94	-2.22	-0.53	0.45	-1.14	-2.60	-1.29	-0.51	-3.26
rs14816491	1	44869473	45305010	-2.71	-2.02	0.30	-1.30	-3.06	-0.80	-2.22	-0.03	0.68	-1.03	-2.60	-1.72	-0.51	-3.42
rs15247964	1	44890133	45321093	-2.80	-2.05	0.39	-0.91	-3.12	-0.51	-2.10	-0.12	0.86	-0.54	-2.67	-1.83	-0.90	-2.87
rs15247974	1	44911875	45353274	-2.26	-1.56	0.79	-0.86	-2.30	-0.14	-1.48	0.25	1.11	-0.09	-2.25	-1.23	-0.91	-2.40
rs14816504	1	44927247	45377082	-2.48	-1.65	0.82	-1.30	-2.47	-0.24	-1.62	0.15	1.27	-0.11	-2.30	-1.61	-0.68	-2.92
ss316950485	1	44936158	45399632	-1.88	-1.41	1.13	-0.86	-1.95	0.22	-1.01	0.50	1.54	0.22	-1.65	-1.23	-0.43	-2.83
rs14816516	1	44978125	45420341	-1.62	-1.18	1.03	-0.75	-1.68	0.16	-0.91	0.40	1.51	0.38	-1.47	-0.91	-0.47	-2.83
rs13857775	1	44986481	45440697	-1.32	-0.97	1.14	-0.50	-1.41	0.34	-0.67	0.56	1.54	0.52	-1.15	-0.75	-0.25	-2.76
ss316950507	1	45013278	45445785	-1.64	-1.27	1.23	-0.76	-1.73	0.34	-0.84	0.56	1.61	0.78	-1.39	-1.04	-0.41	-3.10
rs15248072	1	45041016	45478425	-1.74	-1.50	1.20	-0.59	-1.97	0.36	-0.94	0.38	1.62	0.93	-1.47	-1.16	-0.76	-3.07
rs15248106	1	45065084	45506383	-1.76	-1.00	1.42	-0.95	-1.58	0.44	-0.70	0.68	1.78	1.02	-1.32	-1.42	-0.65	-2.49
rs13857844	1	45102107	45520141	-1.76	-0.86	1.40	-1.23	-1.37	0.22	-0.71	0.75	1.77	0.80	-1.24	-1.55	-0.83	-2.32
rs15248193	1	45131608	45544898	-1.26	-0.64	1.67	-0.89	-0.88	0.58	-0.07	1.07	1.99	1.08	-0.66	-1.32	-0.53	-2.28
rs14816659	1	45152301	45597251	-1.13	-0.13	1.80	-1.36	-0.45	0.60	0.16	1.28	2.06	1.22	-0.51	-1.25	-0.10	-1.83
rs15248274	1	45172544	45637673	-0.74	0.16	1.95	-1.63	-0.09	0.70	0.39	1.59	2.07	1.41	-0.21	-0.84	0.07	-1.43
ss316950551	1	45185253	45671893	-0.20	0.59	2.21	-1.70	0.42	0.98	0.80	1.84	2.26	1.53	0.32	-0.48	0.43	-0.99
rs13857953	1	45219303	45692819	-0.47	0.56	2.14	-2.37	0.31	0.73	0.58	1.92	2.17	1.47	0.17	-0.67	0.70	-0.63
rs13858053	1	45237295	45697589	-0.19	0.54	2.02	-2.14	0.39	0.66	0.59	1.89	2.07	1.42	0.34	-0.30	0.98	-0.26
rs13858085	1	45250806	45734235	0.25	0.50	2.01	-1.87	0.51	0.83	0.74	1.82	2.14	1.51	0.70	0.10	1.07	0.06
rs13858114	1	45269269	45745209	0.47	0.78	1.95	-1.47	0.80	0.85	1.00	1.83	2.04	1.44	0.94	0.12	1.22	0.14
ss316950603	1	45305010	45767686	0.35	0.82	1.79	-2.18	0.80	0.51	0.84	1.84	1.91	1.24	0.86	-0.03	1.43	-0.13
rs13858138	1	45321093	45785775	0.66	1.05	1.67	-1.63	1.08	0.44	0.98	1.76	1.81	1.17	1.02	0.28	1.57	-0.38
rs13858147	1	45353274	45839856	0.52	1.28	1.54	-1.68	1.21	0.23	0.98	1.77	1.73	0.81	0.88	0.17	1.71	-0.46
ss316950629	1	45377082	45859179	0.55	1.12	1.37	-1.68	0.98	0.05	0.77	1.76	1.54	0.58	0.91	0.20	1.83	-0.82
rs14816736	1	45399632	45879133	0.49	0.96	1.12	-1.59	0.83	-0.18	0.59	1.62	1.25	0.30	0.77	0.30	1.67	-0.84
rs13858193	1	45420341	45883126	0.31	1.02	0.90	-2.02	0.95	-0.57	0.50	1.35	1.14	0.08	0.65	0.07	1.71	-0.80
rs13858221	1	45440697	45915582	0.27	1.01	0.60	-1.77	0.94	-0.78	0.43	1.14	0.88	-0.31	0.65	-0.04	1.58	-0.37
rs13858235	1	45445785	45945500	0.46	1.26	0.91	-1.62	1.29	-0.44	0.78	1.17	1.05	-0.19	0.80	0.16	1.57	-0.06
rs13858239	1	45478425	45945807	0.65	1.40	0.85	-1.25	1.44	-0.17	0.98	0.94	1.13	-0.12	0.86	0.29	1.45	0.25
rs14816777	1	45506383	45983829	0.69	1.32	1.02	-1.11	1.39	0.03	1.03	1.03	1.27	-0.37	0.89	0.33	1.46	0.04
rs13858258	1	45520141	45991221	0.74	0.98	0.95	-1.26	1.18	-0.08	0.84	1.04	1.15	-0.48	0.88	0.51	1.36	-0.38
rs13858262	1	45544898	46014902	0.70	0.74	0.79	-0.86	0.93	-0.09	0.68	0.93	0.95	-0.61	0.89	0.36	1.25	-0.44
rs15248899	1	45597251	46048528	0.48	0.81	0.51	-1.19	0.82	-0.44	0.31	0.74	0.51	-0.63	0.54	0.37	1.19	-0.42
rs15248955	1	45637673	46071268	0.40	0.44	0.37	-0.63	0.51	-0.34	0.14	0.68	0.44	-1.11	0.45	0.30	0.94	-0.80
rs14817019	1	45671893	46078309	0.38	0.38	0.13	-0.10	0.46	-0.31	0.13	0.41	0.30	-1.46	0.45	0.25	0.69	-0.72
rs13650352	1	45692819	46119991	0.30	0.08	0.14	-0.10	0.22	-0.31	-0.03	0.53	0.33	-1.35	0.22	0.47	0.52	-1.10
ss316950741	1	45697589	46140905	0.52	-0.06	0.24	0.21	0.22	0.06	0.13	0.37	0.56	-1.11	0.35	0.63	0.52	-1.39
rs14817093	1	45734235	46167180	0.28	-0.35	0.17	0.35	-0.08	0.08	-0.04	0.26	0.55	-1.24	0.12	0.40	0.20	-1.46
rs13858385	1	45745209	46183689	-0.15	-0.46	-0.19	0.05	-0.32	-0.48	-0.45	0.12	0.20	-1.75	-0.29	0.00	0.13	-1.52
rs15249075	1	45767686	46191637	-0.24	-0.57	-0.01	-0.09	-0.29	-0.37	-0.41	0.37	0.37	-1.87	-0.42	0.08	-0.04	-1.54
rs13858398	1	45785775	46228189	-0.11	-0.78	-0.04	0.39	-0.39	-0.23	-0.40	0.30	0.32	-1.82	-0.44	0.31	-0.34	-1.54
rs15249215	1	45839856	46237320	-0.37	-1.05	-0.26	0.05	-0.69	-0.54	-0.73	0.12	0.20	-2.29	-0.70	0.28	-0.26	-1.58
rs13858460	1	45859179	46268560	-0.39	-1.72	-0.40	-0.22	-1.17	-0.76	-1.11	0.02	-0.05	-2.29	-0.77	0.32	-0.54	-1.98
ss316950823	1	45879133	46290722	-0.37	-1.77	-0.59	0.09	-1.19	-0.78	-1.13	-0.34	0.02	-2.57	-0.62	0.19	-0.83	-1.66
rs13858474	1	45883126	46302076	-0.03	-1.44	-0.28	0.30	-0.77	-0.37	-0.70	-0.02	0.21	-2.16	-0.34	0.45	-0.72	-1.24
rs13858506	1	45915582	46337798	0.17	-1.56	0.02	0.50	-0.95	0.08	-0.62	0.22	0.28	-1.77	-0.26	0.75	-1.08	-0.94
rs15249377	1	45945500	46355736	0.05	-2.02	0.12	0.19	-1.32	0.02	-0.86	0.25	0.53	-1.91	-0.35	0.60	-1.14	-1.37
rs13858521	1	45945807	46402777	-0.34	-2.37	-0.12	0.19	-1.91	-0.15	-1.27	0.20	0.65	-2.16	-0.80	0.39	-0.95	-1.78
rs13858549	1	45983829	46422013	-0.38	-2.22	0.02	0.09	-1.73	-0.14	-1.13	0.38	0.73	-2.15	-0.72	0.45	-0.71	-1.70
rs14817263	1	45991221	46427732	-0.30	-1.81	0.07	0.04	-1.41	-0.08	-0.93	0.43	0.70	-1.69	-0.67	0.48	-0.60	-1.27
rs13858572	1	46014902	46464734	-0.08	-1.48	0.15	0.43	-1.07	0.15	-0.63	0.35	0.71	-1.57	-0.43	0.61	-0.46	-0.91
rs13858596	1	46048528	46481590	-0.28	-1.43	0.08	-0.04	-1.12	-0.09	-0.79	0.33	0.52	-1.52	-0.76	0.61	-0.16	-1.22
rs13858601	1	46071268	46497491	-0.15	-1.34	0.24	-0.10	-1.03	-0.01	-0.68	0.52	0.68	-1.56	-0.54	0.66	-0.10	-0.87
rs13858604	1	46078309	46520157	0.19	-0.75	0.47	-0.16	-0.44	0.13	-0.26	0.65	0.69	-1.00	-0.22	0.95	0.05	-0.49
rs13650408	1	46119991	46549973	0.24	-0.68	0.60	-0.43	-0.36	0.12	-0.23	0.79	0.71	-0.61	-0.21	1.01	0.37	-0.59
rs15249654	1	46140905	46559233	0.31	-0.34	0.49	-0.10	-0.11	0.15	-0.07	0.74	0.68	-1.11	-0.14	0.93	0.50	-0.21
rs13858667	1	46167180	46580685	-0.03	-0.66	0.08	-0.13	-0.50	-0.37	-0.54	0.54	0.29	-1.79	-0.48	0.74	0.12	-0.25
ss316951004	1	46183689	46607616	0.24	-0.65	-0.02	-0.32	-0.38	-0.37	-0.46	0.31	0.19	-1.54	-0.26	0.99	0.16	-0.30
rs13858679	1	46191637	46628488	0.30	-1.00	-0.14	-0.05	-0.60	-0.36	-0.59	0.17	0.03	-1.56	-0.22	1.09	-0.05	-0.60
rs13858712	1	46228189	46647582	0.06	-1.40	-0.72	-0.28	-1.16	-0.91	-1.25	-0.34	-0.50	-2.06	-0.52	0.97	-0.03	-0.96
rs13858723	1	46237320	46667208	0.12	-0.90	-0.44	-0.64	-0.79	-0.64	-0.81	-0.25	-0.19	-1.70	-0.38	0.99	0.14	-0.48
rs13858732	1	46268560	46679178	0.34	-0.82	-0.07	-0.72	-0.62	-0.36	-0.57	0.06	0.08	-1.30	-0.08	1.09	0.14	-0.36
rs13858757	1	46290722	46701218	0.23	-0.81	-0.21	-0.78	-0.66	-0.50	-0.67	-0.18	0.01	-1.36	-0.22	1.02	0.15	-0.35
rs13858766	1	46302076	46738345	0.31	-0.54	0.11	-0.79	-0.44	-0.11	-0.35	0.03	0.10	-0.78	-0.18	1.13	0.36	-0.21
rs15249967	1	46337798	46755661	0.33	-0.34	0.25	-0.85	-0.32	0.02	-0.23	-0.14	0.34	-0.63	-0.08	1.09	0.55	-0.12
rs15250005	1	46355736	46766333	0.33	-0.16	0.03	-0.69	-0.28	-0.20	-0.32	-0.41	0.21	-0.47	-0.20	0.97	0.73	-0.09
rs13650479	1	46402777	46807733	0.28	-0.05	0.32	-0.31	-0.22	0.32	-0.03	0.02	0.14	0.12	-0.30	0.99	0.79	0.03
rs13650492	1	46422013	46826030	0.69	-0.06	0.49	-0.36	0.06	0.44	0.18	0.28	0.10	0.35	0.23	1.16	0.77	0.03
rs13858864	1	46427732	46849298	0.36	-0.39	0.49	-0.12	-0.41	0.38	-0.13	0.43	-0.15	0.20	-0.07	0.85	0.72	-0.34
rs13858886	1	46464734	46870874	0.06	-0.75	0.02	-0.29	-0.82	-0.09	-0.59	0.11	-0.59	-0.17	-0.38	0.69	0.71	-0.86
rs13858902	1	46481590	46874256	-0.13	-1.11	-0.56	-0.60	-1.17	-0.67	-1.06	-0.31	-1.07	-0.61	-0.62	0.57	0.53	-1.20
rs13858917	1	46497491	46906030	0.04	-1.24	-0.51	-0.47	-1.19	-0.57	-1.01	-0.40	-0.91	-0.43	-0.26	0.49	0.25	-0.98
rs13650532	1	46520157	46929002	0.23	-1.15	-0.26	-0.13	-0.96	-0.15	-0.67	-0.35	-0.67	-0.22	-0.18	0.37	0.11	-0.92
rs13859010	1	46549973	46943507	-0.16	-1.53	-0.28	-0.16	-1.44	-0.18	-0.96	-0.47	-0.45	-0.17	-0.50	-0.07	-0.08	-0.90
rs13859022	1	46559233	46963959	-0.32	-2.08	-0.59	-0.35	-1.91	-0.48	-1.37	-0.91	-0.50	-0.64	-0.56	-0.34	-0.48	-1.24
rs13859051	1	46580685	46995058	-0.48	-2.00	-0.59	-0.40	-1.79	-0.50	-1.32	-0.93	-0.69	-0.33	-0.73	-0.25	-0.40	-1.27
rs13650570	1	46607616	47004763	-0.45	-1.69	-0.43	-0.67	-1.54	-0.47	-1.16	-0.75	-0.67	-0.01	-0.83	-0.03	-0.01	-1.31
ss316951310	1	46628488	47044009	-0.67	-1.80	-0.37	-0.78	-1.72	-0.39	-1.23	-0.74	-0.47	-0.15	-1.02	-0.22	-0.10	-1.34
rs13859203	1	46647582	47067725	-0.58	-1.71	0.02	-0.60	-1.61	-0.04	-0.98	-0.49	0.06	0.19	-0.90	-0.21	-0.12	-1.17
rs13859226	1	46667208	47085138	-0.41	-1.63	0.38	-0.24	-1.49	0.36	-0.70	-0.24	0.35	0.78	-0.66	-0.17	-0.12	-1.05
ss316951346	1	46679178	47114547	-0.73	-2.19	0.07	-0.22	-2.02	-0.04	-1.28	-0.53	0.05	0.62	-0.93	-0.54	-0.35	-1.49
rs13859238	1	46701218	47122269	-0.85	-2.02	-0.03	0.23	-1.82	0.05	-1.14	-0.63	-0.04	0.68	-1.11	-0.60	-0.57	-1.10
rs13650623	1	46738345	47158051	-0.85	-2.03	-0.04	0.40	-1.82	0.12	-1.11	-0.66	-0.04	0.70	-1.09	-0.61	-0.56	-1.12
rs13859361	1	46755661	47178809	-1.08	-2.45	-0.44	0.26	-2.22	-0.37	-1.58	-0.95	-0.36	0.35	-1.33	-0.79	-0.92	-1.29
rs13859368	1	46766333	47189505	-1.37	-2.55	-0.31	0.17	-2.41	-0.44	-1.60	-0.81	-0.50	0.36	-1.84	-0.68	-0.92	-1.44
rs13859398	1	46807733	47221687	-1.64	-2.65	-0.19	0.09	-2.58	-0.42	-1.67	-0.63	-0.22	0.09	-1.74	-1.00	-0.85	-1.84
rs13859416	1	46826030	47240376	-1.23	-2.11	-0.35	0.22	-1.91	-0.67	-1.44	-0.73	-0.28	-0.22	-1.29	-0.75	-0.69	-1.61
rs15251130	1	46849298	47264050	-1.47	-2.22	-0.75	0.39	-2.22	-0.91	-1.73	-1.25	-0.42	-0.57	-1.65	-0.73	-1.05	-1.32
ss316951496	1	46870874	47284778	-0.93	-1.88	-0.89	0.45	-1.72	-0.98	-1.35	-1.42	-0.54	-0.48	-1.29	-0.40	-0.83	-1.15
ss316951506	1	46874256	47306635	-0.57	-1.47	-0.43	0.58	-1.27	-0.42	-0.84	-0.95	-0.11	-0.11	-0.92	-0.15	-0.76	-0.59
ss316951534	1	46906030	47318069	-0.42	-1.24	-0.10	0.74	-1.04	0.03	-0.49	-0.65	0.12	0.34	-0.83	0.06	-0.74	-0.28
rs14817967	1	46929002	47340395	-0.66	-1.12	-0.14	0.76	-1.06	0.01	-0.51	-0.65	-0.01	0.38	-1.29	0.15	-0.79	-0.06
ss316951566	1	46943507	47369725	-0.83	-1.08	-0.17	0.68	-1.17	-0.14	-0.65	-0.55	-0.06	0.49	-1.33	0.33	-0.62	0.05
ss316951587	1	46963959	47394633	-0.48	-0.69	-0.14	0.65	-0.71	-0.14	-0.37	-0.48	-0.04	0.43	-1.06	0.69	-0.22	0.19
rs13650702	1	46995058	47405719	-0.27	-0.48	0.21	0.69	-0.47	0.16	-0.10	-0.02	0.24	0.67	-1.00	0.99	-0.09	0.35
rs15251462	1	47004763	47455758	-0.35	-0.77	0.07	0.85	-0.83	0.12	-0.31	-0.32	0.20	0.84	-0.89	0.71	-0.33	0.23
rs13859542	1	47044009	47479617	-0.19	-0.58	0.40	1.04	-0.63	0.51	0.06	-0.17	0.56	0.99	-0.61	0.71	-0.65	0.49
rs13859565	1	47067725	47501644	0.09	-0.38	0.68	1.05	-0.36	0.71	0.31	0.21	0.64	1.34	-0.38	0.93	-0.49	0.63
rs13859589	1	47085138	47508514	0.27	-0.35	0.50	1.14	-0.26	0.62	0.31	0.21	0.29	1.22	-0.20	1.09	-0.50	0.67
ss316951714	1	47114547	47530192	0.49	-0.29	0.62	0.81	-0.11	0.70	0.43	0.48	0.35	1.15	-0.09	1.11	-0.56	0.82
rs13859647	1	47122269	47565138	0.62	0.07	0.67	1.07	0.21	0.89	0.68	0.60	0.36	1.10	0.00	1.26	-0.37	1.12
rs13859691	1	47158051	47569775	0.46	-0.10	0.33	1.02	-0.09	0.63	0.41	0.31	0.08	0.74	-0.18	1.16	-0.31	0.96
rs13859714	1	47178809	47592961	0.57	0.16	0.42	1.02	0.14	0.70	0.57	0.40	0.17	0.80	-0.05	1.22	-0.30	1.28
rs14818083	1	47189505	47619342	0.78	0.36	0.45	0.95	0.39	0.68	0.69	0.36	0.12	1.03	0.14	1.19	0.08	1.24
rs13859766	1	47221687	47635821	0.71	0.02	-0.09	1.02	0.10	0.34	0.31	0.17	-0.28	0.66	0.06	1.10	-0.28	1.09
rs13859859	1	47240376	47662484	0.90	-0.18	0.08	0.87	0.10	0.40	0.33	0.29	-0.32	0.68	0.14	1.40	-0.44	1.07
rs13859898	1	47264050	47695905	0.98	-0.19	0.12	0.89	0.05	0.44	0.31	0.22	-0.20	0.74	0.10	1.46	-0.24	1.12
rs15252209	1	47284778	47725696	1.07	0.16	0.41	0.65	0.34	0.75	0.64	0.62	-0.21	1.15	0.17	1.55	-0.20	1.06
rs15252268	1	47306635	47751549	0.96	-0.03	0.11	0.62	0.14	0.52	0.33	0.37	-0.34	0.81	0.08	1.62	-0.60	1.20
rs13859977	1	47318069	47769908	0.53	-0.37	-0.02	0.17	-0.31	0.15	-0.09	0.40	-0.59	0.56	-0.40	1.33	-0.71	0.85
ss316951942	1	47340395	47787042	0.70	-0.19	-0.04	0.32	-0.11	0.05	-0.01	0.40	-0.48	0.31	-0.30	1.17	-0.33	0.76
rs13860024	1	47369725	47835341	0.92	0.00	0.08	0.61	0.27	0.27	0.32	0.39	-0.13	0.30	0.02	1.30	-0.08	0.42
rs13860101	1	47394633	47837347	0.66	-0.19	-0.39	0.53	0.02	-0.11	0.00	-0.13	-0.31	-0.33	-0.18	0.97	-0.27	0.34
rs13860121	1	47405719	47880804	0.41	-0.53	-0.75	0.37	-0.38	-0.45	-0.41	-0.50	-0.52	-0.83	-0.50	0.78	-0.45	0.01
ss316952055	1	47455758	47895720	0.45	-0.48	-0.88	0.37	-0.32	-0.54	-0.41	-0.85	-0.50	-0.78	-0.30	0.44	-0.29	-0.06
rs15252863	1	47479617	47911205	0.65	-0.54	-1.05	-0.14	-0.26	-0.89	-0.54	-0.93	-0.47	-1.38	-0.05	0.44	-0.18	-0.30
ss316952116	1	47501644	47923842	0.74	-1.03	-1.25	-0.29	-0.56	-1.19	-0.93	-0.80	-0.83	-1.39	0.16	0.38	-0.28	-0.61
ss316952126	1	47508514	47958236	0.53	-0.77	-1.31	-0.56	-0.50	-1.28	-0.93	-0.80	-0.77	-1.72	-0.09	0.23	-0.16	-0.71
rs14818416	1	47530192	47978910	0.56	-0.42	-0.92	-0.82	-0.16	-1.09	-0.63	-0.50	-0.39	-1.31	-0.13	0.30	0.07	-0.41
rs13650915	1	47565138	48002619	0.34	-0.56	-1.43	-0.53	-0.36	-1.54	-0.96	-1.00	-0.75	-1.84	-0.05	0.00	0.13	-0.75
rs14818455	1	47569775	48026819	0.08	-0.56	-1.06	-0.70	-0.19	-1.28	-0.73	-0.75	-0.42	-1.49	-0.31	-0.27	0.05	-0.80
rs13860395	1	47592961	48034788	0.33	-0.48	-0.85	-0.64	0.00	-1.09	-0.52	-0.69	-0.15	-1.22	-0.03	-0.07	0.09	-0.74
ss316952208	1	47619342	48069815	0.24	-0.22	-0.68	-0.37	0.23	-0.86	-0.28	-0.59	-0.08	-0.83	-0.05	-0.26	0.29	-1.07
rs13860431	1	47635821	48092831	0.27	-0.01	-0.18	-0.16	0.40	-0.39	0.02	-0.06	0.35	-0.69	0.04	-0.07	0.33	-0.75
ss316952233	1	47662484	48110570	0.19	0.40	-0.05	-0.09	0.66	-0.27	0.23	0.11	0.39	-0.54	0.12	-0.41	0.47	-0.50
rs13860553	1	47695905	48138181	0.01	0.56	-0.19	0.18	0.66	-0.28	0.23	0.13	0.40	-0.57	0.04	-0.75	0.49	-0.21
rs13651022	1	47725696	48148292	0.01	0.54	-0.10	0.19	0.64	-0.23	0.25	0.17	0.29	-0.47	0.06	-0.57	0.44	-0.18
rs15253621	1	47751549	48171695	0.14	0.56	-0.07	0.48	0.70	-0.20	0.28	0.19	0.47	-0.67	0.14	-0.61	0.78	0.04
ss316952358	1	47769908	48202590	0.19	0.82	0.42	0.52	0.91	0.24	0.59	0.56	0.86	-0.34	0.12	-0.69	1.05	0.00
ss316952371	1	47787042	48217794	0.27	0.85	0.33	0.70	0.95	0.24	0.62	0.31	1.06	-0.58	0.18	-0.58	1.01	0.11
ss316952407	1	47835341	48250065	-0.20	0.76	0.38	0.14	0.74	0.06	0.40	0.37	1.04	-0.43	-0.12	-0.71	1.02	-0.08
ss316952410	1	47837347	48269538	-0.71	0.36	0.13	-0.39	0.14	-0.34	-0.17	0.32	0.70	-0.76	-0.61	-1.20	0.82	-0.14
rs14818716	1	47880804	48290549	-0.19	0.50	0.58	-0.43	0.47	0.01	0.21	0.65	0.92	-0.41	-0.13	-0.84	0.83	-0.20
rs13860786	1	47895720	48307000	0.15	0.75	1.00	-0.64	0.83	0.34	0.57	0.92	1.12	0.21	0.26	-0.72	0.84	-0.03
rs13860797	1	47911205	48330754	0.08	0.82	1.26	-0.62	0.85	0.57	0.82	1.07	1.14	0.40	0.04	-0.31	0.61	0.25
rs13860811	1	47923842	48337926	0.06	0.95	1.25	-0.24	0.94	0.84	0.98	0.98	1.03	0.73	-0.21	-0.11	0.53	0.56
rs14818820	1	47958236	48359979	-0.12	1.05	1.16	-0.05	0.96	0.97	1.05	0.64	1.10	0.76	-0.61	0.01	0.62	0.66
ss316952504	1	47978910	48380204	0.06	0.78	1.12	0.44	0.83	0.88	0.93	0.44	1.03	0.98	-0.59	-0.07	0.46	0.65
rs13860860	1	48002619	48403481	0.09	0.89	1.17	0.61	0.85	0.98	0.99	0.31	1.05	0.82	-0.54	-0.09	0.50	0.51
ss316952530	1	48026819	48417174	0.05	1.09	1.20	0.69	0.99	1.11	1.13	0.31	1.04	0.93	-0.90	0.29	0.43	0.88
rs13860882	1	48034788	48441102	0.43	1.18	0.89	0.82	0.96	0.83	0.98	-0.01	0.71	0.73	-0.55	0.61	0.41	0.69
rs13860930	1	48069815	48466769	0.30	1.21	0.98	0.52	0.91	1.02	1.03	0.28	0.58	0.91	-0.79	0.61	0.37	0.78
rs13651133	1	48092831	48490272	0.49	1.21	1.04	0.23	0.98	1.16	1.13	0.31	0.71	0.91	-0.63	0.84	0.42	0.83
ss316952577	1	48110570	48513591	0.22	1.13	1.03	0.32	0.94	1.18	1.13	0.05	0.63	0.72	-0.97	0.70	0.39	0.70
rs15254432	1	48138181	48543602	0.23	0.97	0.93	0.13	0.82	1.06	1.00	-0.18	0.63	0.63	-1.14	0.90	0.26	0.84
rs15254475	1	48148292	48556102	0.31	0.97	0.76	0.13	0.85	0.95	0.96	-0.41	0.47	0.50	-1.06	1.00	0.28	0.81
rs14819061	1	48171695	48586681	0.13	0.99	0.76	0.13	0.81	0.96	0.93	-0.23	0.66	0.26	-1.17	0.77	0.22	0.63
rs14819120	1	48202590	48609748	-0.05	0.97	0.74	0.14	0.83	0.85	0.89	-0.21	0.54	0.33	-1.36	0.78	0.07	0.69
ss316952630	1	48217794	48614204	-0.05	0.73	0.54	-0.22	0.66	0.55	0.64	-0.54	0.48	0.36	-1.08	0.66	-0.08	0.57
rs14819164	1	48250065	48633794	0.18	0.97	0.33	0.04	0.90	0.61	0.82	-0.79	0.14	0.40	-0.73	0.75	-0.14	0.72
rs15254700	1	48269538	48671927	0.40	1.15	0.52	0.56	1.11	0.92	1.13	-0.88	0.35	0.40	-0.52	0.98	-0.17	0.92
rs14819188	1	48290549	48676526	0.90	1.32	1.02	0.95	1.44	1.42	1.53	-0.47	0.69	0.88	-0.01	1.36	0.12	0.98
ss316952668	1	48307000	48712191	0.60	1.18	0.62	1.24	1.21	1.32	1.34	-0.86	0.41	0.70	-0.46	1.33	-0.09	1.05
ss316952684	1	48330754	48742104	0.63	1.16	0.25	1.39	1.18	1.31	1.32	-1.11	0.19	0.38	-0.55	1.31	-0.18	1.00
ss316952692	1	48337926	48770241	0.62	0.93	-0.08	1.23	1.00	1.06	0.98	-1.22	0.09	0.16	-0.36	1.08	-0.12	0.67
ss316952696	1	48359979	48793056	0.49	1.01	-0.03	1.35	1.01	1.04	0.98	-1.14	0.21	0.07	-0.30	1.00	-0.12	0.74
rs13861044	1	48380204	48811312	0.54	1.11	0.25	1.30	1.09	1.12	1.12	-0.62	0.43	-0.09	-0.06	0.81	-0.03	0.84
ss316952724	1	48403481	48848274	0.43	0.91	0.06	0.94	0.91	0.85	0.89	-0.54	0.20	-0.55	0.19	0.69	-0.14	0.56
rs13861078	1	48417174	48855230	0.28	0.74	-0.08	0.96	0.74	0.78	0.76	-0.38	0.20	-0.79	0.17	0.39	-0.03	0.45
rs15255015	1	48441102	48887491	0.49	0.87	0.07	0.93	0.95	0.90	0.98	-0.16	0.47	-1.00	0.35	0.42	0.33	0.27
[truncated: 48,526 more rows]
