# Supplementary material for: Signatures of Selection in the Genomes of Commercial and Non-Commercial Chicken Breeds
Source: PLoS One. 2012 Feb 27;7(2):e32720. doi: 10.1371/journal.pone.0032720 (PMC3287981; doi:10.1371/journal.pone.0032720)
Supplement: Table S5 — ZHp values for all windows containing 50 markers. Chromosomal locations are based on the position in the WASHUC2 build. DM = domesticated, CM = commercial, NCM = non-commercial, BR = broiler, LR = layer, DU = Dutch, CH = Chinese, BRS = broiler sire line, BRD = broiler dam line, WL = white egg-layer, BL = brown egg-layer, DCF = Dutch countryfowls, DPB = Dutch polish and bearded, and DNB = Dutch new breeds. (TXT) [file pone.0032720.s007.txt]

Name	Chr	Position	Until	BR	LR	DU	CH	CM	NCM	DM	DLH	DBK	DNB	BRS	BRD	WL	BL
ss316925259	1	34388	1097204	0.84	1.35	0.29	-0.08	1.07	0.38	0.74	0.40	0.20	0.62	0.71	1.15	1.04	1.58
rs16686671	1	67781	1118083	0.82	1.32	0.55	-0.17	1.03	0.57	0.80	0.51	0.39	0.78	0.70	1.14	1.06	1.61
ss316925298	1	80477	1142331	0.60	1.09	0.42	-0.47	0.78	0.31	0.49	0.39	0.40	0.65	0.45	1.02	0.93	1.52
rs15995401	1	111556	1152658	0.63	1.17	0.35	-0.33	0.86	0.30	0.53	0.31	0.36	0.54	0.51	1.00	1.01	1.55
rs15995393	1	112481	1180673	0.64	1.00	0.24	-0.32	0.71	0.17	0.38	0.32	0.28	0.47	0.42	1.15	0.92	1.48
ss316925394	1	149690	1186804	0.56	0.87	0.26	-0.44	0.58	0.06	0.24	0.33	0.32	0.45	0.24	1.10	0.84	1.39
ss316925418	1	176450	1213393	0.58	0.74	0.00	-0.39	0.49	-0.17	0.08	0.16	0.13	0.23	0.22	1.17	0.74	1.45
rs14688751	1	185573	1228451	0.63	0.48	-0.18	-0.58	0.31	-0.45	-0.15	-0.03	-0.05	0.12	0.23	1.17	0.59	1.27
ss316925455	1	202425	1261658	0.69	0.46	-0.16	-0.57	0.32	-0.43	-0.13	-0.03	-0.07	0.28	0.23	1.20	0.60	1.22
ss316925503	1	235155	1272723	0.82	0.46	-0.11	-0.52	0.38	-0.39	-0.08	0.02	-0.10	0.38	0.28	1.37	0.58	1.25
ss316925513	1	245026	1296177	0.89	0.53	-0.01	-0.38	0.47	-0.24	0.09	0.20	-0.03	0.36	0.39	1.38	0.70	1.23
ss316925575	1	273255	1329523	0.85	0.44	-0.05	-0.49	0.38	-0.31	0.01	0.22	-0.03	0.17	0.31	1.43	0.70	1.10
rs16686356	1	273888	1345725	0.83	0.38	-0.12	-0.57	0.33	-0.39	-0.06	0.11	-0.05	0.10	0.28	1.42	0.68	1.05
rs14688655	1	287595	1372113	1.05	0.50	0.07	-0.42	0.51	-0.19	0.14	0.26	-0.03	0.33	0.44	1.61	0.66	1.17
ss316925641	1	334833	1386715	1.05	0.53	-0.13	-0.60	0.49	-0.28	0.13	0.09	-0.17	0.20	0.45	1.59	0.67	1.13
rs15994854	1	347069	1405141	0.98	0.31	-0.34	-0.66	0.30	-0.46	-0.06	-0.01	-0.38	0.24	0.38	1.53	0.55	1.03
rs13814482	1	388839	1416825	1.05	0.35	-0.06	-0.55	0.38	-0.20	0.11	0.14	-0.13	0.50	0.48	1.54	0.56	1.02
ss316925752	1	406166	1452370	1.08	0.30	-0.05	-0.44	0.35	-0.15	0.12	0.26	-0.19	0.42	0.55	1.50	0.52	1.02
ss316925772	1	422241	1464907	0.85	0.10	-0.31	-0.58	0.11	-0.40	-0.14	0.05	-0.43	0.17	0.36	1.27	0.43	0.84
rs14096805	1	448589	1486390	0.94	0.17	-0.25	-0.58	0.19	-0.35	-0.07	0.03	-0.42	0.16	0.45	1.28	0.37	0.99
rs16057006	1	470464	1498838	1.01	0.01	-0.18	-0.68	0.11	-0.46	-0.19	0.13	-0.30	-0.10	0.43	1.37	0.26	0.99
ss316925861	1	481794	1566478	0.93	-0.09	-0.13	-0.62	0.08	-0.47	-0.16	0.14	-0.18	-0.15	0.43	1.26	0.20	0.91
ss316925907	1	511478	1593299	1.01	-0.19	-0.12	-0.57	0.05	-0.44	-0.17	0.10	-0.10	-0.18	0.47	1.38	0.17	0.81
rs14733942	1	543780	1609104	1.15	-0.20	-0.12	-0.34	0.11	-0.36	-0.10	0.03	-0.03	-0.18	0.62	1.49	0.20	0.76
ss316925942	1	554425	1644939	1.09	-0.27	-0.13	-0.33	0.03	-0.37	-0.15	-0.01	0.00	-0.22	0.58	1.41	0.15	0.73
ss316925968	1	581427	1655361	1.08	-0.41	-0.02	-0.19	-0.07	-0.33	-0.19	0.04	0.00	-0.21	0.53	1.39	0.10	0.67
ss316925991	1	605709	1682818	1.03	-0.41	-0.01	-0.18	-0.09	-0.42	-0.24	0.02	-0.06	-0.37	0.48	1.41	0.13	0.62
rs14080240	1	627187	1701278	0.99	-0.23	0.02	-0.25	0.07	-0.42	-0.15	0.11	0.04	-0.58	0.42	1.42	0.18	0.63
ss316926016	1	641167	1701386	0.92	-0.40	-0.06	-0.40	-0.09	-0.53	-0.29	0.05	-0.01	-0.75	0.38	1.31	0.16	0.41
ss316926032	1	657389	1719440	1.03	-0.39	0.12	-0.14	-0.03	-0.29	-0.15	0.26	0.12	-0.68	0.53	1.33	0.21	0.37
rs14080307	1	681331	1787787	0.95	-0.35	-0.03	-0.08	-0.03	-0.38	-0.19	0.13	0.03	-0.89	0.51	1.19	0.12	0.36
rs14080338	1	709551	1807924	0.76	-0.33	-0.13	-0.22	-0.12	-0.58	-0.36	-0.03	0.02	-1.05	0.36	0.99	0.27	0.19
ss316926124	1	722120	1826086	0.69	-0.30	-0.05	-0.19	-0.12	-0.50	-0.32	-0.02	0.13	-0.91	0.26	0.99	0.27	0.25
ss316926165	1	755798	1837922	0.56	-0.27	0.00	0.02	-0.16	-0.37	-0.29	0.02	0.19	-1.01	0.13	0.89	0.26	0.18
rs13778590	1	782744	1881466	0.37	-0.41	-0.09	0.06	-0.34	-0.42	-0.42	0.02	0.05	-1.13	-0.02	0.79	0.18	0.07
ss316926240	1	804753	1905345	0.27	-0.71	-0.25	-0.12	-0.61	-0.67	-0.69	-0.15	-0.07	-1.35	-0.08	0.63	0.02	-0.17
rs10728087	1	826289	1925535	0.22	-0.95	-0.29	-0.05	-0.81	-0.67	-0.80	-0.32	0.05	-1.42	-0.08	0.53	-0.10	-0.14
rs10724367	1	836990	1946146	0.17	-1.20	-0.38	-0.28	-1.02	-0.83	-1.00	-0.35	-0.09	-1.53	-0.17	0.56	-0.28	-0.29
rs14080533	1	861850	1953293	0.24	-1.33	-0.15	-0.31	-1.15	-0.67	-1.00	-0.13	0.05	-1.30	-0.13	0.55	-0.42	-0.32
rs14080555	1	885992	1981260	0.28	-1.17	0.17	-0.32	-1.01	-0.41	-0.80	0.13	0.35	-0.99	-0.09	0.57	-0.30	-0.28
ss316926344	1	895116	1994374	0.24	-1.14	0.31	-0.44	-1.01	-0.36	-0.78	0.28	0.41	-0.83	-0.17	0.61	-0.22	-0.32
ss316926370	1	922789	2017969	0.43	-0.94	0.47	-0.38	-0.77	-0.07	-0.51	0.37	0.61	-0.62	-0.01	0.75	-0.09	-0.29
ss316926378	1	937421	2047173	0.33	-1.27	0.30	-0.54	-1.08	-0.32	-0.79	0.23	0.55	-0.80	-0.12	0.68	-0.29	-0.56
ss316926414	1	964616	2073822	0.41	-0.97	0.44	-0.45	-0.82	-0.18	-0.59	0.37	0.55	-0.57	-0.02	0.72	-0.14	-0.44
rs10729499	1	995827	2078870	0.54	-1.02	0.57	-0.52	-0.80	-0.09	-0.54	0.46	0.68	-0.37	0.13	0.81	-0.13	-0.54
ss316926453	1	1015701	2124737	0.58	-0.90	0.65	-0.26	-0.70	0.13	-0.33	0.55	0.71	-0.22	0.17	0.83	-0.06	-0.45
rs14080820	1	1034732	2134902	0.42	-1.02	0.57	-0.40	-0.86	-0.13	-0.55	0.62	0.55	-0.41	0.03	0.72	-0.04	-0.65
ss316926487	1	1047152	2167366	0.31	-0.90	0.64	-0.28	-0.83	-0.04	-0.48	0.51	0.73	-0.34	-0.07	0.63	-0.12	-0.38
ss316926501	1	1069186	2208877	0.33	-0.89	0.68	-0.59	-0.85	-0.12	-0.57	0.60	0.67	-0.46	-0.06	0.64	-0.08	-0.46
rs14080975	1	1097204	2210682	0.44	-0.78	0.62	-0.63	-0.72	-0.15	-0.49	0.55	0.63	-0.58	0.01	0.74	0.06	-0.47
ss316926531	1	1118083	2250060	0.36	-1.11	0.56	-0.60	-0.99	-0.33	-0.73	0.49	0.67	-0.87	-0.07	0.69	-0.06	-0.66
rs15013346	1	1142331	2272335	0.27	-1.25	0.40	-0.59	-1.13	-0.48	-0.89	0.43	0.68	-1.05	-0.14	0.60	-0.13	-0.80
ss316926562	1	1152658	2311200	0.56	-0.90	0.56	-0.23	-0.74	-0.22	-0.55	0.61	0.81	-0.93	0.16	0.77	0.02	-0.59
rs14081063	1	1180673	2336287	0.65	-0.83	0.82	-0.42	-0.55	-0.04	-0.31	0.82	1.01	-0.71	0.28	0.82	-0.02	-0.42
ss316926606	1	1186804	2347348	0.65	-0.80	0.89	-0.55	-0.45	0.08	-0.19	0.83	1.06	-0.50	0.31	0.78	0.01	-0.43
ss316926635	1	1213393	2380984	0.64	-0.86	0.78	-0.61	-0.49	-0.03	-0.26	0.85	0.91	-0.71	0.43	0.72	0.02	-0.52
ss316926652	1	1228451	2463631	0.57	-0.90	0.80	-0.54	-0.55	0.01	-0.28	0.90	0.90	-0.72	0.37	0.64	0.02	-0.60
rs14081158	1	1261658	2470342	0.54	-0.59	0.92	-0.45	-0.35	0.27	-0.01	1.03	0.93	-0.43	0.35	0.69	0.18	-0.35
rs14081172	1	1272723	2504791	0.51	-0.72	0.85	-0.71	-0.46	0.13	-0.15	0.92	0.88	-0.48	0.34	0.75	0.08	-0.44
rs14081222	1	1296177	2522244	0.55	-0.41	1.03	-0.47	-0.22	0.38	0.11	1.09	0.98	-0.39	0.43	0.74	0.19	-0.33
rs14081238	1	1329523	2549083	0.46	-0.43	0.92	-0.47	-0.28	0.27	-0.01	0.97	0.87	-0.45	0.34	0.68	0.16	-0.31
rs14081247	1	1345725	2568213	0.39	-0.40	0.91	-0.39	-0.29	0.29	-0.01	0.96	0.88	-0.52	0.33	0.53	0.16	-0.27
rs14081311	1	1372113	2583691	0.29	-0.45	0.93	-0.66	-0.37	0.21	-0.09	0.98	0.91	-0.50	0.25	0.39	0.19	-0.38
rs14081349	1	1386715	2594814	0.27	-0.55	0.83	-0.55	-0.45	0.19	-0.15	0.97	0.84	-0.55	0.27	0.41	0.15	-0.40
rs14081373	1	1405141	2657433	0.29	-0.63	0.93	-0.42	-0.51	0.22	-0.15	1.06	0.89	-0.36	0.23	0.46	0.21	-0.46
rs14081388	1	1416825	2683900	0.47	-0.43	0.99	-0.31	-0.28	0.40	0.06	1.06	0.95	-0.26	0.32	0.57	0.28	-0.21
rs14081437	1	1452370	2689014	0.47	-0.35	0.88	-0.51	-0.25	0.42	0.08	1.00	0.88	-0.33	0.33	0.60	0.30	-0.06
ss316926868	1	1464907	2730888	0.29	-0.31	0.77	-0.57	-0.29	0.40	0.04	0.86	0.84	-0.49	0.15	0.45	0.34	-0.03
rs14081487	1	1486390	2738827	0.47	-0.09	0.93	-0.42	-0.06	0.59	0.26	0.93	1.02	-0.16	0.32	0.62	0.46	0.15
rs14081492	1	1498838	2769500	0.41	0.01	0.94	-0.28	-0.01	0.64	0.31	1.00	0.98	-0.16	0.24	0.69	0.52	0.07
rs14081545	1	1566478	2797265	0.28	0.14	0.82	-0.19	0.03	0.67	0.35	0.80	0.86	0.01	0.19	0.56	0.58	0.19
rs14081561	1	1593299	2813719	0.26	0.13	0.86	-0.25	-0.06	0.69	0.26	0.73	0.90	0.15	0.13	0.60	0.57	0.19
rs14081576	1	1609104	2829695	0.28	0.29	0.90	-0.10	0.12	0.79	0.41	0.79	0.89	0.25	0.15	0.61	0.62	0.25
rs13778998	1	1644939	2847598	0.36	0.45	0.91	-0.18	0.28	0.77	0.49	0.79	0.91	0.27	0.23	0.65	0.75	0.26
rs14081618	1	1655361	2881996	0.29	0.34	0.92	-0.27	0.17	0.74	0.42	0.77	0.91	0.31	0.09	0.68	0.61	0.26
ss316927053	1	1682818	2900935	0.33	0.27	0.87	-0.54	0.14	0.61	0.35	0.77	1.03	0.28	0.19	0.71	0.59	0.16
rs14081679	1	1701278	2942547	0.28	0.28	0.85	-0.70	0.15	0.65	0.40	0.79	1.03	0.50	0.14	0.65	0.49	0.04
rs15745582	1	1701386	2954664	0.35	0.19	0.88	-0.63	0.08	0.79	0.42	0.77	1.00	0.71	0.19	0.53	0.57	-0.02
rs14081700	1	1719440	2974479	0.48	0.35	1.06	-0.67	0.31	1.06	0.68	0.93	1.16	0.89	0.36	0.56	0.72	0.06
rs13825154	1	1787787	2996659	0.55	0.35	1.04	-0.98	0.37	0.96	0.66	0.90	1.18	0.79	0.44	0.57	0.74	0.03
ss316927142	1	1807924	3021060	0.62	0.34	1.20	-0.85	0.40	1.11	0.75	0.98	1.32	1.06	0.48	0.66	0.92	-0.03
rs13825103	1	1826086	3049798	0.81	0.22	1.08	-0.86	0.39	1.03	0.71	0.97	1.15	0.89	0.62	0.89	0.79	-0.06
rs10730722	1	1837922	3070498	0.98	0.32	1.12	-0.93	0.53	1.03	0.79	0.98	1.24	0.86	0.74	1.05	0.78	0.09
ss316927198	1	1881466	3079686	1.12	0.33	1.13	-0.98	0.61	1.05	0.85	0.91	1.23	0.97	0.86	1.14	0.71	0.13
rs13788885	1	1905345	3103168	1.24	0.41	1.26	-1.01	0.76	1.19	1.00	0.96	1.36	1.18	0.98	1.25	0.75	0.22
ss316927217	1	1925535	3156567	1.17	0.51	1.30	-0.92	0.80	1.24	1.04	0.98	1.42	1.21	0.88	1.24	0.77	0.36
rs15187362	1	1946146	3184632	1.18	0.73	1.45	-1.04	0.96	1.33	1.17	1.09	1.43	1.49	0.90	1.23	0.95	0.48
rs14789722	1	1953293	3199046	1.21	0.91	1.46	-0.80	1.10	1.40	1.31	1.08	1.39	1.60	0.98	1.16	1.05	0.49
rs15187284	1	1981260	3248168	1.05	0.89	1.26	-1.01	1.02	1.13	1.15	0.89	1.27	1.39	0.90	1.00	1.11	0.38
rs15187208	1	1994374	3290434	0.98	0.77	1.21	-1.22	1.02	1.12	1.15	0.85	1.14	1.30	0.80	0.99	1.09	0.25
rs13824878	1	2017969	3333618	1.05	0.90	1.18	-1.21	1.13	1.15	1.24	0.83	1.12	1.32	0.91	0.99	1.15	0.39
rs13824858	1	2047173	3353115	0.89	0.79	0.99	-1.30	0.99	0.87	1.03	0.70	0.90	1.10	0.81	0.82	1.12	0.34
rs14789626	1	2073822	3369176	0.90	0.87	0.91	-1.29	1.05	0.81	1.04	0.69	0.78	1.01	0.84	0.79	1.21	0.35
rs13824804	1	2078870	3402676	0.80	0.69	0.66	-1.18	0.89	0.66	0.88	0.46	0.56	0.82	0.75	0.69	1.13	0.31
rs14789557	1	2124737	3420615	0.65	0.83	0.72	-0.88	0.93	0.79	0.96	0.52	0.57	0.94	0.62	0.56	1.21	0.45
rs13824743	1	2134902	3442740	0.62	0.81	0.79	-0.83	0.99	0.81	0.97	0.52	0.64	0.98	0.62	0.47	1.17	0.47
rs15186930	1	2167366	3465684	0.69	0.77	0.71	-0.78	0.99	0.76	0.95	0.33	0.56	1.06	0.69	0.51	1.04	0.59
rs13824683	1	2208877	3500156	0.64	0.69	0.57	-0.79	0.92	0.71	0.89	0.31	0.43	0.87	0.68	0.42	0.93	0.58
rs13824679	1	2210682	3530020	0.62	0.65	0.56	-0.69	0.91	0.74	0.90	0.28	0.41	0.96	0.67	0.31	0.91	0.58
ss316927471	1	2250060	3542578	0.38	0.44	0.42	-0.93	0.68	0.53	0.65	0.09	0.34	0.85	0.50	0.09	0.80	0.37
ss316927481	1	2272335	3574979	0.29	0.68	0.59	-1.01	0.86	0.64	0.86	0.30	0.35	1.04	0.48	-0.10	0.94	0.52
rs13824602	1	2311200	3643706	0.28	0.65	0.69	-1.22	0.83	0.64	0.85	0.41	0.32	1.29	0.45	-0.10	0.96	0.45
ss316927530	1	2336287	3671663	0.31	0.49	0.63	-1.54	0.74	0.50	0.74	0.27	0.32	1.25	0.44	-0.06	0.96	0.30
rs13572919	1	2347348	3682698	0.36	0.43	0.51	-1.60	0.66	0.37	0.60	0.12	0.31	1.23	0.53	-0.08	1.00	0.13
rs13824559	1	2380984	3710986	0.33	0.60	0.48	-1.45	0.70	0.33	0.61	0.18	0.23	1.08	0.52	-0.16	1.11	0.25
ss316927612	1	2463631	3715316	0.41	0.74	0.57	-1.13	0.82	0.49	0.75	0.20	0.39	1.14	0.52	-0.20	1.15	0.42
rs13824465	1	2470342	3752225	0.34	0.68	0.60	-1.40	0.76	0.44	0.69	0.18	0.44	1.23	0.43	-0.23	1.14	0.33
rs13824431	1	2504791	3774320	0.35	0.59	0.46	-1.25	0.69	0.33	0.58	0.02	0.37	1.06	0.42	-0.30	1.12	0.25
rs13824424	1	2522244	3780929	0.33	0.59	0.47	-1.31	0.68	0.32	0.57	0.03	0.33	1.13	0.36	-0.32	1.14	0.22
rs13572840	1	2549083	3843082	0.31	0.57	0.37	-1.40	0.66	0.19	0.49	0.04	0.15	1.18	0.27	-0.36	1.13	0.24
rs13824393	1	2568213	3863317	0.35	0.63	0.47	-1.54	0.76	0.33	0.63	0.20	0.23	1.21	0.34	-0.40	1.18	0.27
rs13824358	1	2583691	3892228	0.31	0.84	0.61	-1.37	0.92	0.53	0.81	0.37	0.30	1.39	0.25	-0.35	1.33	0.37
rs13824343	1	2594814	3912335	0.55	0.92	0.77	-1.04	1.07	0.76	1.00	0.43	0.53	1.49	0.49	-0.19	1.33	0.50
rs15186020	1	2657433	3936467	0.48	0.89	0.75	-1.28	1.11	0.64	0.98	0.42	0.56	1.39	0.49	-0.35	1.38	0.37
rs15185947	1	2683900	3944440	0.50	0.78	0.75	-1.49	1.07	0.53	0.86	0.40	0.64	1.26	0.60	-0.42	1.34	0.30
rs15185925	1	2689014	3972881	0.37	0.73	0.86	-1.65	1.10	0.48	0.85	0.56	0.75	1.24	0.59	-0.59	1.36	0.17
ss316927825	1	2730888	4015051	0.17	0.53	0.77	-1.58	0.88	0.24	0.62	0.50	0.68	1.09	0.38	-0.75	1.23	0.01
rs13572752	1	2738827	4030863	0.24	0.50	0.81	-1.81	0.89	0.12	0.58	0.53	0.71	1.18	0.44	-0.65	1.17	0.06
rs13824133	1	2769500	4048006	0.13	0.33	0.67	-2.14	0.74	-0.09	0.40	0.47	0.57	0.93	0.34	-0.77	1.11	-0.15
rs13824059	1	2797265	4087306	0.06	0.32	0.67	-2.21	0.70	-0.12	0.37	0.45	0.57	0.92	0.32	-0.95	1.12	-0.10
ss316927887	1	2813719	4097906	0.14	0.08	0.56	-2.41	0.56	-0.40	0.17	0.42	0.43	0.69	0.29	-0.77	1.02	-0.36
rs13823977	1	2829695	4123619	-0.03	0.09	0.33	-2.45	0.51	-0.50	0.08	0.25	0.28	0.45	0.12	-0.91	0.94	-0.27
rs13823968	1	2847598	4145484	-0.04	-0.03	0.35	-2.68	0.37	-0.57	-0.04	0.33	0.26	0.43	0.16	-0.99	1.01	-0.45
ss316927950	1	2881996	4172127	-0.11	-0.15	0.56	-2.87	0.32	-0.46	-0.02	0.47	0.35	0.59	0.16	-1.14	0.98	-0.52
rs13823897	1	2900935	4225388	-0.09	0.02	0.57	-3.01	0.45	-0.49	0.03	0.57	0.38	0.45	0.23	-1.22	1.11	-0.56
rs10722430	1	2942547	4240289	-0.24	0.12	0.53	-3.03	0.45	-0.52	0.02	0.54	0.33	0.39	0.15	-1.49	1.20	-0.53
rs13823873	1	2954664	4267832	-0.30	0.14	0.55	-2.96	0.42	-0.61	-0.07	0.55	0.39	0.33	0.11	-1.55	1.25	-0.43
rs13823853	1	2974479	4279411	-0.30	0.23	0.59	-3.13	0.48	-0.74	-0.07	0.64	0.37	0.26	0.11	-1.55	1.24	-0.28
rs13823850	1	2996659	4307320	-0.22	0.30	0.68	-2.91	0.50	-0.77	-0.07	0.72	0.37	0.20	0.07	-1.43	1.27	-0.20
ss316928018	1	3021060	4332669	-0.33	0.40	0.46	-2.61	0.51	-0.87	-0.11	0.49	0.17	0.13	-0.01	-1.56	1.29	-0.09
rs13823775	1	3049798	4355731	-0.48	0.27	0.33	-2.99	0.36	-1.11	-0.30	0.49	-0.06	-0.05	-0.17	-1.66	1.20	-0.20
rs13823757	1	3070498	4380941	-0.51	0.42	0.43	-2.89	0.46	-0.87	-0.14	0.59	0.05	0.03	-0.17	-1.72	1.29	-0.06
rs14788794	1	3079686	4388103	-0.59	0.37	0.45	-3.02	0.39	-0.89	-0.19	0.71	-0.10	0.14	-0.25	-1.68	1.33	-0.19
rs13823731	1	3103168	4427115	-0.71	0.23	0.28	-3.33	0.24	-1.17	-0.41	0.62	-0.19	-0.08	-0.41	-1.64	1.36	-0.26
ss316928130	1	3156567	4443516	-0.83	0.17	0.09	-3.46	0.11	-1.44	-0.60	0.54	-0.38	-0.33	-0.43	-1.91	1.39	-0.41
rs14788651	1	3184632	4465360	-0.62	0.25	0.33	-3.27	0.35	-1.15	-0.32	0.73	-0.24	-0.16	-0.17	-1.85	1.42	-0.33
rs13823569	1	3199046	4473207	-0.54	0.06	0.18	-2.92	0.23	-1.17	-0.39	0.69	-0.36	-0.36	-0.14	-1.69	1.32	-0.46
rs13823510	1	3248168	4501544	-0.60	-0.14	0.08	-3.08	0.07	-1.32	-0.59	0.57	-0.39	-0.51	-0.28	-1.64	1.27	-0.54
rs13823495	1	3290434	4526802	-0.53	-0.09	0.22	-2.75	0.14	-1.09	-0.46	0.68	-0.31	-0.22	-0.23	-1.54	1.21	-0.36
rs13823473	1	3333618	4556226	-0.67	-0.23	0.08	-2.78	-0.15	-1.33	-0.73	0.63	-0.42	-0.26	-0.36	-1.69	1.07	-0.39
rs13823450	1	3353115	4571052	-0.78	-0.27	0.10	-2.72	-0.22	-1.38	-0.75	0.60	-0.38	-0.31	-0.48	-1.76	1.06	-0.48
ss316928264	1	3369176	4610004	-0.68	-0.23	0.22	-2.43	-0.15	-1.18	-0.62	0.68	-0.26	-0.16	-0.38	-1.66	1.07	-0.43
rs13823432	1	3402676	4632306	-0.79	-0.27	0.22	-2.46	-0.22	-1.19	-0.67	0.60	-0.19	-0.14	-0.52	-1.70	0.98	-0.36
rs13823420	1	3420615	4677601	-0.59	-0.03	0.49	-2.54	0.03	-0.97	-0.37	0.85	0.04	0.04	-0.36	-1.46	1.04	-0.29
ss316928278	1	3442740	4710038	-0.41	-0.01	0.56	-2.76	0.20	-0.97	-0.27	0.86	0.16	-0.03	-0.19	-1.28	1.06	-0.46
rs14704727	1	3465684	4720681	-0.41	-0.01	0.54	-3.16	0.20	-1.04	-0.30	0.91	0.13	-0.04	-0.21	-1.24	1.11	-0.58
ss316928320	1	3500156	4758257	-0.35	0.17	0.76	-3.08	0.40	-0.80	-0.09	1.06	0.33	0.09	-0.14	-1.21	1.24	-0.59
rs16031804	1	3530020	4779180	-0.41	0.28	0.82	-3.09	0.45	-0.83	-0.07	1.20	0.25	0.20	-0.23	-1.19	1.39	-0.62
rs16691477	1	3542578	4818686	-0.38	0.20	0.79	-3.20	0.37	-0.89	-0.15	1.22	0.34	0.05	-0.29	-1.10	1.33	-0.65
ss316928344	1	3574979	4837187	-0.33	0.33	0.82	-3.16	0.48	-0.86	-0.07	1.25	0.35	0.06	-0.28	-0.98	1.41	-0.66
rs16037216	1	3643706	4874149	-0.46	0.05	0.57	-3.34	0.19	-1.15	-0.43	1.03	0.22	-0.21	-0.42	-1.08	1.27	-0.84
rs14714549	1	3671663	4878547	-0.33	0.14	0.54	-3.34	0.31	-1.00	-0.28	1.08	0.12	-0.23	-0.28	-1.03	1.32	-0.77
ss316928370	1	3682698	4907476	-0.60	0.14	0.38	-3.19	0.21	-1.10	-0.40	0.98	-0.10	-0.38	-0.49	-1.24	1.20	-0.56
rs13809301	1	3710986	4945208	-0.61	0.31	0.33	-2.93	0.30	-1.01	-0.32	0.97	-0.18	-0.49	-0.50	-1.22	1.18	-0.44
ss316928387	1	3715316	4957770	-0.63	0.09	0.24	-3.32	0.12	-1.26	-0.53	0.82	-0.19	-0.49	-0.47	-1.35	1.09	-0.69
ss316928396	1	3752225	4986956	-0.74	-0.05	0.13	-3.71	-0.03	-1.47	-0.71	0.73	-0.26	-0.66	-0.52	-1.25	1.05	-0.89
ss316928397	1	3774320	5018137	-0.62	0.17	0.18	-3.75	0.17	-1.16	-0.45	0.77	-0.25	-0.53	-0.37	-1.21	1.05	-0.83
rs14714496	1	3780929	5040554	-0.91	0.02	0.16	-4.10	-0.03	-1.38	-0.67	0.79	-0.26	-0.63	-0.53	-1.51	0.98	-1.01
rs14714425	1	3843082	5057561	-1.05	0.05	0.00	-3.96	-0.06	-1.48	-0.73	0.68	-0.35	-0.98	-0.56	-1.74	1.05	-1.04
rs14714417	1	3863317	5063377	-1.00	-0.03	0.08	-4.12	-0.09	-1.47	-0.74	0.68	-0.08	-1.12	-0.43	-1.65	1.11	-1.20
ss316928477	1	3892228	5105441	-0.96	-0.19	0.12	-4.44	-0.24	-1.55	-0.89	0.66	-0.02	-1.17	-0.48	-1.43	1.08	-1.46
ss316928487	1	3912335	5128791	-1.06	-0.43	-0.07	-4.87	-0.47	-1.91	-1.19	0.50	-0.15	-1.46	-0.53	-1.60	1.01	-1.72
rs16036634	1	3936467	5150471	-1.06	-0.44	0.00	-4.95	-0.50	-1.88	-1.20	0.58	-0.22	-1.30	-0.54	-1.63	1.05	-1.81
ss316928513	1	3944440	5168240	-1.03	-0.53	-0.03	-4.93	-0.66	-1.90	-1.31	0.47	-0.12	-1.39	-0.58	-1.46	0.89	-1.69
rs16690735	1	3972881	5180248	-1.10	-0.34	0.04	-4.91	-0.57	-1.76	-1.20	0.42	-0.16	-1.28	-0.70	-1.40	0.86	-1.58
ss316928538	1	4015051	5202902	-1.01	-0.29	0.06	-4.70	-0.56	-1.67	-1.16	0.42	-0.15	-1.32	-0.67	-1.22	0.88	-1.50
ss316928552	1	4030863	5221981	-0.83	-0.27	0.25	-4.75	-0.48	-1.52	-1.04	0.60	0.04	-1.23	-0.52	-1.04	0.93	-1.54
ss316928561	1	4048006	5251513	-0.76	-0.37	0.27	-4.80	-0.54	-1.28	-0.97	0.62	0.00	-1.07	-0.47	-0.95	0.93	-1.75
rs13827504	1	4087306	5282764	-0.62	-0.37	0.50	-4.88	-0.48	-1.01	-0.81	0.76	0.13	-0.85	-0.41	-0.73	0.89	-1.69
rs13827482	1	4097906	5314338	-0.76	-0.56	0.31	-5.23	-0.67	-1.28	-1.05	0.68	-0.07	-0.87	-0.59	-0.75	0.91	-1.96
ss316928630	1	4123619	5367703	-0.69	-0.43	0.50	-5.21	-0.55	-1.10	-0.90	0.84	0.21	-0.85	-0.47	-0.71	1.01	-1.90
rs13827443	1	4145484	5387010	-0.74	-0.59	0.46	-5.23	-0.69	-1.26	-1.05	0.83	0.15	-0.90	-0.50	-0.76	1.01	-2.16
ss316928654	1	4172127	5390843	-0.68	-0.58	0.44	-5.05	-0.66	-1.25	-1.02	0.80	0.18	-1.02	-0.52	-0.64	0.97	-2.06
ss316928672	1	4225388	5434210	-0.95	-0.77	0.16	-5.16	-0.99	-1.53	-1.35	0.61	0.01	-1.26	-0.80	-0.81	0.87	-2.23
rs13827343	1	4240289	5455328	-0.83	-0.75	0.16	-4.84	-0.86	-1.36	-1.18	0.59	-0.05	-1.12	-0.74	-0.64	0.91	-2.11
ss316928703	1	4267832	5464929	-0.90	-0.80	0.00	-4.76	-0.92	-1.47	-1.27	0.47	-0.22	-1.29	-0.82	-0.68	0.90	-2.19
rs10729557	1	4279411	5501657	-0.89	-0.94	-0.11	-4.76	-1.02	-1.57	-1.37	0.49	-0.36	-1.43	-0.84	-0.64	0.97	-2.34
rs13827305	1	4307320	5521770	-1.26	-1.23	-0.36	-4.85	-1.39	-1.81	-1.72	0.32	-0.53	-1.72	-1.09	-0.83	0.86	-2.67
rs14791420	1	4332669	5543120	-1.46	-1.16	-0.41	-4.61	-1.42	-1.79	-1.73	0.30	-0.47	-1.71	-1.17	-0.98	0.83	-2.61
rs15191456	1	4355731	5545220	-1.55	-1.41	-0.25	-4.88	-1.64	-1.73	-1.82	0.49	-0.27	-1.75	-1.27	-1.04	0.76	-2.88
rs14791391	1	4380941	5602007	-1.34	-1.21	-0.10	-4.74	-1.35	-1.56	-1.58	0.55	-0.08	-1.57	-1.07	-0.86	0.83	-2.77
ss316928779	1	4388103	5612708	-1.30	-1.16	0.06	-4.70	-1.30	-1.45	-1.49	0.68	0.03	-1.27	-1.14	-0.98	0.83	-2.69
ss316928788	1	4427115	5636220	-1.39	-1.28	-0.15	-4.86	-1.41	-1.69	-1.67	0.45	-0.08	-1.59	-1.19	-1.11	0.75	-2.79
rs13827243	1	4443516	5688988	-1.34	-1.13	-0.11	-4.44	-1.21	-1.53	-1.48	0.49	-0.07	-1.58	-1.07	-1.18	0.83	-2.63
rs13621842	1	4465360	5712839	-1.37	-1.20	-0.07	-4.25	-1.28	-1.44	-1.48	0.53	-0.02	-1.51	-1.13	-1.16	0.82	-2.77
rs13827233	1	4473207	5737850	-1.23	-1.13	-0.05	-4.50	-1.30	-1.49	-1.53	0.54	-0.02	-1.47	-1.12	-0.93	0.86	-2.73
rs13827194	1	4501544	5754599	-1.35	-1.06	0.01	-4.76	-1.29	-1.52	-1.54	0.61	0.06	-1.51	-1.22	-1.07	0.92	-2.70
rs13621831	1	4526802	5764845	-1.39	-0.97	0.20	-4.76	-1.13	-1.35	-1.37	0.79	0.24	-1.39	-1.15	-1.18	0.94	-2.57
rs13827161	1	4556226	5782285	-1.27	-0.87	0.26	-4.68	-1.02	-1.26	-1.27	0.77	0.39	-1.50	-1.07	-1.02	1.02	-2.54
ss316928869	1	4571052	5815914	-1.00	-0.62	0.38	-4.46	-0.73	-0.96	-0.94	0.78	0.61	-1.44	-0.83	-0.76	1.09	-2.20
rs13827135	1	4610004	5840282	-0.94	-0.60	0.31	-4.79	-0.70	-0.94	-0.98	0.64	0.61	-1.42	-0.77	-0.72	1.03	-2.26
ss316928887	1	4632306	5887415	-0.95	-0.60	0.49	-4.94	-0.70	-0.81	-0.92	0.77	0.73	-1.18	-0.83	-0.64	1.05	-2.27
rs13827121	1	4677601	5900379	-0.72	-0.34	0.64	-4.76	-0.40	-0.63	-0.67	0.89	0.87	-0.99	-0.62	-0.46	1.18	-2.06
rs13827107	1	4710038	5920184	-0.88	-0.45	0.46	-4.92	-0.55	-0.85	-0.90	0.70	0.74	-1.04	-0.78	-0.56	1.21	-2.05
ss316928905	1	4720681	5956088	-0.78	-0.53	0.28	-4.61	-0.67	-0.92	-1.00	0.67	0.55	-1.25	-0.70	-0.47	1.15	-1.87
rs13621820	1	4758257	5972412	-0.78	-0.53	0.32	-4.30	-0.78	-0.87	-1.05	0.68	0.57	-1.31	-0.67	-0.54	1.13	-1.79
ss316928936	1	4779180	5989314	-0.79	-0.60	0.27	-4.01	-0.89	-0.84	-1.08	0.74	0.47	-1.19	-0.70	-0.52	1.08	-1.70
ss316928947	1	4818686	6013298	-0.62	-0.73	0.33	-4.16	-0.91	-0.84	-1.10	0.70	0.59	-1.07	-0.49	-0.48	1.01	-1.82
rs13827081	1	4837187	6039064	-0.67	-0.67	0.30	-4.06	-0.89	-0.83	-1.07	0.68	0.53	-1.01	-0.50	-0.40	1.03	-1.74
rs13827058	1	4874149	6050972	-0.45	-0.77	0.33	-3.99	-0.88	-0.79	-1.05	0.63	0.53	-0.76	-0.29	-0.31	0.88	-1.56
rs13621816	1	4878547	6085128	-0.21	-0.51	0.58	-3.57	-0.59	-0.45	-0.73	0.84	0.71	-0.56	-0.08	-0.07	1.03	-1.47
rs13827048	1	4907476	6128645	-0.40	-0.52	0.66	-3.45	-0.68	-0.51	-0.81	0.82	0.83	-0.58	-0.23	-0.22	1.07	-1.56
rs13827029	1	4945208	6148758	-0.17	-0.42	0.88	-3.55	-0.51	-0.21	-0.57	0.99	1.08	-0.37	-0.07	0.04	1.19	-1.57
ss316928977	1	4957770	6182245	-0.20	-0.42	0.96	-3.59	-0.53	-0.13	-0.54	1.11	1.13	-0.33	-0.11	0.03	1.27	-1.44
ss316928981	1	4986956	6193445	-0.13	-0.25	1.02	-3.29	-0.37	0.00	-0.39	1.26	1.13	-0.37	-0.04	0.07	1.33	-1.33
rs15190989	1	5018137	6220761	-0.07	-0.05	1.08	-3.24	-0.19	0.24	-0.17	1.31	1.10	-0.11	0.02	0.14	1.33	-1.12
rs13826970	1	5040554	6260069	-0.20	-0.29	1.02	-3.13	-0.43	-0.03	-0.44	1.22	1.11	-0.26	-0.11	0.00	1.32	-1.18
rs15190951	1	5057561	6295619	-0.02	-0.18	1.20	-2.67	-0.27	0.27	-0.21	1.34	1.26	0.00	0.00	0.26	1.27	-0.89
rs13826962	1	5063377	6326079	0.02	-0.12	1.36	-2.45	-0.22	0.47	-0.08	1.46	1.30	0.11	-0.02	0.38	1.18	-0.63
rs13826954	1	5105441	6335098	-0.12	-0.15	1.26	-2.30	-0.30	0.43	-0.15	1.37	1.14	0.18	-0.15	0.26	1.07	-0.42
rs15190928	1	5128791	6359705	-0.25	-0.17	1.22	-1.87	-0.36	0.45	-0.18	1.39	1.10	0.17	-0.25	0.12	1.04	-0.39
rs14791108	1	5150471	6381716	-0.01	0.00	1.47	-1.57	-0.04	0.77	0.16	1.58	1.30	0.49	-0.02	0.30	1.07	-0.13
rs13826931	1	5168240	6390170	-0.04	0.06	1.45	-1.59	0.03	0.83	0.23	1.54	1.30	0.46	-0.09	0.38	1.05	-0.02
rs13826924	1	5180248	6412844	-0.13	-0.01	1.42	-1.31	-0.06	0.88	0.20	1.60	1.10	0.55	-0.09	0.18	1.05	-0.13
ss316929011	1	5202902	6449338	-0.06	-0.12	1.42	-1.25	-0.09	0.90	0.20	1.73	1.14	0.52	-0.03	0.23	1.05	-0.07
rs13826906	1	5221981	6492505	0.01	-0.08	1.30	-1.39	-0.11	0.91	0.19	1.62	1.11	0.47	-0.03	0.24	0.98	-0.05
rs13826897	1	5251513	6514965	-0.02	0.00	1.22	-1.25	-0.06	0.89	0.20	1.55	0.94	0.61	-0.08	0.25	1.03	0.01
ss316929045	1	5282764	6531827	-0.14	0.10	1.13	-0.90	-0.03	0.77	0.16	1.44	1.00	0.30	-0.19	0.15	1.08	0.12
rs15190825	1	5314338	6545087	-0.08	0.31	1.12	-0.73	0.14	0.75	0.24	1.45	1.05	0.30	-0.11	0.16	1.12	0.18
rs15190808	1	5367703	6572629	0.18	0.45	1.15	-0.62	0.35	0.94	0.51	1.46	1.16	0.22	0.18	0.31	1.07	0.24
rs15190787	1	5387010	6583362	0.15	0.42	1.20	-0.35	0.33	1.05	0.55	1.50	1.02	0.42	0.20	0.26	0.96	0.34
rs15190761	1	5390843	6644324	0.44	0.57	1.40	-0.41	0.55	1.27	0.79	1.61	1.23	0.68	0.43	0.53	1.00	0.55
rs15190724	1	5434210	6651513	0.45	0.63	1.51	-0.40	0.60	1.37	0.86	1.67	1.35	0.83	0.43	0.50	0.95	0.67
rs15190707	1	5455328	6711927	0.61	0.75	1.76	-0.26	0.75	1.60	1.05	1.88	1.55	1.13	0.63	0.54	0.97	0.83
rs14791005	1	5464929	6718179	0.62	0.72	1.77	-0.28	0.68	1.62	1.02	1.88	1.64	1.05	0.60	0.61	0.88	0.88
rs13826806	1	5501657	6746581	0.79	0.87	1.92	-0.12	0.86	1.78	1.19	1.98	1.83	1.19	0.72	0.79	0.83	1.01
rs14790989	1	5521770	6776476	0.89	0.90	1.95	-0.26	0.92	1.76	1.22	1.94	1.91	1.22	0.86	0.83	0.76	0.98
rs15190652	1	5543120	6800939	1.04	1.06	2.05	0.06	1.10	1.94	1.40	2.05	1.98	1.35	0.96	1.02	0.81	1.18
ss316929115	1	5545220	6822387	1.14	0.98	2.05	0.03	1.08	1.95	1.40	2.00	1.95	1.42	1.05	1.11	0.72	1.20
rs13621783	1	5602007	6854727	1.24	1.06	1.96	0.16	1.18	1.97	1.55	1.94	1.78	1.46	1.07	1.30	0.72	1.32
ss316929137	1	5612708	6893560	1.20	1.01	2.01	0.40	1.09	2.07	1.56	1.96	1.72	1.39	1.05	1.24	0.68	1.38
ss316929148	1	5636220	6953772	1.07	0.90	1.87	0.24	0.95	1.88	1.39	1.82	1.61	1.21	1.01	1.24	0.54	1.35
rs13826695	1	5688988	6982385	1.12	1.00	2.03	0.51	1.05	2.08	1.54	1.90	1.69	1.40	1.07	1.24	0.63	1.42
rs14790910	1	5712839	6998721	1.12	0.97	2.05	0.40	0.97	2.13	1.53	1.97	1.64	1.46	1.07	1.24	0.54	1.45
rs13826590	1	5737850	7032156	1.13	0.92	2.07	0.37	0.95	2.14	1.52	2.05	1.56	1.56	1.07	1.28	0.42	1.51
rs13826580	1	5754599	7045688	1.13	0.87	1.99	0.52	0.91	2.13	1.49	2.03	1.49	1.59	1.09	1.30	0.32	1.49
ss316929188	1	5764845	7063535	1.16	0.89	1.92	0.62	0.93	2.10	1.49	1.98	1.31	1.63	1.09	1.38	0.26	1.56
rs14790888	1	5782285	7083709	1.18	1.00	1.92	0.84	0.95	2.16	1.56	1.98	1.28	1.71	1.05	1.48	0.32	1.63
rs13826555	1	5815914	7119818	0.93	0.80	1.76	0.69	0.70	2.00	1.36	1.90	1.10	1.53	0.83	1.27	0.17	1.49
ss316929219	1	5840282	7127330	0.83	0.75	1.77	0.79	0.62	1.95	1.28	1.93	1.09	1.49	0.72	1.18	0.20	1.41
rs15190357	1	5887415	7152094	0.80	0.58	1.83	0.84	0.48	1.91	1.19	2.03	1.02	1.49	0.75	1.08	0.15	1.38
rs13820518	1	5900379	7169826	0.84	0.59	1.81	0.96	0.51	1.93	1.23	2.03	1.03	1.39	0.75	1.15	0.05	1.40
ss316929237	1	5920184	7198296	0.81	0.40	1.87	1.00	0.33	1.99	1.17	2.05	1.05	1.50	0.69	1.16	-0.07	1.27
ss316929243	1	5956088	7226009	1.00	0.41	1.87	1.18	0.43	2.08	1.27	2.03	1.06	1.50	0.86	1.24	-0.11	1.32
rs13826521	1	5972412	7258138	0.98	0.35	1.87	1.07	0.37	2.05	1.23	1.92	1.12	1.65	0.88	1.18	-0.08	1.21
ss316929259	1	5989314	7287215	1.08	0.32	1.85	1.13	0.40	2.05	1.25	1.90	1.08	1.62	0.88	1.25	-0.15	1.23
ss316929265	1	6013298	7299527	1.12	0.36	1.87	1.12	0.45	2.08	1.31	1.88	1.22	1.51	0.92	1.29	-0.08	1.22
rs15190195	1	6039064	7326308	1.20	0.31	1.86	1.19	0.47	2.16	1.37	1.93	1.16	1.48	0.94	1.40	-0.13	1.21
rs13621730	1	6050972	7352507	1.16	0.35	1.85	1.29	0.49	2.23	1.41	1.90	1.15	1.51	0.93	1.34	-0.08	1.21
rs15190100	1	6085128	7367279	1.13	0.51	2.01	1.32	0.62	2.35	1.54	2.02	1.30	1.59	0.91	1.37	0.06	1.15
ss316929305	1	6128645	7408205	1.12	0.33	1.85	1.16	0.49	2.19	1.39	1.91	1.18	1.41	0.96	1.24	-0.07	1.10
rs13826456	1	6148758	7442282	1.11	0.30	1.75	1.35	0.46	2.17	1.37	1.82	1.10	1.40	0.95	1.24	-0.21	1.18
rs16703132	1	6182245	7460267	1.04	0.22	1.77	1.51	0.37	2.16	1.32	1.85	1.05	1.51	0.84	1.25	-0.29	1.14
rs16021778	1	6193445	7474807	1.09	0.20	1.75	1.38	0.41	2.06	1.28	1.83	1.09	1.41	0.85	1.31	-0.33	1.07
ss316929323	1	6220761	7499436	1.08	0.17	1.76	1.39	0.47	2.07	1.31	1.77	1.15	1.45	0.73	1.44	-0.41	1.18
rs15189714	1	6260069	7530900	1.08	0.17	1.72	1.58	0.45	1.98	1.26	1.76	1.05	1.42	0.72	1.44	-0.42	1.17
ss316929357	1	6295619	7536004	1.14	0.35	1.81	1.76	0.62	2.11	1.41	1.83	1.13	1.56	0.78	1.51	-0.36	1.31
rs14790783	1	6326079	7572784	1.10	0.33	1.64	1.63	0.58	1.95	1.30	1.76	0.95	1.31	0.76	1.44	-0.36	1.28
ss316929391	1	6335098	7603394	1.17	0.36	1.69	1.53	0.68	1.99	1.40	1.79	1.07	1.32	0.81	1.48	-0.28	1.26
rs15189875	1	6359705	7635228	1.12	0.30	1.76	1.49	0.61	2.03	1.38	1.86	1.19	1.35	0.72	1.48	-0.32	1.21
ss316929417	1	6381716	7674539	1.20	0.33	1.80	1.44	0.66	2.04	1.42	1.85	1.24	1.37	0.79	1.56	-0.41	1.33
ss316929427	1	6390170	7689459	1.17	0.29	1.81	1.35	0.53	1.99	1.33	1.86	1.29	1.39	0.73	1.57	-0.46	1.32
rs13826435	1	6412844	7719295	1.02	0.32	1.72	1.35	0.45	1.86	1.23	1.80	1.23	1.30	0.60	1.44	-0.46	1.37
ss316929457	1	6449338	7739854	1.11	0.59	1.83	1.26	0.68	1.97	1.40	1.82	1.43	1.46	0.63	1.58	-0.32	1.46
rs13815623	1	6492505	7755537	0.93	0.63	1.70	1.39	0.62	1.89	1.33	1.63	1.34	1.39	0.47	1.42	-0.38	1.51
rs14740507	1	6514965	7779924	0.76	0.57	1.62	1.38	0.51	1.70	1.18	1.60	1.16	1.38	0.34	1.34	-0.37	1.52
ss316929507	1	6531827	7811318	0.75	0.50	1.52	1.44	0.46	1.65	1.13	1.49	1.12	1.25	0.30	1.36	-0.54	1.57
ss316929523	1	6545087	7820270	0.81	0.52	1.66	1.31	0.49	1.68	1.17	1.65	1.17	1.36	0.38	1.38	-0.60	1.46
ss316929539	1	6572629	7848644	0.80	0.41	1.64	1.19	0.41	1.62	1.10	1.63	1.21	1.38	0.37	1.34	-0.50	1.38
ss316929551	1	6583362	7869930	0.72	0.34	1.73	1.16	0.32	1.57	0.97	1.69	1.30	1.53	0.24	1.35	-0.47	1.45
rs14715931	1	6644324	7908619	0.58	0.42	1.66	1.04	0.47	1.48	1.00	1.59	1.33	1.54	0.04	1.32	-0.34	1.44
ss316929578	1	6651513	7913227	0.59	0.44	1.65	1.01	0.49	1.38	0.96	1.54	1.28	1.52	0.01	1.27	-0.21	1.36
ss316929621	1	6711927	7976967	0.43	0.50	1.55	1.00	0.48	1.35	0.93	1.34	1.26	1.50	-0.16	1.22	-0.09	1.36
rs16718569	1	6718179	7996150	0.53	0.55	1.35	1.04	0.54	1.21	0.90	1.14	1.12	1.30	-0.07	1.32	-0.02	1.34
rs16718604	1	6746581	8036217	0.34	0.40	1.22	0.82	0.37	0.95	0.69	1.03	0.95	1.23	-0.23	1.16	-0.12	1.26
rs16040188	1	6776476	8065891	0.32	0.37	1.27	0.78	0.33	0.98	0.73	1.06	0.94	1.30	-0.24	1.13	-0.12	1.32
ss316929691	1	6800939	8089846	0.18	0.31	1.30	0.77	0.24	0.99	0.69	1.09	0.94	1.36	-0.43	1.08	-0.09	1.37
ss316929695	1	6822387	8129629	0.32	0.22	1.26	0.64	0.22	0.90	0.64	1.05	0.87	1.35	-0.33	1.03	-0.07	1.22
ss316929711	1	6854727	8154577	0.28	0.12	1.18	0.67	0.13	0.83	0.56	1.05	0.76	1.32	-0.41	1.04	-0.09	1.14
rs16086246	1	6893560	8171584	0.36	0.10	1.29	0.66	0.17	0.84	0.47	1.12	0.94	1.34	-0.34	1.03	-0.16	1.18
rs14736838	1	6953772	8191935	0.31	0.04	1.16	0.45	0.10	0.66	0.34	1.05	0.99	1.29	-0.41	1.03	-0.18	1.12
ss316929785	1	6982385	8231489	0.38	0.19	1.32	0.62	0.24	0.85	0.51	1.17	1.05	1.41	-0.38	1.15	-0.12	1.14
rs16756550	1	6998721	8246402	0.33	0.14	1.20	0.41	0.17	0.66	0.38	1.10	1.00	1.33	-0.45	1.12	-0.20	1.15
ss316929811	1	7032156	8267012	0.20	0.20	1.26	0.27	0.21	0.57	0.36	1.12	1.10	1.37	-0.61	1.04	-0.21	1.10
ss316929823	1	7045688	8280454	0.25	0.33	1.43	0.22	0.40	0.70	0.56	1.17	1.31	1.44	-0.59	1.14	-0.03	1.09
rs16693359	1	7063535	8318781	0.10	0.43	1.46	0.22	0.43	0.70	0.57	1.16	1.40	1.44	-0.73	1.00	0.13	1.06
rs14790742	1	7083709	8338117	0.15	0.39	1.54	0.23	0.42	0.77	0.60	1.21	1.52	1.49	-0.69	1.04	0.12	1.01
rs15189578	1	7119818	8358165	0.22	0.39	1.58	0.23	0.46	0.81	0.60	1.18	1.60	1.51	-0.59	1.00	0.12	1.01
rs13826269	1	7127330	8382129	0.45	0.53	1.77	0.33	0.72	1.06	0.86	1.35	1.77	1.72	-0.33	1.17	0.26	1.08
rs13826287	1	7152094	8401914	0.46	0.65	1.76	0.29	0.82	1.13	0.96	1.37	1.76	1.72	-0.30	1.14	0.27	1.10
rs13826252	1	7169826	8424283	0.49	0.71	1.67	0.37	0.87	1.08	0.96	1.40	1.78	1.56	-0.36	1.27	0.33	1.13
ss316929946	1	7198296	8434677	0.44	0.71	1.63	0.32	0.85	1.08	0.92	1.38	1.70	1.66	-0.38	1.23	0.41	1.13
ss316929968	1	7226009	8466101	0.53	0.88	1.67	0.22	1.01	1.07	1.01	1.42	1.72	1.55	-0.22	1.21	0.49	1.21
rs13826215	1	7258138	8502473	0.52	0.95	1.81	0.01	1.05	1.11	1.08	1.54	1.81	1.52	-0.22	1.22	0.51	1.19
ss316930024	1	7287215	8525681	0.33	0.92	1.72	0.17	0.97	1.09	1.01	1.51	1.72	1.37	-0.48	1.16	0.43	1.21
ss316930031	1	7299527	8555167	0.28	0.99	1.73	-0.03	1.05	1.03	1.02	1.50	1.78	1.26	-0.50	1.22	0.54	1.23
ss316930062	1	7326308	8591235	0.21	0.96	1.65	-0.03	1.00	0.93	0.92	1.32	1.65	1.33	-0.57	1.18	0.37	1.24
rs13826175	1	7352507	8606142	0.06	0.94	1.51	-0.06	0.91	0.73	0.78	1.15	1.55	1.19	-0.71	1.08	0.30	1.28
rs14790603	1	7367279	8643074	-0.03	0.83	1.40	0.00	0.80	0.61	0.66	1.00	1.47	1.10	-0.83	1.05	0.14	1.26
rs13826145	1	7408205	8663351	-0.05	0.80	1.41	-0.03	0.78	0.60	0.65	1.07	1.49	1.12	-0.86	1.02	0.16	1.36
ss316930124	1	7442282	8671505	0.04	0.88	1.49	0.18	0.89	0.74	0.78	1.03	1.54	1.43	-0.91	1.22	0.13	1.49
ss316930136	1	7460267	8692479	0.21	1.04	1.54	-0.03	1.10	0.72	0.89	1.14	1.55	1.46	-0.72	1.35	0.28	1.59
rs15189324	1	7474807	8712461	0.22	1.14	1.50	-0.17	1.17	0.64	0.90	1.16	1.51	1.36	-0.69	1.34	0.36	1.65
rs13817926	1	7499436	8781041	0.23	0.97	1.45	0.07	1.02	0.66	0.83	1.02	1.38	1.60	-0.62	1.33	0.21	1.62
ss316930188	1	7530900	8783584	0.17	0.85	1.38	0.09	0.84	0.61	0.70	0.85	1.30	1.74	-0.65	1.27	0.11	1.55
rs15189229	1	7536004	8814334	0.11	0.88	1.45	-0.11	0.86	0.59	0.69	0.94	1.40	1.72	-0.69	1.19	0.26	1.57
ss316930223	1	7572784	8853161	0.20	0.69	1.37	-0.41	0.74	0.41	0.55	0.88	1.35	1.56	-0.50	1.15	0.21	1.40
ss316930247	1	7603394	8887324	0.22	0.78	1.35	-0.41	0.82	0.39	0.59	0.81	1.37	1.54	-0.43	1.12	0.40	1.34
ss316930259	1	7635228	8892458	0.14	0.68	1.12	-0.45	0.68	0.11	0.35	0.60	1.19	1.42	-0.48	1.10	0.38	1.22
ss316930267	1	7674539	8923705	0.26	0.68	1.12	-0.59	0.72	0.05	0.35	0.53	1.19	1.32	-0.25	1.03	0.50	1.09
ss316930279	1	7689459	8964016	0.15	0.66	1.01	-0.88	0.66	-0.15	0.23	0.45	1.19	1.11	-0.36	0.96	0.58	0.97
ss316930306	1	7719295	8985426	0.24	0.63	0.90	-0.65	0.66	-0.16	0.23	0.25	1.17	1.05	-0.33	1.04	0.59	0.91
rs15189059	1	7739854	9018121	0.31	0.53	0.87	-0.80	0.62	-0.24	0.17	0.21	1.20	0.91	-0.23	1.05	0.56	0.79
rs14790535	1	7755537	9052515	0.31	0.48	0.82	-0.81	0.64	-0.27	0.16	0.15	1.16	0.87	-0.25	1.08	0.51	0.82
ss316930326	1	7779924	9062348	0.35	0.52	0.90	-1.06	0.68	-0.12	0.24	0.15	1.25	1.02	-0.19	1.08	0.61	0.76
ss316930339	1	7811318	9080900	0.39	0.60	1.10	-0.88	0.80	0.16	0.44	0.20	1.40	1.16	-0.13	1.09	0.65	0.77
rs14790510	1	7820270	9110729	0.30	0.71	1.23	-0.99	0.84	0.23	0.49	0.46	1.44	1.16	-0.14	0.92	0.78	0.78
rs15188977	1	7848644	9128368	0.27	0.75	1.25	-0.76	0.91	0.33	0.57	0.45	1.43	1.29	-0.15	0.87	0.86	0.95
rs14738841	1	7869930	9158441	0.21	0.87	1.31	-0.61	0.97	0.42	0.69	0.54	1.38	1.30	-0.25	0.91	0.80	1.08
rs14790501	1	7908619	9180887	0.22	0.92	1.35	-0.51	1.01	0.49	0.81	0.56	1.37	1.25	-0.21	0.89	0.73	1.10
rs15188946	1	7913227	9212768	0.21	0.84	1.29	-0.38	0.81	0.52	0.70	0.49	1.30	1.21	-0.23	0.89	0.63	1.09
rs13825879	1	7976967	9297360	0.00	0.73	1.16	-0.22	0.65	0.46	0.59	0.50	1.17	1.08	-0.41	0.83	0.51	1.05
ss316930409	1	7996150	9334718	-0.16	0.47	1.05	-0.28	0.40	0.29	0.37	0.47	1.01	0.95	-0.52	0.65	0.34	0.85
ss316930423	1	8036217	9382911	-0.19	0.42	1.15	-0.44	0.35	0.32	0.35	0.56	1.10	1.05	-0.62	0.72	0.30	0.81
rs15188804	1	8065891	9384510	-0.01	0.45	1.26	-0.34	0.43	0.45	0.46	0.65	1.24	1.14	-0.45	0.86	0.38	0.78
ss316930460	1	8089846	9407339	-0.07	0.36	1.12	-0.49	0.34	0.27	0.27	0.51	1.22	0.91	-0.56	0.89	0.39	0.68
rs13825829	1	8129629	9444146	-0.02	0.48	1.04	-0.18	0.45	0.35	0.37	0.44	1.13	0.84	-0.50	0.92	0.40	0.77
rs13825773	1	8154577	9467794	-0.07	0.58	1.14	-0.11	0.51	0.47	0.46	0.46	1.18	0.98	-0.43	0.95	0.41	0.92
ss316930516	1	8171584	9490193	-0.04	0.60	1.13	-0.14	0.54	0.47	0.47	0.45	1.18	0.98	-0.42	1.00	0.41	0.94
ss316930536	1	8191935	9503143	-0.07	0.64	1.02	-0.05	0.53	0.42	0.45	0.35	1.00	0.96	-0.45	1.04	0.48	0.93
ss316930558	1	8231489	9550747	0.08	0.78	1.14	0.13	0.70	0.60	0.64	0.46	1.05	1.12	-0.34	1.12	0.53	1.06
rs13825730	1	8246402	9563332	0.14	0.73	0.94	0.18	0.67	0.49	0.58	0.27	0.94	1.02	-0.22	1.05	0.58	1.04
rs14790370	1	8267012	9572531	0.11	0.75	1.17	0.12	0.68	0.66	0.66	0.42	1.13	1.12	-0.28	1.06	0.62	1.03
rs13825718	1	8280454	9632399	0.12	0.73	1.11	0.34	0.63	0.69	0.64	0.23	1.19	1.04	-0.23	1.01	0.72	1.06
rs14790338	1	8318781	9660363	0.13	0.81	0.96	0.22	0.60	0.53	0.52	0.13	1.10	0.91	-0.24	1.03	0.74	1.14
rs13825684	1	8338117	9694952	0.29	0.80	0.99	0.01	0.65	0.48	0.54	0.21	1.15	0.79	-0.13	1.15	0.68	1.12
ss316930608	1	8358165	9695171	0.38	0.94	1.09	-0.16	0.80	0.53	0.67	0.27	1.20	0.78	-0.05	1.17	0.73	1.16
rs14790284	1	8382129	9739668	0.33	0.71	1.02	-0.31	0.59	0.42	0.51	0.24	1.10	0.79	-0.09	1.20	0.58	1.01
rs14790267	1	8401914	9774953	0.27	0.72	0.80	-0.31	0.51	0.17	0.35	0.02	0.87	0.57	-0.13	1.12	0.48	1.07
rs15188495	1	8424283	9799338	0.14	0.45	0.59	-0.44	0.24	-0.16	0.03	-0.21	0.64	0.43	-0.22	0.98	0.35	0.93
rs15188487	1	8434677	9837144	0.27	0.49	0.63	-0.40	0.32	0.00	0.15	-0.28	0.67	0.67	-0.09	1.06	0.23	0.99
rs13825646	1	8466101	9869949	0.02	0.30	0.46	-0.59	0.08	-0.28	-0.11	-0.49	0.57	0.42	-0.31	0.83	0.13	0.81
rs13787599	1	8502473	9902414	-0.21	0.09	0.19	-0.38	-0.17	-0.42	-0.32	-0.74	0.33	0.39	-0.53	0.65	0.01	0.74
ss316930666	1	8525681	9984533	-0.24	-0.03	0.22	-0.10	-0.29	-0.33	-0.37	-0.65	0.35	0.52	-0.51	0.62	-0.12	0.79
rs13825609	1	8555167	9991121	-0.14	0.09	0.27	-0.16	-0.15	-0.25	-0.24	-0.62	0.38	0.60	-0.40	0.68	-0.14	0.88
ss316930672	1	8591235	10048969	-0.09	-0.09	0.15	-0.20	-0.34	-0.37	-0.40	-0.74	0.32	0.65	-0.31	0.65	-0.28	0.75
ss316930679	1	8606142	10055960	-0.24	-0.04	0.26	-0.26	-0.36	-0.30	-0.38	-0.62	0.41	0.57	-0.40	0.45	-0.06	0.72
ss316930692	1	8643074	10110240	-0.26	0.01	0.47	-0.29	-0.32	-0.15	-0.29	-0.35	0.47	0.73	-0.43	0.48	0.02	0.71
rs13825538	1	8663351	10143550	-0.38	-0.08	0.49	-0.59	-0.44	-0.25	-0.41	-0.34	0.59	0.57	-0.55	0.38	0.01	0.58
rs13825535	1	8671505	10163211	-0.43	-0.15	0.27	-0.58	-0.58	-0.42	-0.57	-0.43	0.37	0.28	-0.57	0.30	0.00	0.48
ss316930708	1	8692479	10173625	-0.47	-0.12	0.35	-0.81	-0.60	-0.44	-0.59	-0.18	0.37	0.14	-0.55	0.23	0.11	0.40
ss316930714	1	8712461	10210511	-0.49	-0.24	0.35	-0.73	-0.73	-0.42	-0.66	-0.20	0.27	0.12	-0.56	0.18	0.08	0.25
rs13787569	1	8781041	10309016	-0.57	-0.47	0.21	-0.89	-0.95	-0.59	-0.86	-0.46	0.32	-0.12	-0.62	0.08	-0.07	0.08
ss316930742	1	8783584	10341017	-0.73	-0.36	0.33	-1.03	-0.92	-0.53	-0.82	-0.28	0.38	-0.18	-0.80	0.00	0.08	0.07
ss316930758	1	8814334	10342882	-0.79	-0.33	0.28	-1.25	-0.93	-0.64	-0.87	-0.29	0.49	-0.57	-0.86	-0.05	0.08	0.10
rs13825435	1	8853161	10369598	-0.77	-0.42	0.32	-1.20	-0.99	-0.59	-0.88	-0.36	0.49	-0.58	-0.91	0.07	-0.05	0.13
rs14790100	1	8887324	10405973	-0.92	-0.18	0.52	-1.21	-0.86	-0.42	-0.73	-0.18	0.53	-0.33	-1.16	0.10	0.12	0.24
ss316930762	1	8892458	10414751	-0.96	-0.12	0.67	-1.06	-0.82	-0.24	-0.62	0.03	0.57	-0.09	-1.29	0.19	0.11	0.28
ss316930764	1	8923705	10444877	-1.15	-0.05	0.80	-1.15	-0.83	-0.16	-0.59	0.20	0.60	0.14	-1.46	0.03	0.18	0.32
ss316930784	1	8964016	10460018	-1.07	0.10	0.83	-1.19	-0.65	-0.14	-0.48	0.21	0.56	0.21	-1.48	0.23	0.22	0.42
rs13825386	1	8985426	10500987	-0.98	0.07	0.90	-0.88	-0.64	0.07	-0.33	0.30	0.52	0.50	-1.36	0.25	0.20	0.41
ss316930806	1	9018121	10502705	-0.96	0.21	0.99	-0.85	-0.51	0.16	-0.23	0.42	0.47	0.51	-1.36	0.20	0.28	0.47
rs13825349	1	9052515	10543807	-0.88	0.37	1.12	-0.88	-0.35	0.25	-0.09	0.67	0.38	0.69	-1.23	0.21	0.41	0.51
rs14790060	1	9062348	10565781	-1.11	0.32	1.08	-1.03	-0.54	0.08	-0.28	0.74	0.24	0.61	-1.47	0.02	0.49	0.45
ss316930832	1	9080900	10608978	-0.94	0.36	1.17	-0.91	-0.44	0.04	-0.24	0.93	0.26	0.59	-1.38	0.23	0.48	0.52
rs13825301	1	9110729	10630266	-1.08	0.18	0.90	-1.12	-0.70	-0.31	-0.55	0.82	0.07	0.24	-1.55	0.17	0.43	0.38
rs15188005	1	9128368	10634047	-0.91	0.07	0.91	-1.16	-0.72	-0.32	-0.57	0.64	0.20	0.45	-1.46	0.37	0.31	0.35
rs13825272	1	9158441	10667639	-0.92	-0.12	0.75	-1.40	-0.93	-0.55	-0.80	0.44	0.10	0.37	-1.53	0.44	0.15	0.28
rs14790010	1	9180887	10689946	-0.90	-0.31	0.64	-1.34	-1.08	-0.62	-0.97	0.41	-0.09	0.23	-1.41	0.30	0.13	0.16
rs14790004	1	9212768	10717857	-0.93	-0.32	0.57	-1.54	-1.10	-0.75	-1.11	0.30	-0.08	0.14	-1.52	0.38	0.24	0.08
ss316930879	1	9297360	10746009	-0.77	-0.39	0.56	-1.77	-1.10	-0.89	-1.17	0.36	-0.09	-0.01	-1.22	0.31	0.26	-0.06
ss316930885	1	9334718	10762279	-0.54	-0.47	0.67	-1.94	-1.07	-0.85	-1.14	0.43	0.02	0.17	-0.97	0.35	0.21	-0.12
ss316930889	1	9382911	10794165	-0.20	-0.16	0.89	-1.82	-0.69	-0.56	-0.79	0.63	0.10	0.42	-0.70	0.61	0.40	0.09
rs13825242	1	9384510	10811723	-0.40	-0.12	0.82	-1.59	-0.73	-0.55	-0.80	0.63	-0.05	0.32	-0.91	0.47	0.42	0.14
rs14789971	1	9407339	10834502	-0.61	-0.10	0.74	-1.60	-0.80	-0.62	-0.88	0.58	-0.17	0.26	-1.12	0.31	0.43	0.16
rs13787493	1	9444146	10858351	-0.57	0.05	0.78	-1.57	-0.60	-0.57	-0.74	0.62	-0.12	0.32	-1.16	0.33	0.46	0.24
rs15187818	1	9467794	10875933	-0.80	-0.22	0.71	-1.86	-0.91	-0.77	-1.02	0.53	-0.17	0.23	-1.36	0.12	0.29	0.12
rs13825205	1	9490193	10904488	-1.04	-0.23	0.60	-2.04	-1.01	-0.94	-1.16	0.55	-0.26	-0.03	-1.65	0.02	0.34	0.04
rs13825197	1	9503143	10930622	-1.00	-0.14	0.58	-2.07	-0.91	-1.00	-1.12	0.53	-0.24	-0.15	-1.59	0.02	0.46	0.03
rs15187768	1	9550747	10975292	-1.04	-0.03	0.79	-2.07	-0.83	-0.82	-1.00	0.70	-0.02	-0.04	-1.59	-0.03	0.41	-0.06
rs15187758	1	9563332	10978471	-1.32	-0.19	0.60	-2.05	-1.07	-0.95	-1.21	0.53	-0.19	-0.19	-1.91	-0.12	0.26	-0.08
rs13825185	1	9572531	11014866	-1.50	-0.23	0.75	-2.10	-1.17	-0.88	-1.24	0.63	0.02	-0.05	-2.13	-0.17	0.19	-0.06
ss316930948	1	9632399	11045137	-1.66	-0.18	0.68	-1.83	-1.19	-0.86	-1.23	0.62	0.03	-0.04	-2.28	-0.30	0.30	-0.12
rs16702996	1	9660363	11084794	-1.54	-0.26	0.66	-2.11	-1.20	-0.98	-1.29	0.79	-0.17	-0.14	-2.24	-0.08	0.26	-0.20
rs14797284	1	9694952	11106989	-1.80	-0.49	0.56	-2.29	-1.49	-1.13	-1.52	0.71	-0.29	-0.25	-2.44	-0.36	0.10	-0.38
ss316930974	1	9695171	11130154	-1.81	-0.47	0.52	-2.07	-1.47	-1.09	-1.51	0.61	-0.29	-0.22	-2.44	-0.44	0.19	-0.29
rs13834529	1	9739668	11141313	-1.80	-0.51	0.40	-1.87	-1.50	-1.16	-1.59	0.42	-0.20	-0.26	-2.48	-0.48	0.24	-0.22
ss316930997	1	9774953	11173577	-1.77	-0.23	0.38	-1.91	-1.26	-1.19	-1.46	0.37	-0.10	-0.51	-2.50	-0.54	0.40	-0.11
rs13834498	1	9799338	11199007	-1.62	-0.23	0.56	-2.13	-1.21	-1.10	-1.40	0.51	0.16	-0.44	-2.47	-0.35	0.50	-0.17
rs15203656	1	9837144	11212449	-1.54	-0.15	0.64	-2.00	-1.12	-0.98	-1.28	0.58	0.28	-0.39	-2.44	-0.23	0.54	-0.08
rs13834461	1	9869949	11246803	-1.73	-0.14	0.49	-1.93	-1.18	-1.14	-1.39	0.47	0.17	-0.66	-2.59	-0.42	0.65	-0.06
rs13834451	1	9902414	11255905	-1.43	0.14	0.69	-1.62	-0.82	-0.85	-1.00	0.67	0.25	-0.41	-2.27	-0.23	0.77	0.16
rs16757464	1	9984533	11290988	-1.46	0.14	0.73	-1.98	-0.84	-0.94	-1.06	0.75	0.30	-0.51	-2.36	-0.18	0.82	0.07
ss316931037	1	9991121	11301215	-1.48	0.18	0.64	-2.36	-0.81	-1.15	-1.15	0.68	0.31	-0.66	-2.31	-0.32	1.00	-0.09
ss316931045	1	10048969	11330930	-1.40	0.17	0.70	-2.62	-0.78	-1.25	-1.18	0.71	0.49	-0.78	-2.13	-0.38	1.14	-0.27
rs15203549	1	10055960	11382145	-1.39	0.39	0.71	-2.36	-0.59	-1.15	-1.01	0.79	0.42	-0.76	-2.23	-0.41	1.15	-0.22
rs14797199	1	10110240	11419510	-1.14	0.42	0.72	-2.31	-0.47	-1.13	-0.91	0.91	0.44	-0.64	-2.07	-0.16	1.13	-0.19
rs15203519	1	10143550	11429337	-0.94	0.52	0.73	-2.23	-0.29	-1.00	-0.73	0.88	0.64	-0.91	-1.87	-0.09	1.23	-0.16
rs13834355	1	10163211	11456848	-0.88	0.68	0.95	-1.91	-0.13	-0.68	-0.49	1.07	0.74	-0.62	-1.79	-0.06	1.31	0.02
ss316931087	1	10173625	11487507	-0.85	0.64	0.94	-2.07	-0.16	-0.74	-0.53	0.93	0.83	-0.55	-1.88	0.09	1.23	0.06
ss316931103	1	10210511	11510866	-0.78	0.72	1.02	-1.80	-0.07	-0.57	-0.40	0.83	0.93	-0.49	-1.90	0.10	1.24	0.18
ss316931135	1	10309016	11523342	-0.73	0.76	1.03	-1.69	-0.01	-0.52	-0.34	0.87	0.95	-0.41	-1.92	0.16	1.26	0.23
rs13834279	1	10341017	11541863	-0.51	0.89	1.23	-1.50	0.19	-0.25	-0.11	1.03	0.88	-0.16	-1.68	0.23	1.38	0.29
ss316931147	1	10342882	11569597	-0.41	0.91	1.09	-1.67	0.23	-0.45	-0.16	0.86	0.86	-0.32	-1.63	0.35	1.37	0.34
rs13715070	1	10369598	11594292	-0.20	0.99	1.25	-1.40	0.37	-0.16	0.07	0.98	0.91	0.02	-1.38	0.36	1.44	0.39
rs14797129	1	10405973	11616965	-0.13	1.01	1.25	-1.42	0.44	-0.07	0.15	0.94	0.95	0.04	-1.26	0.36	1.53	0.28
ss316931173	1	10414751	11652512	-0.15	0.83	1.05	-1.16	0.28	-0.16	0.02	0.77	0.84	-0.09	-1.27	0.36	1.39	0.23
ss316931179	1	10444877	11661981	-0.05	0.73	1.09	-1.45	0.24	-0.23	-0.03	0.75	0.94	-0.19	-1.06	0.29	1.36	0.16
rs13834230	1	10460018	11720881	-0.10	0.64	0.99	-1.27	0.14	-0.27	-0.10	0.61	0.95	-0.42	-1.09	0.22	1.25	0.16
rs13834205	1	10500987	11741349	-0.29	0.68	0.87	-1.01	0.08	-0.20	-0.12	0.48	0.94	-0.36	-1.28	0.04	1.28	0.26
ss316931205	1	10502705	11741975	-0.22	0.78	0.91	-1.31	0.19	-0.30	-0.13	0.39	0.97	-0.57	-1.15	0.02	1.38	0.30
rs13834191	1	10543807	11783668	-0.38	0.72	0.74	-1.58	0.09	-0.36	-0.22	0.22	0.91	-0.65	-1.22	-0.07	1.31	0.32
rs14797049	1	10565781	11800007	-0.35	0.76	0.75	-1.29	0.13	-0.25	-0.14	0.09	1.04	-0.50	-1.30	0.05	1.32	0.40
rs13834163	1	10608978	11830018	-0.30	0.72	0.72	-1.27	0.11	-0.09	-0.08	-0.03	1.08	-0.51	-1.23	0.08	1.25	0.45
ss316931245	1	10630266	11888945	-0.51	0.63	0.60	-1.31	-0.03	-0.08	-0.15	-0.12	0.99	-0.57	-1.39	-0.15	1.21	0.45
ss316931251	1	10634047	11902085	-0.38	0.77	0.87	-1.04	0.13	0.23	0.12	0.10	1.23	-0.28	-1.22	-0.07	1.29	0.58
ss316931267	1	10667639	11928944	-0.30	0.80	0.96	-1.13	0.18	0.31	0.19	0.31	1.27	-0.29	-1.15	-0.19	1.40	0.46
rs15203102	1	10689946	11946602	-0.15	0.80	1.05	-1.28	0.24	0.33	0.23	0.47	1.31	-0.30	-0.97	-0.20	1.46	0.37
ss316931281	1	10717857	11986938	-0.13	0.81	1.01	-1.48	0.25	0.24	0.20	0.35	1.40	-0.24	-1.11	-0.05	1.37	0.51
rs14797001	1	10746009	12012343	-0.03	0.69	1.00	-1.50	0.19	0.23	0.15	0.46	1.40	-0.27	-0.88	-0.15	1.35	0.41
rs13834125	1	10762279	12015780	-0.04	0.75	0.96	-1.50	0.24	0.20	0.17	0.40	1.40	-0.30	-1.04	0.00	1.34	0.54
rs15203045	1	10794165	12052030	-0.20	0.96	1.05	-1.27	0.35	0.36	0.31	0.44	1.49	-0.36	-1.18	-0.08	1.46	0.72
ss316931309	1	10811723	12084602	-0.44	0.74	0.80	-1.21	0.09	0.13	0.05	0.24	1.38	-0.66	-1.40	-0.25	1.31	0.60
rs14796957	1	10834502	12103932	-0.41	0.72	0.91	-1.10	0.09	0.25	0.10	0.24	1.52	-0.45	-1.33	-0.25	1.29	0.59
rs14796955	1	10858351	12126885	-0.20	0.68	0.92	-1.08	0.13	0.26	0.13	0.31	1.50	-0.54	-1.16	-0.04	1.23	0.62
rs13715053	1	10875933	12170695	-0.10	0.68	1.01	-1.16	0.10	0.30	0.14	0.41	1.48	-0.37	-1.03	-0.12	1.25	0.51
ss316931323	1	10904488	12189693	0.22	0.91	1.22	-0.92	0.41	0.59	0.45	0.59	1.64	-0.09	-0.77	0.12	1.39	0.70
rs13834079	1	10930622	12194724	0.47	0.90	1.29	-0.69	0.49	0.73	0.57	0.54	1.78	0.18	-0.57	0.24	1.38	0.62
ss316931356	1	10975292	12212859	0.42	0.87	1.30	-0.95	0.44	0.66	0.50	0.57	1.79	0.14	-0.67	0.21	1.36	0.62
rs15202932	1	10978471	12252170	0.41	0.88	1.26	-1.01	0.44	0.61	0.52	0.55	1.76	0.18	-0.65	0.14	1.46	0.75
rs15202849	1	11014866	12302872	0.56	0.94	1.38	-1.06	0.62	0.72	0.69	0.57	1.90	0.24	-0.42	0.21	1.58	0.69
ss316931383	1	11045137	12322912	0.58	1.00	1.46	-1.13	0.79	0.80	0.82	0.67	1.93	0.28	-0.41	0.25	1.63	0.72
ss316931399	1	11084794	12328332	0.81	0.93	1.40	-1.10	0.87	0.75	0.84	0.68	1.84	0.16	-0.16	0.43	1.53	0.74
rs13833955	1	11106989	12392490	0.79	0.93	1.39	-0.95	0.93	0.79	0.90	0.53	1.88	0.34	-0.18	0.43	1.50	0.78
ss316931405	1	11130154	12397517	1.00	1.08	1.43	-0.76	1.18	0.88	1.08	0.52	1.96	0.35	0.02	0.67	1.58	0.93
rs13833945	1	11141313	12425538	0.91	0.98	1.39	-0.89	1.15	0.81	1.02	0.55	1.89	0.32	-0.06	0.70	1.54	0.83
rs13833917	1	11173577	12436243	0.87	0.92	1.36	-1.15	1.12	0.71	0.96	0.65	1.76	0.31	-0.08	0.76	1.54	0.73
rs14796846	1	11199007	12480716	0.59	0.78	1.16	-1.31	0.92	0.50	0.75	0.49	1.55	0.20	-0.32	0.53	1.48	0.69
rs13833880	1	11212449	12494418	0.43	0.72	1.25	-1.32	0.81	0.56	0.72	0.59	1.55	0.31	-0.46	0.43	1.42	0.66
ss316931429	1	11246803	12506139	0.57	0.83	1.40	-1.36	1.00	0.68	0.88	0.76	1.61	0.59	-0.30	0.55	1.46	0.80
rs14796820	1	11255905	12546062	0.69	0.73	1.55	-1.60	1.00	0.67	0.88	0.91	1.70	0.80	-0.16	0.66	1.42	0.69
rs13833849	1	11290988	12564152	0.76	0.57	1.39	-2.01	0.93	0.42	0.69	0.75	1.65	0.58	-0.09	0.75	1.34	0.61
rs13715018	1	11301215	12619938	0.81	0.72	1.50	-1.68	1.05	0.61	0.85	0.91	1.70	0.71	-0.04	0.77	1.34	0.84
ss316931457	1	11330930	12640533	0.72	0.61	1.36	-1.67	0.95	0.49	0.74	0.78	1.52	0.65	-0.19	0.83	1.23	0.83
ss316931469	1	11382145	12672757	0.79	0.59	1.45	-1.48	0.95	0.62	0.80	0.92	1.49	0.86	-0.19	0.95	1.17	0.95
rs13833802	1	11419510	12690195	0.60	0.48	1.33	-1.64	0.80	0.48	0.63	0.80	1.40	0.72	-0.37	0.89	1.16	1.05
rs13833799	1	11429337	12696284	0.52	0.37	1.29	-1.60	0.76	0.45	0.58	0.74	1.38	0.64	-0.40	0.81	1.14	0.97
ss316931483	1	11456848	12736077	0.49	0.43	1.30	-1.74	0.77	0.40	0.58	0.75	1.33	0.84	-0.36	0.77	1.04	0.88
rs13833789	1	11487507	12773444	0.61	0.46	1.26	-1.95	0.93	0.30	0.62	0.74	1.33	0.85	-0.17	0.80	1.09	0.86
rs14796765	1	11510866	12790600	0.68	0.52	1.27	-1.81	1.01	0.35	0.69	0.76	1.32	0.90	-0.04	0.79	1.16	0.86
ss316931485	1	11523342	12801391	0.60	0.48	1.16	-2.05	1.02	0.17	0.61	0.82	1.23	0.81	-0.09	0.83	1.12	0.84
rs13714994	1	11541863	12840059	0.51	0.44	1.10	-2.34	1.02	0.03	0.56	0.71	1.26	0.73	-0.13	0.77	1.11	0.81
ss316931494	1	11569597	12854486	0.47	0.48	1.06	-2.22	1.06	0.01	0.61	0.77	1.30	0.84	-0.23	0.75	1.16	0.79
rs13833760	1	11594292	12866012	0.43	0.42	1.12	-2.11	1.01	0.09	0.62	0.92	1.26	0.85	-0.30	0.75	1.12	0.76
rs13833725	1	11616965	12900656	0.41	0.50	1.08	-2.14	1.05	0.07	0.65	0.99	1.24	0.68	-0.37	0.78	1.17	0.82
rs13833691	1	11652512	12922880	0.41	0.49	0.99	-1.91	1.03	-0.03	0.60	0.93	1.25	0.63	-0.33	0.72	1.09	0.90
rs16058547	1	11661981	12933613	0.63	0.74	1.09	-1.83	1.28	0.09	0.81	1.02	1.42	0.56	-0.09	0.86	1.24	1.05
rs13833680	1	11720881	12952352	0.60	0.82	1.11	-1.57	1.38	0.24	0.93	1.00	1.38	0.70	-0.13	0.86	1.24	1.04
rs14796720	1	11741349	12987405	0.79	1.03	1.30	-1.48	1.59	0.45	1.19	1.16	1.47	0.86	0.04	1.04	1.39	1.17
rs13833672	1	11741975	13001679	0.77	0.88	1.22	-1.66	1.48	0.24	1.04	1.17	1.33	0.72	0.00	1.05	1.29	1.06
rs15202343	1	11783668	13032992	0.73	0.93	1.24	-1.31	1.50	0.36	1.10	1.23	1.41	0.87	-0.13	1.15	1.26	1.17
rs15202322	1	11800007	13034535	0.71	0.84	1.22	-1.21	1.43	0.20	0.99	1.27	1.34	0.81	-0.17	1.16	1.25	1.06
rs13714976	1	11830018	13063448	0.55	0.75	1.23	-1.37	1.31	0.27	0.95	1.27	1.37	0.72	-0.28	1.00	1.21	1.01
rs15202242	1	11888945	13095907	0.71	0.68	1.22	-1.43	1.36	0.07	0.90	1.26	1.35	0.69	-0.12	1.14	1.17	0.96
ss316931573	1	11902085	13138700	0.71	0.55	1.06	-1.57	1.26	-0.24	0.72	1.12	1.19	0.53	-0.15	1.16	1.07	0.86
rs13833588	1	11928944	13158546	0.85	0.55	1.01	-1.65	1.32	-0.32	0.69	1.16	1.05	0.53	-0.04	1.23	1.02	0.88
rs15202191	1	11946602	13165530	0.85	0.65	0.97	-1.60	1.39	-0.28	0.75	1.01	1.00	0.48	-0.07	1.23	1.05	1.01
ss316931601	1	11986938	13203606	0.73	0.65	0.98	-1.57	1.35	-0.25	0.74	1.05	1.02	0.42	-0.13	1.14	1.07	1.00
rs13833546	1	12012343	13216923	0.62	0.60	0.93	-1.33	1.27	-0.23	0.70	1.05	0.93	0.35	-0.14	1.01	1.07	0.92
ss316931609	1	12015780	13237335	0.50	0.66	0.85	-0.97	1.27	-0.16	0.73	0.93	0.84	0.39	-0.34	0.99	1.02	1.08
rs13833530	1	12052030	13254517	0.52	0.81	1.07	-1.02	1.37	0.01	0.87	1.15	1.00	0.65	-0.24	0.98	1.17	1.07
rs15202108	1	12084602	13282184	0.62	0.77	1.01	-1.33	1.38	-0.16	0.80	1.16	0.88	0.52	-0.11	1.02	1.19	0.96
ss316931643	1	12103932	13307332	0.85	1.00	1.25	-1.60	1.61	0.02	1.02	1.32	1.10	0.76	0.14	1.16	1.34	1.11
ss316931659	1	12126885	13328223	0.84	1.02	1.22	-1.94	1.62	-0.11	0.98	1.42	1.00	0.62	0.12	1.16	1.39	1.10
rs13833482	1	12170695	13356781	0.84	1.14	1.32	-1.79	1.70	0.04	1.09	1.49	1.05	0.75	0.18	1.11	1.53	1.07
ss316931675	1	12189693	13376959	0.77	1.10	1.13	-1.44	1.65	-0.03	1.03	1.39	0.86	0.52	0.12	1.19	1.56	1.13
rs13833472	1	12194724	13399084	0.76	1.07	1.12	-1.46	1.65	-0.07	1.02	1.41	0.82	0.50	0.21	1.19	1.58	1.06
rs13833453	1	12212859	13424554	0.67	1.07	1.07	-1.73	1.62	-0.21	0.94	1.44	0.74	0.34	0.16	1.21	1.58	1.12
rs13833395	1	12252170	13452141	0.68	1.07	1.06	-1.65	1.62	-0.20	0.94	1.40	0.76	0.36	0.28	1.11	1.56	1.15
rs13833386	1	12302872	13471455	0.71	1.06	1.04	-1.86	1.63	-0.17	0.91	1.36	0.81	0.35	0.29	1.15	1.52	1.08
rs13833345	1	12322912	13477909	0.77	0.95	0.96	-2.09	1.54	-0.38	0.74	1.42	0.66	0.31	0.33	1.22	1.48	0.97
rs13833337	1	12328332	13516107	0.72	0.94	0.93	-1.98	1.41	-0.41	0.65	1.45	0.55	0.34	0.31	1.16	1.48	0.95
rs13833316	1	12392490	13530599	0.74	1.03	0.98	-2.28	1.47	-0.46	0.67	1.49	0.50	0.55	0.29	1.21	1.58	0.95
rs13833309	1	12397517	13551002	0.82	1.13	1.03	-2.18	1.50	-0.32	0.74	1.57	0.59	0.45	0.37	1.23	1.63	0.99
ss316931739	1	12425538	13566164	0.82	1.20	1.17	-2.18	1.50	-0.19	0.82	1.74	0.56	0.68	0.40	1.21	1.61	0.99
rs13833287	1	12436243	13598250	0.87	1.21	1.26	-1.97	1.45	-0.04	0.87	1.76	0.58	0.78	0.47	1.22	1.50	1.03
rs14796413	1	12480716	13609828	0.88	1.28	1.34	-1.85	1.50	0.07	0.94	1.81	0.67	0.92	0.52	1.18	1.49	1.01
ss316931755	1	12494418	13624022	0.98	1.23	1.40	-1.78	1.50	0.15	0.98	1.88	0.72	0.97	0.59	1.30	1.44	1.01
rs13833251	1	12506139	13633539	0.98	1.30	1.40	-1.66	1.54	0.19	1.02	1.87	0.71	1.05	0.63	1.23	1.43	1.10
rs13714893	1	12546062	13646967	0.85	1.25	1.20	-1.43	1.42	0.08	0.90	1.67	0.62	0.75	0.52	1.10	1.42	1.04
rs13833207	1	12564152	13706180	0.74	1.35	1.06	-1.42	1.42	-0.04	0.85	1.56	0.56	0.49	0.36	1.10	1.52	1.05
ss316931809	1	12619938	13723692	0.62	1.47	1.27	-1.16	1.46	0.23	1.02	1.73	0.71	0.61	0.19	1.05	1.51	1.03
ss316931821	1	12640533	13743663	0.64	1.39	1.21	-1.43	1.40	0.09	0.92	1.56	0.74	0.62	0.21	1.08	1.48	0.93
rs15201389	1	12672757	13756204	0.74	1.47	1.29	-1.42	1.50	0.17	1.01	1.63	0.90	0.53	0.36	1.08	1.56	0.89
ss316931863	1	12690195	13785255	0.64	1.55	1.18	-1.36	1.53	0.09	1.00	1.52	0.81	0.47	0.28	1.02	1.57	0.92
rs13833148	1	12696284	13803709	0.55	1.50	1.24	-1.29	1.46	0.16	0.99	1.54	0.85	0.65	0.23	0.89	1.52	0.90
rs15201239	1	12736077	13815711	0.59	1.55	1.26	-1.31	1.45	0.21	1.00	1.50	0.93	0.67	0.26	0.94	1.49	1.03
rs13714835	1	12773444	13852134	0.60	1.53	1.27	-1.05	1.43	0.24	0.98	1.50	0.99	0.72	0.22	1.01	1.46	1.03
rs13832996	1	12790600	13872241	0.64	1.49	1.27	-0.97	1.33	0.27	0.94	1.54	0.96	0.68	0.19	1.15	1.43	0.99
rs13832954	1	12801391	13877249	0.58	1.45	1.27	-0.76	1.27	0.33	0.92	1.62	0.89	0.57	0.11	1.12	1.42	0.93
rs13832915	1	12840059	13878930	0.66	1.51	1.35	-0.61	1.29	0.51	1.02	1.66	1.00	0.73	0.19	1.14	1.37	0.84
ss316931938	1	12854486	13885922	0.71	1.51	1.35	-0.38	1.24	0.59	1.02	1.63	0.96	0.81	0.19	1.24	1.26	0.94
ss316931953	1	12866012	13918337	0.53	1.43	1.33	-0.47	1.07	0.54	0.86	1.57	1.00	0.62	0.05	1.18	1.20	0.85
rs15200910	1	12900656	13955231	0.41	1.39	1.33	-0.61	1.00	0.50	0.79	1.55	1.04	0.59	0.00	0.99	1.22	0.76
rs13832849	1	12922880	13971074	0.37	1.38	1.39	-0.80	0.98	0.48	0.73	1.56	1.06	0.79	-0.03	1.02	1.23	0.73
rs13832837	1	12933613	13984488	0.36	1.35	1.38	-0.92	0.95	0.42	0.69	1.58	1.00	0.81	-0.04	1.00	1.25	0.64
rs13714813	1	12952352	14021152	0.33	1.26	1.37	-1.15	0.86	0.33	0.59	1.60	0.90	0.90	0.00	0.92	1.25	0.51
ss316932005	1	12987405	14027733	0.38	1.19	1.36	-1.28	0.76	0.23	0.48	1.62	0.94	0.87	0.02	0.98	1.29	0.48
ss316932019	1	13001679	14064203	0.42	1.14	1.35	-1.31	0.79	0.21	0.44	1.54	1.02	0.98	0.05	1.03	1.25	0.45
rs13832764	1	13032992	14076887	0.64	1.27	1.40	-1.03	0.98	0.36	0.62	1.56	1.14	0.98	0.24	1.10	1.28	0.54
ss316932051	1	13034535	14105587	0.72	1.23	1.26	-1.15	0.99	0.28	0.66	1.47	0.98	0.94	0.34	1.05	1.20	0.55
rs13832731	1	13063448	14111672	0.90	1.30	1.33	-1.18	1.11	0.47	0.84	1.49	1.10	1.03	0.53	1.18	1.19	0.68
ss316932091	1	13095907	14144563	1.10	1.36	1.35	-1.01	1.23	0.42	0.89	1.54	1.12	1.03	0.69	1.32	1.25	0.72
ss316932115	1	13138700	14149639	1.05	1.41	1.44	-0.97	1.21	0.52	0.92	1.69	1.23	0.92	0.70	1.19	1.36	0.65
rs15200439	1	13158546	14184619	1.20	1.53	1.67	-0.95	1.37	0.76	1.11	1.82	1.41	0.92	0.84	1.35	1.52	0.67
rs13832649	1	13165530	14206686	1.08	1.44	1.55	-1.16	1.24	0.58	0.96	1.63	1.36	0.81	0.72	1.33	1.47	0.60
rs13832558	1	13203606	14226826	1.04	1.42	1.59	-1.10	1.20	0.56	0.92	1.77	1.40	0.81	0.80	1.33	1.38	0.64
ss316932153	1	13216923	14253121	1.15	1.55	1.62	-0.88	1.36	0.66	1.06	1.69	1.46	0.98	0.80	1.45	1.43	0.82
rs13832501	1	13237335	14266201	1.07	1.54	1.64	-1.07	1.33	0.62	1.02	1.66	1.49	1.11	0.70	1.40	1.46	0.77
rs13832477	1	13254517	14282946	1.06	1.53	1.79	-1.36	1.32	0.66	1.02	1.76	1.57	1.27	0.71	1.38	1.54	0.63
rs13832441	1	13282184	14317384	1.09	1.55	1.76	-1.22	1.35	0.78	1.09	1.73	1.56	1.24	0.66	1.35	1.55	0.70
rs14795706	1	13307332	14336135	1.11	1.59	1.81	-1.11	1.41	0.87	1.17	1.72	1.66	1.32	0.66	1.39	1.55	0.80
ss316932229	1	13328223	14343960	1.06	1.50	1.83	-0.84	1.36	0.92	1.16	1.73	1.69	1.30	0.67	1.29	1.52	0.68
rs13714696	1	13356781	14368111	1.21	1.57	1.80	-0.59	1.47	1.01	1.26	1.68	1.66	1.36	0.86	1.34	1.58	0.71
rs13714670	1	13376959	14395255	1.26	1.61	1.85	-0.54	1.53	1.11	1.35	1.67	1.75	1.49	0.86	1.33	1.56	0.80
rs13832327	1	13399084	14418874	1.19	1.67	2.03	-0.70	1.56	1.21	1.41	1.79	1.92	1.54	0.79	1.27	1.59	0.88
rs13832293	1	13424554	14444376	1.12	1.70	2.00	-0.80	1.55	1.17	1.39	1.80	1.90	1.55	0.64	1.32	1.56	0.94
ss316932311	1	13452141	14460116	1.08	1.68	1.97	-0.71	1.51	1.15	1.36	1.74	1.91	1.44	0.67	1.21	1.51	0.96
rs13832237	1	13471455	14483846	1.08	1.66	2.10	-0.58	1.54	1.32	1.48	1.85	2.02	1.62	0.63	1.25	1.52	0.92
rs13832235	1	13477909	14507449	1.00	1.54	2.11	-0.49	1.41	1.26	1.39	1.84	1.92	1.62	0.55	1.21	1.45	0.90
rs13832184	1	13516107	14524281	0.98	1.64	2.19	-0.23	1.48	1.41	1.50	1.89	2.01	1.67	0.56	1.17	1.48	1.04
ss316932381	1	13530599	14550419	1.14	1.68	2.10	-0.27	1.58	1.37	1.54	1.79	2.03	1.41	0.73	1.29	1.49	1.08
ss316932395	1	13551002	14558957	1.00	1.64	2.02	-0.25	1.47	1.30	1.44	1.72	2.04	1.13	0.62	1.15	1.39	1.13
ss316932421	1	13566164	14586210	1.00	1.62	2.06	-0.28	1.47	1.34	1.47	1.72	2.07	1.28	0.66	1.09	1.38	1.16
rs13832082	1	13598250	14609177	0.98	1.49	1.95	-0.15	1.36	1.28	1.35	1.52	2.08	1.18	0.60	1.15	1.31	1.17
ss316932475	1	13609828	14618712	1.02	1.44	1.85	-0.14	1.35	1.20	1.28	1.36	2.08	1.18	0.64	1.19	1.40	1.10
rs14795271	1	13624022	14650422	1.05	1.45	1.86	-0.03	1.34	1.25	1.30	1.25	2.14	1.20	0.63	1.21	1.44	1.21
ss316932495	1	13633539	14673701	1.22	1.62	2.03	0.13	1.55	1.47	1.52	1.35	2.28	1.45	0.81	1.26	1.58	1.30
ss316932506	1	13646967	14681530	1.39	1.63	1.97	0.21	1.62	1.49	1.56	1.26	2.27	1.39	0.95	1.42	1.68	1.20
ss316932567	1	13706180	14719766	1.48	1.65	2.16	0.05	1.67	1.60	1.64	1.49	2.36	1.60	1.03	1.52	1.77	1.10
rs13714415	1	13723692	14725723	1.53	1.64	2.24	0.22	1.68	1.72	1.70	1.60	2.40	1.72	1.13	1.49	1.75	1.07
rs13831826	1	13743663	14764662	1.57	1.60	2.20	0.29	1.67	1.74	1.67	1.55	2.44	1.75	1.19	1.47	1.81	1.16
rs13831796	1	13756204	14770723	1.63	1.71	2.31	0.45	1.77	1.88	1.79	1.67	2.52	1.87	1.33	1.41	1.87	1.25
rs13831765	1	13785255	14788800	1.61	1.75	2.42	0.47	1.79	1.99	1.85	1.76	2.57	2.04	1.33	1.34	1.85	1.42
ss316932658	1	13803709	14824199	1.60	1.77	2.45	0.52	1.80	2.04	1.88	1.82	2.59	2.00	1.34	1.30	1.89	1.45
rs13714382	1	13815711	14830459	1.82	1.89	2.53	0.62	1.98	2.16	2.04	1.92	2.64	2.10	1.52	1.50	2.01	1.50
rs13831633	1	13852134	14896265	1.68	1.81	2.46	0.63	1.86	2.07	1.94	1.86	2.53	2.08	1.39	1.33	1.93	1.46
rs13831628	1	13872241	14922392	1.50	1.70	2.31	0.45	1.72	1.90	1.77	1.73	2.38	1.91	1.23	1.12	1.95	1.52
rs15198958	1	13877249	14947194	1.36	1.59	2.19	0.43	1.59	1.79	1.65	1.61	2.26	1.80	1.12	0.93	1.87	1.45
rs14794948	1	13878930	14968367	1.26	1.57	2.15	0.34	1.53	1.74	1.59	1.53	2.26	1.78	1.02	0.85	1.81	1.49
ss316932686	1	13885922	14994051	1.26	1.49	2.18	0.37	1.46	1.73	1.56	1.45	2.27	1.70	1.03	0.84	1.86	1.55
rs13831580	1	13918337	15015674	1.29	1.58	2.26	0.31	1.54	1.80	1.66	1.57	2.38	1.64	1.02	0.76	1.95	1.56
ss316932754	1	13955231	15025983	1.32	1.59	2.24	0.41	1.56	1.81	1.68	1.61	2.35	1.72	1.05	0.79	1.94	1.61
rs10725499	1	13971074	15060504	1.47	1.63	2.30	0.61	1.65	1.91	1.78	1.70	2.36	1.74	1.11	0.87	1.97	1.62
ss316932774	1	13984488	15080867	1.51	1.61	2.25	0.78	1.65	1.89	1.77	1.73	2.29	1.59	1.21	0.88	1.91	1.61
ss316932824	1	14021152	15086927	1.53	1.65	2.27	0.76	1.69	1.98	1.83	1.79	2.29	1.56	1.20	0.88	1.86	1.64
rs13831454	1	14027733	15123835	1.52	1.69	2.37	0.85	1.75	2.08	1.92	1.85	2.37	1.57	1.12	0.95	1.79	1.58
rs13831368	1	14064203	15130441	1.47	1.70	2.28	0.84	1.74	2.00	1.88	1.68	2.33	1.55	0.97	0.98	1.78	1.61
ss316932872	1	14076887	15157295	1.50	1.69	2.31	0.76	1.70	2.04	1.87	1.73	2.23	1.57	1.03	0.96	1.79	1.49
rs13831298	1	14105587	15175275	1.36	1.58	2.34	0.52	1.56	1.99	1.77	1.78	2.25	1.63	0.92	0.91	1.82	1.36
rs13831289	1	14111672	15206986	1.36	1.57	2.42	0.34	1.55	2.00	1.71	1.84	2.36	1.65	0.93	0.98	1.88	1.19
rs13831253	1	14144563	15227556	1.37	1.56	2.46	0.23	1.54	2.00	1.68	1.94	2.36	1.63	0.94	0.93	1.96	1.02
rs13831250	1	14149639	15233240	1.14	1.51	2.41	0.18	1.42	1.94	1.59	1.95	2.22	1.68	0.77	0.71	1.86	1.00
rs13831214	1	14184619	15272068	1.13	1.52	2.29	0.21	1.42	1.85	1.55	1.81	2.07	1.69	0.68	0.83	1.88	0.97
ss316932990	1	14206686	15279655	1.13	1.54	2.21	0.42	1.48	1.82	1.58	1.76	2.08	1.80	0.72	0.75	1.87	0.98
rs13831138	1	14226826	15305350	1.18	1.65	2.35	0.69	1.59	2.01	1.73	1.90	2.21	1.86	0.76	0.83	1.88	0.85
ss316933026	1	14253121	15327518	1.21	1.59	2.34	0.68	1.57	2.03	1.72	1.82	2.19	1.87	0.68	0.83	1.94	0.67
ss316933045	1	14266201	15357210	1.21	1.53	2.28	0.62	1.51	2.05	1.74	1.86	2.09	1.73	0.73	0.90	1.93	0.56
rs13831071	1	14282946	15366369	1.43	1.68	2.38	0.82	1.70	2.18	1.91	2.00	2.17	1.74	0.93	1.11	2.03	0.65
rs14794238	1	14317384	15408770	1.49	1.70	2.30	1.03	1.80	2.20	2.01	1.93	2.18	1.63	1.00	1.18	2.00	0.74
rs13714101	1	14336135	15427537	1.35	1.49	2.25	0.89	1.60	2.04	1.82	1.83	2.14	1.66	0.88	1.16	1.87	0.56
rs14794207	1	14343960	15463892	1.28	1.32	2.14	0.78	1.42	1.92	1.66	1.76	2.11	1.55	0.74	1.22	1.79	0.35
rs13830937	1	14368111	15469476	1.30	1.29	2.14	0.63	1.36	1.87	1.66	1.76	2.06	1.58	0.72	1.25	1.76	0.34
rs13830900	1	14395255	15499170	1.29	1.26	2.26	0.53	1.39	1.91	1.72	1.83	2.20	1.67	0.63	1.34	1.66	0.38
ss316933207	1	14418874	15511396	1.22	1.26	2.22	0.57	1.36	1.85	1.67	1.80	2.19	1.57	0.60	1.38	1.61	0.27
ss316933232	1	14444376	15543395	1.31	1.15	2.19	0.61	1.34	1.90	1.70	1.79	2.20	1.61	0.70	1.44	1.56	0.13
ss316933239	1	14460116	15552317	1.38	1.14	2.22	0.65	1.35	1.95	1.72	1.81	2.23	1.61	0.76	1.42	1.48	-0.07
rs13830773	1	14483846	15602873	1.48	1.16	2.27	0.52	1.41	2.07	1.81	1.80	2.29	1.75	0.80	1.53	1.54	-0.18
rs13830753	1	14507449	15626056	1.49	1.24	2.15	0.53	1.43	2.04	1.82	1.70	2.23	1.57	0.72	1.55	1.59	-0.14
rs13830743	1	14524281	15667379	1.57	1.38	2.19	0.51	1.57	2.06	1.90	1.71	2.31	1.60	0.77	1.63	1.56	-0.26
rs14793927	1	14550419	15702023	1.55	1.35	2.13	0.29	1.57	2.07	1.91	1.68	2.27	1.60	0.72	1.63	1.58	-0.36
ss316933319	1	14558957	15712120	1.41	1.34	2.12	0.24	1.51	2.07	1.88	1.67	2.20	1.68	0.55	1.54	1.48	-0.53
rs13830672	1	14586210	15739773	1.50	1.27	2.14	0.29	1.50	2.10	1.88	1.69	2.20	1.75	0.73	1.53	1.47	-0.68
rs13830627	1	14609177	15753196	1.35	1.11	2.01	0.35	1.30	1.99	1.73	1.59	2.05	1.62	0.51	1.44	1.35	-0.83
rs13830609	1	14618712	15776572	1.37	1.08	2.06	0.14	1.28	1.96	1.70	1.73	1.99	1.66	0.61	1.35	1.38	-0.95
rs13713970	1	14650422	15802098	1.31	1.06	2.16	0.00	1.24	2.03	1.72	1.88	2.03	1.69	0.53	1.29	1.40	-1.01
rs15197149	1	14673701	15814631	1.20	1.03	2.07	-0.17	1.17	1.91	1.63	1.86	1.99	1.47	0.50	1.12	1.31	-1.06
ss316933447	1	14681530	15833680	1.16	0.95	2.00	-0.31	1.08	1.80	1.53	1.79	1.92	1.45	0.51	1.10	1.22	-1.04
rs13830464	1	14719766	15866009	0.96	0.82	1.95	-0.33	0.91	1.71	1.40	1.83	1.76	1.42	0.34	0.91	1.05	-1.04
rs13830457	1	14725723	15878686	1.05	0.92	1.92	-0.22	1.01	1.75	1.48	1.75	1.74	1.41	0.35	0.88	1.03	-0.89
rs13830391	1	14764662	15931559	1.09	1.00	1.84	-0.11	1.09	1.72	1.51	1.70	1.66	1.30	0.39	0.93	1.05	-0.68
rs13830384	1	14770723	15944293	1.13	0.93	1.82	-0.12	1.05	1.67	1.47	1.63	1.62	1.32	0.45	0.95	0.97	-0.70
rs13830343	1	14788800	15954957	1.18	0.88	1.76	0.03	1.04	1.67	1.46	1.63	1.52	1.25	0.40	1.15	0.88	-0.72
ss316933521	1	14824199	15993793	1.19	0.93	1.73	0.14	1.08	1.73	1.51	1.61	1.47	1.34	0.35	1.23	0.92	-0.76
ss316933529	1	14830459	16014659	1.25	0.92	1.83	0.08	1.12	1.78	1.56	1.66	1.58	1.46	0.40	1.29	0.77	-0.97
ss316933553	1	14896265	16038284	1.07	0.76	1.83	-0.05	0.93	1.71	1.42	1.69	1.56	1.43	0.30	1.11	0.67	-1.16
ss316933569	1	14922392	16076702	1.27	0.89	1.96	-0.05	1.10	1.84	1.57	1.81	1.69	1.41	0.48	1.33	0.75	-1.35
ss316933581	1	14947194	16088071	1.36	0.84	2.13	0.07	1.10	2.02	1.66	1.92	1.85	1.52	0.53	1.47	0.77	-1.52
ss316933597	1	14968367	16108925	1.38	0.84	2.15	-0.09	1.11	1.99	1.65	1.90	1.92	1.53	0.59	1.44	0.78	-1.52
ss316933621	1	14994051	16133573	1.53	1.01	2.30	-0.16	1.30	2.17	1.83	2.06	2.01	1.75	0.77	1.53	0.92	-1.37
rs13830018	1	15015674	16138440	1.53	1.07	2.23	-0.23	1.35	2.16	1.86	2.10	1.94	1.81	0.76	1.55	0.93	-1.52
ss316933639	1	15025983	16199290	1.48	0.95	2.21	-0.25	1.25	2.18	1.80	2.06	1.89	1.77	0.70	1.58	0.84	-1.59
rs13830003	1	15060504	16221519	1.54	1.05	2.11	-0.27	1.34	2.10	1.80	1.92	1.82	1.68	0.77	1.62	0.89	-1.55
rs13829979	1	15080867	16247136	1.47	1.07	2.12	-0.19	1.33	2.12	1.81	1.86	1.90	1.62	0.80	1.63	0.90	-1.57
ss316933681	1	15086927	16264366	1.33	1.05	2.14	-0.36	1.25	2.10	1.76	1.83	2.00	1.65	0.68	1.49	0.92	-1.52
rs15196034	1	15123835	16291733	1.26	0.95	2.05	-0.41	1.15	1.94	1.64	1.74	1.88	1.60	0.62	1.49	0.99	-1.70
rs13829900	1	15130441	16315012	1.21	0.93	1.97	-0.28	1.06	1.91	1.57	1.73	1.83	1.56	0.63	1.38	0.91	-1.48
rs13713737	1	15157295	16326187	1.24	1.00	2.07	-0.17	1.17	2.03	1.68	1.91	1.91	1.60	0.74	1.39	0.91	-1.45
rs10723580	1	15175275	16348512	1.19	1.07	2.06	0.01	1.20	2.03	1.73	1.91	2.00	1.58	0.72	1.30	0.84	-1.40
rs3137220	1	15206986	16389441	1.06	0.96	1.95	0.13	1.06	1.98	1.64	1.83	1.89	1.43	0.60	1.17	0.68	-1.41
rs13829753	1	15227556	16402809	1.00	0.84	1.99	0.21	0.95	1.97	1.58	1.86	1.87	1.39	0.56	1.09	0.59	-1.41
ss316933797	1	15233240	16424746	0.90	0.87	1.92	0.39	0.93	1.88	1.52	1.75	1.87	1.29	0.48	1.05	0.42	-1.29
rs13829695	1	15272068	16437546	0.85	0.67	1.77	0.19	0.76	1.71	1.36	1.59	1.80	1.02	0.41	1.03	0.38	-1.51
ss316933825	1	15279655	16465008	0.87	0.72	1.86	0.11	0.81	1.92	1.48	1.62	1.89	1.21	0.50	0.92	0.34	-1.49
rs14793013	1	15305350	16494480	0.79	0.53	1.86	-0.17	0.59	1.85	1.33	1.70	1.83	1.19	0.43	0.84	0.21	-1.65
rs13829647	1	15327518	16496345	0.75	0.44	1.82	-0.34	0.51	1.87	1.31	1.69	1.77	1.25	0.47	0.71	0.35	-1.60
rs15195488	1	15357210	16521251	0.69	0.58	1.72	-0.38	0.58	1.86	1.38	1.66	1.73	1.14	0.50	0.72	0.26	-1.57
rs13829609	1	15366369	16547084	0.69	0.59	1.63	-0.21	0.60	1.75	1.37	1.57	1.66	1.04	0.54	0.66	0.27	-1.57
rs13829569	1	15408770	16590528	0.45	0.44	1.47	-0.34	0.40	1.59	1.19	1.40	1.54	0.83	0.37	0.40	0.10	-1.61
rs13829556	1	15427537	16605689	0.55	0.46	1.53	-0.33	0.35	1.62	1.17	1.51	1.55	0.85	0.43	0.46	0.10	-1.58
rs13829525	1	15463892	16618506	0.67	0.73	1.52	-0.06	0.62	1.73	1.35	1.53	1.48	0.88	0.53	0.56	0.15	-1.49
ss316933982	1	15469476	16659457	0.52	0.70	1.41	-0.07	0.53	1.65	1.27	1.45	1.30	0.86	0.46	0.29	0.11	-1.49
rs13829501	1	15499170	16694210	0.52	0.79	1.36	-0.01	0.63	1.70	1.29	1.50	1.26	0.82	0.42	0.37	0.05	-1.41
rs13829486	1	15511396	16726169	0.45	0.65	1.18	0.06	0.44	1.59	1.11	1.33	1.09	0.73	0.43	0.19	0.00	-1.53
rs13829449	1	15543395	16737907	0.53	0.60	1.21	0.08	0.44	1.61	1.17	1.39	1.12	0.69	0.50	0.16	0.07	-1.54
rs13829440	1	15552317	16750175	0.58	0.61	1.23	-0.01	0.42	1.60	1.14	1.45	1.05	0.80	0.59	0.17	0.12	-1.60
ss316934096	1	15602873	16798203	0.55	0.63	1.16	0.05	0.42	1.59	1.13	1.44	0.99	0.67	0.56	0.21	0.21	-1.43
rs13829376	1	15626056	16803996	0.37	0.49	0.98	0.28	0.23	1.44	0.96	1.32	0.77	0.51	0.43	0.06	0.01	-1.40
rs13829297	1	15667379	16820901	0.35	0.42	1.12	0.22	0.17	1.47	0.90	1.43	0.83	0.72	0.55	-0.02	-0.02	-1.43
rs15194840	1	15702023	16847288	0.40	0.36	1.12	0.38	0.14	1.52	0.90	1.46	0.84	0.72	0.58	-0.10	0.09	-1.18
ss316934142	1	15712120	16872494	0.38	0.47	1.21	0.37	0.19	1.45	0.90	1.47	0.91	0.70	0.59	-0.19	0.07	-1.04
rs13713515	1	15739773	16918507	0.53	0.48	1.32	0.32	0.29	1.52	0.99	1.57	1.02	0.80	0.76	-0.11	0.28	-0.89
ss316934163	1	15753196	16924091	0.53	0.56	1.37	0.35	0.35	1.57	1.04	1.62	1.10	0.79	0.66	0.06	0.30	-0.75
rs13829234	1	15776572	16959640	0.60	0.56	1.34	0.36	0.38	1.55	1.04	1.57	1.09	0.78	0.75	0.10	0.29	-0.75
ss316934196	1	15802098	16981080	0.51	0.52	1.33	0.55	0.32	1.61	1.04	1.48	1.13	0.83	0.59	0.14	0.22	-0.73
rs13829216	1	15814631	17011523	0.36	0.45	1.25	0.55	0.20	1.52	0.94	1.46	1.05	0.77	0.48	-0.03	0.10	-0.71
rs13829198	1	15833680	17033217	0.47	0.49	1.33	0.76	0.30	1.64	1.05	1.57	1.04	0.94	0.50	0.21	0.21	-0.71
rs13829133	1	15866009	17075292	0.46	0.46	1.25	0.89	0.27	1.63	1.02	1.55	0.96	0.87	0.46	0.24	0.12	-0.73
rs14792587	1	15878686	17085481	0.61	0.65	1.40	0.90	0.52	1.74	1.21	1.58	1.12	0.96	0.64	0.30	0.18	-0.73
ss316934362	1	15931559	17099547	0.51	0.60	1.42	0.77	0.43	1.68	1.12	1.62	1.16	0.87	0.57	0.42	0.16	-0.75
rs13828993	1	15944293	17122263	0.50	0.59	1.55	0.75	0.40	1.77	1.15	1.66	1.28	1.07	0.59	0.38	0.09	-0.88
rs13713455	1	15954957	17151844	0.53	0.71	1.57	0.74	0.53	1.82	1.25	1.68	1.31	1.10	0.57	0.48	0.21	-0.85
ss316934464	1	15993793	17167601	0.52	0.72	1.50	0.68	0.53	1.75	1.22	1.65	1.23	1.01	0.55	0.51	0.23	-0.83
ss316934486	1	16014659	17206601	0.56	0.69	1.45	0.80	0.55	1.70	1.20	1.64	1.19	0.89	0.55	0.59	0.22	-0.89
ss316934496	1	16038284	17213693	0.57	0.63	1.43	0.82	0.51	1.72	1.19	1.59	1.19	0.93	0.55	0.63	0.38	-0.76
ss316934516	1	16076702	17254214	0.50	0.58	1.41	0.67	0.45	1.66	1.13	1.54	1.28	0.76	0.44	0.63	0.37	-0.83
ss316934546	1	16088071	17293850	0.24	0.36	1.15	0.45	0.19	1.38	0.85	1.33	1.04	0.61	0.24	0.37	0.29	-0.81
ss316934554	1	16108925	17299556	0.17	0.56	1.02	0.38	0.31	1.25	0.85	1.31	0.93	0.54	0.24	0.21	0.37	-0.68
rs16736842	1	16133573	17350997	0.22	0.67	1.06	0.63	0.42	1.37	0.96	1.38	1.00	0.47	0.31	0.23	0.47	-0.61
rs16736839	1	16138440	17362428	0.12	0.66	0.96	0.66	0.37	1.20	0.85	1.24	0.99	0.27	0.16	0.23	0.46	-0.61
rs16736793	1	16199290	17388295	0.01	0.64	0.94	0.74	0.30	1.14	0.76	1.21	1.01	0.23	0.07	0.11	0.49	-0.44
ss316934610	1	16221519	17409949	-0.02	0.61	0.74	0.78	0.27	0.94	0.65	1.05	0.89	0.08	0.13	0.03	0.54	-0.58
ss316934626	1	16247136	17435819	0.06	0.49	0.83	0.81	0.21	1.05	0.67	1.18	0.90	0.22	0.25	0.02	0.43	-0.57
rs13828802	1	16264366	17468438	-0.01	0.37	0.65	0.71	0.10	0.88	0.52	1.05	0.68	0.17	0.16	0.02	0.25	-0.48
ss316934645	1	16291733	17502599	0.19	0.39	0.66	0.91	0.19	0.96	0.65	1.07	0.60	0.33	0.26	0.19	0.37	-0.61
ss316934659	1	16315012	17519629	0.22	0.54	0.81	0.94	0.32	1.19	0.82	1.16	0.83	0.44	0.28	0.24	0.41	-0.44
ss316934663	1	16326187	17562943	0.29	0.52	0.83	0.88	0.33	1.18	0.82	1.13	0.90	0.47	0.29	0.36	0.50	-0.44
rs15193729	1	16348512	17601125	0.15	0.33	0.74	0.73	0.09	1.05	0.63	1.07	0.77	0.40	0.24	0.12	0.43	-0.58
rs15193763	1	16389441	17610833	0.24	0.20	0.78	0.64	0.03	1.05	0.55	1.13	0.74	0.35	0.24	0.14	0.48	-0.55
ss316934704	1	16402809	17650677	0.45	0.48	1.05	0.55	0.34	1.22	0.80	1.33	0.87	0.53	0.41	0.37	0.61	-0.37
rs13818061	1	16424746	17666028	0.39	0.56	0.89	0.59	0.37	1.12	0.77	1.18	0.89	0.39	0.31	0.38	0.66	-0.29
rs15193862	1	16437546	17680604	0.51	0.53	1.01	0.47	0.40	1.22	0.83	1.23	0.89	0.50	0.37	0.44	0.81	-0.32
rs13828908	1	16465008	17717522	0.81	0.56	1.11	0.62	0.55	1.35	0.97	1.30	0.95	0.72	0.64	0.72	0.81	-0.26
rs14792400	1	16494480	17733171	0.85	0.49	1.20	0.67	0.51	1.31	0.93	1.34	1.00	0.66	0.66	0.80	0.76	-0.19
rs10723582	1	16496345	17788827	0.92	0.70	1.27	0.94	0.70	1.45	1.10	1.38	1.06	0.74	0.74	0.83	0.80	-0.12
rs13828774	1	16521251	17804581	0.83	0.60	1.30	0.77	0.58	1.31	0.96	1.43	1.01	0.74	0.66	0.72	0.70	-0.17
rs13828754	1	16547084	17837074	0.89	0.42	1.32	0.82	0.49	1.22	0.82	1.45	0.95	0.86	0.71	0.77	0.68	-0.12
rs15193516	1	16590528	17853411	0.87	0.45	1.35	0.74	0.51	1.27	0.79	1.46	0.96	0.96	0.68	0.79	0.67	-0.08
ss316934812	1	16605689	17885625	0.82	0.49	1.32	0.69	0.52	1.22	0.77	1.42	0.93	0.94	0.60	0.79	0.82	-0.22
rs15193500	1	16618506	17889434	0.74	0.43	1.31	0.51	0.45	1.22	0.69	1.41	0.81	1.02	0.53	0.79	0.78	-0.29
ss316934852	1	16659457	17922233	0.71	0.24	1.30	0.45	0.30	1.15	0.57	1.45	0.80	0.90	0.62	0.62	0.80	-0.27
rs15193428	1	16694210	17951743	0.92	0.22	1.36	0.54	0.37	1.22	0.65	1.48	0.83	1.05	0.80	0.83	0.76	-0.26
rs15193395	1	16726169	17979738	0.87	0.23	1.22	0.63	0.33	1.09	0.55	1.33	0.70	0.94	0.81	0.79	0.78	-0.25
ss316934882	1	16737907	17994650	1.00	0.37	1.29	0.65	0.49	1.19	0.69	1.39	0.75	1.06	0.85	0.89	0.77	-0.21
ss316934886	1	16750175	18020862	1.01	0.35	1.17	0.67	0.47	1.11	0.60	1.23	0.55	1.18	0.84	0.88	0.61	-0.18
rs15193292	1	16798203	18066384	0.84	0.28	1.05	0.78	0.35	0.99	0.46	1.08	0.45	1.07	0.68	0.71	0.53	-0.19
ss316934892	1	16803996	18086581	0.88	0.14	1.04	0.82	0.27	0.96	0.41	1.03	0.39	1.20	0.77	0.71	0.49	-0.25
rs14723997	1	16820901	18112815	0.95	0.39	1.28	0.64	0.47	1.09	0.60	1.23	0.55	1.35	0.84	0.76	0.67	-0.05
ss316934920	1	16847288	18128442	0.96	0.30	1.11	0.70	0.42	0.96	0.50	1.06	0.37	1.29	0.81	0.84	0.58	-0.08
ss316934927	1	16872494	18169796	0.90	0.25	0.98	0.55	0.35	0.94	0.50	0.99	0.17	1.26	0.82	0.85	0.63	-0.29
ss316934950	1	16918507	18196931	0.95	0.22	0.77	0.73	0.32	0.91	0.47	0.86	-0.05	1.23	0.86	0.92	0.63	-0.26
rs14727513	1	16924091	18235492	0.87	0.23	0.75	0.73	0.27	0.92	0.44	0.82	-0.13	1.32	0.79	0.83	0.56	-0.36
rs16738127	1	16959640	18237447	0.85	0.17	0.69	0.80	0.22	0.96	0.43	0.78	-0.29	1.36	0.78	0.79	0.55	-0.45
ss316935000	1	16981080	18280839	0.91	0.35	0.84	0.74	0.37	1.03	0.55	0.93	-0.03	1.32	0.85	0.82	0.68	-0.31
rs16734238	1	17011523	18305782	1.02	0.57	0.82	0.74	0.58	1.07	0.69	0.96	-0.11	1.30	0.96	0.90	0.84	-0.14
rs15193288	1	17033217	18330481	1.12	0.62	0.80	0.85	0.66	1.12	0.75	0.91	-0.19	1.41	1.02	1.03	0.87	-0.11
rs13828616	1	17075292	18348538	1.00	0.53	0.80	0.66	0.64	1.05	0.73	0.86	-0.11	1.34	0.99	0.82	0.78	-0.08
rs15193225	1	17085481	18376348	0.77	0.36	0.70	0.42	0.42	0.89	0.53	0.78	-0.15	1.15	0.76	0.61	0.77	-0.31
rs14792276	1	17099547	18380806	0.78	0.22	0.62	0.27	0.29	0.77	0.40	0.75	-0.27	1.11	0.74	0.69	0.81	-0.32
rs13828590	1	17122263	18421853	0.74	0.23	0.63	0.17	0.29	0.76	0.39	0.79	-0.32	1.23	0.80	0.50	0.74	-0.51
rs13828557	1	17151844	18444585	0.56	0.05	0.49	-0.11	0.08	0.56	0.18	0.72	-0.44	1.14	0.59	0.40	0.69	-0.55
rs16692387	1	17167601	18510137	0.28	-0.21	0.32	-0.38	-0.25	0.28	-0.15	0.60	-0.55	0.90	0.36	0.09	0.59	-0.80
rs13828473	1	17206601	18529490	0.26	-0.15	0.40	-0.41	-0.17	0.41	-0.02	0.61	-0.40	0.97	0.35	0.04	0.68	-0.90
rs14792206	1	17213693	18532787	0.18	-0.38	0.22	-0.50	-0.41	0.24	-0.24	0.42	-0.61	0.87	0.31	-0.09	0.52	-0.96
ss316935180	1	17254214	18581012	0.04	-0.55	0.22	-0.70	-0.63	0.11	-0.41	0.41	-0.66	0.80	0.16	-0.17	0.37	-1.04
rs13828414	1	17293850	18607085	0.34	-0.54	0.10	-0.44	-0.50	0.11	-0.34	0.25	-0.87	0.90	0.40	0.08	0.31	-0.95
ss316935198	1	17299556	18634295	0.58	-0.49	0.14	-0.21	-0.32	0.27	-0.16	0.25	-0.86	1.03	0.62	0.30	0.30	-0.84
rs13828303	1	17350997	18664332	0.68	-0.56	0.16	-0.06	-0.32	0.34	-0.13	0.30	-0.86	1.04	0.71	0.40	0.35	-0.88
rs14792165	1	17362428	18708497	0.61	-0.63	0.23	-0.32	-0.41	0.30	-0.19	0.32	-0.80	1.18	0.59	0.42	0.35	-1.00
rs13828266	1	17388295	18729118	0.53	-0.76	0.24	-0.50	-0.55	0.25	-0.29	0.37	-0.85	1.20	0.62	0.21	0.39	-1.29
ss316935241	1	17409949	18737659	0.37	-0.98	0.16	-0.64	-0.77	0.14	-0.47	0.28	-0.84	1.00	0.49	0.03	0.30	-1.54
ss316935264	1	17435819	18779056	0.18	-1.00	0.22	-0.91	-0.88	0.10	-0.55	0.33	-0.76	1.05	0.30	-0.11	0.32	-1.61
ss316935287	1	17468438	18799456	0.11	-0.89	0.24	-0.97	-0.73	0.14	-0.45	0.31	-0.69	1.04	0.20	-0.14	0.39	-1.54
rs13800212	1	17502599	18827100	0.20	-0.76	0.47	-0.88	-0.51	0.35	-0.22	0.47	-0.44	1.32	0.32	-0.10	0.47	-1.43
ss316935292	1	17519629	18836550	0.15	-0.93	0.24	-0.99	-0.59	0.13	-0.41	0.25	-0.65	1.12	0.29	-0.05	0.28	-1.43
rs13828098	1	17562943	18855429	0.18	-0.98	0.19	-0.92	-0.58	-0.01	-0.46	0.18	-0.80	1.23	0.28	-0.02	0.18	-1.40
rs13828067	1	17601125	18898324	0.04	-0.98	0.16	-0.96	-0.63	-0.05	-0.51	0.18	-0.95	1.29	0.14	-0.16	0.28	-1.56
rs15192765	1	17610833	18911418	0.22	-1.01	0.10	-0.70	-0.58	0.00	-0.45	0.00	-0.89	1.29	0.19	0.04	0.18	-1.48
rs13800196	1	17650677	18960358	0.23	-1.13	-0.19	-0.62	-0.65	-0.20	-0.58	-0.27	-1.08	1.14	0.19	0.11	0.05	-1.50
ss316935342	1	17666028	18975802	0.17	-1.17	-0.39	-0.37	-0.71	-0.28	-0.65	-0.40	-1.21	1.14	0.18	-0.03	0.03	-1.47
rs13828033	1	17680604	18986520	0.29	-1.32	-0.51	-0.23	-0.76	-0.32	-0.70	-0.45	-1.49	1.17	0.32	-0.03	-0.09	-1.55
ss316935354	1	17717522	19027876	-0.05	-1.56	-0.81	-0.26	-1.08	-0.64	-1.03	-0.62	-1.74	0.96	0.05	-0.32	-0.28	-1.69
rs13828016	1	17733171	19048381	-0.16	-1.36	-0.61	-0.15	-0.89	-0.45	-0.80	-0.43	-1.46	1.02	-0.04	-0.39	-0.12	-1.59
rs15192602	1	17788827	19058342	-0.12	-1.48	-0.86	0.07	-0.96	-0.63	-0.92	-0.59	-1.63	0.90	-0.04	-0.42	-0.23	-1.65
rs13827996	1	17804581	19083051	-0.09	-1.74	-0.98	-0.05	-1.07	-0.77	-1.06	-0.83	-1.65	0.92	-0.09	-0.24	-0.33	-1.59
rs13827968	1	17837074	19106966	-0.13	-1.60	-1.26	0.21	-0.99	-0.87	-1.06	-1.11	-1.80	0.68	-0.17	-0.22	-0.43	-1.33
ss316935418	1	17853411	19123334	-0.12	-1.67	-1.37	0.27	-1.06	-0.94	-1.12	-1.22	-1.80	0.53	-0.17	-0.23	-0.46	-1.39
rs14791826	1	17885625	19149987	-0.11	-1.92	-1.33	0.20	-1.25	-1.01	-1.26	-1.22	-1.74	0.62	-0.19	-0.19	-0.68	-1.47
rs14791814	1	17889434	19186283	-0.14	-2.11	-1.33	0.08	-1.39	-1.06	-1.36	-1.21	-1.75	0.61	-0.22	-0.22	-0.90	-1.47
ss316935434	1	17922233	19235151	-0.04	-2.25	-1.63	0.06	-1.45	-1.38	-1.54	-1.50	-1.89	0.35	-0.15	-0.30	-1.03	-1.53
rs13827911	1	17951743	19262075	0.06	-2.34	-1.72	-0.14	-1.47	-1.53	-1.61	-1.70	-1.92	0.37	-0.15	-0.22	-1.11	-1.58
rs13827900	1	17979738	19278926	-0.07	-1.96	-1.47	-0.05	-1.25	-1.26	-1.34	-1.43	-1.62	0.35	-0.29	-0.33	-0.91	-1.35
rs13827865	1	17994650	19309964	-0.23	-2.20	-1.37	-0.25	-1.50	-1.31	-1.49	-1.35	-1.49	0.37	-0.50	-0.41	-0.96	-1.48
rs13827872	1	18020862	19380446	-0.28	-2.46	-1.57	-0.51	-1.69	-1.61	-1.75	-1.49	-1.62	0.08	-0.45	-0.45	-0.95	-1.63
rs15192360	1	18066384	19410473	-0.27	-2.73	-1.66	-0.87	-1.87	-1.83	-1.96	-1.58	-1.66	-0.06	-0.48	-0.47	-0.95	-1.73
rs13827782	1	18086581	19445599	-0.33	-2.82	-1.80	-0.93	-1.97	-1.97	-2.07	-1.70	-1.77	-0.21	-0.50	-0.59	-1.07	-1.73
rs14791709	1	18112815	19473309	-0.58	-2.74	-1.77	-1.21	-1.86	-2.08	-2.06	-1.62	-1.71	-0.41	-0.73	-0.84	-1.09	-1.59
rs13827764	1	18128442	19482957	-0.44	-3.06	-1.98	-1.21	-2.01	-2.32	-2.26	-1.86	-1.72	-0.47	-0.69	-0.80	-1.27	-1.84
ss316935505	1	18169796	19534274	-0.72	-3.13	-2.05	-1.44	-2.19	-2.47	-2.43	-1.90	-1.78	-0.60	-0.96	-1.06	-1.33	-1.87
rs13827746	1	18196931	19557935	-0.69	-3.38	-2.24	-1.54	-2.34	-2.86	-2.76	-2.11	-1.81	-0.89	-0.91	-1.11	-1.56	-1.89
rs13827738	1	18235492	19575155	-0.92	-3.51	-2.03	-1.72	-2.30	-2.71	-2.64	-2.02	-1.52	-0.76	-1.10	-1.35	-1.70	-1.92
ss316935532	1	18237447	19623823	-0.80	-3.89	-2.27	-1.75	-2.51	-3.14	-2.96	-2.26	-1.63	-1.10	-1.04	-1.28	-1.86	-2.01
rs13827723	1	18280839	19662283	-0.80	-3.75	-2.14	-1.68	-2.28	-3.05	-2.79	-2.34	-1.38	-0.86	-1.13	-1.22	-1.85	-1.82
rs14791656	1	18305782	19667774	-0.74	-4.10	-2.41	-1.91	-2.49	-3.37	-3.05	-2.56	-1.74	-0.94	-1.07	-1.22	-2.04	-2.10
ss316935556	1	18330481	19700505	-1.07	-4.54	-2.55	-2.10	-2.92	-3.67	-3.44	-2.69	-1.77	-1.24	-1.36	-1.60	-2.28	-2.43
rs13827688	1	18348538	19748537	-0.99	-4.59	-2.72	-2.07	-2.86	-3.82	-3.47	-2.83	-1.80	-1.57	-1.24	-1.59	-2.34	-2.45
rs13800117	1	18376348	19775844	-0.87	-4.81	-2.97	-1.79	-3.05	-3.90	-3.65	-3.00	-2.10	-1.68	-1.18	-1.37	-2.45	-2.63
rs15192112	1	18380806	19797801	-0.68	-4.57	-2.74	-1.54	-2.62	-3.45	-3.19	-2.89	-1.98	-1.36	-0.99	-1.20	-2.45	-2.29
rs13827671	1	18421853	19806360	-0.76	-4.61	-2.95	-1.40	-2.55	-3.42	-3.13	-3.07	-2.05	-1.49	-1.07	-1.27	-2.59	-2.18
rs15192059	1	18444585	19849641	-0.85	-4.54	-2.98	-1.42	-2.54	-3.41	-3.11	-3.28	-2.04	-1.56	-1.24	-1.22	-2.57	-2.04
rs14791618	1	18510137	19865705	-0.83	-4.36	-2.79	-1.40	-2.24	-3.26	-2.86	-3.25	-1.91	-1.61	-1.21	-1.21	-2.53	-1.83
rs15192034	1	18529490	19871523	-0.44	-4.35	-2.76	-1.32	-2.06	-3.20	-2.74	-3.23	-1.97	-1.46	-0.92	-0.98	-2.62	-1.73
rs13827635	1	18532787	19947701	-0.47	-4.41	-2.65	-1.35	-2.04	-3.23	-2.77	-3.24	-1.88	-1.45	-1.00	-0.93	-2.77	-1.68
rs15192005	1	18581012	19953313	-0.47	-4.16	-2.35	-1.27	-1.87	-2.92	-2.53	-2.92	-1.61	-1.20	-1.12	-0.78	-2.55	-1.56
ss316935599	1	18607085	19974504	-0.34	-4.21	-2.71	-1.26	-1.85	-3.20	-2.64	-3.18	-1.89	-1.47	-0.92	-0.82	-2.57	-1.62
ss316935606	1	18634295	20009189	-0.43	-4.16	-2.53	-1.19	-1.78	-3.02	-2.52	-2.99	-1.74	-1.41	-1.03	-0.78	-2.57	-1.56
rs13827618	1	18664332	20037364	-0.50	-3.84	-2.24	-1.36	-1.65	-2.94	-2.41	-2.62	-1.58	-1.17	-1.19	-0.75	-2.39	-1.55
rs15191973	1	18708497	20086112	-0.42	-3.94	-2.32	-1.53	-1.62	-2.93	-2.38	-2.82	-1.65	-1.07	-1.13	-0.61	-2.68	-1.38
rs14791565	1	18729118	20086234	-0.23	-3.85	-2.42	-1.18	-1.40	-2.84	-2.21	-2.92	-1.88	-0.91	-0.94	-0.44	-2.83	-1.10
rs14791561	1	18737659	20106984	-0.12	-3.84	-2.39	-0.95	-1.26	-2.61	-2.02	-3.01	-1.90	-0.66	-0.88	-0.24	-3.11	-0.82
rs13827596	1	18779056	20131237	0.08	-3.52	-2.25	-0.93	-0.98	-2.50	-1.71	-2.87	-1.92	-0.33	-0.74	0.06	-2.92	-0.63
rs13827587	1	18799456	20172156	0.21	-3.55	-2.26	-0.60	-0.93	-2.36	-1.62	-2.86	-2.00	-0.24	-0.60	0.18	-3.09	-0.50
rs13827582	1	18827100	20185177	0.13	-3.74	-2.36	-0.58	-1.19	-2.54	-1.86	-2.98	-2.10	-0.31	-0.66	0.09	-3.30	-0.55
rs13827578	1	18836550	20195058	-0.04	-3.90	-2.54	-0.77	-1.47	-2.77	-2.13	-3.08	-2.20	-0.66	-0.86	-0.05	-3.31	-0.75
rs13827572	1	18855429	20238101	-0.15	-3.58	-2.38	-0.83	-1.36	-2.52	-1.88	-2.99	-2.08	-0.41	-0.92	-0.23	-3.19	-0.76
rs13800083	1	18898324	20250714	-0.28	-3.49	-2.47	-1.01	-1.41	-2.41	-1.78	-3.06	-2.12	-0.53	-0.97	-0.41	-3.20	-0.90
rs13834574	1	18911418	20284371	-0.25	-3.40	-2.31	-0.88	-1.35	-2.24	-1.68	-2.94	-1.95	-0.55	-0.88	-0.48	-3.23	-0.73
rs13834576	1	18960358	20312239	-0.35	-3.35	-2.30	-1.01	-1.27	-2.14	-1.60	-2.86	-1.97	-0.61	-0.86	-0.51	-3.23	-0.66
rs15203781	1	18975802	20350753	-0.61	-3.33	-2.27	-0.99	-1.39	-2.08	-1.63	-2.79	-1.96	-0.62	-1.07	-0.69	-3.24	-0.63
rs13834588	1	18986520	20361631	-0.71	-3.37	-2.02	-1.24	-1.45	-1.99	-1.63	-2.63	-1.66	-0.49	-1.22	-0.69	-3.17	-0.62
rs15203811	1	19027876	20401420	-0.79	-3.20	-1.75	-1.31	-1.29	-1.80	-1.46	-2.28	-1.44	-0.36	-1.39	-0.60	-3.10	-0.48
rs13834603	1	19048381	20413093	-0.50	-3.03	-1.50	-1.15	-0.98	-1.55	-1.18	-1.96	-1.24	-0.19	-1.18	-0.26	-3.02	-0.33
rs13834614	1	19058342	20435292	-0.60	-3.16	-1.67	-1.26	-1.20	-1.72	-1.41	-2.12	-1.40	-0.32	-1.29	-0.33	-3.10	-0.42
rs13834631	1	19083051	20496511	-0.66	-3.04	-1.59	-1.42	-1.07	-1.71	-1.34	-2.03	-1.37	-0.19	-1.38	-0.22	-3.10	-0.25
ss316935686	1	19106966	20521349	-0.61	-3.01	-1.75	-1.46	-1.10	-1.85	-1.41	-2.09	-1.56	-0.41	-1.34	-0.37	-3.10	-0.22
rs13834673	1	19123334	20521885	-0.32	-3.14	-1.73	-1.55	-1.07	-1.88	-1.40	-2.08	-1.54	-0.38	-1.12	-0.25	-3.10	-0.32
rs13834678	1	19149987	20566262	-0.56	-3.16	-1.74	-1.67	-1.18	-1.92	-1.48	-2.04	-1.54	-0.48	-1.36	-0.41	-3.12	-0.33
rs15203882	1	19186283	20569245	-0.55	-2.92	-1.56	-1.68	-1.06	-1.78	-1.35	-1.99	-1.32	-0.43	-1.35	-0.53	-2.90	-0.23
rs13834711	1	19235151	20598761	-0.41	-2.74	-1.22	-1.36	-0.88	-1.41	-1.09	-1.70	-1.00	-0.10	-1.22	-0.38	-2.69	-0.18
rs13834719	1	19262075	20612115	-0.47	-2.67	-1.23	-1.16	-0.86	-1.34	-1.06	-1.71	-1.03	-0.07	-1.19	-0.39	-2.68	-0.10
rs15203952	1	19278926	20654287	-0.49	-2.38	-1.02	-0.93	-0.66	-0.98	-0.78	-1.52	-0.76	0.01	-1.19	-0.25	-2.43	0.04
rs15203982	1	19309964	20676935	-0.35	-2.71	-1.25	-1.17	-0.81	-1.27	-1.03	-1.77	-0.97	-0.02	-0.97	-0.24	-2.65	-0.07
rs13834748	1	19380446	20695847	-0.26	-2.76	-1.36	-1.19	-0.81	-1.37	-1.07	-1.92	-1.08	-0.08	-0.86	-0.19	-2.71	-0.08
rs13834754	1	19410473	20724665	-0.48	-2.52	-1.01	-0.99	-0.75	-1.03	-0.88	-1.65	-0.84	0.20	-1.15	-0.23	-2.48	-0.10
rs15204087	1	19445599	20738355	-0.50	-2.42	-1.02	-0.89	-0.69	-1.00	-0.83	-1.65	-0.84	0.17	-1.13	-0.24	-2.47	0.03
rs13834772	1	19473309	20767004	-0.43	-2.09	-0.91	-0.79	-0.46	-0.84	-0.62	-1.49	-0.80	0.29	-1.16	-0.04	-2.32	0.17
rs13834779	1	19482957	20787125	-0.38	-2.10	-1.12	-0.61	-0.59	-0.84	-0.71	-1.72	-0.95	0.20	-1.16	0.04	-2.45	0.11
rs15204127	1	19534274	20800589	-0.51	-1.93	-0.88	-0.45	-0.44	-0.61	-0.51	-1.42	-0.84	0.36	-1.24	0.09	-2.29	0.20
rs13834825	1	19557935	20828053	-0.41	-1.79	-0.66	-0.35	-0.31	-0.42	-0.35	-1.14	-0.67	0.45	-1.16	0.19	-2.07	0.18
ss316935776	1	19575155	20851641	-0.52	-1.51	-0.38	-0.08	-0.09	-0.08	-0.07	-0.87	-0.42	0.60	-1.30	0.20	-1.85	0.26
ss316935782	1	19623823	20872479	-0.56	-1.42	-0.40	0.01	-0.10	-0.16	-0.13	-0.85	-0.42	0.51	-1.37	0.21	-1.73	0.26
rs15204207	1	19662283	20877453	-0.62	-1.36	-0.32	0.07	-0.02	-0.08	-0.05	-0.81	-0.36	0.62	-1.48	0.31	-1.73	0.34
rs13834859	1	19667774	20911855	-0.54	-1.50	-0.53	-0.02	-0.12	-0.29	-0.21	-0.88	-0.61	0.34	-1.33	0.35	-1.80	0.23
rs15204249	1	19700505	20943013	-0.83	-1.46	-0.51	0.07	-0.20	-0.24	-0.24	-0.84	-0.59	0.31	-1.66	0.23	-1.80	0.28
rs13834903	1	19748537	20961064	-0.61	-1.36	-0.34	0.18	0.05	-0.08	-0.01	-0.72	-0.48	0.59	-1.48	0.47	-1.80	0.42
rs13798958	1	19775844	20986855	-0.63	-1.33	-0.30	0.00	0.07	-0.12	-0.02	-0.73	-0.44	0.69	-1.56	0.53	-1.80	0.44
rs15204321	1	19797801	20989812	-0.61	-1.32	-0.18	-0.12	0.08	-0.07	0.00	-0.67	-0.33	0.89	-1.61	0.60	-1.80	0.46
rs13834925	1	19806360	21033255	-0.51	-1.26	-0.18	0.00	0.08	-0.14	-0.03	-0.67	-0.29	0.94	-1.57	0.75	-1.79	0.41
rs14797547	1	19849641	21061758	-0.55	-1.16	0.08	-0.06	0.02	-0.05	-0.02	-0.44	-0.07	1.04	-1.68	0.81	-1.59	0.23
rs15204354	1	19865705	21076610	-0.38	-1.20	-0.13	0.11	0.11	-0.07	0.02	-0.50	-0.25	0.93	-1.51	0.93	-1.72	0.22
rs15204361	1	19871523	21104060	-0.24	-1.14	-0.33	0.23	0.14	-0.05	0.04	-0.56	-0.44	0.92	-1.43	1.10	-1.82	0.08
rs13798970	1	19947701	21132853	-0.48	-0.91	-0.27	0.39	0.20	0.14	0.17	-0.36	-0.49	0.93	-1.64	1.05	-1.69	0.21
rs13834966	1	19953313	21154223	-0.50	-0.87	-0.36	0.36	0.12	0.17	0.14	-0.31	-0.64	0.93	-1.59	0.97	-1.63	0.20
rs13834986	1	19974504	21165943	-0.60	-1.05	-0.59	0.36	-0.03	-0.01	-0.03	-0.53	-0.81	0.68	-1.63	0.87	-1.81	0.10
rs13834995	1	20009189	21199368	-0.75	-0.84	-0.38	0.55	0.06	0.21	0.12	-0.41	-0.55	0.88	-1.86	0.90	-1.77	0.23
ss316935870	1	20037364	21208982	-0.85	-0.73	-0.46	0.49	0.03	0.18	0.10	-0.46	-0.61	0.85	-1.96	0.81	-1.78	0.28
rs15204552	1	20086112	21224903	-0.92	-0.83	-0.49	0.49	-0.06	0.30	0.11	-0.50	-0.53	0.70	-2.01	0.73	-1.90	0.31
rs15204556	1	20086234	21253781	-1.02	-0.68	-0.39	0.54	-0.04	0.28	0.20	-0.34	-0.47	0.74	-2.12	0.66	-1.75	0.26
rs13835070	1	20106984	21266559	-1.08	-0.62	-0.27	0.51	-0.09	0.38	0.23	-0.19	-0.32	0.71	-2.12	0.53	-1.56	0.17
rs13835067	1	20131237	21288079	-0.98	-0.56	-0.11	0.52	-0.09	0.42	0.26	-0.01	-0.13	0.69	-2.05	0.48	-1.52	0.12
rs15204698	1	20172156	21332756	-0.92	-0.77	-0.30	0.59	-0.21	0.32	0.06	-0.15	-0.24	0.36	-1.92	0.37	-1.77	0.08
ss316935918	1	20185177	21348519	-0.77	-0.62	-0.25	0.61	-0.02	0.37	0.19	-0.12	-0.17	0.43	-1.81	0.48	-1.76	0.15
ss316935922	1	20195058	21386343	-0.72	-0.51	-0.14	0.65	0.08	0.49	0.37	-0.07	0.02	0.47	-1.79	0.55	-1.50	0.07
rs14797680	1	20238101	21409495	-0.41	-0.30	-0.22	0.82	0.33	0.50	0.51	-0.18	-0.10	0.55	-1.54	0.65	-1.56	0.20
ss316935928	1	20250714	21423095	-0.47	-0.30	-0.12	0.79	0.29	0.45	0.41	-0.03	0.02	0.47	-1.62	0.63	-1.41	0.32
rs13835144	1	20284371	21457506	-0.63	-0.46	-0.19	0.78	0.13	0.21	0.14	-0.02	-0.06	0.31	-1.84	0.57	-1.34	0.32
rs13835157	1	20312239	21461890	-0.47	-0.48	-0.41	0.76	0.22	0.05	0.11	-0.25	-0.26	0.33	-1.80	0.71	-1.55	0.26
rs13835166	1	20350753	21495214	-0.38	-0.49	-0.48	0.84	0.18	-0.04	0.06	-0.31	-0.33	0.23	-1.80	0.78	-1.52	0.23
rs15204769	1	20361631	21527248	-0.19	-0.27	-0.32	0.80	0.40	0.10	0.29	-0.19	-0.26	0.45	-1.61	0.96	-1.34	0.24
rs13835179	1	20401420	21555874	0.09	-0.20	-0.32	0.94	0.54	0.16	0.41	-0.22	-0.26	0.42	-1.29	1.15	-1.34	0.22
rs13799002	1	20413093	21581106	0.06	-0.25	-0.51	0.96	0.43	0.04	0.29	-0.37	-0.44	0.23	-1.15	0.95	-1.30	0.11
rs15204819	1	20435292	21587188	-0.02	-0.17	-0.73	0.91	0.39	-0.14	0.20	-0.64	-0.63	0.11	-1.14	0.82	-1.33	0.20
ss316936008	1	20496511	21648511	-0.07	-0.16	-0.64	0.78	0.38	-0.13	0.19	-0.50	-0.53	0.11	-1.15	0.73	-1.27	0.15
rs13835210	1	20521349	21664366	-0.08	-0.16	-0.44	0.80	0.32	0.02	0.22	-0.34	-0.36	0.20	-1.09	0.63	-1.27	0.15
rs13835212	1	20521885	21691678	-0.12	-0.02	-0.31	0.88	0.40	0.21	0.35	-0.16	-0.28	0.28	-1.03	0.64	-1.22	0.20
rs15204935	1	20566262	21697409	-0.16	0.20	-0.09	0.79	0.55	0.47	0.54	0.08	-0.17	0.55	-1.03	0.75	-1.00	0.29
ss316936025	1	20569245	21734543	-0.04	0.40	0.10	0.88	0.74	0.68	0.74	0.14	-0.01	0.81	-0.87	0.79	-0.81	0.44
rs13835267	1	20598761	21745716	-0.14	0.50	0.02	0.93	0.78	0.72	0.79	0.19	-0.09	0.69	-0.94	0.81	-0.82	0.47
ss316936038	1	20612115	21771153	-0.03	0.66	0.00	0.90	0.93	0.79	0.91	0.17	-0.07	0.62	-0.79	0.83	-0.78	0.64
rs13835296	1	20654287	21781791	0.01	0.75	0.22	0.90	1.00	0.97	1.08	0.36	0.17	0.77	-0.85	0.88	-0.60	0.62
rs13835308	1	20676935	21817414	0.03	0.71	0.08	0.87	0.95	0.89	1.01	0.27	-0.07	0.75	-0.79	0.83	-0.78	0.64
rs13835310	1	20695847	21821526	-0.06	0.77	0.18	1.03	0.97	1.02	1.08	0.36	0.13	0.69	-1.05	0.93	-0.65	0.63
rs13799026	1	20724665	21868946	0.01	0.91	0.20	1.20	1.09	1.09	1.17	0.38	0.14	0.71	-0.92	0.91	-0.59	0.80
rs13835333	1	20738355	21908190	0.04	0.96	0.08	1.14	1.14	0.99	1.16	0.35	0.17	0.48	-0.83	0.86	-0.67	0.82
rs13799028	1	20767004	21930838	-0.03	0.96	0.26	1.30	1.12	1.20	1.24	0.52	0.39	0.52	-0.84	0.88	-0.55	0.69
rs15205085	1	20787125	21955801	0.05	0.98	0.30	1.19	1.16	1.16	1.24	0.52	0.44	0.60	-0.63	0.79	-0.45	0.73
rs13835343	1	20800589	21995669	0.08	0.94	0.37	1.19	1.13	1.14	1.23	0.58	0.56	0.57	-0.54	0.74	-0.45	0.79
rs14797880	1	20828053	22010068	0.18	1.01	0.33	1.23	1.15	1.18	1.26	0.55	0.58	0.49	-0.47	0.72	-0.45	0.88
rs13835363	1	20851641	22018449	0.32	1.07	0.39	1.31	1.29	1.26	1.37	0.56	0.68	0.59	-0.31	0.81	-0.64	0.92
rs14797892	1	20872479	22045874	0.43	1.06	0.29	1.31	1.25	1.20	1.32	0.44	0.65	0.58	-0.21	0.91	-0.74	1.00
rs13835367	1	20877453	22097468	0.58	0.93	0.33	1.14	1.11	1.21	1.24	0.51	0.58	0.60	-0.02	1.02	-0.88	0.92
rs13835391	1	20911855	22102796	0.65	1.06	0.55	1.15	1.17	1.35	1.35	0.71	0.72	0.69	0.09	1.00	-0.85	0.95
rs14797902	1	20943013	22164120	0.58	1.06	0.67	1.07	1.10	1.42	1.33	0.80	0.84	0.87	0.09	0.86	-0.82	0.91
rs13835418	1	20961064	22172668	0.74	1.13	0.86	1.22	1.21	1.60	1.47	0.96	1.05	0.97	0.18	1.04	-0.70	0.92
rs13835439	1	20986855	22191759	0.71	1.30	0.99	1.31	1.27	1.73	1.56	1.03	1.08	1.05	0.19	0.94	-0.58	0.94
ss316936099	1	20989812	22215407	0.56	1.34	0.98	1.36	1.20	1.73	1.53	1.05	1.06	0.98	0.07	0.81	-0.57	1.01
rs13835449	1	21033255	22245992	0.56	1.45	1.00	1.33	1.25	1.74	1.56	1.03	1.06	0.97	0.12	0.62	-0.54	1.10
rs13835451	1	21061758	22269054	0.39	1.37	0.85	1.26	1.07	1.61	1.41	0.98	0.91	0.70	0.02	0.37	-0.54	1.06
rs13835467	1	21076610	22304351	0.36	1.34	0.67	1.36	1.03	1.53	1.35	0.79	0.88	0.53	-0.07	0.45	-0.71	1.24
rs14748223	1	21104060	22333683	0.41	1.32	0.82	1.46	0.98	1.56	1.34	0.97	0.97	0.59	-0.08	0.29	-0.49	1.26
rs14797961	1	21132853	22368609	0.47	1.26	0.85	1.49	0.89	1.50	1.26	0.94	1.04	0.61	0.03	0.27	-0.50	1.34
ss316936132	1	21154223	22389010	0.37	1.14	0.94	1.30	0.76	1.44	1.15	0.99	1.21	0.58	-0.02	0.12	-0.46	1.19
rs13799056	1	21165943	22402609	0.23	0.96	0.77	1.22	0.57	1.18	0.93	0.80	1.08	0.41	-0.11	-0.09	-0.54	1.07
rs15205470	1	21199368	22440589	0.20	1.01	0.81	1.09	0.60	1.16	0.94	0.89	1.08	0.39	-0.21	-0.02	-0.44	1.07
ss316936148	1	21208982	22456640	0.32	1.07	0.83	1.13	0.71	1.20	1.02	0.90	1.00	0.38	-0.11	0.08	-0.39	1.01
rs13799063	1	21224903	22513556	0.28	0.93	0.71	1.04	0.58	1.03	0.87	0.81	0.90	0.20	-0.15	0.05	-0.39	0.87
ss316936163	1	21253781	22535250	0.29	0.97	0.67	1.13	0.63	0.92	0.83	0.76	0.93	0.11	-0.15	0.08	-0.26	0.84
rs14797993	1	21266559	22556131	0.21	0.91	0.75	1.14	0.55	1.01	0.74	0.79	1.01	0.13	-0.17	-0.08	-0.31	0.88
rs13835569	1	21288079	22576824	0.30	0.94	0.73	1.11	0.62	1.01	0.78	0.81	1.00	0.01	-0.07	-0.02	-0.33	0.94
rs13835595	1	21332756	22599254	0.08	0.78	0.49	1.12	0.41	0.83	0.58	0.56	0.83	-0.19	-0.19	-0.23	-0.37	0.81
ss316936222	1	21348519	22644540	0.00	0.95	0.71	1.15	0.57	1.00	0.75	0.69	1.02	0.09	-0.17	-0.35	-0.26	0.86
rs15205644	1	21386343	22669124	-0.04	0.99	0.83	1.11	0.54	1.07	0.77	0.81	1.12	0.08	-0.15	-0.45	-0.15	0.72
rs15205653	1	21409495	22684240	0.03	1.01	0.78	1.08	0.64	1.04	0.75	0.86	0.94	0.10	-0.04	-0.45	-0.26	0.87
rs14798030	1	21423095	22703790	-0.12	1.04	0.82	0.96	0.61	1.02	0.72	0.91	0.91	0.21	-0.10	-0.46	-0.24	0.85
ss316936254	1	21457506	22742310	-0.17	0.86	0.66	0.82	0.45	0.85	0.55	0.76	0.76	0.11	-0.13	-0.54	-0.46	0.78
rs13835654	1	21461890	22766194	0.06	0.76	0.82	0.78	0.45	0.95	0.60	0.95	0.91	0.11	0.14	-0.41	-0.57	0.70
ss316936266	1	21495214	22791868	-0.26	0.55	0.75	0.47	0.13	0.79	0.35	0.95	0.88	-0.14	-0.06	-0.68	-0.58	0.57
ss316936282	1	21527248	22802053	-0.37	0.73	0.92	0.43	0.27	0.94	0.52	1.15	0.99	0.04	-0.06	-0.89	-0.42	0.72
rs14707323	1	21555874	22840196	-0.38	0.48	0.75	0.33	0.07	0.74	0.26	1.00	0.99	-0.29	0.04	-1.10	-0.58	0.60
rs14742788	1	21581106	22877667	-0.39	0.23	0.61	0.26	-0.12	0.59	0.07	0.87	0.88	-0.34	0.04	-1.11	-0.75	0.50
ss316936344	1	21587188	22888323	-0.29	0.23	0.58	0.34	-0.09	0.61	0.11	0.76	0.90	-0.31	0.07	-0.88	-0.79	0.54
rs14798155	1	21648511	22933637	-0.17	0.15	0.69	0.45	-0.10	0.74	0.17	0.88	1.03	-0.24	0.14	-0.74	-0.81	0.49
rs14740171	1	21664366	22949032	-0.15	0.32	0.71	0.59	0.06	0.80	0.29	0.84	1.04	-0.13	0.16	-0.72	-0.81	0.65
ss316936376	1	21691678	22967202	-0.20	0.40	0.58	0.66	0.20	0.79	0.36	0.79	0.96	-0.31	0.07	-0.69	-0.67	0.64
ss316936388	1	21697409	23010148	-0.32	0.41	0.72	0.63	0.28	0.82	0.44	0.82	1.11	-0.16	-0.13	-0.63	-0.58	0.68
rs14717426	1	21734543	23026298	-0.39	0.17	0.61	0.68	0.07	0.64	0.23	0.68	1.04	-0.21	-0.09	-0.86	-0.80	0.56
ss316936414	1	21745716	23052484	-0.31	0.08	0.53	0.73	0.03	0.54	0.16	0.76	0.91	-0.40	-0.05	-0.72	-0.85	0.47
ss316936444	1	21771153	23072700	-0.33	-0.17	0.42	0.63	-0.16	0.33	-0.05	0.63	0.74	-0.30	0.00	-0.87	-1.02	0.40
rs15205802	1	21781791	23103467	-0.22	-0.23	0.31	0.63	-0.15	0.24	-0.09	0.53	0.63	-0.35	0.02	-0.78	-1.08	0.42
ss316936474	1	21817414	23139633	-0.33	-0.35	0.16	0.47	-0.29	0.02	-0.32	0.38	0.42	-0.32	0.04	-0.95	-1.28	0.43
rs13835724	1	21821526	23178835	-0.38	-0.37	0.33	0.54	-0.32	0.11	-0.29	0.54	0.53	-0.31	-0.06	-0.90	-1.09	0.26
rs14711234	1	21868946	23197814	-0.37	-0.43	0.16	0.59	-0.36	0.00	-0.37	0.43	0.28	-0.33	0.13	-1.15	-1.21	0.28
rs16733776	1	21908190	23202216	-0.44	-0.58	0.10	0.49	-0.49	-0.09	-0.49	0.38	0.20	-0.40	0.11	-1.29	-1.27	0.13
ss316936524	1	21930838	23234480	-0.28	-0.68	0.04	0.55	-0.50	-0.12	-0.51	0.20	0.08	-0.11	0.28	-1.18	-1.38	0.31
rs16733767	1	21955801	23258172	-0.29	-0.53	0.01	0.51	-0.39	-0.12	-0.45	0.18	0.08	-0.18	0.28	-1.24	-1.32	0.36
rs13860001	1	21995669	23305096	-0.20	-0.67	-0.07	0.59	-0.45	-0.08	-0.47	0.07	0.05	-0.26	0.31	-1.14	-1.54	0.38
ss316936569	1	22010068	23356215	-0.04	-0.61	-0.06	0.65	-0.35	-0.01	-0.38	-0.03	0.07	-0.07	0.39	-0.88	-1.40	0.33
rs14732104	1	22018449	23391614	-0.19	-0.67	-0.15	0.58	-0.32	-0.05	-0.39	-0.16	0.01	-0.05	0.39	-1.09	-1.39	0.28
rs14732136	1	22045874	23400888	-0.19	-0.66	-0.20	0.67	-0.37	-0.08	-0.43	-0.20	-0.13	-0.11	0.36	-1.03	-1.17	0.29
ss316936624	1	22097468	23432579	-0.25	-0.88	-0.27	0.52	-0.55	-0.20	-0.60	-0.25	-0.22	-0.12	0.38	-1.22	-1.27	0.15
rs13816357	1	22102796	23448188	-0.28	-0.81	-0.29	0.63	-0.52	-0.24	-0.59	-0.28	-0.19	-0.03	0.37	-1.28	-1.12	0.09
rs13802463	1	22164120	23473787	-0.28	-0.78	-0.30	0.69	-0.50	-0.20	-0.56	-0.37	-0.19	-0.19	0.37	-1.28	-0.96	0.17
rs13835913	1	22172668	23511923	-0.23	-0.56	-0.21	0.80	-0.25	-0.08	-0.36	-0.25	-0.15	-0.10	0.44	-1.29	-0.84	0.35
rs14798191	1	22191759	23531481	-0.10	-0.48	-0.27	0.74	-0.15	-0.16	-0.33	-0.39	-0.18	-0.05	0.58	-1.34	-0.72	0.35
rs13835947	1	22215407	23578505	0.06	-0.47	-0.26	0.74	-0.09	-0.17	-0.31	-0.42	-0.13	-0.13	0.67	-1.15	-0.62	0.42
rs13835974	1	22245992	23608588	0.15	-0.53	-0.27	0.68	-0.10	-0.20	-0.33	-0.41	-0.17	-0.15	0.84	-1.26	-0.63	0.33
ss316936710	1	22269054	23641726	0.20	-0.48	-0.21	0.65	-0.04	-0.17	-0.28	-0.30	-0.07	-0.09	0.81	-1.10	-0.49	0.35
rs15206046	1	22304351	23666919	0.39	-0.49	-0.11	0.56	0.03	-0.12	-0.22	-0.25	0.07	0.02	0.98	-0.92	-0.47	0.31
ss316936736	1	22333683	23699331	0.50	-0.47	0.05	0.57	0.17	0.03	-0.07	-0.05	0.15	0.14	1.15	-0.99	-0.35	0.27
rs15206125	1	22368609	23713136	0.45	-0.64	-0.21	0.55	0.03	-0.18	-0.24	-0.31	-0.05	-0.02	1.19	-0.87	-0.57	0.28
rs14798277	1	22389010	23733703	0.41	-0.71	-0.25	0.61	-0.03	-0.18	-0.28	-0.35	-0.03	-0.12	1.19	-0.95	-0.49	0.18
ss316936760	1	22402609	23769902	0.53	-0.71	-0.23	0.73	0.02	-0.12	-0.23	-0.34	-0.09	0.07	1.24	-0.75	-0.63	0.31
ss316936770	1	22440589	23785995	0.58	-0.78	-0.16	0.84	0.00	-0.01	-0.19	-0.30	0.06	0.04	1.29	-0.69	-0.67	0.26
rs15206178	1	22456640	23813581	0.72	-0.88	-0.21	0.85	0.00	-0.04	-0.21	-0.40	0.05	0.04	1.47	-0.72	-0.78	0.23
rs13836085	1	22513556	23821641	0.64	-1.01	-0.31	0.74	-0.16	-0.18	-0.37	-0.41	0.06	-0.14	1.41	-0.78	-0.75	0.27
ss316936810	1	22535250	23855861	0.76	-0.81	0.00	0.82	0.02	0.09	-0.14	-0.17	0.32	-0.06	1.57	-0.87	-0.54	0.35
ss316936822	1	22556131	23880819	0.82	-0.78	0.06	0.73	0.07	0.20	-0.05	-0.16	0.32	0.17	1.62	-0.79	-0.54	0.41
rs13745887	1	22576824	23894075	0.88	-0.93	-0.22	0.78	-0.01	-0.03	-0.20	-0.39	0.09	-0.09	1.67	-0.77	-0.60	0.30
rs13836127	1	22599254	23925187	0.76	-1.13	-0.44	0.60	-0.21	-0.33	-0.48	-0.57	-0.12	-0.32	1.60	-0.95	-0.70	0.09
rs13836154	1	22644540	23942553	0.79	-1.13	-0.41	0.47	-0.20	-0.37	-0.48	-0.51	-0.12	-0.30	1.60	-0.86	-0.67	0.06
rs13836177	1	22669124	23967005	0.85	-1.24	-0.62	0.48	-0.29	-0.50	-0.59	-0.58	-0.38	-0.48	1.60	-0.64	-0.61	0.01
rs15206373	1	22684240	23979551	0.87	-1.36	-0.91	0.49	-0.37	-0.71	-0.73	-0.77	-0.66	-0.74	1.60	-0.61	-0.66	0.14
rs13836206	1	22703790	24005849	0.92	-1.40	-0.90	0.46	-0.43	-0.68	-0.76	-0.70	-0.67	-0.80	1.64	-0.57	-0.69	0.13
rs13836218	1	22742310	24040697	0.76	-1.67	-0.94	0.36	-0.69	-0.76	-0.94	-0.79	-0.65	-0.85	1.53	-0.77	-0.75	0.12
rs14798395	1	22766194	24050852	0.99	-1.62	-0.86	0.69	-0.55	-0.57	-0.76	-0.70	-0.58	-0.81	1.60	-0.66	-0.76	0.19
rs15206482	1	22791868	24066179	1.01	-1.61	-1.08	0.76	-0.53	-0.69	-0.81	-0.97	-0.77	-0.88	1.60	-0.62	-0.81	0.26
ss316936896	1	22802053	24096403	1.26	-1.54	-0.97	0.84	-0.36	-0.57	-0.66	-0.82	-0.75	-0.73	1.81	-0.38	-0.80	0.35
rs13836268	1	22840196	24124074	1.35	-1.70	-1.12	0.94	-0.47	-0.74	-0.82	-1.06	-0.84	-0.76	1.83	-0.15	-0.91	0.25
rs13836288	1	22877667	24132542	1.32	-1.64	-1.13	0.92	-0.46	-0.75	-0.82	-1.02	-0.93	-0.72	1.80	-0.17	-0.92	0.32
rs13836297	1	22888323	24147834	1.13	-1.58	-1.18	0.97	-0.52	-0.75	-0.86	-1.10	-0.86	-0.86	1.67	-0.42	-0.83	0.31
ss316936938	1	22933637	24186010	1.10	-1.33	-1.03	0.84	-0.37	-0.59	-0.67	-0.91	-0.72	-0.86	1.64	-0.47	-0.74	0.36
rs16714408	1	22949032	24190250	1.06	-1.32	-0.98	0.83	-0.30	-0.56	-0.61	-0.86	-0.66	-0.84	1.63	-0.57	-0.75	0.37
rs15206527	1	22967202	24210375	1.12	-1.31	-1.03	0.80	-0.29	-0.52	-0.57	-0.87	-0.78	-0.85	1.66	-0.41	-0.71	0.45
rs13836337	1	23010148	24237052	1.18	-1.29	-1.05	0.82	-0.35	-0.58	-0.65	-0.97	-0.79	-0.71	1.69	-0.34	-0.79	0.48
ss316936950	1	23026298	24273114	1.20	-1.23	-1.11	0.90	-0.38	-0.57	-0.67	-1.00	-0.78	-0.84	1.74	-0.44	-0.87	0.35
rs13836341	1	23052484	24293410	1.25	-1.11	-1.08	1.01	-0.24	-0.51	-0.56	-1.01	-0.65	-0.91	1.76	-0.32	-0.82	0.46
rs13836356	1	23072700	24299339	1.19	-0.96	-0.94	0.98	-0.12	-0.39	-0.42	-0.97	-0.55	-0.71	1.72	-0.44	-0.72	0.54
ss316936968	1	23103467	24329775	1.17	-0.86	-0.74	1.05	-0.07	-0.12	-0.27	-0.78	-0.35	-0.67	1.69	-0.42	-0.59	0.55
rs13836399	1	23139633	24337242	1.10	-1.08	-0.87	1.12	-0.25	-0.26	-0.45	-0.84	-0.50	-0.84	1.72	-0.57	-0.74	0.41
rs13836411	1	23178835	24375623	1.15	-0.93	-0.77	1.22	-0.13	-0.15	-0.32	-0.72	-0.42	-0.81	1.67	-0.41	-0.68	0.55
rs13836419	1	23197814	24383116	1.20	-0.96	-0.94	1.28	-0.12	-0.28	-0.38	-0.88	-0.54	-0.82	1.68	-0.48	-0.79	0.65
ss316936996	1	23202216	24413305	1.18	-0.73	-0.72	1.26	0.01	-0.02	-0.18	-0.62	-0.38	-0.73	1.61	-0.39	-0.58	0.75
ss316937005	1	23234480	24425273	1.19	-0.70	-0.69	1.31	0.04	0.09	-0.11	-0.53	-0.36	-0.81	1.60	-0.32	-0.57	0.78
ss316937015	1	23258172	24442144	1.23	-0.71	-0.76	1.35	0.06	0.07	-0.11	-0.52	-0.39	-1.02	1.60	-0.24	-0.57	0.78
rs13745947	1	23305096	24472675	1.13	-0.69	-0.67	1.42	0.02	0.09	-0.12	-0.50	-0.34	-0.81	1.49	-0.29	-0.52	0.87
rs16029188	1	23356215	24493554	1.09	-0.85	-0.55	1.39	-0.12	0.11	-0.18	-0.28	-0.31	-0.76	1.47	-0.30	-0.55	0.69
rs16699794	1	23391614	24504807	1.01	-0.97	-0.39	1.43	-0.23	0.20	-0.20	-0.06	-0.24	-0.77	1.42	-0.41	-0.64	0.63
rs14699132	1	23400888	24531335	1.12	-1.05	-0.42	1.35	-0.37	0.04	-0.36	-0.08	-0.32	-0.71	1.41	-0.34	-0.61	0.48
rs13836526	1	23432579	24574329	1.00	-1.11	-0.40	1.11	-0.47	-0.06	-0.46	-0.06	-0.18	-0.78	1.29	-0.43	-0.67	0.53
rs13836511	1	23448188	24576291	0.97	-0.88	-0.32	1.23	-0.24	0.04	-0.27	0.04	-0.06	-0.87	1.21	-0.36	-0.45	0.59
rs13836507	1	23473787	24616650	0.84	-0.88	-0.57	1.28	-0.30	-0.12	-0.38	-0.13	-0.27	-1.25	1.09	-0.48	-0.47	0.61
ss316937064	1	23511923	24616668	0.77	-0.90	-0.81	1.32	-0.28	-0.24	-0.42	-0.28	-0.40	-1.26	1.03	-0.55	-0.59	0.55
ss316937076	1	23531481	24637666	0.73	-1.12	-1.09	1.36	-0.52	-0.41	-0.65	-0.53	-0.61	-1.57	0.99	-0.59	-0.70	0.37
rs13836591	1	23578505	24677939	0.71	-1.07	-1.04	1.29	-0.50	-0.28	-0.55	-0.42	-0.67	-1.52	0.99	-0.66	-0.75	0.38
rs13836597	1	23608588	24689738	0.69	-1.16	-1.19	1.21	-0.56	-0.32	-0.56	-0.47	-0.76	-1.46	0.96	-0.61	-0.73	0.27
rs13836603	1	23641726	24720853	0.71	-0.92	-0.93	1.32	-0.38	-0.05	-0.33	-0.27	-0.53	-1.21	0.95	-0.52	-0.59	0.26
rs13836609	1	23666919	24740463	0.71	-1.19	-1.07	1.33	-0.56	-0.15	-0.48	-0.38	-0.62	-1.40	1.00	-0.48	-0.76	0.05
rs13745976	1	23699331	24806533	0.73	-0.99	-0.87	1.43	-0.41	0.04	-0.31	-0.13	-0.49	-1.25	0.97	-0.57	-0.57	0.13
rs14730131	1	23713136	24828758	0.79	-1.00	-0.86	1.35	-0.44	-0.02	-0.36	-0.21	-0.51	-1.14	0.99	-0.50	-0.46	0.00
rs13836660	1	23733703	24849291	0.84	-0.77	-0.55	1.40	-0.25	0.22	-0.11	0.01	-0.34	-0.84	0.93	-0.55	-0.25	0.05
rs16693602	1	23769902	24867665	0.74	-0.74	-0.64	1.27	-0.28	0.10	-0.18	-0.03	-0.48	-0.89	0.76	-0.49	-0.34	0.20
rs14798735	1	23785995	24903946	0.77	-0.53	-0.66	1.36	-0.12	0.13	-0.07	-0.05	-0.49	-0.93	0.85	-0.59	-0.19	0.23
rs13836671	1	23813581	24935387	0.89	-0.29	-0.50	1.32	0.11	0.22	0.10	0.10	-0.35	-0.79	0.95	-0.46	0.01	0.37
ss316937158	1	23821641	24958384	0.77	-0.17	-0.28	1.38	0.14	0.40	0.20	0.30	-0.14	-0.62	0.82	-0.53	0.11	0.44
ss316937191	1	23855861	24982199	0.89	-0.33	-0.40	1.47	0.10	0.38	0.17	0.22	-0.29	-0.71	0.95	-0.44	0.01	0.31
ss316937219	1	23880819	24992278	0.81	-0.37	-0.60	1.44	0.03	0.23	0.07	0.16	-0.52	-0.70	0.80	-0.36	-0.03	0.28
rs13836737	1	23894075	25017670	0.83	-0.67	-0.76	1.44	-0.12	0.01	-0.12	0.03	-0.70	-0.81	0.81	-0.34	-0.21	0.13
ss316937261	1	23925187	25040089	0.88	-0.51	-0.48	1.43	0.02	0.21	0.06	0.20	-0.42	-0.55	0.78	-0.12	-0.07	0.22
ss316937271	1	23942553	25060262	1.00	-0.39	-0.46	1.63	0.15	0.30	0.18	0.17	-0.37	-0.52	0.84	0.12	0.03	0.29
ss316937293	1	23967005	25086241	1.05	-0.34	-0.36	1.59	0.22	0.36	0.24	0.32	-0.29	-0.49	0.90	0.16	0.10	0.29
rs13836827	1	23979551	25108086	0.91	-0.41	-0.16	1.45	0.11	0.42	0.20	0.35	-0.02	-0.23	0.74	0.07	0.00	0.29
rs13836842	1	24005849	25127472	0.90	-0.37	-0.11	1.47	0.13	0.46	0.23	0.36	0.08	-0.22	0.72	0.07	-0.02	0.38
ss316937381	1	24040697	25135469	0.88	-0.27	0.02	1.48	0.22	0.48	0.29	0.37	0.29	-0.07	0.68	0.10	-0.03	0.28
rs13746074	1	24050852	25169238	0.93	-0.23	0.09	1.53	0.27	0.56	0.35	0.47	0.35	-0.10	0.74	0.12	0.08	0.21
ss316937426	1	24066179	25188486	0.79	-0.08	0.23	1.47	0.36	0.67	0.45	0.55	0.48	-0.01	0.73	0.15	0.24	0.13
rs13836973	1	24096403	25198883	0.65	0.10	0.29	1.59	0.42	0.81	0.55	0.55	0.59	0.01	0.60	0.02	0.34	0.29
rs13837109	1	24124074	25230318	0.65	0.20	0.38	1.77	0.53	0.97	0.69	0.54	0.73	0.21	0.52	0.10	0.38	0.40
rs13837124	1	24132542	25236662	0.64	0.27	0.42	1.69	0.60	1.04	0.76	0.62	0.74	0.17	0.55	0.05	0.39	0.47
rs13837142	1	24147834	25263993	0.66	0.42	0.54	1.64	0.78	1.25	0.96	0.70	0.84	0.34	0.49	0.19	0.46	0.61
rs15207831	1	24186010	25298527	0.79	0.38	0.45	1.51	0.80	1.13	0.92	0.71	0.63	0.28	0.64	0.26	0.41	0.61
rs15207845	1	24190250	25305378	0.75	0.17	0.29	1.39	0.64	0.85	0.67	0.57	0.45	0.21	0.64	0.17	0.28	0.61
rs14799072	1	24210375	25340278	0.53	0.04	0.16	1.16	0.38	0.66	0.44	0.47	0.29	0.08	0.41	-0.03	0.27	0.43
rs13837309	1	24237052	25356661	0.43	-0.02	0.17	1.08	0.40	0.56	0.39	0.49	0.31	0.05	0.32	-0.12	0.16	0.40
rs14799123	1	24273114	25377008	0.41	-0.18	0.07	1.14	0.28	0.51	0.30	0.48	0.22	-0.19	0.39	-0.26	0.11	0.29
ss316937591	1	24293410	25388310	0.37	-0.25	-0.11	0.99	0.17	0.30	0.14	0.37	-0.01	-0.32	0.29	-0.19	0.22	0.34
rs15208040	1	24299339	25409877	0.38	-0.36	-0.21	1.04	0.09	0.25	0.07	0.31	-0.10	-0.51	0.26	-0.07	0.17	0.23
rs13837416	1	24329775	25447345	0.49	-0.60	-0.44	1.04	-0.09	0.05	-0.13	0.10	-0.20	-0.80	0.33	0.07	-0.03	0.12
rs13837431	1	24337242	25462428	0.63	-0.71	-0.70	1.13	-0.09	-0.19	-0.24	-0.11	-0.35	-1.10	0.40	0.27	-0.15	0.08
ss316937669	1	24375623	25474915	0.70	-0.56	-0.64	1.12	0.05	-0.16	-0.15	-0.12	-0.28	-0.96	0.39	0.43	-0.09	0.23
ss316937675	1	24383116	25494981	0.69	-0.55	-0.58	1.13	0.06	-0.10	-0.12	-0.15	-0.21	-1.05	0.51	0.33	-0.08	0.24
rs13837546	1	24413305	25524087	0.62	-0.45	-0.47	0.92	0.16	0.00	0.00	-0.12	-0.03	-0.96	0.46	0.39	-0.18	0.19
rs13837587	1	24425273	25542267	0.68	-0.48	-0.42	0.79	0.17	-0.12	-0.06	-0.16	0.06	-0.78	0.47	0.53	-0.17	0.13
rs13837617	1	24442144	25555492	0.60	-0.55	-0.46	0.68	0.09	-0.27	-0.17	-0.24	0.07	-0.76	0.35	0.53	-0.18	0.04
rs15208434	1	24472675	25594705	0.56	-0.53	-0.28	0.65	0.12	-0.06	-0.06	-0.05	0.23	-0.69	0.33	0.50	-0.12	0.03
ss316937801	1	24493554	25614297	0.63	-0.53	-0.22	0.45	0.15	-0.11	-0.07	0.06	0.23	-0.65	0.43	0.50	-0.16	0.09
rs13837699	1	24504807	25621076	0.68	-0.39	-0.37	0.49	0.30	-0.15	0.00	-0.16	0.19	-0.76	0.46	0.59	-0.16	0.29
rs13837714	1	24531335	25658871	0.70	-0.33	-0.59	0.41	0.42	-0.28	0.01	-0.40	0.05	-0.83	0.45	0.65	-0.21	0.41
rs13837752	1	24574329	25669954	0.67	-0.32	-0.68	0.47	0.46	-0.18	0.07	-0.48	0.02	-1.04	0.50	0.75	-0.41	0.62
rs13746326	1	24576291	25682194	0.85	-0.21	-0.73	0.63	0.61	-0.06	0.21	-0.53	-0.08	-0.93	0.68	0.79	-0.35	0.65
ss316937847	1	24616650	25747253	0.75	-0.27	-0.73	0.35	0.44	-0.16	0.06	-0.48	-0.15	-0.89	0.58	0.71	-0.46	0.72
ss316937849	1	24616668	25751284	0.81	-0.18	-0.56	0.41	0.53	0.05	0.26	-0.38	0.03	-0.69	0.60	0.81	-0.38	0.73
rs13837806	1	24637666	25771822	0.80	-0.21	-0.38	0.41	0.51	0.18	0.32	-0.15	0.17	-0.59	0.53	0.89	-0.36	0.80
rs14799385	1	24677939	25811603	0.84	-0.11	-0.13	0.42	0.66	0.37	0.50	0.01	0.40	-0.33	0.50	1.04	-0.24	0.83
rs15208864	1	24689738	25819616	0.72	-0.22	-0.03	0.50	0.65	0.34	0.51	0.08	0.48	-0.26	0.40	1.08	-0.41	0.96
rs13837906	1	24720853	25850292	0.58	-0.25	0.06	0.32	0.56	0.31	0.40	0.12	0.63	-0.22	0.21	1.02	-0.57	1.06
rs13837921	1	24740463	25892949	0.54	-0.40	0.06	0.27	0.57	0.27	0.38	0.10	0.63	-0.26	0.11	1.08	-0.63	1.10
rs15209088	1	24806533	25905534	0.53	-0.37	0.00	0.40	0.57	0.27	0.38	0.06	0.58	-0.36	0.11	1.04	-0.64	1.15
rs13838013	1	24828758	25928026	0.52	-0.33	-0.03	0.42	0.62	0.30	0.43	-0.02	0.55	-0.29	0.18	1.11	-0.72	1.10
rs13838027	1	24849291	25947735	0.50	-0.35	-0.16	0.45	0.57	0.21	0.36	-0.09	0.37	-0.26	0.21	1.06	-0.85	1.17
ss316937989	1	24867665	25948720	0.49	-0.39	-0.20	0.36	0.55	0.14	0.29	-0.25	0.50	-0.19	0.29	1.18	-0.95	1.23
rs13838170	1	24903946	25996053	0.60	-0.27	0.05	0.43	0.66	0.35	0.45	-0.08	0.71	0.14	0.45	1.17	-0.81	1.20
rs13838203	1	24935387	26023743	0.67	-0.39	-0.07	0.44	0.62	0.27	0.38	-0.20	0.65	-0.02	0.50	1.27	-0.87	1.19
ss316938059	1	24958384	26044248	0.72	-0.47	-0.20	0.58	0.62	0.24	0.37	-0.31	0.46	-0.01	0.49	1.36	-0.99	1.20
rs13746451	1	24982199	26052352	0.83	-0.48	-0.15	0.52	0.66	0.24	0.40	-0.26	0.43	0.16	0.64	1.38	-0.94	1.15
rs13838282	1	24992278	26079413	0.72	-0.23	0.13	0.45	0.76	0.40	0.52	-0.01	0.58	0.50	0.55	1.30	-0.79	1.32
ss316938121	1	25017670	26114236	0.84	-0.23	0.26	0.42	0.84	0.57	0.66	-0.01	0.81	0.59	0.68	1.36	-0.94	1.46
rs13746477	1	25040089	26128232	0.85	-0.07	0.46	0.46	0.91	0.73	0.76	0.20	0.96	0.62	0.75	1.30	-0.88	1.59
rs10729928	1	25060262	26154482	0.85	-0.04	0.45	0.44	0.92	0.71	0.76	0.22	1.00	0.60	0.81	1.21	-0.83	1.51
rs13838400	1	25086241	26172760	0.73	-0.07	0.54	0.32	0.86	0.74	0.74	0.28	1.03	0.81	0.64	1.20	-1.00	1.60
rs13746500	1	25108086	26181611	0.70	-0.08	0.35	0.27	0.84	0.59	0.66	0.07	0.89	0.67	0.62	1.15	-1.01	1.59
ss316938213	1	25127472	26203973	0.80	0.09	0.40	0.26	0.99	0.61	0.77	0.17	0.82	0.57	0.72	1.21	-1.04	1.55
rs15209793	1	25135469	26237323	0.83	0.15	0.41	0.15	1.04	0.69	0.83	0.12	0.83	0.68	0.72	1.28	-0.99	1.53
ss316938255	1	25169238	26248224	0.69	0.12	0.20	-0.05	0.93	0.48	0.67	-0.01	0.65	0.41	0.62	1.12	-0.84	1.57
ss316938263	1	25188486	26282475	0.90	0.20	0.14	0.20	1.07	0.52	0.78	-0.11	0.57	0.45	0.79	1.35	-0.95	1.71
ss316938279	1	25198883	26310931	0.99	0.06	-0.09	0.10	0.98	0.28	0.62	-0.34	0.40	0.35	0.88	1.41	-1.15	1.77
rs13838617	1	25230318	26328088	1.08	0.01	-0.16	0.08	0.99	0.18	0.58	-0.37	0.30	0.32	0.96	1.51	-1.21	1.76
rs13838625	1	25236662	26352926	1.06	0.15	-0.31	-0.10	1.04	-0.01	0.53	-0.48	0.19	0.09	1.01	1.42	-1.06	1.75
rs13746572	1	25263993	26373883	0.98	-0.02	-0.33	-0.14	0.88	-0.14	0.38	-0.54	0.17	0.16	0.91	1.37	-1.14	1.64
rs13838711	1	25298527	26387502	1.03	-0.11	-0.24	0.03	0.77	-0.19	0.29	-0.40	0.20	0.24	0.98	1.34	-1.05	1.47
rs13838715	1	25305378	26408653	1.10	-0.03	-0.23	0.20	0.86	-0.04	0.39	-0.42	0.20	0.31	1.01	1.43	-1.08	1.59
rs13746604	1	25340278	26438633	1.14	0.03	-0.11	0.45	0.97	0.14	0.54	-0.39	0.32	0.53	1.00	1.55	-1.08	1.66
ss316938419	1	25356661	26454195	1.42	0.20	0.02	0.74	1.20	0.37	0.78	-0.44	0.47	0.84	1.24	1.76	-1.04	1.83
rs13838772	1	25377008	26465038	1.50	0.00	-0.20	0.76	1.02	0.23	0.61	-0.67	0.30	0.65	1.36	1.74	-1.13	1.72
rs14799956	1	25388310	26498498	1.37	0.09	0.01	0.47	1.01	0.27	0.62	-0.52	0.51	0.87	1.20	1.69	-0.95	1.69
rs13838804	1	25409877	26509743	1.39	-0.05	-0.04	0.47	0.93	0.23	0.56	-0.58	0.50	0.78	1.28	1.62	-1.02	1.58
rs13838840	1	25447345	26526380	1.30	0.05	0.02	0.36	0.94	0.23	0.57	-0.47	0.51	0.81	1.21	1.51	-0.98	1.68
rs13838858	1	25462428	26561933	1.22	0.18	0.14	0.25	0.99	0.28	0.62	-0.31	0.59	0.93	1.16	1.43	-0.91	1.78
rs13838880	1	25474915	26589642	1.20	0.43	0.30	0.07	1.13	0.50	0.81	-0.21	0.68	1.20	1.13	1.43	-0.72	1.86
rs13838911	1	25494981	26612603	1.13	0.42	0.40	0.11	1.16	0.59	0.87	-0.19	0.71	1.29	1.05	1.45	-0.79	1.82
rs13838947	1	25524087	26657115	1.00	0.33	0.26	0.03	1.05	0.45	0.74	-0.19	0.57	1.21	0.88	1.43	-0.72	1.65
rs13838975	1	25542267	26684319	1.03	0.37	0.16	0.18	1.04	0.31	0.67	-0.29	0.56	1.02	0.92	1.45	-0.50	1.73
rs13838999	1	25555492	26710131	0.99	0.20	-0.03	0.21	0.91	0.17	0.53	-0.47	0.44	0.75	0.96	1.28	-0.65	1.65
rs13746685	1	25594705	26720913	1.02	0.40	0.15	0.30	1.05	0.34	0.69	-0.25	0.59	0.85	1.01	1.27	-0.47	1.75
ss316938587	1	25614297	26755345	0.94	0.36	0.13	0.39	0.95	0.29	0.60	-0.31	0.53	0.96	0.93	1.23	-0.46	1.69
rs13839043	1	25621076	26760788	0.79	0.14	-0.18	0.50	0.74	0.09	0.39	-0.62	0.25	0.72	0.75	1.16	-0.64	1.56
ss316938617	1	25658871	26798458	0.64	0.27	-0.13	0.50	0.77	0.07	0.41	-0.58	0.28	0.76	0.53	1.14	-0.42	1.54
rs13839090	1	25669954	26819272	0.72	0.39	0.10	0.41	0.82	0.20	0.51	-0.31	0.48	0.87	0.65	1.15	-0.24	1.48
rs15210644	1	25682194	26834213	0.74	0.42	0.14	0.52	0.83	0.19	0.52	-0.30	0.47	1.07	0.67	1.15	-0.23	1.44
ss316938641	1	25747253	26852972	0.66	0.41	0.16	0.55	0.81	0.12	0.48	-0.32	0.54	0.92	0.59	1.21	-0.22	1.43
rs13839139	1	25751284	26876803	0.80	0.38	0.26	0.76	0.84	0.27	0.57	-0.27	0.55	1.00	0.74	1.28	-0.15	1.32
rs13839183	1	25771822	26885642	0.92	0.27	0.37	0.78	0.82	0.33	0.52	-0.12	0.59	1.14	0.90	1.30	-0.35	1.37
rs13839204	1	25811603	26917895	0.89	0.32	0.40	0.63	0.84	0.24	0.48	-0.13	0.61	1.18	0.94	1.18	-0.43	1.23
rs13839223	1	25819616	26936005	0.81	0.43	0.41	0.36	0.82	0.14	0.42	-0.02	0.63	1.03	0.90	1.05	-0.49	1.21
ss316938685	1	25850292	26953531	0.86	0.38	0.22	0.28	0.70	-0.04	0.22	-0.22	0.44	1.02	0.97	1.05	-0.49	1.13
rs13839342	1	25892949	26979119	0.89	0.28	0.18	0.58	0.64	-0.04	0.18	-0.13	0.39	0.81	1.04	1.00	-0.49	0.99
rs13839353	1	25905534	27010562	0.85	0.43	0.14	0.41	0.61	-0.13	0.13	-0.09	0.35	0.76	1.03	0.93	-0.50	0.91
ss316938713	1	25928026	27021802	0.74	0.67	0.20	0.12	0.73	0.06	0.31	-0.01	0.31	0.94	0.92	0.87	-0.42	0.90
rs13839372	1	25947735	27048663	0.57	0.50	0.04	-0.18	0.51	-0.24	0.05	-0.16	0.23	0.68	0.74	0.78	-0.39	0.80
rs14800394	1	25948720	27074141	0.58	0.62	0.16	-0.15	0.61	-0.05	0.19	-0.04	0.38	0.56	0.75	0.78	-0.27	0.87
ss316938759	1	25996053	27079761	0.56	0.67	0.18	-0.06	0.62	0.00	0.25	0.11	0.36	0.35	0.76	0.68	-0.16	0.84
rs13839468	1	26023743	27111068	0.54	0.55	0.11	0.03	0.53	-0.01	0.19	0.13	0.26	0.23	0.79	0.59	-0.23	0.80
ss316938777	1	26044248	27172510	0.31	0.39	-0.03	-0.18	0.32	-0.20	-0.02	0.01	0.11	0.11	0.57	0.39	-0.35	0.67
ss316938787	1	26052352	27184595	0.10	0.45	0.12	-0.44	0.24	-0.18	-0.05	0.12	0.30	0.24	0.42	0.19	-0.26	0.59
rs13839575	1	26079413	27201939	-0.09	0.44	0.10	-0.65	0.16	-0.27	-0.14	0.05	0.39	0.15	0.24	0.04	-0.26	0.58
rs13839630	1	26114236	27226490	-0.21	0.34	0.09	-0.88	0.04	-0.37	-0.25	0.01	0.49	0.08	0.13	-0.07	-0.24	0.39
ss316938897	1	26128232	27247027	-0.31	0.33	-0.10	-0.93	-0.03	-0.63	-0.43	-0.11	0.33	-0.15	-0.01	-0.06	-0.23	0.37
rs13839706	1	26154482	27295738	-0.30	0.40	-0.23	-0.98	0.03	-0.76	-0.46	-0.26	0.22	-0.12	-0.06	0.03	-0.20	0.29
rs14800609	1	26172760	27316410	-0.43	0.39	-0.41	-1.01	-0.03	-0.93	-0.56	-0.39	0.02	-0.26	-0.17	-0.09	-0.19	0.35
rs13839736	1	26181611	27351930	-0.55	0.44	-0.38	-1.20	-0.03	-0.96	-0.58	-0.41	0.17	-0.37	-0.21	-0.32	0.03	0.17
rs14800657	1	26203973	27372787	-0.76	0.42	-0.36	-1.19	-0.12	-0.95	-0.64	-0.39	0.19	-0.37	-0.44	-0.41	-0.01	0.16
rs13746920	1	26237323	27384653	-0.68	0.20	-0.45	-1.04	-0.28	-0.96	-0.74	-0.60	0.25	-0.39	-0.35	-0.39	-0.06	0.23
rs13746923	1	26248224	27414286	-0.72	0.12	-0.25	-1.15	-0.36	-0.97	-0.79	-0.37	0.41	-0.29	-0.32	-0.54	0.03	0.05
rs10731631	1	26282475	27417298	-0.52	-0.10	-0.20	-0.96	-0.45	-0.87	-0.80	-0.36	0.45	-0.23	-0.17	-0.32	-0.16	-0.06
rs13839888	1	26310931	27455963	-0.54	-0.03	-0.05	-1.02	-0.41	-0.79	-0.74	-0.12	0.51	-0.12	-0.17	-0.39	0.03	-0.12
rs13839897	1	26328088	27484023	-0.83	0.10	-0.12	-1.13	-0.42	-0.89	-0.79	-0.12	0.45	-0.32	-0.46	-0.59	0.10	-0.35
rs13839921	1	26352926	27507956	-0.99	0.04	-0.11	-1.30	-0.52	-0.94	-0.87	-0.10	0.45	-0.29	-0.58	-0.77	0.05	-0.38
rs13839960	1	26373883	27528479	-1.27	-0.27	-0.18	-1.42	-0.87	-1.03	-1.13	-0.11	0.34	-0.37	-0.87	-0.95	-0.12	-0.59
rs13746991	1	26387502	27537855	-1.25	-0.25	-0.16	-1.43	-0.85	-1.02	-1.11	-0.12	0.33	-0.26	-0.86	-0.93	-0.12	-0.56
rs13840040	1	26408653	27570133	-1.61	-0.24	-0.41	-1.66	-0.97	-1.32	-1.32	-0.39	0.16	-0.57	-1.19	-1.14	-0.10	-0.58
rs13840096	1	26438633	27592555	-1.87	-0.23	-0.32	-1.59	-1.07	-1.29	-1.35	-0.34	0.29	-0.48	-1.42	-1.33	-0.05	-0.64
ss316939167	1	26454195	27609003	-1.89	-0.14	-0.39	-1.59	-1.06	-1.35	-1.37	-0.34	0.26	-0.69	-1.43	-1.35	0.01	-0.72
rs13840138	1	26465038	27624218	-2.17	-0.16	-0.29	-1.92	-1.18	-1.41	-1.47	-0.12	0.28	-0.71	-1.58	-1.66	0.18	-1.00
rs14800862	1	26498498	27650614	-2.17	0.07	-0.05	-1.78	-0.97	-1.10	-1.17	0.14	0.40	-0.41	-1.62	-1.59	0.38	-0.84
rs13840204	1	26509743	27680090	-1.96	0.09	-0.05	-1.45	-0.89	-0.95	-1.05	0.13	0.41	-0.48	-1.44	-1.42	0.37	-0.78
rs13840237	1	26526380	27718907	-1.86	0.22	0.22	-1.25	-0.75	-0.65	-0.83	0.38	0.61	-0.15	-1.43	-1.21	0.44	-0.66
rs13747106	1	26561933	27736599	-1.81	0.10	0.27	-1.24	-0.82	-0.60	-0.85	0.37	0.68	0.00	-1.42	-1.11	0.41	-0.84
ss316939295	1	26589642	27753100	-1.86	0.13	0.30	-1.31	-0.81	-0.47	-0.78	0.40	0.67	0.12	-1.47	-1.12	0.52	-1.04
rs15212454	1	26612603	27785677	-1.93	0.10	0.18	-1.29	-0.81	-0.58	-0.83	0.37	0.55	-0.12	-1.48	-1.25	0.37	-1.20
ss316939363	1	26657115	27805505	-2.17	0.00	0.02	-1.66	-1.05	-0.84	-1.09	0.36	0.44	-0.32	-1.64	-1.53	0.37	-1.25
ss316939387	1	26684319	27827506	-2.05	0.09	0.04	-1.73	-0.94	-0.84	-1.04	0.31	0.50	-0.26	-1.51	-1.48	0.43	-1.17
rs13840439	1	26710131	27843730	-2.24	0.02	0.13	-1.62	-0.95	-0.74	-0.96	0.49	0.38	-0.02	-1.64	-1.72	0.24	-1.26
ss316939419	1	26720913	27857584	-2.20	0.22	0.06	-1.41	-0.76	-0.72	-0.85	0.43	0.30	-0.05	-1.63	-1.64	0.32	-0.98
ss316939457	1	26755345	27903959	-2.28	0.16	-0.05	-1.34	-0.84	-0.79	-0.92	0.38	0.15	-0.16	-1.69	-1.69	0.33	-1.12
ss316939461	1	26760788	27955510	-2.27	0.19	-0.11	-1.47	-0.81	-0.80	-0.83	0.35	0.05	-0.18	-1.72	-1.64	0.44	-1.22
rs15212991	1	26798458	27971708	-1.88	0.37	0.07	-1.58	-0.52	-0.50	-0.51	0.50	0.20	0.06	-1.36	-1.35	0.61	-1.20
ss316939499	1	26819272	27987313	-1.86	0.14	0.01	-1.59	-0.74	-0.55	-0.67	0.48	0.15	-0.06	-1.22	-1.54	0.43	-1.38
rs13840555	1	26834213	28031052	-2.04	0.09	-0.06	-1.50	-0.83	-0.54	-0.71	0.47	-0.02	0.02	-1.38	-1.65	0.40	-1.29
ss316939539	1	26852972	28091121	-2.07	0.14	0.03	-1.61	-0.84	-0.43	-0.65	0.56	0.07	0.04	-1.51	-1.55	0.51	-1.22
rs13840621	1	26876803	28106752	-2.05	0.01	-0.03	-1.73	-0.97	-0.37	-0.69	0.48	0.00	0.20	-1.43	-1.64	0.34	-1.17
rs13840648	1	26885642	28140951	-1.98	0.01	0.00	-1.63	-0.95	-0.31	-0.64	0.51	0.12	0.29	-1.38	-1.57	0.19	-0.94
ss316939609	1	26917895	28160433	-2.04	0.04	-0.13	-1.69	-0.95	-0.47	-0.72	0.34	-0.02	0.28	-1.44	-1.60	0.18	-0.89
ss316939629	1	26936005	28188508	-2.21	-0.17	-0.35	-1.70	-1.26	-0.64	-0.98	0.18	-0.20	0.10	-1.66	-1.64	0.22	-0.92
rs13840709	1	26953531	28208139	-1.98	-0.37	-0.43	-1.47	-1.33	-0.54	-0.97	0.03	-0.30	0.24	-1.48	-1.42	0.21	-0.93
ss316939679	1	26979119	28217922	-1.95	-0.31	-0.36	-1.49	-1.27	-0.50	-0.91	0.09	-0.08	0.04	-1.48	-1.35	0.40	-1.09
rs13747282	1	27010562	28234361	-2.01	-0.22	-0.42	-1.57	-1.23	-0.52	-0.89	-0.02	-0.17	0.17	-1.52	-1.44	0.53	-1.14
ss316939732	1	27021802	28255219	-2.02	-0.52	-0.59	-1.36	-1.48	-0.57	-1.06	-0.25	-0.35	0.23	-1.53	-1.45	0.48	-1.18
rs13840850	1	27048663	28285467	-1.93	-0.66	-0.45	-1.23	-1.55	-0.69	-1.18	-0.14	-0.19	0.32	-1.45	-1.36	0.59	-1.19
rs15213708	1	27074141	28317134	-2.07	-0.78	-0.52	-1.09	-1.71	-0.69	-1.27	-0.18	-0.35	0.34	-1.58	-1.49	0.45	-1.20
ss316939765	1	27079761	28336899	-2.13	-0.78	-0.49	-1.20	-1.73	-0.75	-1.32	-0.13	-0.34	0.49	-1.58	-1.61	0.35	-1.33
rs13840879	1	27111068	28350492	-2.29	-0.83	-0.46	-1.46	-1.83	-0.82	-1.45	-0.14	-0.31	0.68	-1.75	-1.66	0.19	-1.41
rs15213811	1	27172510	28367719	-2.24	-0.95	-0.55	-1.59	-1.92	-0.94	-1.55	-0.24	-0.46	0.72	-1.75	-1.56	0.14	-1.55
rs13747296	1	27184595	28388595	-2.11	-0.66	-0.29	-1.25	-1.63	-0.61	-1.23	-0.04	-0.15	0.89	-1.68	-1.36	0.27	-1.32
ss316939797	1	27201939	28413375	-1.84	-0.57	-0.28	-1.00	-1.44	-0.52	-1.07	-0.01	-0.13	0.79	-1.41	-1.16	0.27	-1.17
rs13747311	1	27226490	28425243	-1.63	-0.68	-0.52	-0.66	-1.46	-0.54	-1.09	-0.17	-0.42	0.60	-1.18	-1.07	0.13	-1.16
ss316939813	1	27247027	28460357	-1.33	-0.69	-0.51	-0.53	-1.35	-0.42	-0.98	-0.14	-0.54	0.60	-0.89	-0.83	0.17	-1.23
rs13840942	1	27295738	28468572	-1.26	-0.69	-0.30	-0.32	-1.32	-0.17	-0.85	0.04	-0.41	0.89	-0.72	-0.93	0.30	-1.41
rs13840955	1	27316410	28497192	-1.35	-0.67	-0.23	-0.09	-1.33	-0.03	-0.79	0.06	-0.36	0.84	-0.78	-1.01	0.40	-1.32
rs14801567	1	27351930	28523801	-1.12	-0.87	-0.07	-0.18	-1.39	0.07	-0.78	0.16	-0.22	1.02	-0.60	-0.86	0.27	-1.48
rs13840979	1	27372787	28540511	-0.84	-0.80	-0.09	0.13	-1.23	0.17	-0.53	0.17	-0.35	1.09	-0.39	-0.57	0.24	-1.39
rs13840980	1	27384653	28554561	-0.64	-0.62	-0.01	0.40	-1.01	0.36	-0.32	0.26	-0.30	1.18	-0.20	-0.41	0.34	-1.38
rs15214074	1	27414286	28591055	-0.72	-0.60	-0.20	0.35	-1.02	0.21	-0.41	0.21	-0.47	1.02	-0.24	-0.53	0.49	-1.56
rs13840991	1	27417298	28597595	-0.80	-0.49	-0.25	0.27	-0.97	0.15	-0.41	0.18	-0.48	0.94	-0.32	-0.59	0.46	-1.57
rs13840996	1	27455963	28622151	-0.88	-0.37	-0.31	0.34	-0.91	0.14	-0.39	0.09	-0.55	1.01	-0.40	-0.64	0.45	-1.34
rs14801623	1	27484023	28649418	-1.07	-0.31	-0.39	0.26	-0.94	0.04	-0.44	0.02	-0.55	0.80	-0.59	-0.74	0.45	-1.28
rs15214180	1	27507956	28676537	-0.80	-0.44	-0.11	0.37	-0.94	0.29	-0.32	0.26	-0.22	0.93	-0.38	-0.45	0.58	-1.30
rs13841034	1	27528479	28680711	-0.68	-0.29	0.14	0.38	-0.69	0.48	-0.10	0.48	0.07	1.00	-0.25	-0.38	0.58	-1.43
ss316939917	1	27537855	28700661	-0.37	-0.17	0.22	0.52	-0.47	0.58	0.07	0.54	0.18	1.01	-0.01	-0.10	0.69	-1.36
rs13841060	1	27570133	28720728	-0.26	0.04	0.31	0.68	-0.26	0.70	0.25	0.68	0.37	0.80	0.10	-0.02	0.84	-1.20
rs14801707	1	27592555	28752185	0.04	0.07	0.52	0.77	-0.13	0.99	0.46	0.82	0.58	1.06	0.32	0.30	0.81	-1.10
rs15214395	1	27609003	28767483	0.24	0.01	0.56	0.73	-0.09	1.01	0.49	0.86	0.55	1.19	0.48	0.50	0.86	-1.30
rs13841091	1	27624218	28800862	0.22	-0.21	0.54	0.73	-0.27	0.99	0.38	0.83	0.49	1.29	0.49	0.43	0.83	-1.49
rs14801760	1	27650614	28810061	0.40	-0.23	0.42	0.92	-0.21	0.98	0.41	0.69	0.35	1.28	0.59	0.69	0.65	-1.22
rs14801790	1	27680090	28834893	0.53	-0.49	0.27	0.98	-0.34	0.85	0.25	0.53	0.25	1.14	0.69	0.81	0.47	-1.42
rs13841146	1	27718907	28861468	0.53	-0.39	0.33	0.80	-0.19	0.79	0.29	0.60	0.22	1.18	0.70	0.79	0.52	-1.32
ss316940017	1	27736599	28892007	0.29	-0.61	0.09	0.51	-0.45	0.51	0.02	0.39	0.03	0.91	0.52	0.52	0.36	-1.46
ss316940023	1	27753100	28906613	0.18	-0.48	0.07	0.40	-0.40	0.45	0.02	0.45	0.06	0.69	0.48	0.35	0.54	-1.50
rs14801862	1	27785677	28933968	0.18	-0.40	0.02	0.52	-0.35	0.34	0.00	0.39	0.08	0.54	0.48	0.35	0.55	-1.27
rs13841208	1	27805505	28935425	0.25	-0.42	0.12	0.69	-0.36	0.34	-0.03	0.46	0.16	0.69	0.50	0.46	0.73	-1.10
rs14801926	1	27827506	28967412	0.47	-0.22	0.34	0.85	-0.12	0.66	0.26	0.66	0.36	0.89	0.69	0.55	0.90	-1.01
ss316940065	1	27843730	28988446	0.58	-0.34	0.54	0.90	-0.15	0.85	0.33	0.80	0.57	1.02	0.75	0.66	0.78	-1.04
rs13747443	1	27857584	29021451	0.75	-0.29	0.54	0.87	-0.16	0.83	0.32	0.65	0.68	0.93	0.84	0.77	0.84	-1.17
ss316940089	1	27903959	29040677	0.79	-0.31	0.68	0.88	-0.16	0.94	0.38	0.71	0.77	1.21	0.87	0.79	0.78	-1.23
rs13841376	1	27955510	29051062	0.82	-0.31	0.86	0.93	-0.15	1.10	0.46	0.78	1.01	1.44	0.94	0.78	0.79	-1.29
rs14802014	1	27971708	29078216	0.81	-0.33	0.77	0.79	-0.17	0.90	0.29	0.71	0.97	1.24	0.93	0.75	0.67	-1.12
ss316940121	1	27987313	29089472	0.82	-0.25	0.83	0.90	-0.10	0.84	0.29	0.73	1.02	1.18	0.93	0.71	0.56	-1.15
ss316940135	1	28031052	29107671	0.76	-0.14	0.83	0.77	-0.04	0.79	0.29	0.72	0.97	1.22	0.83	0.73	0.60	-0.98
ss316940171	1	28091121	29143618	0.80	-0.20	0.69	0.79	-0.08	0.66	0.19	0.54	0.88	1.10	0.82	0.82	0.52	-0.98
rs13841553	1	28106752	29152044	0.75	-0.23	0.75	0.72	-0.02	0.61	0.20	0.66	0.93	1.09	0.83	0.72	0.48	-0.99
ss316940208	1	28140951	29179042	0.79	-0.29	0.88	0.68	-0.04	0.57	0.17	0.81	1.02	1.14	0.87	0.75	0.58	-1.26
rs13841608	1	28160433	29191373	0.74	-0.16	0.86	0.63	0.06	0.58	0.22	0.81	1.00	1.02	0.80	0.75	0.65	-1.41
rs14802274	1	28188508	29223194	0.75	-0.22	0.79	0.63	0.02	0.53	0.17	0.74	0.99	0.89	0.80	0.78	0.70	-1.61
rs13841633	1	28208139	29265752	0.89	-0.29	0.72	0.74	0.04	0.52	0.18	0.67	0.89	0.92	0.96	0.83	0.66	-1.67
rs13841646	1	28217922	29278769	0.82	-0.14	0.82	0.78	0.17	0.54	0.26	0.78	0.97	0.96	0.93	0.73	0.75	-1.55
ss316940259	1	28234361	29317892	0.68	-0.24	0.80	0.80	0.04	0.54	0.19	0.83	0.84	1.03	0.83	0.55	0.58	-1.45
rs15215403	1	28255219	29336889	0.83	-0.30	0.84	0.70	0.07	0.48	0.18	0.89	0.82	1.09	0.96	0.62	0.39	-1.26
ss316940292	1	28285467	29352870	0.87	-0.17	0.76	0.57	0.19	0.37	0.20	0.88	0.76	0.88	1.04	0.59	0.39	-1.00
rs13841714	1	28317134	29380647	0.82	-0.18	0.64	0.53	0.16	0.25	0.13	0.88	0.62	0.58	1.02	0.49	0.37	-1.00
ss316940310	1	28336899	29396305	0.95	-0.18	0.64	0.43	0.22	0.21	0.14	0.91	0.61	0.55	1.17	0.53	0.37	-1.00
ss316940320	1	28350492	29429475	0.84	-0.30	0.48	0.59	0.09	0.12	0.03	0.73	0.49	0.50	1.02	0.53	0.43	-1.03
rs13747574	1	28367719	29452514	0.93	-0.34	0.38	0.77	0.14	0.14	0.13	0.69	0.43	0.31	1.13	0.59	0.58	-1.10
rs13841750	1	28388595	29472598	0.99	-0.21	0.50	0.71	0.27	0.21	0.23	0.83	0.55	0.22	1.10	0.58	0.74	-1.11
rs13841779	1	28413375	29488168	1.12	-0.22	0.56	0.64	0.32	0.21	0.30	0.80	0.54	0.14	1.18	0.66	0.72	-1.12
ss316940362	1	28425243	29504667	0.90	-0.53	0.32	0.45	0.00	-0.05	-0.01	0.60	0.28	0.00	0.96	0.47	0.56	-1.33
rs10731669	1	28460357	29537323	0.99	-0.35	0.56	0.32	0.17	0.05	0.14	0.76	0.43	0.23	0.93	0.51	0.73	-1.31
rs14802541	1	28468572	29556436	0.87	-0.43	0.34	0.47	0.06	-0.13	0.00	0.54	0.31	0.07	0.84	0.35	0.56	-1.20
rs13747634	1	28497192	29569757	0.81	-0.53	0.14	0.33	-0.04	-0.36	-0.15	0.35	0.11	-0.09	0.77	0.30	0.43	-1.17
rs13747646	1	28523801	29585524	0.90	-0.55	-0.02	0.20	-0.01	-0.42	-0.16	0.24	-0.02	-0.09	0.83	0.30	0.26	-1.36
rs15216023	1	28540511	29615542	0.79	-0.55	-0.25	0.18	-0.06	-0.62	-0.28	0.04	-0.25	-0.24	0.76	0.20	0.20	-1.28
rs14802624	1	28554561	29644297	0.67	-0.53	-0.18	0.15	-0.10	-0.59	-0.39	0.09	-0.13	-0.26	0.62	0.14	0.20	-1.14
ss316940513	1	28591055	29656017	0.81	-0.55	0.01	0.11	-0.06	-0.48	-0.31	0.17	0.10	-0.02	0.71	0.28	0.04	-0.88
ss316940519	1	28597595	29686075	0.65	-0.66	0.14	0.00	-0.20	-0.42	-0.37	0.32	0.25	-0.01	0.51	0.21	-0.11	-0.86
ss316940541	1	28622151	29802467	0.74	-0.70	0.02	0.31	-0.19	-0.38	-0.34	0.21	0.10	-0.01	0.55	0.37	-0.23	-0.66
ss316940565	1	28649418	29827642	0.78	-0.78	0.20	0.21	-0.19	-0.16	-0.24	0.35	0.32	0.12	0.64	0.31	-0.22	-0.82
ss316940587	1	28676537	29831809	0.91	-1.05	0.38	0.31	-0.25	0.04	-0.16	0.40	0.48	0.32	0.81	0.36	-0.42	-0.95
rs13842029	1	28680711	29869574	0.83	-1.08	0.35	0.45	-0.31	0.07	-0.18	0.26	0.45	0.41	0.75	0.25	-0.63	-0.74
rs13842050	1	28700661	29876647	0.81	-1.30	0.14	0.43	-0.55	-0.12	-0.40	0.02	0.27	0.37	0.74	0.21	-0.64	-0.72
rs13747734	1	28720728	29914113	0.54	-1.36	0.22	0.30	-0.72	-0.10	-0.49	0.04	0.33	0.55	0.53	-0.10	-0.67	-0.76
rs13747739	1	28752185	29924920	0.47	-1.67	0.04	0.25	-0.97	-0.26	-0.71	-0.19	0.15	0.50	0.46	-0.14	-0.86	-1.01
rs13747755	1	28767483	29943305	0.35	-1.86	-0.18	0.15	-1.16	-0.61	-0.99	-0.34	-0.07	0.23	0.44	-0.44	-1.03	-1.11
rs13842165	1	28800862	29967751	0.27	-1.74	-0.02	-0.08	-1.12	-0.56	-0.93	-0.27	0.10	0.08	0.44	-0.64	-0.93	-1.09
rs13842177	1	28810061	30002124	0.08	-1.59	-0.02	-0.29	-1.10	-0.63	-0.96	-0.25	0.12	0.02	0.23	-0.74	-0.74	-1.09
rs13842200	1	28834893	30022732	-0.17	-1.67	0.00	-0.56	-1.27	-0.72	-1.10	-0.24	0.16	-0.04	0.07	-1.11	-0.68	-1.31
rs13842237	1	28861468	30030667	-0.34	-1.36	0.13	-0.63	-1.12	-0.64	-0.98	-0.08	0.37	-0.13	-0.04	-1.31	-0.61	-1.26
rs13747819	1	28892007	30063168	-0.32	-1.34	0.03	-0.38	-1.13	-0.61	-0.97	-0.12	0.36	-0.30	0.00	-1.35	-0.77	-1.36
rs13842324	1	28906613	30080590	-0.07	-1.09	0.09	-0.08	-0.85	-0.40	-0.72	-0.06	0.32	-0.07	0.24	-1.17	-0.77	-1.15
rs13842364	1	28933968	30090128	-0.12	-1.26	-0.05	-0.15	-0.98	-0.53	-0.86	-0.24	0.16	-0.03	0.16	-1.11	-0.99	-1.16
rs13747833	1	28935425	30125070	-0.15	-1.33	-0.20	-0.08	-1.04	-0.58	-0.92	-0.36	-0.04	-0.11	0.15	-1.16	-1.22	-1.27
rs13842417	1	28967412	30150100	-0.12	-1.33	-0.05	-0.07	-1.06	-0.46	-0.86	-0.33	0.03	-0.05	0.17	-1.21	-1.43	-1.36
rs13842446	1	28988446	30152519	-0.20	-1.39	-0.23	-0.07	-1.13	-0.72	-1.03	-0.53	-0.13	-0.19	0.11	-1.22	-1.67	-1.48
rs15217124	1	29021451	30174276	-0.34	-1.15	-0.46	0.07	-0.96	-0.85	-0.99	-0.67	-0.35	-0.44	0.05	-1.36	-1.57	-1.43
rs14803132	1	29040677	30211744	-0.70	-1.48	-0.64	-0.20	-1.35	-1.10	-1.36	-0.76	-0.52	-0.56	-0.20	-1.67	-1.66	-1.47
rs13747869	1	29051062	30223977	-0.76	-1.60	-0.69	-0.14	-1.46	-1.12	-1.43	-0.77	-0.49	-0.75	-0.30	-1.63	-1.54	-1.66
rs13842514	1	29078216	30248159	-0.82	-1.58	-0.70	-0.39	-1.47	-1.23	-1.48	-0.74	-0.62	-0.71	-0.38	-1.60	-1.61	-1.52
rs13842524	1	29089472	30277841	-0.73	-1.54	-0.43	-0.17	-1.40	-0.90	-1.29	-0.63	-0.51	-0.58	-0.32	-1.49	-1.41	-1.69
ss316940896	1	29107671	30297203	-0.72	-1.64	-0.41	-0.11	-1.47	-0.86	-1.32	-0.68	-0.42	-0.53	-0.34	-1.51	-1.25	-1.65
rs15217350	1	29143618	30315475	-0.57	-1.53	-0.13	-0.03	-1.34	-0.56	-1.10	-0.54	-0.17	-0.24	-0.15	-1.44	-1.10	-1.78
ss316940921	1	29152044	30340210	-0.51	-1.41	0.04	-0.11	-1.18	-0.51	-0.99	-0.42	0.06	-0.08	-0.03	-1.55	-1.07	-2.04
rs13842600	1	29179042	30349698	-0.58	-1.55	-0.15	0.08	-1.43	-0.63	-1.21	-0.67	-0.05	-0.27	-0.11	-1.56	-1.04	-2.31
rs13842605	1	29191373	30367630	-0.67	-1.41	-0.39	0.23	-1.27	-0.70	-1.12	-0.82	-0.24	-0.62	-0.19	-1.62	-0.99	-2.26
rs13842619	1	29223194	30395366	-0.77	-1.67	-0.69	0.15	-1.55	-1.02	-1.42	-1.13	-0.51	-0.81	-0.30	-1.70	-1.09	-2.29
ss316940945	1	29265752	30405764	-0.67	-1.40	-0.59	0.15	-1.30	-0.84	-1.19	-0.92	-0.50	-0.76	-0.25	-1.54	-1.07	-2.17
rs15217520	1	29278769	30433727	-0.60	-1.19	-0.36	0.03	-1.13	-0.57	-0.96	-0.70	-0.39	-0.58	-0.22	-1.39	-0.83	-2.15
rs14803412	1	29317892	30461828	-0.67	-1.31	-0.52	-0.12	-1.32	-0.76	-1.16	-0.84	-0.49	-0.84	-0.30	-1.43	-0.93	-2.23
rs13842717	1	29336889	30484159	-0.44	-1.15	-0.46	-0.05	-1.11	-0.60	-0.92	-0.86	-0.40	-0.71	-0.15	-1.17	-0.73	-2.21
ss316940991	1	29352870	30533032	-0.57	-1.08	-0.54	-0.15	-1.11	-0.70	-0.98	-1.06	-0.41	-0.69	-0.28	-1.18	-0.52	-2.38
rs13842748	1	29380647	30547326	-0.63	-1.10	-0.46	-0.14	-1.15	-0.63	-0.97	-0.99	-0.29	-0.63	-0.42	-1.08	-0.51	-2.44
rs13842758	1	29396305	30566829	-0.48	-1.11	-0.29	-0.19	-1.11	-0.45	-0.86	-0.99	-0.17	-0.43	-0.42	-1.06	-0.50	-2.50
rs14803481	1	29429475	30577223	-0.37	-1.01	-0.16	0.06	-0.99	-0.25	-0.69	-0.92	-0.06	-0.15	-0.35	-0.89	-0.42	-2.41
rs14803492	1	29452514	30603248	-0.23	-0.97	-0.24	-0.05	-0.91	-0.26	-0.65	-0.91	-0.15	-0.35	-0.30	-0.73	-0.50	-2.21
rs14803524	1	29472598	30656438	-0.41	-1.11	-0.38	-0.12	-1.13	-0.42	-0.92	-1.10	-0.29	-0.41	-0.54	-0.77	-0.71	-2.18
ss316941039	1	29488168	30683132	-0.69	-1.12	-0.49	-0.26	-1.25	-0.56	-1.07	-1.27	-0.35	-0.40	-0.71	-0.94	-0.69	-2.23
ss316941043	1	29504667	30715897	-0.63	-1.09	-0.73	-0.33	-1.19	-0.63	-1.10	-1.45	-0.46	-0.45	-0.67	-1.03	-0.75	-2.42
rs13842850	1	29537323	30745129	-0.50	-1.07	-0.54	-0.35	-1.13	-0.50	-1.00	-1.39	-0.26	-0.48	-0.49	-1.03	-0.69	-2.45
rs13842853	1	29556436	30756653	-0.62	-1.13	-0.51	-0.31	-1.24	-0.47	-1.05	-1.34	-0.19	-0.41	-0.47	-1.06	-0.82	-2.33
rs13747995	1	29569757	30784845	-0.69	-1.12	-0.57	-0.40	-1.25	-0.54	-1.09	-1.33	-0.25	-0.56	-0.62	-0.96	-0.83	-2.30
rs13842875	1	29585524	30816762	-0.64	-1.12	-0.46	-0.52	-1.23	-0.51	-1.06	-1.26	-0.09	-0.51	-0.63	-0.81	-0.78	-2.38
rs13748004	1	29615542	30841316	-0.76	-1.15	-0.46	-0.58	-1.31	-0.65	-1.16	-1.22	-0.06	-0.64	-0.70	-0.81	-0.57	-2.28
rs15217930	1	29644297	30873808	-0.63	-0.90	-0.25	-0.43	-1.02	-0.39	-0.86	-1.05	0.20	-0.52	-0.68	-0.54	-0.41	-2.10
rs13748032	1	29656017	30875693	-0.54	-0.93	-0.28	-0.47	-1.01	-0.43	-0.87	-1.12	0.23	-0.57	-0.54	-0.55	-0.43	-2.28
rs15217989	1	29686075	30907918	-0.74	-1.09	-0.57	-0.47	-1.21	-0.65	-1.09	-1.28	-0.07	-0.96	-0.73	-0.64	-0.39	-2.57
rs13748065	1	29802467	30958205	-0.46	-0.76	-0.64	-0.51	-0.84	-0.48	-0.80	-1.38	-0.29	-0.71	-0.58	-0.51	-0.35	-2.55
rs14803794	1	29827642	30981679	-0.41	-0.84	-0.46	-0.83	-0.88	-0.42	-0.79	-1.32	-0.10	-0.56	-0.59	-0.68	-0.21	-2.79
rs14803801	1	29831809	31002194	-0.41	-0.80	-0.44	-0.90	-0.88	-0.55	-0.86	-1.18	-0.14	-0.70	-0.67	-0.79	-0.06	-2.94
rs14803847	1	29869574	31004788	-0.59	-0.85	-0.61	-1.05	-1.05	-0.74	-1.08	-1.35	-0.16	-0.88	-0.94	-0.80	-0.04	-3.07
rs13843022	1	29876647	31039325	-0.68	-0.93	-0.81	-1.06	-1.15	-0.89	-1.21	-1.40	-0.43	-1.09	-1.08	-0.82	-0.05	-3.23
rs15218283	1	29914113	31044791	-0.55	-0.71	-0.57	-0.84	-0.92	-0.57	-0.93	-1.13	-0.24	-0.84	-0.99	-0.62	0.13	-3.18
rs13843057	1	29924920	31095042	-0.31	-0.51	-0.64	-0.71	-0.67	-0.47	-0.74	-1.20	-0.36	-0.82	-0.86	-0.30	0.05	-3.05
rs13843077	1	29943305	31118403	-0.39	-0.49	-0.61	-0.97	-0.69	-0.54	-0.79	-1.18	-0.40	-0.65	-0.88	-0.46	0.09	-3.07
ss316941197	1	29967751	31129827	-0.42	-0.37	-0.41	-0.99	-0.62	-0.40	-0.67	-0.98	-0.23	-0.48	-0.91	-0.48	0.23	-3.06
rs14803948	1	30002124	31157508	-0.38	-0.28	-0.42	-0.78	-0.53	-0.34	-0.59	-0.85	-0.26	-0.31	-0.94	-0.36	0.18	-2.77
rs13748118	1	30022732	31185782	-0.32	-0.29	-0.22	-0.63	-0.51	-0.15	-0.49	-0.64	-0.15	-0.02	-0.86	-0.35	0.14	-2.74
ss316941209	1	30030667	31203266	-0.13	-0.18	-0.10	-0.41	-0.35	0.11	-0.27	-0.54	-0.03	0.10	-0.73	-0.08	0.27	-2.81
ss316941235	1	30063168	31233815	-0.16	-0.17	-0.16	-0.39	-0.35	0.11	-0.27	-0.67	-0.14	0.25	-0.82	-0.02	0.35	-2.62
rs13843155	1	30080590	31266431	-0.23	-0.29	-0.12	-0.66	-0.52	0.04	-0.40	-0.68	-0.15	0.47	-0.95	0.04	0.39	-2.58
ss316941247	1	30090128	31297564	-0.44	-0.50	-0.15	-0.69	-0.76	-0.04	-0.56	-0.70	-0.15	0.39	-1.22	-0.10	0.41	-2.81
rs13843202	1	30125070	31300797	-0.23	-0.21	0.12	-0.46	-0.47	0.24	-0.26	-0.50	0.15	0.60	-0.98	-0.14	0.54	-2.67
ss316941275	1	30150100	31321329	-0.23	-0.23	0.29	-0.66	-0.47	0.26	-0.26	-0.33	0.35	0.71	-1.03	-0.09	0.63	-2.55
rs13843242	1	30152519	31360335	-0.54	-0.47	0.02	-0.75	-0.79	0.03	-0.56	-0.45	0.21	0.38	-1.29	-0.35	0.63	-2.72
rs13843276	1	30174276	31371130	-0.43	-0.47	0.18	-0.74	-0.72	0.26	-0.41	-0.30	0.38	0.51	-1.23	-0.30	0.69	-2.62
rs15218804	1	30211744	31385229	-0.37	-0.46	0.29	-0.74	-0.70	0.34	-0.36	-0.19	0.48	0.63	-1.15	-0.30	0.73	-2.52
rs15218822	1	30223977	31405039	-0.04	-0.21	0.36	-0.38	-0.38	0.52	-0.10	-0.10	0.53	0.68	-0.89	-0.04	0.89	-2.30
rs13748170	1	30248159	31442306	0.05	-0.14	0.42	-0.41	-0.25	0.57	0.00	-0.05	0.52	0.85	-0.77	-0.12	0.83	-2.04
rs14804149	1	30277841	31462954	0.28	-0.03	0.42	-0.17	-0.06	0.65	0.15	-0.03	0.62	0.74	-0.54	0.10	0.81	-1.97
rs13843398	1	30297203	31507742	0.29	0.02	0.41	-0.36	-0.02	0.56	0.13	0.10	0.63	0.82	-0.54	0.12	0.80	-1.84
ss316941364	1	30315475	31548950	0.18	-0.02	0.35	-0.47	-0.01	0.57	0.17	0.13	0.59	0.78	-0.62	0.13	0.80	-1.96
rs13843435	1	30340210	31550587	0.24	-0.14	0.36	-0.43	-0.06	0.55	0.13	0.15	0.58	0.62	-0.52	0.17	0.79	-2.06
rs13843441	1	30349698	31589183	0.17	-0.25	0.20	-0.57	-0.22	0.39	-0.03	0.00	0.44	0.50	-0.65	0.17	0.91	-2.09
rs13748217	1	30367630	31594012	0.32	-0.16	0.35	-0.54	-0.08	0.51	0.10	0.07	0.55	0.61	-0.50	0.31	0.90	-1.87
rs13843527	1	30395366	31629468	0.35	-0.16	0.38	-0.47	-0.09	0.51	0.07	0.10	0.58	0.68	-0.49	0.36	0.89	-1.71
ss316941462	1	30405764	31654011	0.41	0.04	0.56	-0.46	0.09	0.64	0.23	0.14	0.73	0.92	-0.40	0.38	1.00	-1.58
rs13843550	1	30433727	31659191	0.41	0.00	0.62	-0.36	0.06	0.63	0.25	0.03	0.87	0.90	-0.43	0.33	1.12	-1.55
ss316941484	1	30461828	31694495	0.23	-0.01	0.54	-0.30	-0.03	0.46	0.13	-0.12	0.89	0.96	-0.60	0.14	1.01	-1.36
ss316941489	1	30484159	31704881	0.23	-0.01	0.49	-0.21	-0.03	0.54	0.17	-0.16	0.83	0.95	-0.59	0.11	0.96	-1.27
rs13843661	1	30533032	31734440	0.15	-0.06	0.54	-0.15	-0.09	0.51	0.07	-0.12	0.79	0.98	-0.64	0.06	0.86	-1.20
rs13843688	1	30547326	31752616	0.30	-0.01	0.49	0.10	0.00	0.57	0.23	-0.08	0.78	0.76	-0.49	0.18	0.83	-1.06
ss316941541	1	30566829	31766337	0.22	-0.10	0.54	0.10	-0.10	0.60	0.20	-0.09	0.90	0.74	-0.51	0.02	0.87	-1.29
rs13748311	1	30577223	31787884	0.04	-0.12	0.43	0.24	-0.19	0.51	0.10	-0.24	0.96	0.65	-0.53	-0.07	0.82	-1.25
rs13843754	1	30603248	31835579	0.13	0.08	0.52	0.10	0.01	0.52	0.21	-0.11	1.06	0.60	-0.47	0.02	0.93	-1.09
rs13843793	1	30656438	31864765	0.14	0.01	0.71	0.00	-0.03	0.62	0.23	0.03	1.22	0.76	-0.33	-0.17	1.00	-1.34
rs14804537	1	30683132	31885947	0.29	0.23	0.93	-0.05	0.19	0.78	0.44	0.29	1.38	0.87	-0.18	-0.05	1.14	-1.23
rs13748357	1	30715897	31894204	0.37	0.27	1.08	0.01	0.25	0.92	0.53	0.45	1.55	0.87	-0.07	0.00	1.15	-1.18
ss316941644	1	30745129	31907025	0.26	0.07	1.17	0.12	0.06	0.92	0.42	0.66	1.53	0.90	-0.07	0.02	1.10	-1.09
rs13843918	1	30756653	31942814	0.39	0.27	1.14	0.23	0.25	0.94	0.54	0.65	1.47	1.17	-0.07	0.23	1.11	-0.83
rs13843977	1	30784845	31956190	0.41	0.38	1.08	0.23	0.35	0.99	0.62	0.58	1.41	1.14	-0.04	0.24	1.20	-0.84
rs13844015	1	30816762	31990482	0.37	0.48	1.10	0.24	0.40	1.01	0.65	0.59	1.43	1.19	0.00	0.06	1.20	-0.73
rs13844050	1	30841316	32010189	0.29	0.64	1.09	0.29	0.49	1.02	0.71	0.63	1.42	1.08	-0.04	-0.08	1.23	-0.51
rs13844092	1	30873808	32028162	0.35	0.61	1.14	0.38	0.53	1.16	0.79	0.66	1.38	1.26	0.05	-0.10	1.18	-0.47
rs13844100	1	30875693	32054641	0.36	0.56	1.06	0.36	0.46	1.10	0.72	0.58	1.28	1.24	0.02	-0.16	1.16	-0.50
rs13844118	1	30907918	32075363	0.44	0.59	1.15	0.39	0.51	1.18	0.78	0.69	1.28	1.32	0.10	-0.20	1.19	-0.40
rs13844143	1	30958205	32084069	0.51	0.80	1.40	0.36	0.70	1.38	0.98	0.84	1.49	1.56	0.23	-0.23	1.30	-0.25
rs15220683	1	30981679	32099096	0.55	0.73	1.51	0.56	0.65	1.40	0.97	0.97	1.67	1.45	0.36	-0.09	1.26	-0.13
rs14804918	1	31002194	32120486	0.38	0.76	1.28	0.71	0.62	1.23	0.87	0.84	1.46	1.23	0.28	-0.12	1.22	0.00
rs13844219	1	31004788	32157376	0.32	0.89	1.33	0.77	0.68	1.29	0.94	0.79	1.50	1.29	0.28	-0.06	1.25	0.13
ss316941878	1	31039325	32160890	0.51	1.08	1.45	0.90	0.92	1.45	1.15	0.94	1.54	1.48	0.49	0.03	1.34	0.35
rs13844265	1	31044791	32192178	0.50	1.18	1.60	0.76	0.99	1.51	1.21	1.10	1.75	1.46	0.54	-0.08	1.39	0.46
ss316941936	1	31095042	32216650	0.44	1.09	1.62	0.51	0.90	1.43	1.12	1.04	1.75	1.38	0.49	-0.16	1.42	0.34
rs14804987	1	31118403	32224532	0.29	0.88	1.65	0.36	0.69	1.32	0.95	1.05	1.88	1.27	0.45	-0.42	1.43	0.23
rs13844451	1	31129827	32268974	0.19	0.87	1.61	0.56	0.64	1.35	0.94	1.04	1.87	1.13	0.28	-0.36	1.41	0.22
ss316941998	1	31157508	32307932	0.27	0.94	1.70	0.72	0.73	1.52	1.07	1.06	1.95	1.28	0.28	-0.14	1.44	0.25
ss316942010	1	31185782	32348348	0.02	0.70	1.47	0.54	0.45	1.28	0.80	0.84	1.78	1.02	0.03	-0.35	1.33	0.02
rs13844496	1	31203266	32368424	0.13	0.81	1.32	0.56	0.58	1.17	0.81	0.64	1.70	0.83	0.07	-0.15	1.27	0.16
rs15221287	1	31233815	32385227	-0.05	0.73	1.18	0.43	0.45	0.93	0.63	0.57	1.60	0.53	-0.06	-0.39	1.22	0.16
ss316942056	1	31266431	32415459	0.09	0.69	1.22	0.36	0.49	0.91	0.67	0.57	1.59	0.60	0.04	-0.32	1.18	0.00
rs13748593	1	31297564	32433602	0.02	0.67	1.12	0.51	0.46	0.95	0.67	0.51	1.52	0.34	0.01	-0.47	1.17	-0.03
ss316942086	1	31300797	32471716	0.33	0.90	1.16	0.47	0.74	1.05	0.91	0.44	1.55	0.50	0.28	-0.23	1.23	0.01
rs13748610	1	31321329	32476425	0.14	0.83	1.15	0.45	0.62	1.03	0.83	0.47	1.52	0.33	0.14	-0.31	1.27	-0.05
rs13748630	1	31360335	32514286	0.24	0.86	1.10	0.61	0.68	1.05	0.88	0.34	1.39	0.36	0.19	-0.25	1.24	-0.11
ss316942134	1	31371130	32521047	0.51	1.09	1.14	0.55	0.97	1.15	1.08	0.29	1.41	0.60	0.40	-0.04	1.25	-0.03
ss316942142	1	31385229	32546662	0.43	0.94	1.01	0.57	0.80	0.96	0.91	0.13	1.25	0.56	0.26	0.06	1.26	-0.24
rs13844728	1	31405039	32568778	0.45	0.76	1.02	0.53	0.64	0.94	0.81	0.05	1.20	0.51	0.19	0.17	1.18	-0.36
rs13844786	1	31442306	32584444	0.44	0.76	1.01	0.45	0.64	0.96	0.82	0.00	1.14	0.64	0.18	0.20	1.11	-0.29
rs13844826	1	31462954	32610144	0.47	0.79	1.09	0.41	0.64	1.00	0.87	0.06	1.19	0.47	0.20	0.31	1.14	-0.49
ss316942249	1	31507742	32647233	0.39	0.78	1.03	0.38	0.62	0.94	0.85	-0.15	1.04	0.42	0.17	0.14	1.16	-0.44
rs15222117	1	31548950	32669245	0.26	0.77	0.86	0.51	0.68	0.94	0.88	-0.31	0.97	0.28	0.11	-0.08	1.13	-0.54
ss316942292	1	31550587	32677086	0.27	0.78	0.90	0.36	0.62	0.83	0.76	-0.24	1.01	0.23	0.16	-0.16	1.14	-0.49
rs13844947	1	31589183	32695160	0.17	0.68	0.81	0.20	0.51	0.70	0.65	-0.32	0.95	0.37	-0.04	-0.06	1.02	-0.51
ss316942324	1	31594012	32724751	0.01	0.63	1.01	0.43	0.40	0.94	0.69	-0.16	1.12	0.29	-0.17	-0.26	0.94	-0.50
rs13844959	1	31629468	32747017	0.00	0.72	0.99	0.30	0.49	0.99	0.77	-0.03	1.04	0.29	-0.16	-0.28	0.99	-0.56
ss316942377	1	31654011	32772553	-0.07	0.65	1.06	0.26	0.35	1.07	0.74	0.08	1.08	0.33	-0.22	-0.34	0.93	-0.62
rs13748804	1	31659191	32795893	0.06	0.66	1.11	0.25	0.41	1.10	0.79	0.17	1.09	0.31	-0.19	-0.38	0.99	-0.65
ss316942412	1	31694495	32838713	-0.01	0.63	1.14	0.21	0.35	1.15	0.74	0.35	0.95	0.24	-0.20	-0.44	0.95	-0.78
ss316942438	1	31704881	32854971	0.18	0.71	1.26	0.31	0.48	1.27	0.91	0.53	0.97	0.06	-0.01	-0.32	1.02	-0.89
rs15222544	1	31734440	32880577	0.30	0.86	1.42	0.41	0.64	1.36	1.04	0.59	1.11	0.20	0.05	-0.20	1.15	-0.80
rs13845084	1	31752616	32886152	0.31	0.88	1.41	0.38	0.66	1.35	1.04	0.55	1.06	0.06	0.04	-0.15	1.11	-0.74
ss316942474	1	31766337	32920271	0.29	0.88	1.54	0.37	0.66	1.45	1.07	0.59	1.15	0.18	-0.05	-0.20	1.13	-0.86
rs13748847	1	31787884	32949802	0.41	0.92	1.64	0.33	0.74	1.57	1.17	0.68	1.10	0.23	0.09	-0.10	1.15	-0.82
ss316942538	1	31835579	32952702	0.50	1.07	1.64	0.36	0.90	1.58	1.26	0.66	0.99	0.40	0.09	0.12	1.15	-0.72
ss316942570	1	31864765	32978692	0.47	1.02	1.65	0.47	0.84	1.69	1.28	0.60	0.96	0.39	0.09	0.10	1.15	-0.83
ss316942606	1	31885947	33009710	0.37	1.06	1.52	0.67	0.84	1.61	1.24	0.43	0.84	0.41	-0.03	0.13	1.11	-0.68
rs13845186	1	31894204	33014479	0.24	0.96	1.40	0.64	0.70	1.51	1.12	0.22	0.68	0.52	-0.09	-0.09	1.07	-0.74
rs13748891	1	31907025	33046507	0.33	1.03	1.25	0.84	0.79	1.50	1.17	0.03	0.45	0.56	-0.03	0.01	1.07	-0.59
ss316942648	1	31942814	33077532	0.32	1.12	1.20	0.86	0.86	1.47	1.19	-0.03	0.40	0.59	0.00	-0.06	1.19	-0.58
ss316942664	1	31956190	33091180	0.18	1.00	1.09	0.72	0.71	1.35	1.05	-0.02	0.30	0.31	-0.06	-0.19	1.20	-0.78
rs14805886	1	31990482	33110811	0.24	1.02	1.05	0.76	0.76	1.31	1.05	-0.05	0.22	0.32	-0.02	-0.10	1.19	-0.76
rs15223475	1	32010189	33139074	0.43	1.06	1.18	0.65	0.86	1.37	1.14	0.14	0.35	0.40	0.18	0.05	1.28	-0.72
rs13845369	1	32028162	33141830	0.46	1.00	1.11	0.80	0.82	1.37	1.11	0.06	0.20	0.43	0.20	0.10	1.30	-0.87
rs15223568	1	32054641	33173183	0.40	0.93	1.17	0.90	0.71	1.37	1.06	0.12	0.34	0.45	0.12	0.08	1.29	-0.99
ss316942712	1	32075363	33199784	0.37	0.88	1.28	0.78	0.66	1.37	1.02	0.30	0.45	0.28	0.11	0.13	1.36	-1.24
ss316942716	1	32084069	33209494	0.33	0.81	1.27	0.69	0.58	1.37	0.98	0.32	0.36	0.25	0.03	0.23	1.38	-1.37
ss316942726	1	32099096	33245729	0.28	0.77	1.29	0.56	0.53	1.31	0.93	0.37	0.26	0.17	-0.06	0.24	1.36	-1.34
rs13845400	1	32120486	33246542	0.12	0.63	1.12	0.49	0.36	1.11	0.73	0.14	0.00	0.26	-0.20	0.08	1.38	-1.42
rs13845425	1	32157376	33277025	0.24	0.66	1.23	0.58	0.43	1.22	0.83	0.22	0.11	0.48	-0.07	0.19	1.45	-1.56
ss316942762	1	32160890	33310791	0.32	0.69	1.17	0.69	0.49	1.24	0.86	0.18	-0.03	0.40	0.00	0.28	1.45	-1.43
ss316942792	1	32192178	33328556	0.32	0.75	1.15	0.67	0.51	1.19	0.85	0.12	-0.10	0.34	0.02	0.23	1.48	-1.43
rs15223929	1	32216650	33352084	0.48	0.78	1.21	0.78	0.60	1.27	0.94	0.08	-0.10	0.66	0.18	0.38	1.56	-1.59
ss316942805	1	32224532	33356800	0.53	0.80	1.20	0.80	0.63	1.28	0.96	0.10	-0.10	0.72	0.16	0.50	1.49	-1.38
rs13845516	1	32268974	33389895	0.69	0.97	1.31	0.86	0.82	1.38	1.12	0.27	-0.12	0.76	0.28	0.74	1.54	-1.12
rs16707111	1	32307932	33408803	0.89	1.16	1.45	0.67	1.03	1.57	1.33	0.42	-0.01	1.01	0.46	0.87	1.63	-0.86
rs15224288	1	32348348	33441842	0.95	1.20	1.43	0.53	1.09	1.47	1.30	0.45	-0.02	0.83	0.51	0.92	1.60	-0.63
rs15224359	1	32368424	33475212	1.12	1.35	1.60	0.59	1.27	1.61	1.47	0.67	0.22	0.87	0.67	1.11	1.67	-0.43
ss316942904	1	32385227	33495686	1.20	1.36	1.77	0.51	1.30	1.77	1.56	0.88	0.37	0.97	0.78	1.08	1.74	-0.38
ss316942920	1	32415459	33524781	1.31	1.43	1.86	0.59	1.40	1.86	1.66	0.90	0.40	1.23	0.88	1.19	1.73	-0.19
ss316942932	1	32433602	33558707	1.29	1.38	1.82	0.70	1.33	1.87	1.60	0.86	0.36	1.29	0.93	1.16	1.75	-0.08
rs13845732	1	32471716	33581774	1.33	1.49	1.90	0.71	1.43	1.87	1.65	0.94	0.43	1.33	0.95	1.24	1.82	0.03
ss316942962	1	32476425	33604427	1.22	1.40	1.87	0.69	1.32	1.78	1.52	0.92	0.41	1.31	0.86	1.21	1.76	0.23
rs13845781	1	32514286	33618301	1.37	1.39	1.88	0.80	1.36	1.82	1.60	0.94	0.35	1.55	0.99	1.27	1.76	0.24
rs14806414	1	32521047	33653539	1.18	1.22	1.80	0.76	1.16	1.74	1.46	0.95	0.31	1.40	0.86	1.12	1.74	0.07
rs13845817	1	32546662	33669462	1.10	1.18	1.94	0.79	1.17	1.83	1.50	1.13	0.46	1.46	0.79	1.14	1.78	0.22
ss316943030	1	32568778	33691792	1.04	1.22	1.89	0.76	1.17	1.79	1.47	1.08	0.44	1.36	0.76	1.08	1.74	0.37
rs13845840	1	32584444	33719563	1.08	1.33	1.93	0.82	1.27	1.84	1.58	1.16	0.56	1.39	0.79	1.04	1.82	0.44
rs13749240	1	32610144	33770847	0.98	1.22	1.86	0.80	1.14	1.73	1.46	1.12	0.53	1.21	0.70	1.04	1.76	0.36
rs14806554	1	32647233	33807251	0.93	1.17	1.83	0.75	1.08	1.69	1.37	1.16	0.48	1.34	0.68	0.96	1.76	0.43
rs15225136	1	32669245	33830746	0.74	0.93	1.68	0.47	0.78	1.48	1.09	1.09	0.38	1.20	0.45	0.89	1.66	0.20
ss316943094	1	32677086	33849095	0.88	0.97	1.73	0.55	0.76	1.49	1.08	1.08	0.44	1.36	0.58	1.02	1.66	0.39
ss316943106	1	32695160	33873833	0.93	1.05	1.70	0.61	0.87	1.47	1.14	1.09	0.35	1.23	0.62	1.08	1.61	0.52
rs10722194	1	32724751	33892403	1.05	1.23	1.73	0.69	1.05	1.52	1.31	1.22	0.38	1.01	0.77	1.05	1.69	0.73
ss316943155	1	32747017	33916647	1.24	1.38	1.72	0.55	1.26	1.49	1.41	1.18	0.40	1.07	0.99	1.16	1.69	0.87
rs13749335	1	32772553	33939467	1.10	1.22	1.68	0.57	1.07	1.37	1.23	1.12	0.31	1.13	0.91	0.96	1.62	0.82
ss316943189	1	32795893	33961491	1.16	1.24	1.62	0.53	1.10	1.28	1.21	0.92	0.30	1.25	0.94	1.00	1.56	0.92
rs13846121	1	32838713	33974489	0.91	1.05	1.43	0.41	0.86	1.08	0.98	0.79	0.10	1.06	0.79	0.89	1.42	0.83
rs13846130	1	32854971	34003589	0.92	1.10	1.40	0.21	0.96	1.05	1.01	0.67	0.24	1.19	0.84	0.85	1.37	0.97
ss316943232	1	32880577	34022514	0.89	1.05	1.26	0.28	0.90	0.96	0.90	0.48	0.29	1.20	0.72	0.89	1.30	1.08
ss316943237	1	32886152	34050209	0.91	1.01	1.28	0.25	0.89	0.98	0.90	0.50	0.25	1.29	0.79	0.91	1.24	1.05
rs15225584	1	32920271	34071200	0.98	1.04	1.32	0.30	0.94	1.03	0.98	0.53	0.34	1.33	0.86	0.94	1.31	1.05
rs13749377	1	32949802	34075800	0.93	1.01	1.36	0.25	0.88	1.03	0.90	0.49	0.39	1.33	0.82	0.99	1.22	1.16
rs15225667	1	32952702	34095641	1.05	1.11	1.38	0.46	1.01	1.07	1.01	0.47	0.42	1.40	0.90	1.16	1.23	1.31
rs13846242	1	32978692	34134487	1.10	1.01	1.47	0.54	0.95	1.17	1.02	0.55	0.52	1.28	0.94	1.14	1.18	1.38
ss316943305	1	33009710	34149740	1.06	0.94	1.36	0.65	0.88	1.04	0.92	0.41	0.42	1.36	0.83	1.19	1.04	1.47
ss316943314	1	33014479	34161951	1.12	0.93	1.50	0.61	0.89	1.13	0.98	0.49	0.59	1.23	0.85	1.32	0.98	1.52
rs15225889	1	33046507	34186432	1.20	0.89	1.56	0.64	0.90	1.19	1.00	0.55	0.67	1.16	0.86	1.48	0.88	1.56
rs13846313	1	33077532	34229989	1.02	0.70	1.49	0.53	0.68	1.04	0.81	0.49	0.63	0.95	0.68	1.33	0.70	1.49
ss316943350	1	33091180	34237533	1.09	0.67	1.55	0.35	0.70	1.03	0.81	0.35	0.76	1.04	0.68	1.47	0.63	1.53
ss316943360	1	33110811	34277204	1.16	0.78	1.68	0.65	0.80	1.26	0.98	0.46	0.93	1.18	0.72	1.55	0.70	1.59
rs13749440	1	33139074	34318647	1.03	0.53	1.57	0.62	0.55	1.09	0.76	0.37	0.89	0.89	0.56	1.50	0.59	1.46
rs14806855	1	33141830	34339436	0.92	0.34	1.48	0.65	0.36	1.03	0.62	0.16	0.84	0.90	0.36	1.51	0.49	1.30
rs13846466	1	33173183	34359788	0.85	0.19	1.42	0.59	0.22	0.96	0.51	0.09	0.82	0.76	0.26	1.52	0.37	1.23
rs13846489	1	33199784	34379597	0.85	0.14	1.35	0.54	0.19	0.88	0.45	0.08	0.74	0.57	0.22	1.57	0.32	1.22
rs13749461	1	33209494	34402862	0.72	0.11	1.24	0.60	0.11	0.81	0.38	0.01	0.61	0.57	0.16	1.41	0.19	1.30
rs14806951	1	33245729	34416708	0.74	0.23	1.24	0.45	0.19	0.76	0.41	0.00	0.70	0.69	0.20	1.39	0.12	1.37
ss316943446	1	33246542	34471752	0.77	0.24	1.16	0.65	0.22	0.75	0.41	-0.06	0.77	0.63	0.23	1.42	0.16	1.35
ss316943456	1	33277025	34494596	0.69	0.41	1.25	0.76	0.31	0.86	0.52	0.09	0.97	0.42	0.15	1.35	0.34	1.41
rs15226289	1	33310791	34513287	0.48	0.38	1.16	0.58	0.20	0.71	0.38	0.08	0.86	0.20	-0.09	1.23	0.30	1.45
ss316943475	1	33328556	34551034	0.20	0.12	0.98	0.31	-0.12	0.45	0.08	-0.03	0.79	0.03	-0.37	1.02	0.15	1.26
rs15226336	1	33352084	34567588	0.14	-0.07	0.90	0.22	-0.29	0.36	-0.06	-0.09	0.77	-0.02	-0.51	1.09	0.00	1.20
rs13846654	1	33356800	34595925	0.22	-0.04	0.89	0.10	-0.22	0.36	0.01	-0.10	0.74	-0.13	-0.45	1.11	-0.08	1.35
rs13846669	1	33389895	34602267	0.18	-0.02	0.77	0.29	-0.22	0.30	-0.02	-0.19	0.66	-0.18	-0.46	1.04	-0.10	1.39
rs13846676	1	33408803	34637107	0.08	-0.19	0.61	0.32	-0.39	0.18	-0.16	-0.31	0.49	-0.19	-0.57	0.97	-0.15	1.22
ss316943501	1	33441842	34649056	0.03	-0.34	0.52	0.46	-0.53	-0.02	-0.33	-0.33	0.40	-0.42	-0.57	0.93	-0.26	1.13
rs13846729	1	33475212	34667869	0.06	-0.40	0.57	0.65	-0.55	0.11	-0.27	-0.34	0.42	-0.26	-0.48	0.89	-0.25	1.05
ss316943528	1	33495686	34703709	0.01	-0.47	0.52	0.65	-0.63	0.08	-0.32	-0.52	0.37	-0.05	-0.52	0.85	-0.31	1.02
rs13846760	1	33524781	34737167	-0.03	-0.56	0.40	0.80	-0.70	-0.02	-0.41	-0.63	0.36	-0.21	-0.54	0.85	-0.37	0.97
ss316943553	1	33558707	34754635	0.09	-0.53	0.31	0.89	-0.62	0.00	-0.37	-0.70	0.28	-0.28	-0.47	0.94	-0.31	0.95
ss316943568	1	33581774	34781273	-0.03	-0.65	0.31	0.69	-0.76	-0.09	-0.49	-0.68	0.35	-0.38	-0.62	0.89	-0.46	0.93
ss316943583	1	33604427	34803684	-0.09	-0.81	0.35	0.51	-0.91	-0.12	-0.59	-0.68	0.41	-0.33	-0.62	0.76	-0.53	0.78
rs13846854	1	33618301	34805875	0.06	-0.67	0.54	0.61	-0.74	0.10	-0.37	-0.42	0.51	-0.46	-0.47	0.87	-0.30	0.73
rs13846887	1	33653539	34847014	0.12	-0.71	0.47	0.55	-0.75	0.07	-0.37	-0.60	0.53	-0.47	-0.45	1.02	-0.34	0.72
rs13846896	1	33669462	34864886	0.33	-0.41	0.48	0.63	-0.43	0.13	-0.16	-0.66	0.53	-0.37	-0.25	1.21	-0.27	0.81
rs13846915	1	33691792	34869245	0.28	-0.37	0.46	0.67	-0.51	0.06	-0.24	-0.70	0.56	-0.35	-0.26	1.11	-0.16	0.83
rs13846932	1	33719563	34896094	0.45	-0.27	0.69	0.75	-0.35	0.28	-0.04	-0.44	0.79	-0.30	-0.04	1.15	0.03	0.76
rs13846958	1	33770847	34930400	0.25	-0.34	0.58	0.61	-0.49	0.11	-0.22	-0.55	0.69	-0.33	-0.17	1.06	-0.04	0.74
ss316943625	1	33807251	34944257	0.27	-0.38	0.60	0.63	-0.51	0.14	-0.22	-0.52	0.71	-0.30	-0.11	1.02	0.03	0.61
rs15226951	1	33830746	34961868	0.27	-0.35	0.59	0.60	-0.47	0.24	-0.15	-0.58	0.76	-0.26	-0.15	1.08	-0.05	0.70
rs15226971	1	33849095	34973995	0.43	-0.33	0.60	0.82	-0.39	0.33	-0.06	-0.58	0.76	-0.23	0.02	1.20	-0.05	0.72
rs13749637	1	33873833	35018980	0.39	-0.61	0.54	0.64	-0.61	0.20	-0.24	-0.62	0.80	-0.51	-0.08	1.24	-0.21	0.52
rs15227054	1	33892403	35077656	0.37	-0.75	0.54	0.71	-0.76	0.23	-0.31	-0.68	0.82	-0.33	-0.15	1.27	-0.35	0.56
rs13749655	1	33916647	35106404	0.07	-0.78	0.38	0.61	-0.91	0.07	-0.53	-0.85	0.71	-0.39	-0.40	1.04	-0.32	0.37
rs14807412	1	33939467	35126830	0.06	-1.01	0.35	0.61	-1.11	0.10	-0.62	-0.74	0.70	-0.36	-0.46	1.10	-0.35	0.22
rs14807438	1	33961491	35139978	0.17	-0.95	0.33	0.69	-1.01	0.15	-0.54	-0.65	0.74	-0.64	-0.44	1.28	-0.27	0.23
rs15227108	1	33974489	35160287	0.13	-0.93	0.34	0.69	-1.02	0.16	-0.54	-0.60	0.72	-0.64	-0.47	1.26	-0.06	0.03
rs14807451	1	34003589	35189315	0.22	-0.78	0.59	0.86	-0.87	0.50	-0.29	-0.43	0.96	-0.41	-0.37	1.33	0.13	-0.05
rs14807453	1	34022514	35195645	0.05	-0.98	0.63	0.84	-1.16	0.46	-0.46	-0.34	0.90	-0.53	-0.57	1.23	0.13	-0.23
rs13847091	1	34050209	35235140	0.11	-1.08	0.76	0.71	-1.20	0.51	-0.46	-0.10	0.99	-0.50	-0.43	1.24	0.11	-0.36
rs13847122	1	34071200	35253189	0.09	-1.11	0.67	0.64	-1.24	0.38	-0.56	-0.10	0.89	-0.49	-0.43	1.22	0.20	-0.48
rs13847135	1	34075800	35258791	0.08	-1.18	0.67	0.57	-1.27	0.35	-0.62	-0.09	0.93	-0.35	-0.44	1.20	0.24	-0.64
rs13847144	1	34095641	35279098	0.11	-1.33	0.46	0.58	-1.32	0.17	-0.73	-0.19	0.73	-0.34	-0.32	1.11	0.16	-0.79
rs14807522	1	34134487	35313275	0.01	-1.30	0.40	0.60	-1.24	0.17	-0.72	-0.16	0.74	-0.20	-0.46	1.09	0.22	-0.95
rs13847184	1	34149740	35330907	-0.07	-1.22	0.42	0.64	-1.21	0.21	-0.67	-0.05	0.76	0.00	-0.47	1.03	0.33	-0.98
rs13847199	1	34161951	35353242	-0.14	-1.11	0.58	0.44	-1.16	0.30	-0.59	0.18	0.89	-0.03	-0.40	0.82	0.47	-1.02
rs13847238	1	34186432	35353311	-0.17	-1.11	0.33	0.38	-1.18	0.09	-0.70	0.13	0.65	-0.15	-0.38	0.72	0.46	-0.99
rs15227449	1	34229989	35369735	-0.20	-1.00	0.36	0.37	-1.12	0.21	-0.61	0.29	0.67	-0.13	-0.34	0.62	0.61	-1.15
rs13847277	1	34237533	35403945	0.05	-0.72	0.61	0.53	-0.80	0.46	-0.31	0.54	0.89	0.06	-0.13	0.85	0.77	-1.00
rs13749724	1	34277204	35434096	0.00	-0.74	0.63	0.71	-0.74	0.56	-0.22	0.72	0.87	0.10	-0.15	0.78	0.74	-0.98
rs14807627	1	34318647	35447425	0.11	-0.63	0.58	0.68	-0.61	0.52	-0.15	0.64	0.81	0.14	-0.02	0.82	0.73	-0.87
rs15227538	1	34339436	35472674	0.22	-0.41	0.81	0.67	-0.35	0.72	0.13	0.81	1.02	0.37	0.07	0.91	0.86	-0.79
rs14807648	1	34359788	35495451	0.37	-0.21	0.81	0.73	-0.14	0.83	0.29	0.83	0.98	0.42	0.27	0.95	0.96	-0.60
rs14807658	1	34379597	35524935	0.43	-0.04	0.89	0.82	0.01	0.93	0.42	0.88	1.10	0.48	0.34	0.96	1.05	-0.44
rs15227647	1	34402862	35535717	0.38	0.00	0.91	0.80	0.02	0.94	0.43	0.96	1.08	0.47	0.39	0.78	1.13	-0.50
ss316943754	1	34416708	35566088	0.58	0.09	0.81	0.84	0.17	0.88	0.48	0.83	0.99	0.41	0.55	0.97	1.14	-0.37
ss316943796	1	34471752	35573399	0.60	-0.16	0.63	1.11	0.00	0.81	0.35	0.62	0.81	0.32	0.60	0.95	1.05	-0.46
rs13847466	1	34494596	35595840	0.72	-0.11	0.58	1.08	0.09	0.81	0.41	0.56	0.74	0.38	0.68	0.96	0.94	-0.50
ss316943800	1	34513287	35619633	0.93	-0.21	0.44	0.93	0.11	0.64	0.34	0.41	0.51	0.44	0.84	1.17	0.80	-0.46
rs15227869	1	34551034	35640696	1.06	-0.39	0.46	1.01	0.05	0.69	0.33	0.38	0.51	0.59	0.94	1.31	0.67	-0.56
rs13847518	1	34567588	35664958	1.20	-0.37	0.40	1.04	0.13	0.66	0.36	0.31	0.45	0.57	1.04	1.45	0.64	-0.48
rs14807749	1	34595925	35685875	1.23	-0.30	0.43	1.04	0.24	0.68	0.43	0.27	0.45	0.69	1.15	1.35	0.61	-0.42
rs14807757	1	34602267	35718583	1.10	-0.27	0.38	1.05	0.19	0.71	0.38	0.24	0.39	0.78	1.09	1.21	0.67	-0.45
rs15228031	1	34637107	35722257	1.18	-0.35	0.37	1.13	0.17	0.74	0.39	0.30	0.31	0.75	1.15	1.26	0.70	-0.63
ss316943836	1	34649056	35760100	1.14	-0.33	0.29	1.12	0.17	0.67	0.35	0.18	0.29	0.65	1.17	1.13	0.71	-0.62
ss316943838	1	34667869	35771380	1.02	-0.26	0.33	1.09	0.17	0.69	0.35	0.19	0.38	0.68	1.09	0.98	0.75	-0.55
rs13847611	1	34703709	35791966	1.04	-0.21	0.20	1.14	0.21	0.61	0.38	0.14	0.22	0.66	1.04	0.93	0.77	-0.50
rs13847633	1	34737167	35801948	1.02	-0.06	0.30	1.14	0.30	0.69	0.47	0.27	0.29	0.68	1.04	0.87	0.86	-0.57
rs15228330	1	34754635	35825031	1.00	-0.08	0.34	1.12	0.27	0.70	0.46	0.32	0.26	0.79	1.04	0.83	0.85	-0.60
ss316943902	1	34781273	35864285	1.02	-0.15	0.38	1.05	0.22	0.66	0.42	0.29	0.38	0.85	1.02	0.83	0.76	-0.58
rs14807992	1	34803684	35868724	0.95	-0.01	0.35	1.09	0.28	0.65	0.45	0.27	0.40	0.72	0.98	0.74	0.88	-0.51
ss316943917	1	34805875	35886965	1.07	0.14	0.26	1.28	0.47	0.70	0.60	0.12	0.40	0.71	1.09	0.86	0.89	-0.35
rs14808070	1	34847014	35920556	1.06	0.02	0.13	1.22	0.40	0.56	0.48	-0.08	0.46	0.76	1.06	0.84	0.75	-0.33
rs13847756	1	34864886	35934198	0.89	0.05	0.04	1.09	0.34	0.38	0.30	-0.13	0.35	0.65	0.91	0.73	0.70	-0.22
ss316943944	1	34869245	35972082	0.84	0.00	0.14	1.10	0.27	0.45	0.40	0.01	0.48	0.60	0.92	0.60	0.70	-0.13
rs10728163	1	34896094	35987901	0.86	-0.08	0.08	1.12	0.34	0.46	0.45	0.00	0.48	0.39	0.92	0.65	0.53	-0.20
ss316943978	1	34930400	36012099	0.79	0.00	0.08	1.12	0.35	0.45	0.51	-0.03	0.45	0.59	0.87	0.57	0.53	-0.09
rs13847862	1	34944257	36022737	0.79	0.14	0.22	1.20	0.45	0.64	0.65	0.14	0.48	0.66	0.93	0.48	0.58	0.00
rs13847878	1	34961868	36055925	0.64	0.16	0.42	1.03	0.40	0.72	0.65	0.38	0.65	0.78	0.84	0.27	0.59	0.02
rs13847890	1	34973995	36076523	0.64	0.09	0.43	1.04	0.35	0.72	0.62	0.46	0.64	0.70	0.86	0.23	0.65	-0.14
rs13847963	1	35018980	36080363	0.64	0.27	0.68	1.08	0.48	0.96	0.81	0.72	0.91	0.80	0.92	0.11	0.80	-0.01
rs13848006	1	35077656	36118975	0.50	0.37	0.85	1.04	0.49	1.09	0.87	0.90	0.97	1.00	0.83	-0.08	0.90	0.02
rs15229048	1	35106404	36139641	0.35	0.41	0.82	1.10	0.46	1.09	0.85	0.92	0.95	0.87	0.75	-0.33	1.06	-0.18
ss316944113	1	35126830	36142146	0.49	0.45	0.83	1.27	0.54	1.21	1.05	0.87	0.91	1.08	0.86	-0.16	1.04	-0.14
rs13848126	1	35139978	36181539	0.23	0.37	0.67	1.15	0.38	0.97	0.85	0.70	0.83	0.89	0.64	-0.41	0.96	-0.17
ss316944126	1	35160287	36191064	0.08	0.34	0.77	0.99	0.30	0.95	0.80	0.71	0.96	0.98	0.57	-0.66	0.96	-0.22
ss316944166	1	35189315	36245175	0.01	0.23	0.71	0.82	0.19	0.84	0.69	0.67	0.91	0.86	0.58	-0.89	0.86	-0.26
ss316944168	1	35195645	36263199	0.20	0.23	0.59	0.86	0.27	0.71	0.78	0.63	0.79	0.87	0.72	-0.77	0.86	-0.19
ss316944198	1	35235140	36271011	0.41	0.33	0.36	1.10	0.42	0.60	0.81	0.43	0.63	0.83	0.83	-0.53	0.75	-0.02
ss316944224	1	35253189	36295413	0.38	0.40	0.18	1.02	0.47	0.44	0.76	0.27	0.38	0.78	0.80	-0.49	0.81	0.05
rs15229524	1	35258791	36307926	0.39	0.46	0.13	1.05	0.52	0.49	0.82	0.16	0.44	0.74	0.76	-0.48	0.81	0.15
rs13887441	1	35279098	36348081	0.34	0.52	0.05	1.02	0.58	0.42	0.83	0.20	0.38	0.59	0.72	-0.55	0.71	0.26
ss316944271	1	35313275	36363681	0.37	0.65	0.10	0.96	0.64	0.43	0.87	0.28	0.42	0.60	0.68	-0.48	0.70	0.37
rs13848330	1	35330907	36370272	0.47	0.63	-0.11	0.97	0.58	0.25	0.75	0.15	0.20	0.37	0.79	-0.44	0.59	0.50
rs15229706	1	35353242	36392744	0.53	0.63	-0.11	0.77	0.60	0.21	0.79	0.13	0.25	0.35	0.85	-0.39	0.56	0.54
rs15229707	1	35353311	36426983	0.59	0.68	-0.19	0.85	0.66	0.22	0.83	0.11	0.16	0.28	0.92	-0.39	0.52	0.53
ss316944344	1	35369735	36443410	0.58	0.75	-0.11	0.92	0.71	0.33	0.89	0.16	0.25	0.38	0.98	-0.55	0.60	0.54
ss316944374	1	35403945	36473512	0.64	0.79	-0.11	0.92	0.76	0.33	0.92	0.05	0.26	0.41	1.04	-0.51	0.57	0.56
rs13750177	1	35434096	36491471	0.67	0.69	-0.37	0.84	0.70	0.11	0.79	-0.21	0.00	0.28	1.06	-0.48	0.39	0.55
rs13848474	1	35447425	36498694	0.72	0.71	-0.59	0.80	0.66	-0.08	0.68	-0.45	-0.18	0.13	1.10	-0.41	0.36	0.54
ss316944463	1	35472674	36532257	0.69	0.60	-0.51	0.75	0.60	-0.08	0.62	-0.38	-0.05	0.08	1.04	-0.39	0.26	0.54
rs13848519	1	35495451	36549666	0.73	0.64	-0.64	0.74	0.62	-0.09	0.60	-0.54	-0.14	0.08	1.07	-0.44	0.19	0.64
ss316944510	1	35524935	36568374	0.58	0.52	-0.68	0.59	0.47	-0.28	0.44	-0.53	-0.17	-0.05	0.92	-0.53	0.07	0.57
rs13848569	1	35535717	36611766	0.62	0.61	-0.62	0.49	0.60	-0.28	0.52	-0.50	-0.20	0.20	0.91	-0.41	0.09	0.51
rs13848617	1	35566088	36641924	0.64	0.67	-0.54	0.26	0.66	-0.32	0.53	-0.47	-0.12	0.30	0.81	-0.18	0.10	0.49
rs13848624	1	35573399	36653555	0.54	0.72	-0.46	0.25	0.66	-0.18	0.67	-0.42	-0.05	0.43	0.70	-0.21	0.12	0.33
ss316944600	1	35595840	36671391	0.56	0.86	-0.41	0.04	0.78	-0.06	0.84	-0.42	-0.02	0.52	0.67	-0.21	0.24	0.32
rs13848717	1	35619633	36697515	0.51	0.69	-0.53	-0.03	0.63	-0.22	0.69	-0.48	-0.14	0.38	0.68	-0.33	0.19	0.33
ss316944675	1	35640696	36724607	0.27	0.65	-0.52	0.11	0.51	-0.16	0.65	-0.46	-0.11	0.34	0.48	-0.59	0.18	0.28
rs15230506	1	35664958	36747797	0.24	0.67	-0.51	0.22	0.51	-0.10	0.67	-0.41	-0.07	0.23	0.49	-0.67	0.19	0.28
ss316944722	1	35685875	36772089	0.31	0.90	-0.18	0.33	0.72	0.18	0.90	-0.12	0.22	0.56	0.52	-0.56	0.36	0.42
rs13848780	1	35718583	36792281	0.34	0.84	-0.27	0.45	0.66	0.16	0.85	-0.19	0.15	0.47	0.52	-0.46	0.35	0.40
rs13750292	1	35722257	36804157	0.42	0.76	-0.27	0.59	0.69	0.09	0.90	-0.10	0.16	0.31	0.52	-0.25	0.34	0.28
rs13848840	1	35760100	36818967	0.41	0.90	-0.13	0.51	0.79	0.21	1.00	-0.06	0.26	0.34	0.44	-0.36	0.42	0.44
rs13848872	1	35771380	36853033	0.43	0.97	-0.15	0.54	0.85	0.21	1.03	-0.07	0.24	0.34	0.40	-0.23	0.38	0.61
rs15230808	1	35791966	36871141	0.64	0.93	-0.07	0.55	0.89	0.28	1.08	-0.07	0.22	0.39	0.49	-0.04	0.41	0.51
ss316944809	1	35801948	36880480	0.46	0.78	-0.07	0.53	0.71	0.27	0.93	-0.17	0.34	0.38	0.43	-0.19	0.24	0.43
ss316944816	1	35825031	36947274	0.56	0.64	-0.04	0.65	0.65	0.33	0.92	-0.11	0.32	0.37	0.51	-0.07	0.13	0.49
ss316944864	1	35864285	36961059	0.58	0.73	0.06	0.56	0.72	0.36	0.98	-0.06	0.47	0.39	0.56	-0.10	0.20	0.48
rs14809151	1	35868724	36974554	0.45	0.68	0.08	0.48	0.64	0.35	0.92	0.00	0.48	0.37	0.56	-0.27	0.23	0.35
ss316944895	1	35886965	37000949	0.63	0.60	0.12	0.59	0.64	0.42	0.96	-0.04	0.45	0.62	0.75	-0.25	0.21	0.22
ss316944916	1	35920556	37051050	0.59	0.60	0.04	0.45	0.60	0.42	0.98	-0.03	0.28	0.65	0.66	-0.17	0.11	0.03
ss316944932	1	35934198	37061930	0.45	0.52	-0.05	0.34	0.48	0.32	0.87	-0.03	0.17	0.47	0.58	-0.36	0.10	-0.10
rs13849163	1	35972082	37076159	0.58	0.52	-0.03	0.43	0.53	0.37	0.92	-0.01	0.21	0.45	0.75	-0.34	0.12	-0.10
rs13849177	1	35987901	37105921	0.53	0.48	0.05	0.33	0.61	0.46	0.91	0.09	0.21	0.60	0.63	-0.27	0.13	-0.08
ss316944984	1	36012099	37132052	0.53	0.48	0.04	0.20	0.61	0.50	0.92	0.00	0.22	0.68	0.60	-0.23	0.28	-0.11
ss316944990	1	36022737	37156296	0.37	0.44	-0.11	0.20	0.52	0.43	0.79	-0.08	0.13	0.39	0.44	-0.34	0.29	-0.17
rs13750411	1	36055925	37165919	0.47	0.38	-0.34	0.15	0.52	0.21	0.69	-0.33	0.06	0.24	0.45	-0.06	0.21	-0.10
ss316945036	1	36076523	37189704	0.58	0.56	-0.34	0.33	0.70	0.27	0.83	-0.34	0.14	0.14	0.46	0.21	0.31	0.11
ss316945040	1	36080363	37222916	0.64	0.46	-0.54	0.43	0.66	0.07	0.72	-0.58	0.01	-0.02	0.44	0.26	0.18	0.09
rs15231516	1	36118975	37274470	0.72	0.30	-0.70	0.42	0.58	-0.09	0.60	-0.86	-0.20	0.17	0.49	0.38	0.06	-0.05
ss316945112	1	36139641	37283815	0.87	0.48	-0.71	0.67	0.76	-0.02	0.76	-0.85	-0.28	0.20	0.56	0.58	0.04	0.02
rs13849345	1	36142146	37305405	1.02	0.49	-0.64	0.71	0.87	0.09	0.86	-0.98	-0.20	0.45	0.69	0.78	-0.04	0.18
rs15231577	1	36181539	37336711	1.03	0.51	-0.49	0.71	0.88	0.14	0.87	-0.93	0.04	0.56	0.67	0.82	0.00	0.26
ss316945140	1	36191064	37381471	1.19	0.77	-0.35	0.84	1.13	0.29	1.08	-0.82	0.10	0.80	0.81	1.00	0.13	0.39
rs14809453	1	36245175	37400163	1.25	0.76	-0.59	0.83	1.14	0.11	1.02	-1.08	-0.15	0.76	0.88	1.05	0.01	0.49
rs13849470	1	36263199	37420562	1.25	0.75	-0.64	0.97	1.13	0.13	1.02	-1.14	-0.20	0.70	0.87	1.07	-0.08	0.58
rs15231705	1	36271011	37429667	1.18	0.72	-0.79	0.92	1.08	0.00	0.84	-1.26	-0.34	0.54	0.84	1.03	-0.27	0.72
rs13849513	1	36295413	37453758	1.18	0.80	-0.49	0.88	1.15	0.17	0.95	-0.95	-0.08	0.67	0.87	1.03	-0.05	0.73
rs13849544	1	36307926	37472376	1.19	0.91	-0.34	0.99	1.22	0.42	1.11	-0.94	0.08	0.80	0.80	0.91	-0.04	0.71
rs13849591	1	36348081	37510876	0.92	0.64	-0.42	0.78	0.91	0.21	0.84	-0.91	-0.05	0.64	0.56	0.66	-0.25	0.51
rs13849611	1	36363681	37535884	0.93	0.68	-0.35	0.81	0.89	0.33	0.88	-0.84	-0.09	0.74	0.53	0.74	-0.15	0.39
rs15231873	1	36370272	37578506	0.85	0.65	-0.27	0.76	0.85	0.37	0.87	-0.83	0.07	0.79	0.52	0.65	-0.07	0.37
rs13849672	1	36392744	37595899	0.71	0.49	-0.05	0.53	0.68	0.44	0.81	-0.63	0.31	0.94	0.46	0.40	-0.05	0.19
rs13849721	1	36426983	37611116	0.45	0.28	-0.34	0.45	0.43	0.16	0.49	-0.87	0.03	0.64	0.18	0.21	-0.18	-0.02
rs15232086	1	36443410	37622981	0.39	0.25	-0.42	0.41	0.40	-0.01	0.39	-1.09	0.00	0.69	0.02	0.33	-0.19	0.02
rs13849763	1	36473512	37657009	0.40	0.12	-0.40	0.38	0.30	-0.02	0.34	-1.03	0.03	0.65	-0.01	0.39	-0.28	-0.10
rs13849802	1	36491471	37672493	0.36	-0.05	-0.64	0.38	0.17	-0.30	0.15	-1.19	-0.19	0.50	-0.02	0.31	-0.35	-0.11
rs13849808	1	36498694	37725244	0.40	-0.05	-0.51	0.39	0.19	-0.12	0.23	-1.10	-0.06	0.63	0.04	0.32	-0.31	-0.06
rs13849839	1	36532257	37756892	0.39	-0.03	-0.53	0.35	0.19	-0.16	0.23	-1.08	-0.07	0.53	0.09	0.21	-0.10	-0.19
rs13849851	1	36549666	37799016	0.37	0.00	-0.59	0.42	0.22	-0.14	0.25	-1.15	-0.17	0.58	0.09	0.15	-0.01	-0.25
rs13849877	1	36568374	37823355	0.25	-0.21	-0.50	0.32	0.00	-0.24	0.09	-1.07	-0.18	0.41	0.08	0.03	-0.12	-0.31
rs13849944	1	36611766	37836474	0.39	-0.12	-0.39	0.61	0.12	-0.04	0.24	-0.88	-0.08	0.40	0.24	0.12	0.05	-0.38
rs13750741	1	36641924	37859305	0.37	-0.23	-0.21	0.69	0.08	0.13	0.29	-0.67	0.11	0.42	0.28	0.02	-0.01	-0.27
ss316945509	1	36653555	37871821	0.49	-0.36	-0.35	0.95	0.06	0.14	0.29	-0.84	0.02	0.30	0.40	0.00	-0.13	-0.21
rs13849993	1	36671391	37898931	0.56	-0.44	-0.25	0.97	0.03	0.15	0.18	-0.79	0.17	0.37	0.52	-0.02	-0.24	-0.03
ss316945562	1	36697515	37917355	0.51	-0.50	-0.05	1.08	-0.04	0.17	0.10	-0.55	0.35	0.28	0.49	-0.01	-0.29	0.08
rs15232929	1	36724607	37940483	0.54	-0.36	0.00	1.04	0.09	0.32	0.29	-0.45	0.37	0.30	0.46	0.02	-0.22	0.18
rs13850069	1	36747797	37969096	0.67	-0.41	0.00	0.96	0.11	0.28	0.29	-0.47	0.36	0.32	0.60	0.14	-0.24	0.13
rs13850089	1	36772089	37988840	0.79	-0.19	0.02	0.90	0.33	0.35	0.44	-0.50	0.40	0.38	0.71	0.25	-0.21	0.33
rs13750825	1	36792281	38004425	0.79	-0.32	0.02	0.95	0.24	0.36	0.41	-0.51	0.35	0.25	0.76	0.16	-0.23	0.25
rs13850115	1	36804157	38025985	0.58	-0.44	-0.03	0.67	0.05	0.22	0.23	-0.48	0.28	0.17	0.55	0.02	-0.23	0.06
rs13850130	1	36818967	38036096	0.53	-0.37	-0.06	0.67	0.01	0.21	0.14	-0.60	0.29	0.21	0.52	-0.07	-0.27	0.21
ss316945698	1	36853033	38060340	0.41	-0.60	-0.27	0.64	-0.19	0.00	-0.07	-0.75	0.16	0.11	0.48	-0.01	-0.45	0.05
ss316945704	1	36871141	38090108	0.51	-0.43	-0.10	0.63	-0.04	0.11	0.07	-0.57	0.19	0.44	0.59	0.05	-0.27	0.11
ss316945712	1	36880480	38125185	0.51	-0.41	-0.18	0.56	-0.03	0.02	0.03	-0.56	0.16	0.39	0.60	0.10	-0.34	0.21
rs15233398	1	36947274	38141350	0.64	-0.19	-0.08	0.34	0.22	0.07	0.20	-0.50	0.17	0.42	0.63	0.31	-0.19	0.24
ss316945750	1	36961059	38170647	0.67	0.01	-0.07	0.40	0.37	0.09	0.31	-0.62	0.07	0.45	0.68	0.26	-0.05	0.33
rs13850355	1	36974554	38199732	0.57	-0.16	-0.07	0.26	0.21	0.04	0.20	-0.66	0.00	0.39	0.54	0.25	-0.21	0.33
rs13850387	1	37000949	38213959	0.63	0.05	0.02	0.33	0.42	0.13	0.36	-0.57	0.00	0.31	0.56	0.37	-0.16	0.50
rs14810260	1	37051050	38231371	0.58	0.09	0.16	0.08	0.43	0.14	0.37	-0.36	0.14	0.30	0.49	0.42	-0.07	0.46
ss316945824	1	37061930	38252451	0.55	-0.15	0.31	0.06	0.25	0.09	0.17	-0.22	0.25	0.49	0.49	0.34	-0.06	0.45
rs13750920	1	37076159	38283069	0.63	-0.03	0.46	0.18	0.37	0.32	0.34	-0.05	0.31	0.72	0.52	0.51	-0.04	0.61
rs13850490	1	37105921	38300287	0.62	0.01	0.64	0.08	0.40	0.42	0.40	0.18	0.45	0.72	0.46	0.60	0.02	0.59
rs14810347	1	37132052	38327311	0.67	-0.15	0.55	-0.11	0.17	0.19	0.16	0.10	0.34	0.64	0.56	0.54	-0.02	0.40
ss316945926	1	37156296	38338667	0.74	-0.07	0.56	0.06	0.14	0.12	0.10	0.18	0.23	0.73	0.61	0.63	-0.13	0.36
rs13850540	1	37165919	38374473	0.69	-0.17	0.67	-0.05	0.06	0.14	0.05	0.32	0.29	0.89	0.56	0.59	-0.23	0.33
ss316945971	1	37189704	38375409	0.72	-0.22	0.79	-0.03	0.08	0.30	0.14	0.52	0.33	0.94	0.62	0.56	-0.24	0.26
rs13850642	1	37222916	38403660	0.82	-0.31	0.75	-0.19	0.05	0.36	0.16	0.51	0.14	1.07	0.75	0.59	-0.28	0.17
rs15234057	1	37274470	38421021	0.73	-0.10	0.96	-0.25	0.24	0.52	0.35	0.73	0.31	1.25	0.70	0.56	-0.09	0.21
rs10725604	1	37283815	38446439	0.65	0.01	1.08	-0.34	0.28	0.59	0.41	0.95	0.45	1.12	0.55	0.62	-0.03	0.31
rs14810568	1	37305405	38462854	0.68	-0.08	0.89	-0.54	0.27	0.51	0.39	0.79	0.32	0.94	0.60	0.63	0.08	0.32
rs13850754	1	37336711	38482379	0.68	-0.05	0.89	-0.59	0.30	0.45	0.41	0.93	0.20	0.92	0.59	0.63	0.12	0.33
rs15234281	1	37381471	38528074	0.79	-0.04	0.91	-0.55	0.37	0.47	0.38	1.10	0.08	0.82	0.71	0.72	0.10	0.38
rs13850809	1	37400163	38539233	0.76	-0.14	0.99	-0.62	0.28	0.53	0.36	1.20	0.00	0.83	0.67	0.69	0.10	0.39
rs13850851	1	37420562	38577873	0.87	0.03	1.16	-0.43	0.45	0.79	0.60	1.39	0.13	1.02	0.74	0.87	0.27	0.47
rs13850877	1	37429667	38614889	1.02	0.22	1.31	-0.36	0.66	0.93	0.79	1.46	0.33	1.21	0.82	1.05	0.34	0.55
rs13850931	1	37453758	38614918	1.10	0.31	1.51	-0.28	0.76	1.11	0.93	1.59	0.57	1.37	0.86	1.16	0.42	0.51
rs15234591	1	37472376	38655743	0.87	0.10	1.35	-0.35	0.51	0.96	0.72	1.41	0.52	1.16	0.68	0.95	0.24	0.39
rs14810796	1	37510876	38661143	0.81	0.02	1.33	-0.40	0.51	0.83	0.69	1.53	0.46	1.11	0.68	1.03	0.24	0.47
rs13850958	1	37535884	38688035	1.08	0.23	1.44	-0.20	0.78	1.09	0.98	1.59	0.68	1.15	0.94	1.28	0.42	0.58
rs13850998	1	37578506	38725371	1.06	0.20	1.37	-0.14	0.75	1.02	0.93	1.50	0.72	1.06	1.01	1.14	0.46	0.70
ss316946461	1	37595899	38749729	0.94	0.05	1.25	-0.25	0.59	0.89	0.78	1.45	0.60	0.78	0.90	1.00	0.39	0.54
ss316946496	1	37611116	38782968	0.96	0.09	1.17	-0.14	0.62	0.86	0.79	1.40	0.49	0.70	0.83	1.16	0.37	0.63
rs13851029	1	37622981	38804819	1.02	0.17	1.38	-0.12	0.70	1.03	0.90	1.55	0.73	0.95	0.88	1.22	0.50	0.58
rs13851096	1	37657009	38808865	1.01	0.02	1.46	-0.22	0.60	1.06	0.86	1.72	0.82	0.83	0.90	1.17	0.45	0.50
rs13851122	1	37672493	38845557	0.90	-0.10	1.40	-0.38	0.47	0.96	0.74	1.62	0.77	0.85	0.75	1.15	0.40	0.36
rs13751207	1	37725244	38860191	0.98	-0.04	1.54	-0.36	0.54	1.08	0.84	1.75	0.90	0.98	0.77	1.27	0.39	0.47
ss316946671	1	37756892	38890152	0.93	-0.07	1.65	-0.38	0.50	1.10	0.83	1.84	1.02	1.10	0.72	1.22	0.46	0.38
rs13851195	1	37799016	38911376	0.84	-0.05	1.79	-0.61	0.47	1.15	0.84	1.96	1.14	1.33	0.60	1.20	0.43	0.35
rs13851210	1	37823355	38934825	0.82	0.05	1.79	-0.60	0.48	1.13	0.83	1.98	1.12	1.30	0.56	1.22	0.35	0.28
ss316946769	1	37836474	38936235	0.65	0.11	1.63	-0.58	0.45	1.00	0.76	1.91	1.00	1.25	0.37	1.11	0.46	0.24
ss316946786	1	37859305	38973220	0.60	0.02	1.61	-0.65	0.37	0.96	0.69	1.84	1.01	1.31	0.30	1.10	0.30	0.28
rs13851251	1	37871821	38993042	0.64	0.11	1.58	-0.64	0.42	0.94	0.72	1.84	0.95	1.30	0.39	1.05	0.28	0.22
rs13851316	1	37898931	39025192	0.43	0.07	1.54	-0.87	0.29	0.83	0.60	1.81	0.91	1.22	0.25	0.90	0.28	0.16
ss316946839	1	37917355	39079178	0.19	-0.07	1.48	-0.90	0.09	0.77	0.46	1.81	0.84	1.07	-0.01	0.76	0.26	0.01
rs13751283	1	37940483	39104936	0.17	0.02	1.43	-0.84	0.14	0.77	0.52	1.76	0.81	1.14	0.02	0.68	0.32	0.06
rs13851395	1	37969096	39118012	0.11	0.05	1.47	-0.80	0.19	0.79	0.51	1.69	0.88	1.35	-0.02	0.81	0.44	-0.01
rs13851434	1	37988840	39139650	0.24	0.22	1.62	-0.61	0.37	0.99	0.76	1.82	1.08	1.48	0.02	0.81	0.60	0.07
rs13851442	1	38004425	39172012	0.22	0.23	1.76	-0.56	0.38	1.09	0.83	1.93	1.23	1.63	0.02	0.73	0.60	0.05
rs13851482	1	38025985	39195170	0.04	0.14	1.66	-0.51	0.25	1.02	0.72	1.84	1.22	1.58	-0.17	0.57	0.47	0.07
ss316946897	1	38036096	39211509	0.28	0.33	1.81	-0.21	0.47	1.28	0.97	1.97	1.41	1.67	0.02	0.63	0.53	0.30
rs13751340	1	38060340	39244865	0.41	0.28	1.89	-0.28	0.49	1.33	1.00	2.05	1.46	1.72	0.13	0.71	0.51	0.25
ss316946912	1	38090108	39284001	0.46	0.28	1.93	-0.50	0.51	1.50	1.10	2.07	1.48	1.80	0.23	0.65	0.53	0.22
rs13851564	1	38125185	39288673	0.50	0.22	1.96	-0.37	0.50	1.61	1.19	2.02	1.61	1.80	0.32	0.56	0.55	0.11
rs13851574	1	38141350	39325859	0.37	0.13	2.03	-0.47	0.38	1.64	1.15	2.08	1.73	1.80	0.24	0.45	0.53	-0.03
rs13751402	1	38170647	39334827	0.35	0.10	2.01	-0.39	0.37	1.68	1.17	2.12	1.72	1.85	0.28	0.46	0.56	-0.03
rs13851641	1	38199732	39360501	0.30	-0.07	1.96	-0.36	0.22	1.64	1.06	2.17	1.80	1.74	0.21	0.45	0.53	-0.20
rs13851675	1	38213959	39369849	0.39	0.12	1.92	-0.16	0.42	1.67	1.19	2.16	1.76	1.85	0.34	0.45	0.69	-0.12
rs15236220	1	38231371	39402308	0.35	-0.03	1.89	-0.28	0.26	1.61	1.08	2.20	1.78	1.77	0.33	0.38	0.72	-0.32
rs10722268	1	38252451	39429946	0.20	-0.16	1.71	-0.30	0.10	1.46	0.92	2.08	1.62	1.50	0.17	0.27	0.58	-0.33
rs13851721	1	38283069	39437928	0.27	-0.09	1.67	-0.37	0.17	1.41	0.94	2.09	1.56	1.41	0.26	0.27	0.64	-0.30
rs13851731	1	38300287	39455853	0.09	-0.03	1.58	-0.37	0.14	1.28	0.86	2.00	1.54	1.24	0.08	0.14	0.60	-0.41
ss316947057	1	38327311	39485190	0.08	0.04	1.55	-0.31	0.20	1.35	0.94	1.95	1.54	1.36	0.15	0.00	0.53	-0.46
rs10723888	1	38338667	39497811	0.08	0.22	1.68	-0.06	0.33	1.55	1.12	2.01	1.71	1.49	0.13	0.05	0.52	-0.25
rs14811624	1	38374473	39519322	0.02	0.05	1.63	-0.05	0.19	1.52	1.03	1.99	1.72	1.32	0.09	-0.03	0.46	-0.14
ss316947103	1	38375409	39549232	0.21	0.15	1.46	0.10	0.32	1.43	1.06	1.81	1.55	1.23	0.23	0.19	0.48	0.00
rs15236831	1	38403660	39579414	0.14	0.12	1.37	-0.05	0.22	1.26	0.93	1.65	1.50	1.28	0.17	0.12	0.57	-0.19
rs15236933	1	38421021	39581730	0.06	0.09	1.34	0.11	0.17	1.15	0.85	1.58	1.57	1.16	0.17	-0.07	0.54	-0.20
rs13851906	1	38446439	39620594	0.14	0.12	1.30	0.00	0.17	1.09	0.81	1.56	1.53	1.16	0.26	-0.11	0.50	-0.19
ss316947181	1	38462854	39635145	0.23	0.28	1.20	0.15	0.32	1.07	0.88	1.41	1.43	1.23	0.30	-0.06	0.60	-0.08
rs13851931	1	38482379	39655085	0.27	0.32	1.34	0.29	0.32	1.09	0.84	1.50	1.57	1.42	0.34	-0.10	0.58	0.01
rs13851964	1	38528074	39679809	0.29	0.31	1.22	0.34	0.30	1.04	0.83	1.30	1.55	1.37	0.36	-0.08	0.62	-0.08
rs13851981	1	38539233	39686473	0.19	0.15	1.02	0.20	0.12	0.84	0.63	1.07	1.46	1.14	0.29	-0.23	0.53	-0.16
rs13852031	1	38577873	39714110	0.32	0.20	0.94	0.35	0.26	0.80	0.69	0.92	1.48	1.11	0.45	-0.21	0.56	-0.21
rs14811780	1	38614889	39736315	0.34	0.19	0.81	0.34	0.27	0.70	0.67	0.78	1.43	0.91	0.45	-0.24	0.52	-0.21
ss316947275	1	38614918	39765836	0.31	0.09	0.69	0.37	0.21	0.64	0.60	0.70	1.34	0.72	0.45	-0.28	0.47	-0.18
ss316947292	1	38655743	39789802	0.22	-0.05	0.54	0.34	0.07	0.52	0.47	0.61	1.19	0.72	0.41	-0.41	0.43	-0.22
rs13852120	1	38661143	39801359	0.33	0.01	0.54	0.38	0.16	0.60	0.55	0.63	1.11	0.81	0.49	-0.25	0.43	-0.11
rs14811794	1	38688035	39813428	0.24	0.11	0.50	0.53	0.11	0.63	0.50	0.60	1.08	0.76	0.46	-0.45	0.46	-0.13
ss316947340	1	38725371	39839065	0.11	0.03	0.52	0.66	-0.01	0.59	0.39	0.65	1.00	0.87	0.38	-0.64	0.32	-0.09
rs14811826	1	38749729	39881226	0.19	0.04	0.52	0.64	0.04	0.60	0.42	0.62	1.02	0.89	0.37	-0.45	0.19	-0.13
rs15237709	1	38782968	39896998	0.45	0.18	0.61	0.89	0.25	0.77	0.61	0.68	1.03	1.18	0.57	-0.14	0.23	0.05
rs15237724	1	38804819	39931277	0.53	0.24	0.54	0.89	0.32	0.71	0.63	0.54	1.01	1.18	0.72	-0.21	0.24	0.14
rs13852223	1	38808865	39949935	0.74	0.30	0.42	1.07	0.45	0.70	0.69	0.45	0.86	1.11	0.85	-0.08	0.20	0.28
rs15237765	1	38845557	39960836	0.81	0.39	0.38	1.29	0.62	0.77	0.84	0.42	0.88	1.00	0.90	0.01	0.21	0.40
rs13852242	1	38860191	39990066	1.02	0.53	0.46	1.37	0.80	0.85	0.98	0.52	0.92	1.02	1.07	0.23	0.32	0.52
rs15237784	1	38890152	39999618	0.98	0.55	0.48	1.42	0.80	0.89	0.99	0.49	1.00	1.02	1.09	0.12	0.30	0.55
rs14811908	1	38911376	40029247	0.93	0.57	0.40	1.41	0.88	0.92	1.04	0.32	1.00	0.99	1.02	0.11	0.27	0.63
rs13852268	1	38934825	40049212	0.93	0.50	0.30	1.59	0.82	0.92	1.02	0.29	0.93	0.79	0.98	0.17	0.16	0.72
ss316947463	1	38936235	40067121	0.99	0.50	0.39	1.53	0.85	0.96	1.06	0.35	0.97	0.94	1.06	0.14	0.25	0.81
rs15237894	1	38973220	40088804	1.12	0.60	0.61	1.68	1.05	1.17	1.27	0.43	1.13	1.00	1.19	0.24	0.22	0.92
rs13751677	1	38993042	40105385	1.17	0.70	0.70	1.58	1.13	1.19	1.33	0.48	1.26	1.05	1.27	0.21	0.36	0.92
rs13852324	1	39025192	40142197	1.13	0.59	0.59	1.58	0.98	1.12	1.21	0.29	1.13	1.02	1.22	0.20	0.33	0.97
rs14811938	1	39079178	40158695	1.32	0.67	0.78	1.72	1.12	1.32	1.37	0.43	1.28	1.30	1.36	0.36	0.34	1.10
ss316947536	1	39104936	40184219	1.29	0.70	0.69	1.63	1.13	1.21	1.33	0.33	1.20	1.23	1.34	0.28	0.34	1.15
ss316947538	1	39118012	40187165	1.24	0.58	0.60	1.63	1.03	1.13	1.21	0.21	1.13	1.19	1.27	0.29	0.19	1.13
rs13852362	1	39139650	40215820	1.24	0.47	0.54	1.60	0.90	0.99	1.06	0.20	1.07	1.09	1.33	0.09	-0.02	1.18
rs13852383	1	39172012	40241543	1.06	0.35	0.56	1.38	0.74	0.91	0.88	0.16	1.09	1.18	1.22	0.08	-0.11	1.09
rs14811998	1	39195170	40257912	1.05	0.22	0.35	1.29	0.62	0.68	0.69	0.02	0.89	0.91	1.24	0.05	-0.14	1.04
rs13852414	1	39211509	40284993	1.17	0.20	0.36	1.20	0.66	0.65	0.70	0.09	0.90	0.80	1.33	0.21	-0.03	0.92
rs15238216	1	39244865	40312238	1.11	0.10	0.29	1.12	0.56	0.53	0.59	-0.02	0.83	0.85	1.36	0.11	-0.10	0.83
rs13852481	1	39284001	40329427	1.04	0.00	0.17	1.15	0.45	0.44	0.49	-0.13	0.74	0.78	1.30	0.13	-0.15	0.73
rs15238298	1	39288673	40350313	0.99	0.13	0.17	1.37	0.52	0.30	0.45	-0.03	0.71	0.69	1.19	0.23	-0.12	0.90
rs13852533	1	39325859	40375883	0.98	0.19	0.22	1.44	0.60	0.30	0.44	0.13	0.77	0.54	1.17	0.26	-0.19	0.96
ss316947609	1	39334827	40407208	1.07	0.28	0.10	1.59	0.71	0.30	0.50	-0.05	0.67	0.60	1.24	0.37	-0.20	1.11
rs13751750	1	39360501	40437362	1.06	0.22	-0.03	1.61	0.63	0.11	0.37	-0.06	0.48	0.41	1.26	0.32	-0.22	1.11
rs15238509	1	39369849	40445781	1.13	0.30	0.02	1.54	0.73	0.15	0.45	-0.10	0.47	0.56	1.29	0.45	-0.24	1.23
ss316947638	1	39402308	40464895	1.06	0.03	-0.20	1.56	0.49	0.00	0.22	-0.30	0.34	0.24	1.28	0.29	-0.44	1.06
rs14812191	1	39429946	40500859	1.10	0.12	-0.11	1.70	0.61	0.13	0.38	-0.30	0.40	0.48	1.29	0.39	-0.59	1.19
rs13852634	1	39437928	40516621	1.23	0.19	-0.13	1.79	0.72	0.15	0.46	-0.34	0.34	0.53	1.41	0.50	-0.63	1.32
rs13751809	1	39455853	40541774	1.16	0.17	-0.31	1.81	0.67	0.03	0.38	-0.58	0.23	0.42	1.34	0.43	-0.74	1.38
rs15238826	1	39485190	40556395	1.23	-0.05	-0.37	1.69	0.55	-0.08	0.26	-0.62	0.13	0.41	1.46	0.40	-0.73	1.28
ss316947704	1	39497811	40582815	1.27	-0.19	-0.33	1.80	0.50	-0.06	0.22	-0.51	0.05	0.37	1.42	0.54	-0.83	1.38
rs13852759	1	39519322	40598899	1.35	-0.28	-0.42	1.75	0.49	-0.08	0.20	-0.65	-0.09	0.32	1.49	0.60	-0.79	1.32
rs13852800	1	39549232	40625242	1.29	-0.41	-0.55	1.56	0.37	-0.28	0.05	-0.83	-0.18	0.25	1.48	0.48	-0.78	1.14
rs13852835	1	39579414	40630048	1.24	-0.64	-0.46	1.39	0.19	-0.30	-0.06	-0.79	-0.06	0.33	1.46	0.35	-0.90	0.96
ss316947774	1	39581730	40663305	1.17	-0.65	-0.49	1.53	0.16	-0.20	-0.04	-0.79	-0.07	0.23	1.44	0.21	-1.13	1.15
rs13852898	1	39620594	40675887	1.22	-0.72	-0.51	1.58	0.14	-0.16	-0.04	-0.82	-0.05	0.17	1.45	0.32	-1.24	1.15
rs10728318	1	39635145	40692793	1.10	-0.98	-0.77	1.50	-0.12	-0.38	-0.28	-1.09	-0.22	-0.13	1.38	0.24	-1.39	1.09
rs13751882	1	39655085	40717927	1.14	-1.03	-0.73	1.44	-0.11	-0.33	-0.26	-1.06	-0.12	-0.17	1.44	0.26	-1.49	1.10
ss316947866	1	39679809	40752110	1.12	-1.20	-0.76	1.43	-0.23	-0.36	-0.35	-1.05	-0.14	-0.28	1.45	0.26	-1.54	0.93
rs14812460	1	39686473	40779527	1.00	-1.33	-0.79	1.29	-0.39	-0.49	-0.56	-1.00	-0.25	-0.34	1.37	0.12	-1.67	0.91
rs13853050	1	39714110	40793505	0.95	-1.45	-0.76	1.29	-0.50	-0.47	-0.61	-1.01	-0.22	-0.28	1.34	0.04	-1.70	0.78
rs13751958	1	39736315	40816572	0.84	-1.69	-0.92	1.31	-0.76	-0.57	-0.81	-1.04	-0.35	-0.40	1.21	0.01	-1.88	0.75
ss316947951	1	39765836	40847422	0.56	-1.92	-1.04	1.15	-1.07	-0.80	-1.16	-1.13	-0.46	-0.53	1.02	-0.25	-2.04	0.61
rs13853104	1	39789802	40858491	0.49	-2.00	-0.78	1.05	-1.19	-0.66	-1.16	-0.85	-0.34	-0.33	0.90	-0.20	-2.00	0.48
rs13853116	1	39801359	40871141	0.54	-1.97	-0.70	0.98	-1.11	-0.64	-1.10	-0.72	-0.16	-0.57	0.94	-0.15	-1.99	0.50
rs13751992	1	39813428	40892009	0.55	-2.00	-0.54	0.82	-1.12	-0.57	-1.07	-0.62	-0.05	-0.44	0.95	-0.15	-1.86	0.35
ss316948027	1	39839065	40928877	0.69	-2.16	-0.41	0.72	-1.16	-0.52	-1.07	-0.67	0.14	-0.26	1.07	0.00	-1.81	0.26
rs15239731	1	39881226	40973484	0.60	-2.13	-0.44	0.57	-1.19	-0.62	-1.14	-0.72	0.22	-0.41	0.98	-0.07	-1.61	0.11
ss316948117	1	39896998	40978024	0.58	-2.16	-0.36	0.52	-1.20	-0.53	-1.10	-0.61	0.19	-0.41	1.00	-0.13	-1.40	0.07
ss316948127	1	39931277	41013809	0.51	-1.98	-0.34	0.46	-1.07	-0.47	-0.98	-0.53	0.22	-0.56	0.95	-0.23	-1.22	0.15
rs13752040	1	39949935	41032899	0.56	-1.90	-0.19	0.56	-0.99	-0.26	-0.79	-0.38	0.37	-0.42	0.94	-0.11	-1.03	0.06
ss316948168	1	39960836	41044571	0.55	-1.75	-0.20	0.60	-0.90	-0.21	-0.72	-0.36	0.39	-0.57	0.98	-0.11	-0.94	0.16
rs13853420	1	39990066	41059664	0.54	-1.79	-0.27	0.59	-1.01	-0.26	-0.84	-0.40	0.28	-0.54	0.99	-0.12	-0.86	0.05
rs15240070	1	39999618	41087824	0.51	-1.64	-0.26	0.64	-0.91	-0.24	-0.77	-0.34	0.29	-0.63	0.95	-0.14	-0.78	0.17
ss316948250	1	40029247	41099499	0.50	-1.57	-0.25	0.65	-0.87	-0.23	-0.74	-0.27	0.29	-0.72	0.94	-0.11	-0.62	0.04
rs13752116	1	40049212	41144097	0.34	-1.74	-0.42	0.51	-1.18	-0.53	-1.06	-0.30	0.08	-1.04	0.82	-0.28	-0.69	-0.12
ss316948287	1	40067121	41181878	0.45	-1.66	-0.36	0.45	-1.07	-0.51	-0.98	-0.33	0.14	-0.81	0.99	-0.33	-0.74	-0.07
ss316948304	1	40088804	41188714	0.43	-1.74	-0.30	0.46	-1.09	-0.43	-0.95	-0.30	0.16	-0.84	0.95	-0.27	-0.72	-0.06
rs10730351	1	40105385	41268430	0.45	-2.01	-0.50	0.33	-1.39	-0.64	-1.22	-0.41	-0.03	-0.65	0.98	-0.26	-0.79	-0.26
rs13853671	1	40142197	41282053	0.34	-2.21	-0.72	0.43	-1.57	-0.76	-1.38	-0.57	-0.31	-0.76	0.88	-0.36	-0.94	-0.36
ss316948399	1	40158695	41296668	0.32	-2.29	-0.73	0.17	-1.63	-0.90	-1.48	-0.49	-0.19	-1.02	0.87	-0.37	-0.86	-0.57
rs14813072	1	40184219	41326161	0.15	-2.43	-0.93	0.06	-1.82	-1.10	-1.68	-0.63	-0.33	-1.37	0.76	-0.48	-0.90	-0.72
ss316948437	1	40187165	41338436	0.39	-2.34	-0.61	0.10	-1.63	-0.83	-1.45	-0.42	-0.18	-1.30	0.96	-0.28	-0.75	-0.77
ss316948471	1	40215820	41371157	0.50	-2.10	-0.65	-0.03	-1.42	-0.92	-1.37	-0.39	-0.26	-1.42	1.05	-0.15	-0.70	-0.83
rs13853811	1	40241543	41395584	0.41	-2.05	-0.49	-0.08	-1.44	-0.81	-1.33	-0.17	-0.10	-1.45	0.92	-0.08	-0.47	-1.08
ss316948502	1	40257912	41401876	0.47	-1.97	-0.62	0.02	-1.35	-0.87	-1.31	-0.27	-0.19	-1.58	1.01	-0.10	-0.50	-0.92
rs13853878	1	40284993	41438068	0.50	-1.89	-0.39	0.10	-1.28	-0.66	-1.16	-0.09	0.06	-1.39	1.00	0.01	-0.30	-1.07
rs13752279	1	40312238	41447937	0.53	-1.74	-0.35	0.08	-1.15	-0.63	-1.08	-0.08	0.05	-1.18	0.99	0.14	-0.24	-0.90
ss316948568	1	40329427	41481451	0.40	-1.68	-0.41	-0.08	-1.18	-0.74	-1.15	-0.11	0.07	-1.43	0.84	0.17	-0.05	-1.06
rs13853938	1	40350313	41505747	0.24	-1.74	-0.51	-0.14	-1.30	-0.86	-1.27	-0.25	0.03	-1.58	0.71	0.02	-0.08	-1.12
rs13853997	1	40375883	41520639	0.33	-1.83	-0.64	-0.19	-1.32	-0.89	-1.29	-0.41	-0.06	-1.66	0.77	0.02	-0.15	-1.17
rs13854044	1	40407208	41538929	0.20	-1.90	-0.88	-0.29	-1.49	-1.12	-1.49	-0.65	-0.29	-1.81	0.62	-0.03	-0.13	-1.17
rs13752368	1	40437362	41553488	-0.01	-2.01	-0.93	-0.43	-1.67	-1.23	-1.65	-0.71	-0.38	-1.78	0.45	-0.26	-0.07	-1.43
ss316948698	1	40445781	41575302	0.01	-2.03	-0.85	-0.27	-1.68	-1.09	-1.59	-0.74	-0.14	-1.79	0.50	-0.32	-0.07	-1.44
rs13854109	1	40464895	41607141	-0.07	-2.01	-0.85	-0.41	-1.73	-1.17	-1.66	-0.65	-0.13	-1.91	0.45	-0.46	-0.07	-1.69
rs15241483	1	40500859	41618258	0.00	-1.65	-0.61	-0.61	-1.44	-0.91	-1.36	-0.52	0.08	-1.52	0.45	-0.27	-0.05	-1.67
rs13854171	1	40516621	41649784	-0.07	-1.92	-0.79	-0.81	-1.72	-1.13	-1.67	-0.70	-0.01	-1.69	0.38	-0.33	-0.07	-1.89
rs13854218	1	40541774	41654328	-0.03	-1.95	-0.64	-0.76	-1.72	-0.98	-1.60	-0.58	0.10	-1.45	0.40	-0.26	-0.08	-1.92
ss316948768	1	40556395	41684034	0.10	-1.85	-0.53	-0.65	-1.59	-0.85	-1.46	-0.55	0.26	-1.32	0.47	-0.05	-0.04	-1.83
rs15241614	1	40582815	41701155	0.17	-1.56	-0.32	-0.44	-1.34	-0.61	-1.21	-0.45	0.46	-1.02	0.49	0.08	0.00	-1.65
ss316948800	1	40598899	41733306	-0.06	-1.76	-0.64	-0.72	-1.63	-0.99	-1.55	-0.75	0.28	-1.34	0.34	-0.15	-0.02	-1.95
rs13854300	1	40625242	41736822	-0.04	-1.58	-0.70	-0.69	-1.50	-1.04	-1.51	-0.77	0.28	-1.34	0.32	-0.13	-0.04	-1.95
ss316948818	1	40630048	41773933	0.15	-1.27	-0.48	-0.58	-1.16	-0.69	-1.16	-0.53	0.41	-1.06	0.47	0.06	0.10	-1.78
ss316948834	1	40663305	41790761	0.30	-1.11	-0.30	-0.56	-0.97	-0.47	-0.95	-0.36	0.56	-0.91	0.60	0.19	0.29	-1.80
rs13854372	1	40675887	41815074	0.40	-1.09	-0.24	-0.66	-0.91	-0.50	-0.92	-0.29	0.68	-0.99	0.65	0.36	0.49	-2.10
rs13854399	1	40692793	41836550	0.41	-1.09	-0.18	-0.86	-0.91	-0.56	-0.95	-0.21	0.74	-1.01	0.66	0.38	0.58	-2.26
rs13752494	1	40717927	41846792	0.55	-0.95	0.04	-0.73	-0.75	-0.33	-0.76	-0.02	0.94	-0.84	0.77	0.50	0.67	-2.15
rs13854452	1	40752110	41875670	0.51	-1.13	0.18	-0.88	-0.86	-0.33	-0.82	0.10	1.02	-0.75	0.73	0.50	0.68	-2.43
rs15242113	1	40779527	41896250	0.54	-1.02	0.26	-0.86	-0.75	-0.22	-0.70	0.11	1.09	-0.71	0.76	0.47	0.71	-2.25
ss316948902	1	40793505	41920758	0.64	-0.98	0.49	-0.74	-0.67	0.03	-0.54	0.32	1.33	-0.58	0.85	0.57	0.62	-2.07
ss316948922	1	40816572	41942551	0.81	-0.71	0.63	-0.63	-0.40	0.24	-0.28	0.47	1.41	-0.37	0.93	0.75	0.61	-1.93
rs15242242	1	40847422	41964157	0.87	-0.59	0.78	-0.61	-0.30	0.36	-0.16	0.54	1.57	-0.16	0.95	0.84	0.59	-1.69
rs13854550	1	40858491	41987808	0.99	-0.58	0.88	-0.68	-0.23	0.42	-0.10	0.58	1.64	0.05	1.12	0.83	0.58	-1.65
rs13854561	1	40871141	41988261	1.03	-0.41	0.86	-0.80	-0.09	0.39	-0.04	0.48	1.65	0.10	1.21	0.79	0.61	-1.76
rs13854592	1	40892009	42017049	1.05	-0.33	0.98	-0.72	-0.05	0.53	0.06	0.55	1.70	0.39	1.19	0.86	0.73	-1.80
rs14813829	1	40928877	42030858	1.08	-0.36	0.88	-0.68	-0.06	0.39	-0.01	0.58	1.62	0.23	1.22	0.89	0.72	-1.83
ss316949008	1	40973484	42056678	1.09	-0.29	0.89	-0.86	0.00	0.33	-0.01	0.65	1.56	0.23	1.21	0.90	0.63	-1.95
ss316949010	1	40978024	42073143	1.23	-0.29	0.94	-0.84	0.06	0.45	0.09	0.73	1.51	0.44	1.34	1.02	0.48	-1.68
rs13854661	1	41013809	42105073	1.25	-0.19	0.98	-0.76	0.11	0.42	0.10	0.77	1.58	0.57	1.34	1.08	0.28	-1.83
rs14813905	1	41032899	42136198	1.12	-0.32	1.09	-0.96	-0.07	0.38	-0.04	0.83	1.63	0.66	1.16	1.09	0.30	-2.16
rs13854707	1	41044571	42153910	0.92	-0.35	1.02	-1.11	-0.19	0.23	-0.21	0.83	1.51	0.58	0.98	0.95	0.11	-2.04
ss316949057	1	41059664	42177425	0.93	-0.43	1.00	-1.14	-0.25	0.16	-0.28	0.74	1.52	0.62	0.96	0.98	0.03	-2.09
rs13854788	1	41087824	42201797	1.00	-0.34	1.10	-1.20	-0.12	0.23	-0.16	0.83	1.58	0.78	1.01	1.04	0.01	-2.00
rs13854801	1	41099499	42214449	1.03	-0.41	1.21	-1.25	-0.16	0.39	-0.12	0.88	1.69	0.98	1.03	1.04	-0.15	-2.04
rs14813975	1	41144097	42244789	1.05	-0.43	1.22	-1.46	-0.17	0.45	-0.09	0.80	1.72	1.10	1.03	1.02	-0.20	-1.93
rs13854879	1	41181878	42259772	1.18	-0.25	1.36	-1.29	0.12	0.61	0.18	0.98	1.79	1.25	1.18	1.07	-0.16	-1.76
rs13854883	1	41188714	42277589	1.04	-0.32	1.43	-1.30	0.01	0.67	0.14	1.10	1.79	1.33	0.98	1.09	-0.09	-1.86
rs15242983	1	41268430	42307036	1.05	-0.34	1.33	-1.26	-0.01	0.58	0.07	0.97	1.84	1.21	0.99	1.09	-0.17	-1.79
ss316949183	1	41282053	42314242	1.17	-0.08	1.40	-1.10	0.24	0.70	0.29	1.07	1.86	1.23	1.03	1.21	0.02	-1.55
rs13854959	1	41296668	42347708	1.31	0.20	1.52	-1.08	0.49	0.81	0.49	1.16	2.00	1.33	1.12	1.39	0.09	-1.41
rs13854993	1	41326161	42355841	1.42	0.36	1.58	-0.77	0.66	0.94	0.65	1.23	2.02	1.44	1.21	1.51	0.21	-1.26
rs13855007	1	41338436	42369750	1.45	0.39	1.55	-0.95	0.69	0.87	0.64	1.19	2.00	1.44	1.24	1.52	0.26	-1.27
ss316949248	1	41371157	42393291	1.36	0.34	1.30	-0.96	0.61	0.66	0.49	1.02	1.86	1.46	1.11	1.52	0.13	-1.18
rs13855063	1	41395584	42436518	1.25	0.24	1.36	-1.02	0.49	0.69	0.44	1.02	1.90	1.59	1.01	1.43	0.23	-1.31
rs13855065	1	41401876	42460575	1.21	0.06	1.22	-0.92	0.35	0.61	0.32	0.80	1.79	1.57	0.98	1.37	0.03	-1.34
ss316949294	1	41438068	42478746	1.29	-0.02	1.35	-0.92	0.32	0.71	0.36	0.92	1.88	1.65	1.07	1.40	-0.03	-1.43
rs14814275	1	41447937	42498332	1.05	-0.07	1.17	-1.08	0.17	0.51	0.18	0.75	1.67	1.60	0.82	1.21	-0.08	-1.43
rs13752802	1	41481451	42507223	1.09	-0.14	1.09	-0.92	0.13	0.49	0.15	0.68	1.61	1.47	0.93	1.14	-0.18	-1.44
ss316949331	1	41505747	42542428	1.17	0.00	1.21	-0.73	0.32	0.69	0.35	0.80	1.63	1.57	1.01	1.19	-0.16	-1.21
rs13855295	1	41520639	42566084	1.35	0.18	1.38	-0.71	0.55	0.84	0.61	0.95	1.73	1.75	1.19	1.33	0.01	-1.12
ss316949368	1	41538929	42569663	1.29	0.28	1.45	-0.61	0.60	0.86	0.65	0.98	1.78	1.89	1.17	1.30	0.00	-1.21
rs13855337	1	41553488	42600369	1.27	0.18	1.44	-0.81	0.51	0.78	0.56	0.96	1.76	1.90	1.17	1.25	-0.14	-1.23
rs14814465	1	41575302	42636590	1.38	0.29	1.41	-0.77	0.64	0.78	0.63	0.98	1.76	1.77	1.27	1.39	-0.21	-0.95
rs13855404	1	41607141	42667284	1.32	0.20	1.32	-1.13	0.55	0.59	0.49	0.90	1.59	1.83	1.17	1.39	-0.39	-0.90
ss316949438	1	41618258	42680909	1.39	0.14	1.27	-0.85	0.54	0.62	0.49	0.82	1.57	1.88	1.23	1.44	-0.43	-0.74
ss316949450	1	41649784	42711897	1.42	0.12	1.32	-0.84	0.58	0.53	0.48	0.97	1.54	1.88	1.27	1.44	-0.29	-0.50
ss316949456	1	41654328	42726372	1.44	0.39	1.38	-0.72	0.77	0.63	0.64	0.97	1.63	1.98	1.30	1.44	-0.07	-0.28
rs13855498	1	41684034	42745749	1.51	0.49	1.47	-0.59	0.88	0.76	0.79	1.09	1.76	1.89	1.35	1.54	0.10	-0.30
rs13855507	1	41701155	42781719	1.53	0.55	1.52	-0.44	0.93	0.85	0.86	1.22	1.73	1.93	1.37	1.53	0.19	-0.30
rs13855547	1	41733306	42784915	1.53	0.47	1.45	-0.51	0.93	0.86	0.87	1.16	1.68	1.89	1.38	1.52	0.19	-0.21
ss316949484	1	41736822	42805777	1.60	0.67	1.51	-0.28	1.10	1.03	1.04	1.17	1.74	2.00	1.40	1.67	0.19	-0.08
rs13855585	1	41773933	42824903	1.50	0.65	1.50	-0.25	1.03	1.01	0.99	1.11	1.79	1.93	1.32	1.59	0.24	0.03
ss316949514	1	41790761	42864942	1.42	0.52	1.50	-0.40	0.88	0.85	0.83	1.13	1.78	1.89	1.25	1.52	0.26	-0.10
rs13855601	1	41815074	42878277	1.43	0.61	1.40	-0.27	0.95	0.81	0.86	1.02	1.73	1.79	1.25	1.55	0.22	0.12
rs13752965	1	41836550	42909727	1.39	0.67	1.33	-0.31	0.97	0.74	0.84	0.95	1.61	1.82	1.22	1.49	0.21	0.23
rs13855665	1	41846792	42930414	1.29	0.65	1.20	-0.38	0.91	0.61	0.75	0.81	1.41	1.85	1.14	1.38	0.08	0.36
rs13855683	1	41875670	42965774	1.28	0.75	1.07	-0.27	0.98	0.59	0.79	0.68	1.26	1.83	1.11	1.41	0.10	0.47
rs13855703	1	41896250	42988706	1.32	0.87	0.83	-0.06	1.05	0.46	0.77	0.48	1.02	1.69	1.15	1.37	0.04	0.65
rs13855708	1	41920758	43026179	1.24	0.88	0.78	-0.06	1.00	0.45	0.76	0.43	1.01	1.73	1.07	1.32	-0.03	0.72
ss316949584	1	41942551	43038783	1.19	0.93	0.68	-0.08	1.02	0.44	0.80	0.26	0.96	1.70	1.03	1.27	0.08	0.72
rs13855726	1	41964157	43068329	1.03	0.90	0.52	-0.02	0.94	0.30	0.69	0.12	0.82	1.57	0.90	1.21	0.13	0.83
rs13855763	1	41987808	43082605	0.99	0.87	0.38	0.05	0.90	0.22	0.64	0.05	0.67	1.37	0.86	1.16	0.14	0.79
rs13855764	1	41988261	43110650	1.02	0.82	0.54	0.08	0.88	0.44	0.72	0.15	0.86	1.49	0.84	1.26	0.14	0.70
rs13855825	1	42017049	43117408	0.98	0.88	0.40	0.31	0.90	0.39	0.71	0.08	0.74	1.47	0.76	1.30	0.17	0.82
ss316949640	1	42030858	43154831	0.96	0.93	0.31	0.40	0.95	0.33	0.72	-0.08	0.73	1.39	0.77	1.24	0.12	0.89
ss316949662	1	42056678	43176077	0.98	1.08	0.29	0.57	1.07	0.37	0.81	-0.24	0.79	1.44	0.80	1.23	0.19	1.07
rs15244882	1	42073143	43196415	0.97	0.97	0.32	0.70	0.98	0.45	0.79	-0.33	0.82	1.39	0.79	1.25	0.24	1.09
rs13753053	1	42105073	43206392	0.92	1.01	0.23	0.77	0.99	0.33	0.74	-0.48	0.81	1.27	0.70	1.27	0.33	1.07
rs14815016	1	42136198	43244870	0.92	0.93	0.10	0.68	0.93	0.30	0.74	-0.70	0.79	1.18	0.70	1.26	0.51	1.17
rs13855999	1	42153910	43266173	0.99	0.91	0.04	0.61	0.94	0.23	0.71	-0.79	0.83	1.16	0.86	1.19	0.49	1.18
rs14815055	1	42177425	43321460	1.05	0.83	0.01	0.62	0.91	0.21	0.69	-0.89	0.81	1.28	0.90	1.27	0.49	1.15
rs15245035	1	42201797	43341654	0.92	0.93	-0.04	0.67	0.93	0.22	0.70	-0.95	0.71	1.36	0.75	1.27	0.51	1.09
ss316949746	1	42214449	43366723	0.85	0.92	-0.16	0.69	0.93	0.14	0.66	-1.20	0.60	1.44	0.65	1.28	0.45	0.93
rs13856079	1	42244789	43380829	0.75	0.86	-0.14	0.55	0.84	0.01	0.56	-1.22	0.55	1.39	0.56	1.24	0.58	0.74
rs13856094	1	42259772	43409615	0.71	0.75	-0.20	0.46	0.74	-0.19	0.42	-1.28	0.50	1.35	0.55	1.22	0.58	0.56
ss316949788	1	42277589	43432392	0.67	0.83	-0.29	0.57	0.70	-0.19	0.37	-1.41	0.51	1.21	0.49	1.23	0.68	0.54
rs14815178	1	42307036	43435641	0.67	0.96	-0.49	0.65	0.80	-0.30	0.38	-1.69	0.49	0.92	0.52	1.19	0.72	0.61
rs13856172	1	42314242	43473827	0.47	0.87	-0.69	0.45	0.64	-0.53	0.18	-1.79	0.23	0.78	0.32	1.06	0.63	0.54
ss316949822	1	42347708	43495246	0.22	0.74	-0.88	0.26	0.43	-0.78	-0.08	-2.01	0.16	0.52	0.09	0.92	0.45	0.55
rs15245322	1	42355841	43516549	0.00	0.73	-1.01	0.29	0.34	-0.86	-0.16	-2.12	0.05	0.37	-0.12	0.75	0.50	0.62
ss316949836	1	42369750	43559121	-0.01	0.72	-0.90	0.04	0.32	-0.85	-0.16	-2.12	0.14	0.54	-0.13	0.72	0.43	0.51
rs13856246	1	42393291	43589135	0.01	0.79	-0.60	0.33	0.40	-0.48	0.03	-1.85	0.38	0.78	-0.11	0.75	0.37	0.71
rs14815356	1	42436518	43609955	-0.03	0.88	-0.57	0.41	0.46	-0.43	0.09	-1.84	0.47	0.70	-0.11	0.66	0.48	0.75
rs13856299	1	42460575	43630845	0.06	0.87	-0.59	0.41	0.49	-0.46	0.09	-1.76	0.45	0.57	0.00	0.71	0.50	0.77
rs13753175	1	42478746	43649408	0.19	1.01	-0.48	0.36	0.64	-0.40	0.21	-1.68	0.59	0.62	0.13	0.79	0.52	0.96
ss316949866	1	42498332	43652230	0.10	1.09	-0.64	0.42	0.68	-0.50	0.19	-1.74	0.51	0.35	0.02	0.78	0.64	0.97
rs13856350	1	42507223	43679196	0.41	1.23	-0.47	0.52	0.90	-0.24	0.46	-1.63	0.64	0.59	0.28	0.95	0.68	1.16
ss316949903	1	42542428	43724252	0.39	1.28	-0.32	0.33	0.94	-0.20	0.50	-1.50	0.76	0.79	0.26	0.98	0.77	1.07
rs14815456	1	42566084	43734124	0.45	1.22	-0.51	0.23	0.86	-0.43	0.35	-1.63	0.64	0.65	0.30	1.03	0.74	0.92
rs13856405	1	42569663	43785386	0.32	1.21	-0.74	0.32	0.78	-0.58	0.20	-1.79	0.41	0.52	0.11	1.02	0.61	1.00
rs13856429	1	42600369	43817636	0.21	1.01	-0.84	0.03	0.58	-0.77	-0.01	-1.82	0.36	0.29	0.04	0.87	0.60	0.89
ss316949949	1	42636590	43843622	0.28	1.08	-0.79	0.31	0.66	-0.62	0.10	-1.82	0.38	0.42	0.01	1.06	0.60	0.90
rs13856513	1	42667284	43866400	0.05	0.94	-0.82	0.41	0.46	-0.61	-0.02	-1.84	0.37	0.34	-0.21	0.87	0.60	0.68
rs13856522	1	42680909	43884265	-0.17	0.85	-0.87	0.43	0.30	-0.64	-0.12	-1.86	0.35	0.19	-0.41	0.69	0.60	0.53
rs13856548	1	42711897	43911785	-0.53	0.71	-1.12	0.32	0.07	-0.87	-0.37	-2.07	0.13	-0.07	-0.74	0.45	0.53	0.39
rs13856561	1	42726372	43945147	-0.63	0.63	-1.13	0.37	-0.08	-0.79	-0.42	-2.16	0.21	-0.09	-0.82	0.35	0.54	0.27
rs13856586	1	42745749	43981501	-0.72	0.55	-1.33	0.43	-0.19	-0.83	-0.51	-2.26	-0.04	-0.26	-1.03	0.43	0.34	0.26
rs15246092	1	42781719	43981722	-0.91	0.54	-1.58	0.38	-0.26	-0.98	-0.65	-2.57	-0.32	-0.23	-1.29	0.40	0.18	0.35
rs13753286	1	42784915	44020135	-1.02	0.54	-1.74	0.30	-0.29	-1.01	-0.68	-2.83	-0.38	-0.33	-1.48	0.41	0.03	0.30
rs13856647	1	42805777	44047034	-1.02	0.59	-1.78	0.23	-0.32	-1.18	-0.77	-2.80	-0.37	-0.56	-1.48	0.42	0.10	0.08
rs13753297	1	42824903	44077855	-0.99	0.61	-1.61	0.07	-0.29	-1.18	-0.75	-2.66	-0.19	-0.43	-1.30	0.25	0.29	0.08
rs14815745	1	42864942	44094293	-0.83	0.50	-1.59	0.08	-0.31	-1.25	-0.79	-2.57	-0.17	-0.51	-1.18	0.38	0.26	-0.01
rs15246351	1	42878277	44139241	-0.69	0.59	-1.53	0.32	-0.19	-1.05	-0.62	-2.76	-0.06	-0.44	-1.05	0.48	0.26	0.13
ss316950130	1	42909727	44169568	-0.88	0.40	-1.68	0.18	-0.41	-1.32	-0.86	-2.86	-0.19	-0.63	-1.17	0.27	0.09	0.01
ss316950152	1	42930414	44209838	-0.77	0.30	-1.42	0.11	-0.46	-1.05	-0.78	-2.69	0.07	-0.37	-1.09	0.37	0.03	-0.10
rs13856763	1	42965774	44234443	-0.76	0.22	-1.47	0.07	-0.51	-1.10	-0.84	-2.75	0.08	-0.49	-1.08	0.38	0.03	-0.23
ss316950162	1	42988706	44253372	-0.72	0.17	-1.30	-0.01	-0.55	-1.09	-0.85	-2.44	0.13	-0.42	-1.07	0.39	0.03	-0.29
rs13856806	1	43026179	44302446	-1.01	0.01	-1.27	-0.08	-0.77	-1.10	-0.99	-2.43	0.24	-0.51	-1.27	0.23	-0.03	-0.37
rs13856834	1	43038783	44349604	-0.92	0.06	-1.33	-0.05	-0.64	-1.16	-0.96	-2.45	0.20	-0.62	-1.19	0.30	0.00	-0.38
rs13856856	1	43068329	44400972	-0.84	0.10	-1.20	0.05	-0.59	-1.13	-0.96	-2.24	0.25	-0.57	-1.12	0.27	0.03	-0.54
rs13856876	1	43082605	44429321	-0.78	-0.07	-0.98	-0.20	-0.70	-1.08	-1.00	-2.02	0.46	-0.41	-1.00	0.26	0.03	-0.77
rs15246708	1	43110650	44463438	-0.73	-0.15	-0.95	-0.33	-0.75	-1.12	-1.06	-1.94	0.48	-0.46	-0.88	0.18	0.07	-0.99
rs13856888	1	43117408	44485280	-0.95	-0.16	-1.21	-0.36	-0.84	-1.44	-1.25	-2.12	0.29	-0.82	-1.11	0.05	0.07	-1.01
rs13856910	1	43154831	44506702	-1.22	-0.48	-1.37	-0.67	-1.19	-1.70	-1.59	-2.23	0.20	-1.15	-1.30	-0.25	-0.04	-1.18
rs13753354	1	43176077	44516048	-1.58	-0.79	-1.55	-1.07	-1.63	-2.00	-1.99	-2.34	0.02	-1.38	-1.65	-0.52	-0.18	-1.44
ss316950215	1	43196415	44550299	-1.51	-0.89	-1.51	-1.17	-1.63	-1.88	-1.94	-2.24	-0.01	-1.31	-1.63	-0.41	-0.30	-1.45
rs13857024	1	43206392	44596001	-1.62	-0.71	-1.51	-1.12	-1.47	-1.87	-1.84	-2.18	-0.07	-1.25	-1.68	-0.56	-0.38	-1.31
rs14815885	1	43244870	44609593	-1.47	-0.68	-1.40	-1.03	-1.39	-1.74	-1.74	-2.01	-0.03	-1.13	-1.55	-0.46	-0.36	-1.30
rs13857038	1	43266173	44637878	-1.89	-0.93	-1.59	-1.27	-1.75	-2.12	-2.18	-2.10	-0.26	-1.36	-1.94	-0.80	-0.57	-1.46
rs13857044	1	43321460	44672159	-1.98	-0.95	-1.78	-1.15	-1.82	-2.22	-2.26	-2.22	-0.40	-1.67	-2.09	-0.78	-0.69	-1.36
rs15246863	1	43341654	44701594	-1.96	-0.95	-1.76	-0.97	-1.81	-2.10	-2.20	-2.23	-0.37	-1.68	-2.03	-0.83	-0.68	-1.35
rs14815954	1	43366723	44707667	-1.88	-0.99	-1.54	-1.32	-1.82	-2.08	-2.20	-1.96	-0.22	-1.76	-1.81	-0.96	-0.73	-1.48
ss316950231	1	43380829	44736449	-1.86	-1.03	-1.31	-1.36	-1.91	-1.91	-2.18	-1.86	-0.04	-1.99	-1.77	-0.98	-0.67	-1.20
rs13857079	1	43409615	44763190	-1.95	-0.96	-1.46	-1.42	-1.89	-2.06	-2.24	-1.78	-0.19	-2.25	-1.80	-1.12	-0.67	-1.18
rs14815978	1	43432392	44790817	-1.99	-0.94	-1.57	-1.14	-1.89	-1.95	-2.19	-1.91	-0.29	-2.31	-1.94	-1.02	-0.82	-0.96
ss316950245	1	43435641	44811405	-1.93	-1.16	-1.59	-1.21	-2.05	-1.93	-2.27	-2.03	-0.34	-2.08	-1.93	-0.89	-0.97	-0.93
rs13857173	1	43473827	44869473	-1.67	-1.33	-1.44	-1.40	-2.09	-1.87	-2.26	-1.81	-0.34	-2.01	-1.65	-0.73	-0.92	-1.15
rs15246972	1	43495246	44890133	-1.80	-1.41	-1.36	-1.39	-2.19	-1.81	-2.29	-1.74	-0.22	-2.03	-1.72	-0.92	-0.84	-1.38
rs13857191	1	43516549	44911875	-1.56	-1.36	-1.15	-1.15	-2.05	-1.56	-2.09	-1.54	-0.07	-1.80	-1.48	-0.75	-0.76	-1.40
rs14816032	1	43559121	44927247	-1.63	-1.65	-1.16	-1.38	-2.30	-1.65	-2.29	-1.49	-0.11	-1.82	-1.56	-0.78	-0.85	-1.64
rs13857223	1	43589135	44936158	-1.91	-1.78	-1.16	-1.44	-2.52	-1.71	-2.44	-1.50	-0.12	-1.99	-1.77	-1.04	-0.84	-1.66
rs13857242	1	43609955	44978125	-2.20	-1.96	-1.48	-1.83	-2.78	-2.14	-2.80	-1.79	-0.35	-2.35	-2.05	-1.28	-0.85	-1.95
rs13857261	1	43630845	44986481	-1.91	-1.93	-1.34	-1.92	-2.64	-2.05	-2.68	-1.57	-0.31	-2.19	-1.79	-1.03	-0.76	-2.04
rs13857279	1	43649408	45013278	-1.86	-1.85	-1.31	-1.89	-2.56	-2.00	-2.60	-1.47	-0.29	-2.26	-1.77	-0.95	-0.74	-1.84
ss316950290	1	43652230	45041016	-1.99	-1.98	-1.35	-1.68	-2.72	-1.95	-2.68	-1.47	-0.37	-2.27	-1.98	-0.95	-0.69	-2.13
rs13857289	1	43679196	45065084	-1.93	-1.93	-1.26	-1.63	-2.65	-1.76	-2.55	-1.49	-0.28	-1.99	-1.96	-0.83	-0.64	-2.13
rs14816088	1	43724252	45102107	-2.30	-2.22	-1.45	-1.83	-3.02	-2.09	-2.98	-1.63	-0.35	-2.43	-2.32	-0.96	-0.77	-2.45
rs14816097	1	43734124	45131608	-2.51	-2.48	-1.71	-1.59	-3.31	-2.21	-3.19	-1.92	-0.58	-2.61	-2.56	-1.10	-0.96	-2.47
rs13857306	1	43785386	45152301	-2.86	-2.63	-1.77	-1.51	-3.57	-2.23	-3.34	-2.01	-0.63	-2.61	-2.86	-1.39	-1.06	-2.47
rs14816124	1	43817636	45172544	-3.10	-2.93	-1.80	-1.82	-3.90	-2.37	-3.60	-2.10	-0.61	-2.61	-2.97	-1.72	-1.13	-2.75
rs15247156	1	43843622	45185253	-2.77	-2.55	-1.48	-1.49	-3.47	-1.99	-3.13	-1.91	-0.36	-2.32	-2.74	-1.47	-1.06	-2.72
rs15247158	1	43866400	45219303	-2.81	-2.42	-1.23	-1.72	-3.37	-1.88	-3.02	-1.63	-0.18	-2.33	-2.58	-1.77	-1.00	-2.96
rs15247173	1	43884265	45237295	-2.69	-2.09	-0.93	-1.84	-3.06	-1.67	-2.74	-1.39	0.01	-2.05	-2.46	-1.64	-0.90	-2.93
rs15247196	1	43911785	45250806	-2.44	-1.96	-0.71	-1.72	-2.86	-1.44	-2.52	-1.31	0.27	-1.74	-2.26	-1.40	-0.89	-2.72
rs15247212	1	43945147	45269269	-2.06	-1.84	-0.42	-1.59	-2.62	-1.16	-2.24	-1.17	0.51	-1.48	-1.92	-1.11	-0.88	-2.51
rs15247236	1	43981501	45305010	-2.13	-1.97	-0.41	-1.63	-2.75	-1.17	-2.32	-1.11	0.45	-1.53	-2.01	-1.13	-1.07	-2.47
ss316950332	1	43981722	45321093	-1.96	-2.05	-0.19	-1.56	-2.74	-1.01	-2.23	-0.93	0.66	-1.33	-1.72	-1.20	-1.07	-2.47
rs15247268	1	44020135	45353274	-1.93	-1.97	0.08	-1.76	-2.56	-0.93	-2.09	-0.67	0.91	-1.22	-1.63	-1.25	-1.00	-2.52
rs14816208	1	44047034	45377082	-1.99	-2.09	0.20	-1.88	-2.68	-0.98	-2.19	-0.55	1.06	-1.23	-1.55	-1.52	-0.82	-2.69
rs15247300	1	44077855	45399632	-1.96	-2.20	0.33	-1.67	-2.70	-0.77	-2.05	-0.37	1.13	-1.07	-1.51	-1.51	-0.76	-2.67
rs13753424	1	44094293	45420341	-1.95	-2.26	0.35	-1.71	-2.74	-0.77	-2.07	-0.33	1.12	-1.05	-1.57	-1.39	-0.83	-2.87
rs15247332	1	44139241	45440697	-2.24	-2.33	0.29	-1.88	-2.92	-0.87	-2.22	-0.34	1.02	-1.07	-1.78	-1.68	-0.81	-3.02
rs13857368	1	44169568	45445785	-2.43	-2.48	0.27	-2.21	-3.10	-1.05	-2.44	-0.21	0.94	-1.04	-1.94	-1.83	-0.88	-3.18
rs15247376	1	44209838	45478425	-2.27	-2.36	0.40	-2.02	-2.95	-0.87	-2.27	-0.08	1.00	-0.78	-1.86	-1.60	-0.83	-3.06
rs13753431	1	44234443	45506383	-2.48	-2.15	0.44	-1.95	-2.87	-0.92	-2.25	0.04	1.00	-0.90	-2.01	-1.82	-0.85	-2.79
rs14816249	1	44253372	45520141	-2.32	-1.79	0.62	-1.81	-2.48	-0.71	-1.93	0.20	1.21	-0.80	-1.88	-1.67	-0.72	-2.52
rs14816269	1	44302446	45544898	-2.41	-1.86	0.63	-1.76	-2.49	-0.69	-1.80	0.14	1.30	-0.85	-1.91	-1.76	-0.65	-2.77
rs13857435	1	44349604	45597251	-2.29	-1.65	0.72	-2.02	-2.28	-0.68	-1.69	0.28	1.30	-0.62	-1.81	-1.64	-0.44	-2.70
rs13857455	1	44400972	45637673	-2.39	-1.70	0.72	-2.33	-2.43	-0.83	-1.84	0.42	1.17	-0.64	-1.91	-1.71	-0.39	-2.76
rs13857462	1	44429321	45671893	-2.43	-1.72	0.72	-2.68	-2.46	-0.94	-1.91	0.37	1.13	-0.70	-1.92	-1.68	-0.34	-2.63
rs14816298	1	44463438	45692819	-2.43	-1.46	0.71	-2.73	-2.26	-0.97	-1.81	0.42	1.07	-0.72	-1.92	-1.68	-0.18	-2.40
rs13857512	1	44485280	45697589	-2.31	-1.19	0.74	-2.68	-1.99	-0.92	-1.64	0.51	1.05	-0.64	-1.82	-1.58	-0.02	-2.16
rs13857524	1	44506702	45734235	-1.89	-0.93	0.95	-2.40	-1.63	-0.55	-1.25	0.65	1.21	-0.33	-1.45	-1.21	0.14	-1.93
rs15247564	1	44516048	45745209	-1.52	-0.63	1.10	-2.06	-1.25	-0.30	-0.86	0.77	1.34	-0.07	-1.10	-0.99	0.24	-1.68
rs13857532	1	44550299	45767686	-1.27	-0.49	1.17	-2.00	-1.04	-0.21	-0.71	0.88	1.37	0.01	-0.86	-0.80	0.41	-1.66
rs13857547	1	44596001	45785775	-1.22	-0.42	1.18	-1.87	-1.01	-0.26	-0.71	0.94	1.34	0.01	-0.86	-0.82	0.45	-1.91
rs13857554	1	44609593	45839856	-1.23	-0.40	1.05	-1.82	-1.04	-0.37	-0.78	0.90	1.34	-0.23	-0.88	-0.80	0.51	-1.86
rs13857585	1	44637878	45859179	-1.36	-0.49	0.98	-2.16	-1.16	-0.54	-0.92	0.91	1.26	-0.44	-1.01	-0.85	0.55	-2.10
rs10727211	1	44672159	45879133	-1.18	-0.47	0.98	-1.93	-1.07	-0.47	-0.84	0.91	1.28	-0.46	-0.87	-0.69	0.57	-2.10
rs13857642	1	44701594	45883126	-1.11	-0.38	1.03	-1.90	-0.83	-0.42	-0.65	0.91	1.33	-0.36	-0.75	-0.72	0.69	-2.14
rs13753495	1	44707667	45915582	-1.10	-0.29	0.94	-2.05	-0.75	-0.57	-0.67	0.86	1.32	-0.65	-0.69	-0.79	0.70	-2.12
ss316950445	1	44736449	45945500	-1.12	-0.29	0.99	-1.84	-0.68	-0.47	-0.58	0.79	1.36	-0.61	-0.75	-0.74	0.72	-1.92
rs10728262	1	44763190	45945807	-1.05	-0.32	0.88	-1.93	-0.68	-0.48	-0.59	0.72	1.34	-0.40	-0.75	-0.76	0.62	-1.99
rs13857703	1	44790817	45983829	-0.90	-0.43	1.00	-1.59	-0.72	-0.26	-0.51	0.64	1.50	-0.30	-0.63	-0.59	0.51	-1.93
rs15247950	1	44811405	45991221	-0.96	-0.53	1.13	-1.79	-0.81	-0.28	-0.57	0.88	1.56	-0.33	-0.67	-0.66	0.54	-2.18
rs14816491	1	44869473	46014902	-0.96	-0.53	1.14	-1.72	-0.81	-0.33	-0.59	0.95	1.60	-0.53	-0.58	-0.81	0.56	-2.22
rs15247964	1	44890133	46048528	-1.19	-0.46	1.02	-1.78	-0.83	-0.46	-0.67	0.84	1.49	-0.42	-0.89	-0.86	0.55	-2.22
rs15247974	1	44911875	46071268	-1.02	-0.49	1.03	-1.46	-0.80	-0.33	-0.60	0.91	1.45	-0.44	-0.75	-0.70	0.51	-2.23
rs14816504	1	44927247	46078309	-1.10	-0.46	0.93	-1.46	-0.81	-0.40	-0.63	0.86	1.34	-0.61	-0.80	-0.79	0.47	-2.20
ss316950485	1	44936158	46119991	-0.90	-0.43	1.16	-1.53	-0.70	-0.22	-0.49	1.04	1.50	-0.29	-0.65	-0.54	0.50	-2.18
rs14816516	1	44978125	46140905	-0.64	-0.35	1.13	-1.31	-0.54	-0.08	-0.34	1.00	1.51	-0.19	-0.49	-0.28	0.56	-2.11
rs13857775	1	44986481	46167180	-0.47	-0.21	1.19	-0.93	-0.36	0.11	-0.15	1.09	1.54	-0.14	-0.31	-0.19	0.59	-1.88
ss316950507	1	45013278	46183689	-0.73	-0.27	1.10	-1.06	-0.50	-0.02	-0.29	0.98	1.49	-0.21	-0.52	-0.44	0.53	-1.87
rs15248072	1	45041016	46191637	-0.79	-0.30	1.19	-0.97	-0.47	0.09	-0.18	1.01	1.60	-0.14	-0.56	-0.51	0.35	-1.85
rs15248106	1	45065084	46228189	-0.63	-0.32	1.18	-1.00	-0.42	0.06	-0.17	1.02	1.56	-0.15	-0.43	-0.39	0.32	-1.84
rs13857844	1	45102107	46237320	-0.68	-0.43	1.05	-1.15	-0.52	-0.18	-0.34	1.00	1.39	-0.40	-0.49	-0.44	0.28	-2.01
rs15248193	1	45131608	46268560	-0.54	-0.48	1.10	-1.07	-0.51	-0.11	-0.29	1.10	1.37	-0.31	-0.32	-0.37	0.21	-1.99
rs14816659	1	45152301	46290722	-0.43	-0.36	1.13	-1.10	-0.37	-0.09	-0.21	1.13	1.47	-0.46	-0.18	-0.32	0.26	-1.82
rs15248274	1	45172544	46302076	-0.12	-0.27	1.22	-0.97	-0.17	0.08	-0.02	1.24	1.52	-0.33	0.04	-0.02	0.24	-1.63
ss316950551	1	45185253	46337798	0.16	-0.12	1.41	-0.79	0.09	0.38	0.27	1.39	1.66	-0.25	0.27	0.27	0.29	-1.40
rs13857953	1	45219303	46355736	-0.06	-0.40	1.26	-1.13	-0.19	0.13	-0.04	1.26	1.64	-0.48	0.14	0.04	0.23	-1.40
rs13858053	1	45237295	46402777	-0.18	-0.58	1.18	-1.09	-0.37	0.08	-0.15	1.17	1.70	-0.59	-0.04	0.05	0.35	-1.41
rs13858085	1	45250806	46422013	0.03	-0.56	1.17	-1.05	-0.24	0.17	-0.03	1.12	1.77	-0.47	0.14	0.24	0.38	-1.17
rs13858114	1	45269269	46427732	0.18	-0.40	1.23	-0.90	-0.06	0.28	0.13	1.20	1.72	-0.49	0.27	0.34	0.48	-1.06
ss316950603	1	45305010	46464734	0.18	-0.33	1.23	-0.93	-0.01	0.28	0.15	1.28	1.69	-0.55	0.26	0.36	0.56	-1.06
rs13858138	1	45321093	46481590	0.15	-0.27	1.04	-0.98	0.03	0.04	0.06	1.12	1.53	-0.78	0.19	0.41	0.71	-1.18
rs13858147	1	45353274	46497491	0.06	-0.15	0.95	-1.29	0.07	-0.18	-0.01	1.15	1.40	-0.96	0.04	0.45	0.87	-1.23
ss316950629	1	45377082	46520157	0.18	-0.12	0.86	-1.04	0.07	-0.17	0.00	1.11	1.23	-0.96	0.17	0.51	0.91	-1.23
rs14816736	1	45399632	46549973	0.22	-0.01	0.82	-0.97	0.17	-0.20	0.05	1.18	1.03	-0.91	0.15	0.63	0.93	-1.04
rs13858193	1	45420341	46559233	0.21	0.09	0.80	-1.07	0.19	-0.26	0.00	1.17	1.01	-1.06	0.06	0.63	0.92	-0.85
rs13858221	1	45440697	46580685	0.14	-0.10	0.61	-0.95	0.03	-0.38	-0.15	1.06	0.84	-1.41	-0.03	0.60	0.81	-0.81
rs13858235	1	45445785	46607616	0.31	-0.05	0.56	-0.83	0.13	-0.29	-0.05	0.97	0.79	-1.33	0.11	0.77	0.78	-0.66
rs13858239	1	45478425	46628488	0.25	-0.14	0.35	-0.65	0.03	-0.42	-0.16	0.78	0.61	-1.61	0.04	0.74	0.68	-0.69
rs14816777	1	45506383	46647582	0.11	-0.25	0.18	-0.79	-0.10	-0.61	-0.32	0.66	0.48	-1.92	-0.11	0.66	0.67	-0.86
rs13858258	1	45520141	46667208	0.29	-0.27	0.14	-0.83	-0.05	-0.55	-0.23	0.55	0.45	-1.81	0.01	0.87	0.67	-0.84
rs13858262	1	45544898	46679178	0.36	-0.41	0.20	-0.87	-0.15	-0.51	-0.27	0.64	0.40	-1.69	0.07	0.94	0.70	-0.99
rs15248899	1	45597251	46701218	0.22	-0.57	-0.03	-1.01	-0.39	-0.74	-0.62	0.44	0.14	-1.86	-0.10	0.87	0.52	-0.99
rs15248955	1	45637673	46738345	0.31	-0.58	0.06	-0.80	-0.36	-0.52	-0.50	0.45	0.24	-1.81	-0.02	0.95	0.48	-0.96
rs14817019	1	45671893	46755661	0.43	-0.56	0.12	-0.57	-0.29	-0.33	-0.37	0.25	0.42	-1.74	0.11	1.01	0.48	-0.91
rs13650352	1	45692819	46766333	0.44	-0.57	-0.04	-0.28	-0.30	-0.33	-0.38	0.09	0.34	-1.66	0.00	1.04	0.45	-0.90
ss316950741	1	45697589	46807733	0.33	-0.78	0.02	-0.11	-0.50	-0.12	-0.40	0.09	0.37	-1.48	-0.10	0.93	0.28	-1.01
rs14817093	1	45734235	46826030	0.32	-0.95	0.14	-0.19	-0.57	-0.05	-0.41	0.14	0.51	-1.39	-0.10	0.89	0.23	-1.23
rs13858385	1	45745209	46849298	0.09	-1.11	0.14	-0.14	-0.78	-0.12	-0.56	0.23	0.40	-1.45	-0.31	0.68	0.17	-1.41
rs15249075	1	45767686	46870874	-0.06	-1.34	0.00	-0.28	-1.01	-0.28	-0.83	0.14	0.22	-1.65	-0.50	0.66	0.16	-1.65
rs13858398	1	45785775	46874256	-0.09	-1.49	-0.16	-0.17	-1.14	-0.37	-0.93	0.00	0.08	-1.83	-0.58	0.68	-0.01	-1.65
rs15249215	1	45839856	46906030	-0.23	-1.67	-0.26	-0.38	-1.33	-0.53	-1.12	-0.16	0.03	-1.90	-0.59	0.53	-0.10	-1.52
rs13858460	1	45859179	46929002	-0.11	-1.69	-0.13	-0.45	-1.26	-0.40	-1.01	-0.12	0.06	-1.67	-0.61	0.55	-0.12	-1.48
ss316950823	1	45879133	46943507	-0.23	-1.71	-0.11	-0.24	-1.32	-0.30	-1.00	-0.21	0.11	-1.46	-0.66	0.37	-0.29	-1.27
rs13858474	1	45883126	46963959	-0.23	-1.71	-0.13	-0.33	-1.33	-0.36	-1.03	-0.22	0.07	-1.50	-0.62	0.31	-0.31	-1.25
rs13858506	1	45915582	46995058	-0.22	-1.61	0.00	-0.25	-1.34	-0.22	-1.00	-0.03	0.03	-1.31	-0.72	0.48	-0.31	-1.09
rs15249377	1	45945500	47004763	-0.25	-1.67	0.06	-0.40	-1.40	-0.22	-1.04	0.08	0.03	-1.22	-0.87	0.61	-0.13	-1.30
rs13858521	1	45945807	47044009	-0.29	-1.89	-0.16	-0.41	-1.66	-0.27	-1.21	-0.05	-0.04	-1.31	-0.91	0.58	-0.21	-1.35
rs13858549	1	45983829	47067725	-0.44	-2.09	-0.14	-0.32	-1.87	-0.34	-1.35	0.01	-0.02	-1.41	-0.99	0.49	-0.23	-1.48
rs14817263	1	45991221	47085138	-0.53	-2.11	-0.23	-0.32	-1.93	-0.41	-1.42	-0.05	-0.10	-1.13	-1.06	0.40	-0.26	-1.48
rs13858572	1	46014902	47114547	-0.54	-2.12	-0.40	-0.28	-1.94	-0.52	-1.48	-0.33	-0.21	-1.07	-1.05	0.34	-0.30	-1.42
rs13858596	1	46048528	47122269	-0.49	-2.00	-0.28	-0.25	-1.75	-0.42	-1.34	-0.21	-0.19	-0.85	-1.07	0.48	-0.27	-1.35
rs13858601	1	46071268	47158051	-0.50	-2.25	-0.35	-0.11	-1.95	-0.42	-1.44	-0.31	-0.17	-0.97	-1.00	0.39	-0.44	-1.36
rs13858604	1	46078309	47178809	-0.46	-2.17	-0.39	-0.28	-1.87	-0.53	-1.45	-0.42	-0.19	-0.91	-0.97	0.43	-0.47	-1.21
rs13650408	1	46119991	47189505	-0.45	-2.15	-0.12	-0.41	-1.84	-0.39	-1.31	-0.39	0.01	-0.65	-1.06	0.57	-0.31	-1.28
rs15249654	1	46140905	47221687	-0.51	-2.00	-0.22	-0.17	-1.76	-0.38	-1.25	-0.55	0.04	-0.81	-0.99	0.35	-0.21	-1.26
rs13858667	1	46167180	47240376	-0.58	-1.88	-0.31	-0.10	-1.66	-0.52	-1.25	-0.50	-0.10	-0.96	-0.97	0.24	-0.33	-1.12
ss316951004	1	46183689	47264050	-0.56	-1.94	-0.34	-0.17	-1.70	-0.58	-1.30	-0.64	0.00	-1.01	-1.00	0.34	-0.37	-1.17
rs13858679	1	46191637	47284778	-0.30	-1.87	-0.21	0.09	-1.53	-0.37	-1.03	-0.54	0.02	-0.76	-0.81	0.48	-0.29	-1.22
rs13858712	1	46228189	47306635	-0.23	-1.84	-0.23	0.11	-1.56	-0.31	-1.07	-0.56	-0.04	-0.66	-0.76	0.54	-0.18	-1.14
rs13858723	1	46237320	47318069	-0.26	-1.74	-0.19	0.05	-1.51	-0.22	-0.99	-0.51	-0.03	-0.57	-0.78	0.55	-0.20	-0.97
rs13858732	1	46268560	47340395	-0.38	-1.71	-0.20	0.05	-1.54	-0.23	-1.00	-0.58	-0.08	-0.39	-0.88	0.46	-0.36	-0.70
rs13858757	1	46290722	47369725	-0.33	-1.36	0.00	0.09	-1.26	-0.07	-0.77	-0.42	0.06	-0.12	-0.88	0.56	-0.16	-0.44
rs13858766	1	46302076	47394633	-0.29	-1.13	0.12	0.10	-1.07	0.04	-0.59	-0.28	0.08	0.14	-0.88	0.65	0.00	-0.31
rs15249967	1	46337798	47405719	-0.37	-1.19	0.14	-0.08	-1.16	-0.06	-0.69	-0.22	0.09	0.09	-0.97	0.63	-0.01	-0.38
rs15250005	1	46355736	47455758	-0.51	-1.19	0.03	-0.03	-1.28	-0.20	-0.83	-0.33	-0.01	0.19	-1.06	0.45	0.03	-0.44
rs13650479	1	46402777	47479617	-0.38	-0.93	0.22	0.15	-1.03	0.07	-0.52	-0.15	0.05	0.42	-1.01	0.67	0.08	-0.28
rs13650492	1	46422013	47501644	-0.06	-0.86	0.29	0.15	-0.84	0.24	-0.33	-0.05	-0.05	0.69	-0.69	0.89	0.00	-0.07
rs13858864	1	46427732	47508514	-0.08	-1.09	0.14	0.35	-1.06	0.11	-0.53	-0.08	-0.29	0.52	-0.70	0.87	-0.13	-0.19
rs13858886	1	46464734	47530192	-0.07	-1.26	0.10	0.15	-1.18	0.06	-0.62	-0.02	-0.31	0.52	-0.73	0.79	-0.24	-0.27
rs13858902	1	46481590	47565138	-0.12	-1.21	-0.09	0.15	-1.16	-0.05	-0.66	-0.17	-0.43	0.47	-0.80	0.76	-0.26	-0.17
rs13858917	1	46497491	47569775	-0.06	-1.23	-0.13	0.41	-1.15	0.01	-0.62	-0.22	-0.45	0.42	-0.75	0.82	-0.35	-0.08
rs13650532	1	46520157	47592961	-0.07	-1.34	-0.24	0.56	-1.24	0.00	-0.67	-0.39	-0.49	0.36	-0.72	0.75	-0.54	-0.02
rs13859010	1	46549973	47619342	-0.08	-1.45	-0.40	0.38	-1.33	-0.19	-0.82	-0.60	-0.54	0.31	-0.75	0.60	-0.46	-0.10
rs13859022	1	46559233	47635821	-0.15	-1.71	-0.54	0.46	-1.55	-0.26	-0.97	-0.79	-0.57	0.11	-0.90	0.63	-0.67	-0.22
rs13859051	1	46580685	47662484	-0.12	-1.89	-0.47	0.41	-1.63	-0.23	-1.00	-0.84	-0.54	0.23	-0.82	0.68	-0.73	-0.41
rs13650570	1	46607616	47695905	0.06	-1.59	-0.29	0.50	-1.32	-0.05	-0.74	-0.70	-0.37	0.44	-0.64	0.74	-0.52	-0.22
ss316951310	1	46628488	47725696	0.00	-1.43	-0.09	0.38	-1.24	0.08	-0.61	-0.44	-0.22	0.55	-0.74	0.75	-0.57	-0.30
rs13859203	1	46647582	47751549	0.13	-1.29	-0.07	0.47	-1.07	0.14	-0.49	-0.42	-0.19	0.55	-0.64	0.89	-0.57	-0.09
rs13859226	1	46667208	47769908	0.05	-1.26	0.14	0.35	-1.08	0.24	-0.44	-0.14	-0.08	0.70	-0.69	0.79	-0.52	-0.10
ss316951346	1	46679178	47787042	0.09	-1.33	0.02	0.55	-1.11	0.14	-0.54	-0.14	-0.19	0.49	-0.74	0.68	-0.44	-0.23
rs13859238	1	46701218	47835341	0.01	-1.21	-0.11	0.75	-0.99	0.12	-0.47	-0.38	-0.20	0.46	-0.83	0.61	-0.48	-0.26
rs13650623	1	46738345	47837347	-0.06	-1.00	-0.10	0.76	-0.86	0.14	-0.40	-0.39	-0.11	0.40	-0.86	0.52	-0.38	-0.06
rs13859361	1	46755661	47880804	-0.23	-1.13	-0.33	0.69	-1.03	-0.15	-0.62	-0.58	-0.24	0.11	-1.06	0.42	-0.43	-0.19
rs13859368	1	46766333	47895720	-0.29	-1.27	-0.46	0.55	-1.16	-0.37	-0.79	-0.60	-0.37	0.01	-1.09	0.23	-0.46	-0.35
rs13859398	1	46807733	47911205	-0.30	-1.42	-0.54	0.25	-1.27	-0.57	-0.95	-0.59	-0.38	-0.27	-0.97	0.12	-0.48	-0.55
rs13859416	1	46826030	47923842	-0.09	-1.49	-0.60	0.16	-1.23	-0.75	-1.02	-0.59	-0.47	-0.37	-0.74	0.30	-0.52	-0.62
rs15251130	1	46849298	47958236	-0.16	-1.27	-0.66	0.05	-1.17	-0.68	-0.95	-0.63	-0.51	-0.37	-0.88	0.33	-0.53	-0.45
ss316951496	1	46870874	47978910	0.04	-1.11	-0.64	0.00	-0.91	-0.69	-0.81	-0.60	-0.42	-0.26	-0.74	0.56	-0.52	-0.22
ss316951506	1	46874256	48002619	0.09	-1.15	-0.64	0.03	-0.92	-0.68	-0.81	-0.60	-0.40	-0.30	-0.54	0.42	-0.58	-0.21
ss316951534	1	46906030	48026819	0.00	-0.91	-0.34	0.10	-0.63	-0.35	-0.49	-0.40	-0.10	0.05	-0.63	0.31	-0.53	0.01
rs14817967	1	46929002	48034788	0.11	-0.83	-0.31	0.32	-0.50	-0.24	-0.37	-0.37	-0.06	0.02	-0.62	0.53	-0.44	0.03
ss316951566	1	46943507	48069815	-0.07	-0.83	-0.46	0.44	-0.55	-0.37	-0.46	-0.51	-0.18	0.04	-0.64	0.43	-0.45	-0.09
ss316951587	1	46963959	48092831	0.15	-0.63	-0.34	0.38	-0.31	-0.30	-0.29	-0.38	-0.09	0.04	-0.45	0.60	-0.23	-0.03
rs13650702	1	46995058	48110570	0.13	-0.36	-0.25	0.59	-0.12	-0.15	-0.12	-0.24	-0.07	0.16	-0.51	0.60	-0.16	0.12
rs15251462	1	47004763	48138181	0.13	-0.45	-0.26	0.70	-0.25	-0.12	-0.16	-0.27	0.06	0.10	-0.40	0.45	-0.24	0.09
rs13859542	1	47044009	48148292	0.30	-0.34	-0.11	0.92	-0.10	0.07	0.01	-0.19	0.14	0.20	-0.17	0.48	-0.26	0.29
rs13859565	1	47067725	48171695	0.41	-0.14	0.07	1.00	0.09	0.18	0.18	0.05	0.28	0.28	-0.13	0.57	-0.06	0.35
rs13859589	1	47085138	48202590	0.51	0.10	0.16	1.03	0.31	0.29	0.35	0.16	0.28	0.27	-0.10	0.67	0.12	0.45
ss316951714	1	47114547	48217794	0.40	0.12	0.11	0.85	0.28	0.17	0.29	0.16	0.35	-0.07	-0.23	0.60	0.14	0.45
rs13859647	1	47122269	48250065	0.35	0.23	0.20	0.74	0.34	0.20	0.33	0.33	0.40	-0.11	-0.32	0.60	0.32	0.41
rs13859691	1	47158051	48269538	0.07	0.01	-0.03	0.44	0.01	-0.09	0.02	0.13	0.23	-0.36	-0.57	0.35	0.26	0.20
rs13859714	1	47178809	48290549	0.27	0.28	0.26	0.34	0.31	0.07	0.28	0.32	0.45	-0.25	-0.36	0.42	0.36	0.36
rs14818083	1	47189505	48307000	0.39	0.48	0.50	0.23	0.53	0.24	0.48	0.45	0.60	0.03	-0.21	0.45	0.47	0.40
rs13859766	1	47221687	48330754	0.41	0.45	0.49	0.15	0.51	0.21	0.49	0.46	0.57	0.04	-0.15	0.41	0.30	0.45
rs13859859	1	47240376	48337926	0.50	0.43	0.36	0.08	0.54	0.18	0.49	0.33	0.36	0.12	-0.21	0.54	0.21	0.59
rs13859898	1	47264050	48359979	0.43	0.25	0.31	0.01	0.34	0.22	0.38	0.17	0.35	0.23	-0.41	0.66	0.16	0.50
rs15252209	1	47284778	48380204	0.56	0.30	0.43	0.08	0.42	0.33	0.48	0.25	0.34	0.55	-0.38	0.65	0.22	0.53
rs15252268	1	47306635	48403481	0.53	0.37	0.54	0.10	0.45	0.42	0.48	0.27	0.49	0.50	-0.37	0.71	0.16	0.58
rs13859977	1	47318069	48417174	0.40	0.30	0.34	0.10	0.35	0.26	0.35	0.06	0.29	0.34	-0.54	0.64	0.03	0.57
ss316951942	1	47340395	48441102	0.45	0.46	0.26	0.15	0.49	0.14	0.37	-0.06	0.24	0.29	-0.49	0.62	0.06	0.52
rs13860024	1	47369725	48466769	0.58	0.50	0.36	0.18	0.57	0.37	0.52	0.12	0.28	0.36	-0.38	0.78	0.14	0.49
rs13860101	1	47394633	48490272	0.61	0.49	0.27	0.18	0.61	0.43	0.57	-0.04	0.26	0.31	-0.31	0.72	0.09	0.35
rs13860121	1	47405719	48513591	0.51	0.43	0.36	0.19	0.60	0.51	0.58	-0.10	0.29	0.23	-0.41	0.60	0.09	0.26
ss316952055	1	47455758	48543602	0.39	0.46	0.20	0.27	0.58	0.41	0.53	-0.33	0.16	0.14	-0.57	0.54	0.03	0.40
rs15252863	1	47479617	48556102	0.48	0.51	0.16	0.29	0.66	0.39	0.56	-0.32	0.21	-0.12	-0.48	0.64	0.07	0.42
ss316952116	1	47501644	48586681	0.46	0.55	0.11	0.39	0.67	0.36	0.52	-0.22	0.20	-0.27	-0.43	0.52	0.16	0.37
ss316952126	1	47508514	48609748	0.33	0.61	0.11	0.48	0.73	0.27	0.52	-0.18	0.22	-0.41	-0.61	0.48	0.21	0.39
rs14818416	1	47530192	48614204	0.35	0.68	0.18	0.26	0.79	0.24	0.54	-0.24	0.39	-0.30	-0.54	0.40	0.31	0.40
rs13650915	1	47565138	48633794	0.22	0.80	-0.07	0.43	0.83	0.12	0.52	-0.53	0.24	-0.58	-0.57	0.37	0.33	0.39
rs14818455	1	47569775	48671927	0.22	0.85	0.11	0.43	0.86	0.22	0.61	-0.46	0.40	-0.58	-0.60	0.41	0.41	0.28
rs13860395	1	47592961	48676526	0.35	0.84	0.40	0.39	0.93	0.45	0.74	-0.29	0.57	-0.26	-0.47	0.50	0.46	0.21
ss316952208	1	47619342	48712191	0.28	0.87	0.37	0.49	0.93	0.49	0.76	-0.34	0.58	-0.31	-0.59	0.50	0.46	0.20
rs13860431	1	47635821	48742104	0.29	0.94	0.39	0.54	0.99	0.65	0.87	-0.30	0.64	-0.41	-0.59	0.54	0.34	0.24
ss316952233	1	47662484	48770241	0.35	0.93	0.49	0.29	1.00	0.64	0.87	-0.22	0.76	-0.27	-0.38	0.39	0.37	0.19
rs13860553	1	47695905	48793056	0.25	1.06	0.30	0.42	1.03	0.57	0.85	-0.39	0.63	-0.26	-0.45	0.25	0.36	0.39
rs13651022	1	47725696	48811312	0.15	0.96	0.38	0.30	0.93	0.64	0.85	-0.28	0.68	-0.28	-0.50	0.20	0.27	0.32
rs15253621	1	47751549	48848274	0.16	0.72	0.24	0.27	0.75	0.40	0.62	-0.39	0.55	-0.49	-0.36	0.02	0.25	0.23
ss316952358	1	47769908	48855230	0.12	0.78	0.45	0.32	0.78	0.58	0.72	-0.12	0.76	-0.42	-0.32	-0.17	0.42	0.13
ss316952371	1	47787042	48887491	0.38	0.94	0.38	0.56	1.01	0.69	0.93	-0.25	0.82	-0.54	-0.11	0.04	0.52	0.25
ss316952407	1	47835341	48920575	0.13	0.91	0.50	0.36	0.90	0.70	0.86	-0.13	0.91	-0.40	-0.26	-0.06	0.46	0.25
ss316952410	1	47837347	48943057	0.14	0.90	0.57	0.27	0.84	0.71	0.81	0.10	0.84	-0.35	-0.19	-0.21	0.52	0.32
rs14818716	1	47880804	48958959	0.20	0.80	0.54	0.33	0.78	0.71	0.78	0.10	0.76	-0.35	-0.17	-0.09	0.46	0.21
rs13860786	1	47895720	48996291	0.33	0.92	0.75	0.47	0.92	0.95	0.98	0.35	0.88	-0.12	-0.02	-0.02	0.52	0.27
rs13860797	1	47911205	49010389	0.27	0.90	0.74	0.52	0.88	0.96	0.96	0.39	0.79	-0.06	-0.04	-0.02	0.54	0.21
rs13860811	1	47923842	49034170	0.24	1.00	0.83	0.74	1.01	1.16	1.15	0.46	0.82	0.15	-0.09	0.12	0.58	0.35
rs14818820	1	47958236	49056299	0.08	1.17	0.67	0.80	1.08	1.07	1.15	0.22	0.76	-0.02	-0.25	-0.03	0.74	0.47
ss316952504	1	47978910	49060939	0.11	1.01	0.67	0.91	0.98	0.97	1.04	0.14	0.79	0.00	-0.22	0.00	0.76	0.31
rs13860860	1	48002619	49087626	-0.07	0.91	0.52	0.85	0.80	0.85	0.89	-0.05	0.71	-0.13	-0.34	-0.21	0.75	0.12
ss316952530	1	48026819	49114962	0.04	1.08	0.71	0.87	0.97	0.99	1.04	0.02	0.91	0.15	-0.32	0.04	0.77	0.31
rs13860882	1	48034788	49145939	0.03	0.99	0.51	0.82	0.76	0.79	0.83	-0.16	0.74	-0.02	-0.29	-0.02	0.72	0.26
rs13860930	1	48069815	49153615	-0.09	0.96	0.50	0.75	0.68	0.81	0.79	-0.23	0.79	-0.05	-0.36	-0.19	0.67	0.28
rs13651133	1	48092831	49178778	0.03	0.85	0.45	0.72	0.59	0.76	0.71	-0.30	0.79	-0.17	-0.21	-0.14	0.61	0.40
ss316952577	1	48110570	49204956	-0.10	0.64	0.19	0.67	0.37	0.55	0.49	-0.52	0.57	-0.44	-0.26	-0.32	0.41	0.27
rs15254432	1	48138181	49230263	-0.15	0.42	0.12	0.58	0.18	0.47	0.35	-0.66	0.59	-0.54	-0.30	-0.36	0.38	0.11
rs15254475	1	48148292	49236068	-0.17	0.53	-0.01	0.58	0.25	0.39	0.36	-0.76	0.40	-0.56	-0.37	-0.29	0.40	0.16
rs14819061	1	48171695	49256793	-0.18	0.53	-0.09	0.57	0.27	0.37	0.35	-0.87	0.47	-0.65	-0.39	-0.27	0.34	0.15
rs14819120	1	48202590	49277572	-0.23	0.50	-0.29	0.57	0.22	0.17	0.23	-1.08	0.28	-0.84	-0.31	-0.38	0.33	0.08
ss316952630	1	48217794	49298890	-0.24	0.47	-0.38	0.45	0.25	0.14	0.23	-1.10	0.21	-0.85	-0.30	-0.33	0.28	0.11
rs14819164	1	48250065	49330950	-0.12	0.59	-0.44	0.67	0.49	0.19	0.41	-1.14	0.03	-0.68	-0.17	-0.23	0.41	0.16
rs15254700	1	48269538	49354924	0.00	0.48	-0.41	0.71	0.44	0.22	0.40	-1.11	0.04	-0.62	0.02	-0.26	0.24	0.18
rs14819188	1	48290549	49373857	0.34	0.68	-0.37	0.81	0.72	0.29	0.59	-1.10	0.09	-0.58	0.32	0.02	0.34	0.40
ss316952668	1	48307000	49387362	0.30	0.58	-0.49	0.94	0.60	0.34	0.53	-1.16	0.05	-0.51	0.34	-0.04	0.35	0.37
ss316952684	1	48330754	49426126	0.29	0.55	-0.57	0.97	0.55	0.28	0.47	-1.08	0.02	-0.61	0.28	0.04	0.41	0.40
ss316952692	1	48337926	49468109	0.27	0.37	-0.91	0.87	0.41	0.00	0.19	-1.28	-0.17	-0.91	0.36	-0.17	0.40	0.19
ss316952696	1	48359979	49483787	0.31	0.39	-0.76	0.89	0.46	0.10	0.26	-1.05	-0.05	-0.92	0.43	-0.26	0.41	0.21
rs13861044	1	48380204	49493000	0.27	0.46	-0.73	0.82	0.49	0.00	0.24	-0.80	-0.12	-1.09	0.41	-0.33	0.43	0.32
ss316952724	1	48403481	49526863	0.18	0.57	-0.62	0.73	0.54	0.04	0.28	-0.64	0.00	-1.27	0.44	-0.31	0.53	0.37
rs13861078	1	48417174	49546446	0.04	0.36	-0.86	0.49	0.34	-0.24	0.03	-0.79	-0.13	-1.42	0.37	-0.50	0.41	0.33
rs15255015	1	48441102	49571856	-0.01	0.44	-0.59	0.27	0.39	-0.19	0.09	-0.63	0.04	-1.27	0.34	-0.56	0.51	0.31
[truncated: 47,679 more rows]
