# Supplementary material for: Signatures of Selection in the Genomes of Commercial and Non-Commercial Chicken Breeds
Source: PLoS One. 2012 Feb 27;7(2):e32720. doi: 10.1371/journal.pone.0032720 (PMC3287981; doi:10.1371/journal.pone.0032720)
Supplement: Table S6 — ZHp values for all windows containing 100 markers. Chromosomal locations are based on the position in the WASHUC2 build. DM = domesticated, CM = commercial, NCM = non-commercial, BR = broiler, LR = layer, DU = Dutch, CH = Chinese, BRS = broiler sire line, BRD = broiler dam line, WL = white egg-layer, BL = brown egg-layer, DCF = Dutch countryfowls, DPB = Dutch polish and bearded, and DNB = Dutch new breeds. (TXT) [file pone.0032720.s008.txt]

Name	Chr	Position	Until	BR	LR	DU	CH	CM	NCM	DM	DLH	DBK	DNB	BRS	BRD	WL	BL
ss316925259	1	34388	2250060	0.71	0.27	0.50	-0.47	0.11	0.01	0.01	0.53	0.52	-0.17	0.37	1.14	0.60	0.69
rs16686671	1	67781	2272335	0.65	0.16	0.57	-0.52	0.00	0.04	-0.04	0.56	0.64	-0.16	0.32	1.07	0.58	0.64
ss316925298	1	80477	2311200	0.68	0.18	0.58	-0.49	0.04	0.03	-0.06	0.59	0.72	-0.19	0.34	1.09	0.57	0.67
rs15995401	1	111556	2336287	0.76	0.28	0.71	-0.52	0.20	0.14	0.12	0.69	0.83	-0.13	0.45	1.11	0.60	0.78
rs15995393	1	112481	2347348	0.77	0.16	0.69	-0.60	0.16	0.13	0.08	0.70	0.82	-0.05	0.41	1.19	0.56	0.73
ss316925394	1	149690	2380984	0.71	0.04	0.63	-0.72	0.05	-0.02	-0.05	0.72	0.74	-0.19	0.38	1.12	0.51	0.61
ss316925418	1	176450	2463631	0.68	-0.08	0.48	-0.64	-0.06	-0.14	-0.16	0.65	0.62	-0.35	0.33	1.12	0.45	0.62
rs14688751	1	185573	2470342	0.69	-0.08	0.46	-0.70	-0.05	-0.14	-0.15	0.62	0.54	-0.24	0.31	1.15	0.44	0.61
ss316925455	1	202425	2504791	0.71	-0.17	0.42	-0.86	-0.11	-0.23	-0.22	0.55	0.49	-0.17	0.31	1.20	0.39	0.53
ss316925503	1	235155	2522244	0.82	0.01	0.57	-0.68	0.07	-0.03	-0.02	0.69	0.54	-0.04	0.40	1.31	0.45	0.61
ss316925513	1	245026	2549083	0.81	0.05	0.56	-0.58	0.09	-0.01	0.01	0.72	0.51	-0.10	0.41	1.28	0.50	0.60
ss316925575	1	273255	2568213	0.75	0.01	0.53	-0.61	0.03	-0.04	-0.04	0.72	0.51	-0.26	0.35	1.23	0.50	0.53
rs16686356	1	273888	2583691	0.66	-0.06	0.50	-0.83	-0.05	-0.15	-0.14	0.67	0.53	-0.31	0.29	1.14	0.50	0.44
rs14688655	1	287595	2594814	0.80	-0.04	0.55	-0.67	0.02	-0.03	-0.04	0.75	0.48	-0.18	0.40	1.29	0.47	0.51
ss316925641	1	334833	2657433	0.82	-0.07	0.49	-0.70	-0.03	-0.07	-0.05	0.71	0.44	-0.15	0.38	1.31	0.51	0.45
rs15994854	1	347069	2683900	0.87	-0.10	0.42	-0.67	-0.02	-0.06	-0.04	0.66	0.36	-0.05	0.39	1.32	0.48	0.52
rs13814482	1	388839	2689014	0.92	-0.03	0.50	-0.72	0.05	0.12	0.08	0.70	0.46	0.08	0.46	1.35	0.49	0.60
ss316925752	1	406166	2730888	0.83	-0.03	0.43	-0.69	0.01	0.13	0.06	0.69	0.40	-0.07	0.40	1.23	0.49	0.61
ss316925772	1	422241	2738827	0.79	-0.03	0.39	-0.69	-0.01	0.10	0.04	0.61	0.38	-0.04	0.38	1.17	0.51	0.60
rs14096805	1	448589	2769500	0.81	0.08	0.43	-0.59	0.08	0.17	0.12	0.63	0.36	-0.05	0.38	1.22	0.51	0.65
rs16057006	1	470464	2797265	0.78	0.06	0.38	-0.59	0.05	0.13	0.07	0.56	0.34	-0.11	0.35	1.21	0.48	0.72
ss316925861	1	481794	2813719	0.72	-0.01	0.45	-0.60	-0.03	0.13	0.02	0.53	0.44	-0.04	0.31	1.15	0.44	0.67
ss316925907	1	511478	2829695	0.78	0.03	0.48	-0.46	0.07	0.22	0.12	0.54	0.48	0.01	0.35	1.24	0.45	0.64
rs14733942	1	543780	2847598	0.92	0.13	0.49	-0.37	0.21	0.25	0.22	0.49	0.54	0.02	0.49	1.34	0.55	0.61
ss316925942	1	554425	2881996	0.84	0.02	0.48	-0.43	0.09	0.23	0.14	0.46	0.55	0.02	0.38	1.31	0.44	0.59
ss316925968	1	581427	2900935	0.86	-0.12	0.52	-0.50	0.01	0.16	0.06	0.49	0.63	0.00	0.41	1.31	0.40	0.49
ss316925991	1	605709	2942547	0.79	-0.11	0.51	-0.60	0.00	0.14	0.07	0.49	0.60	0.05	0.34	1.29	0.35	0.38
rs14080240	1	627187	2954664	0.81	-0.05	0.55	-0.61	0.05	0.23	0.14	0.53	0.63	0.07	0.34	1.22	0.43	0.36
ss316926016	1	641167	2974479	0.84	-0.05	0.62	-0.73	0.11	0.36	0.23	0.60	0.72	0.10	0.42	1.16	0.51	0.26
ss316926032	1	657389	2996659	0.95	-0.05	0.72	-0.75	0.18	0.42	0.30	0.71	0.80	0.07	0.56	1.18	0.55	0.22
rs14080307	1	681331	3021060	0.94	-0.03	0.74	-0.63	0.19	0.48	0.33	0.68	0.85	0.14	0.57	1.15	0.61	0.18
rs14080338	1	709551	3049798	0.94	-0.10	0.60	-0.73	0.14	0.30	0.21	0.58	0.72	-0.08	0.57	1.15	0.62	0.05
ss316926124	1	722120	3070498	1.01	-0.01	0.67	-0.75	0.23	0.36	0.29	0.60	0.85	-0.02	0.58	1.25	0.61	0.18
ss316926165	1	755798	3079686	1.02	0.01	0.70	-0.64	0.26	0.44	0.34	0.57	0.88	0.00	0.59	1.25	0.56	0.16
rs13778590	1	782744	3103168	0.99	-0.02	0.75	-0.63	0.25	0.51	0.37	0.60	0.89	0.08	0.58	1.26	0.54	0.15
ss316926240	1	804753	3156567	0.88	-0.13	0.68	-0.70	0.12	0.41	0.25	0.51	0.86	-0.01	0.48	1.16	0.47	0.10
rs10728087	1	826289	3184632	0.86	-0.11	0.77	-0.72	0.13	0.48	0.28	0.50	0.93	0.16	0.50	1.09	0.52	0.19
rs10724367	1	836990	3199046	0.85	-0.12	0.73	-0.73	0.11	0.44	0.28	0.47	0.83	0.19	0.50	1.06	0.49	0.10
rs14080533	1	861850	3248168	0.79	-0.21	0.72	-0.88	-0.02	0.33	0.16	0.47	0.82	0.16	0.47	0.95	0.46	0.02
rs14080555	1	885992	3290434	0.76	-0.21	0.86	-1.02	0.05	0.47	0.27	0.60	0.91	0.27	0.42	0.95	0.51	-0.04
ss316926344	1	895116	3333618	0.79	-0.10	0.93	-1.10	0.15	0.52	0.35	0.67	0.94	0.37	0.45	0.98	0.59	0.02
ss316926370	1	922789	3353115	0.79	-0.06	0.89	-1.10	0.17	0.49	0.35	0.64	0.91	0.32	0.47	0.95	0.63	0.01
ss316926378	1	937421	3369176	0.73	-0.19	0.74	-1.21	0.05	0.31	0.19	0.55	0.79	0.16	0.43	0.89	0.59	-0.14
ss316926414	1	964616	3402676	0.72	-0.15	0.66	-1.08	0.07	0.28	0.19	0.49	0.66	0.16	0.43	0.86	0.61	-0.10
rs10729499	1	995827	3420615	0.71	-0.08	0.78	-0.94	0.12	0.42	0.28	0.59	0.75	0.37	0.42	0.82	0.68	-0.06
ss316926453	1	1015701	3442740	0.71	-0.03	0.88	-0.74	0.21	0.57	0.41	0.65	0.81	0.48	0.45	0.79	0.69	0.00
rs14080820	1	1034732	3465684	0.65	-0.12	0.77	-0.80	0.12	0.38	0.27	0.57	0.66	0.43	0.42	0.74	0.61	-0.03
ss316926487	1	1047152	3500156	0.55	-0.11	0.73	-0.73	0.09	0.41	0.26	0.49	0.69	0.33	0.35	0.62	0.50	0.11
ss316926501	1	1069186	3530020	0.55	-0.14	0.75	-0.87	0.07	0.37	0.22	0.53	0.64	0.32	0.35	0.56	0.50	0.07
rs14080975	1	1097204	3542578	0.47	-0.22	0.62	-1.04	-0.02	0.22	0.09	0.37	0.58	0.17	0.28	0.49	0.51	-0.07
ss316926531	1	1118083	3574979	0.36	-0.23	0.69	-1.08	-0.04	0.18	0.10	0.47	0.60	0.14	0.22	0.35	0.54	-0.09
rs15013346	1	1142331	3643706	0.30	-0.34	0.66	-1.20	-0.15	0.09	0.00	0.49	0.59	0.22	0.16	0.29	0.50	-0.22
ss316926562	1	1152658	3671663	0.50	-0.25	0.71	-1.15	0.01	0.15	0.12	0.52	0.68	0.26	0.33	0.43	0.59	-0.19
rs14081063	1	1180673	3682698	0.59	-0.26	0.81	-1.31	0.06	0.18	0.17	0.57	0.80	0.37	0.46	0.44	0.60	-0.21
ss316926606	1	1186804	3710986	0.57	-0.12	0.83	-1.31	0.15	0.22	0.24	0.61	0.79	0.39	0.47	0.37	0.69	-0.13
ss316926635	1	1213393	3715316	0.62	-0.05	0.82	-1.16	0.21	0.26	0.30	0.64	0.78	0.30	0.54	0.31	0.72	-0.07
ss316926652	1	1228451	3752225	0.53	-0.12	0.85	-1.27	0.13	0.25	0.24	0.67	0.80	0.36	0.46	0.23	0.71	-0.18
rs14081158	1	1261658	3774320	0.52	-0.01	0.84	-1.12	0.20	0.35	0.33	0.65	0.78	0.41	0.44	0.23	0.78	-0.09
rs14081172	1	1272723	3780929	0.48	-0.08	0.80	-1.34	0.13	0.25	0.24	0.59	0.73	0.43	0.39	0.25	0.75	-0.16
rs14081222	1	1296177	3843082	0.50	0.09	0.86	-1.23	0.26	0.33	0.35	0.70	0.69	0.52	0.39	0.22	0.80	-0.08
rs14081238	1	1329523	3863317	0.47	0.12	0.85	-1.31	0.29	0.35	0.36	0.72	0.66	0.51	0.38	0.16	0.82	-0.05
rs14081247	1	1345725	3892228	0.40	0.28	0.93	-1.16	0.40	0.49	0.49	0.81	0.71	0.60	0.32	0.08	0.92	0.04
rs14081311	1	1372113	3912335	0.48	0.31	1.04	-1.13	0.46	0.59	0.57	0.87	0.87	0.69	0.42	0.09	0.93	0.06
rs14081349	1	1386715	3936467	0.43	0.23	0.96	-1.21	0.44	0.50	0.52	0.85	0.84	0.58	0.43	0.00	0.95	-0.03
rs14081373	1	1405141	3944440	0.45	0.11	1.03	-1.25	0.38	0.45	0.43	0.90	0.92	0.60	0.47	0.00	0.96	-0.12
rs14081388	1	1416825	3972881	0.48	0.19	1.14	-1.27	0.53	0.53	0.56	0.99	1.03	0.65	0.53	-0.03	1.01	-0.05
rs14081437	1	1452370	4015051	0.36	0.09	1.00	-1.36	0.39	0.39	0.42	0.92	0.94	0.50	0.40	-0.09	0.93	-0.07
ss316926868	1	1464907	4030863	0.29	0.10	0.96	-1.55	0.37	0.30	0.36	0.85	0.93	0.47	0.33	-0.14	0.90	-0.01
rs14081487	1	1486390	4048006	0.34	0.12	0.98	-1.64	0.40	0.29	0.38	0.86	0.97	0.48	0.37	-0.10	0.94	-0.03
rs14081492	1	1498838	4087306	0.26	0.18	0.99	-1.59	0.41	0.31	0.39	0.88	0.94	0.47	0.31	-0.15	0.97	-0.05
rs14081545	1	1566478	4097906	0.22	0.11	0.83	-1.63	0.34	0.16	0.29	0.74	0.78	0.43	0.26	-0.14	0.95	-0.13
rs14081561	1	1593299	4123619	0.10	0.11	0.72	-1.70	0.25	0.11	0.17	0.59	0.72	0.35	0.11	-0.19	0.89	-0.08
rs14081576	1	1609104	4145484	0.11	0.13	0.76	-1.72	0.27	0.14	0.20	0.68	0.70	0.41	0.15	-0.23	0.96	-0.14
rs13778998	1	1644939	4172127	0.12	0.16	0.90	-1.89	0.34	0.19	0.27	0.76	0.76	0.52	0.20	-0.29	1.02	-0.18
rs14081618	1	1655361	4225388	0.08	0.19	0.91	-2.04	0.35	0.16	0.25	0.81	0.78	0.45	0.16	-0.31	1.02	-0.20
ss316927053	1	1682818	4240289	0.02	0.21	0.85	-2.25	0.34	0.05	0.19	0.80	0.83	0.39	0.17	-0.44	1.07	-0.25
rs14081679	1	1701278	4267832	-0.05	0.23	0.85	-2.32	0.32	0.02	0.17	0.81	0.86	0.50	0.11	-0.52	1.04	-0.27
rs15745582	1	1701386	4279411	0.00	0.23	0.90	-2.37	0.32	0.04	0.19	0.85	0.82	0.60	0.14	-0.61	1.08	-0.21
rs14081700	1	1719440	4307320	0.13	0.37	1.07	-2.27	0.47	0.22	0.36	1.01	0.94	0.68	0.23	-0.52	1.19	-0.12
rs13825154	1	1787787	4332669	0.11	0.44	0.92	-2.31	0.52	0.09	0.32	0.85	0.84	0.57	0.23	-0.58	1.21	-0.07
ss316927142	1	1807924	4355731	0.07	0.36	0.95	-2.44	0.44	0.07	0.27	0.90	0.80	0.64	0.16	-0.57	1.26	-0.17
rs13825103	1	1826086	4380941	0.19	0.37	0.93	-2.39	0.50	0.14	0.34	0.95	0.74	0.57	0.26	-0.43	1.24	-0.11
rs10730722	1	1837922	4388103	0.27	0.40	0.96	-2.52	0.55	0.13	0.36	1.04	0.72	0.62	0.28	-0.27	1.26	-0.09
ss316927198	1	1881466	4427115	0.30	0.32	0.87	-2.74	0.50	-0.02	0.27	0.94	0.67	0.56	0.29	-0.19	1.24	-0.11
rs13788885	1	1905345	4443516	0.33	0.34	0.85	-2.83	0.52	-0.06	0.27	0.92	0.65	0.55	0.35	-0.23	1.28	-0.14
ss316927217	1	1925535	4465360	0.39	0.45	1.02	-2.66	0.69	0.15	0.47	1.04	0.77	0.69	0.43	-0.21	1.31	0.00
rs15187362	1	1946146	4473207	0.44	0.48	1.04	-2.54	0.73	0.19	0.51	1.09	0.70	0.77	0.46	-0.14	1.35	0.00
rs14789722	1	1953293	4501544	0.43	0.48	0.98	-2.46	0.73	0.17	0.50	1.01	0.67	0.77	0.44	-0.17	1.38	-0.04
rs15187284	1	1981260	4526802	0.35	0.50	0.93	-2.42	0.72	0.10	0.47	0.96	0.62	0.78	0.41	-0.24	1.38	0.00
rs15187208	1	1994374	4556226	0.22	0.33	0.81	-2.58	0.55	-0.05	0.31	0.90	0.47	0.69	0.27	-0.33	1.28	-0.11
rs13824878	1	2017969	4571052	0.21	0.40	0.80	-2.54	0.59	-0.05	0.36	0.87	0.48	0.67	0.28	-0.37	1.31	-0.07
rs13824858	1	2047173	4610004	0.15	0.34	0.74	-2.42	0.53	-0.16	0.28	0.83	0.40	0.60	0.26	-0.45	1.30	-0.07
rs14789626	1	2073822	4632306	0.10	0.37	0.69	-2.43	0.53	-0.20	0.26	0.78	0.35	0.55	0.20	-0.49	1.30	-0.02
rs13824804	1	2078870	4677601	0.13	0.39	0.69	-2.40	0.56	-0.19	0.32	0.80	0.35	0.53	0.23	-0.43	1.28	-0.01
rs14789557	1	2124737	4710038	0.13	0.51	0.77	-2.34	0.69	-0.09	0.44	0.84	0.42	0.57	0.24	-0.44	1.35	-0.02
rs13824743	1	2134902	4720681	0.11	0.49	0.81	-2.53	0.73	-0.12	0.42	0.87	0.46	0.60	0.23	-0.47	1.35	-0.08
rs15186930	1	2167366	4758257	0.19	0.57	0.89	-2.45	0.85	-0.02	0.53	0.86	0.52	0.73	0.32	-0.42	1.35	0.00
rs13824683	1	2208877	4779180	0.13	0.59	0.84	-2.46	0.84	-0.06	0.50	0.94	0.39	0.66	0.26	-0.48	1.39	-0.02
rs13824679	1	2210682	4818686	0.13	0.51	0.82	-2.46	0.78	-0.08	0.47	0.93	0.43	0.64	0.22	-0.50	1.33	-0.04
ss316927471	1	2250060	4837187	0.00	0.45	0.75	-2.61	0.69	-0.21	0.34	0.85	0.40	0.56	0.11	-0.59	1.32	-0.18
ss316927481	1	2272335	4874149	-0.14	0.44	0.70	-2.77	0.64	-0.30	0.27	0.82	0.32	0.54	0.02	-0.77	1.32	-0.19
rs13824602	1	2311200	4878547	-0.07	0.47	0.75	-2.92	0.69	-0.21	0.35	0.92	0.24	0.70	0.08	-0.75	1.35	-0.20
ss316927530	1	2336287	4907476	-0.21	0.37	0.60	-3.05	0.57	-0.38	0.20	0.77	0.11	0.58	-0.05	-0.84	1.28	-0.17
rs13572919	1	2347348	4945208	-0.18	0.44	0.49	-2.93	0.57	-0.41	0.16	0.67	0.05	0.51	0.00	-0.85	1.29	-0.22
rs13824559	1	2380984	4957770	-0.22	0.41	0.42	-3.06	0.49	-0.59	0.04	0.60	0.00	0.40	0.01	-0.98	1.30	-0.28
ss316927612	1	2463631	4986956	-0.23	0.42	0.41	-3.07	0.48	-0.60	0.03	0.56	0.06	0.33	-0.02	-0.94	1.30	-0.28
rs13824465	1	2470342	5018137	-0.20	0.51	0.46	-3.28	0.56	-0.45	0.14	0.57	0.09	0.47	0.01	-0.95	1.30	-0.31
rs13824431	1	2504791	5040554	-0.36	0.36	0.36	-3.38	0.39	-0.66	-0.06	0.49	0.04	0.29	-0.09	-1.17	1.24	-0.47
rs13824424	1	2522244	5057561	-0.46	0.38	0.27	-3.35	0.37	-0.73	-0.10	0.42	-0.03	0.14	-0.15	-1.32	1.30	-0.51
rs13572840	1	2549083	5063377	-0.44	0.31	0.24	-3.50	0.34	-0.81	-0.17	0.43	0.01	0.09	-0.13	-1.30	1.33	-0.58
rs13824393	1	2568213	5105441	-0.39	0.26	0.34	-3.79	0.32	-0.76	-0.16	0.51	0.10	0.09	-0.12	-1.19	1.34	-0.71
rs13824358	1	2583691	5128791	-0.48	0.27	0.32	-3.91	0.29	-0.81	-0.20	0.51	0.07	0.06	-0.20	-1.26	1.39	-0.78
rs13824343	1	2594814	5150471	-0.31	0.31	0.46	-3.71	0.39	-0.63	-0.07	0.60	0.17	0.23	-0.04	-1.16	1.41	-0.73
rs15186020	1	2657433	5168240	-0.34	0.24	0.43	-3.88	0.32	-0.73	-0.14	0.53	0.25	0.10	-0.07	-1.18	1.35	-0.76
rs15185947	1	2683900	5180248	-0.36	0.28	0.47	-4.02	0.34	-0.73	-0.17	0.48	0.28	0.06	-0.06	-1.19	1.32	-0.75
rs15185925	1	2689014	5202902	-0.41	0.27	0.56	-4.02	0.37	-0.71	-0.15	0.59	0.36	0.02	-0.05	-1.19	1.34	-0.80
ss316927825	1	2730888	5221981	-0.44	0.14	0.61	-4.00	0.26	-0.80	-0.25	0.66	0.43	-0.04	-0.11	-1.18	1.28	-0.94
rs13572752	1	2738827	5251513	-0.35	0.06	0.66	-4.19	0.23	-0.75	-0.24	0.69	0.42	0.12	-0.04	-1.06	1.24	-1.01
rs13824133	1	2769500	5282764	-0.34	-0.05	0.71	-4.48	0.16	-0.73	-0.27	0.75	0.41	0.06	-0.07	-1.01	1.19	-1.13
rs13824059	1	2797265	5314338	-0.47	-0.17	0.59	-4.73	0.02	-0.91	-0.43	0.68	0.29	0.04	-0.19	-1.12	1.20	-1.25
ss316927887	1	2813719	5367703	-0.38	-0.25	0.63	-4.86	-0.01	-0.99	-0.49	0.77	0.37	-0.11	-0.14	-0.99	1.20	-1.39
rs13823977	1	2829695	5387010	-0.52	-0.34	0.46	-4.90	-0.12	-1.16	-0.63	0.66	0.24	-0.31	-0.27	-1.11	1.15	-1.48
rs13823968	1	2847598	5390843	-0.49	-0.42	0.46	-4.95	-0.20	-1.20	-0.70	0.68	0.24	-0.40	-0.26	-1.08	1.17	-1.54
ss316927950	1	2881996	5434210	-0.70	-0.61	0.42	-5.15	-0.43	-1.29	-0.88	0.65	0.19	-0.43	-0.42	-1.29	1.09	-1.69
rs13823897	1	2900935	5455328	-0.62	-0.49	0.43	-5.06	-0.26	-1.21	-0.74	0.70	0.17	-0.44	-0.34	-1.23	1.19	-1.65
rs10722430	1	2942547	5464929	-0.76	-0.45	0.30	-5.03	-0.30	-1.30	-0.81	0.60	0.04	-0.59	-0.44	-1.42	1.25	-1.67
rs13823873	1	2954664	5501657	-0.79	-0.52	0.25	-4.97	-0.38	-1.42	-0.93	0.62	0.00	-0.72	-0.48	-1.43	1.32	-1.68
rs13823853	1	2974479	5521770	-1.01	-0.63	0.13	-5.15	-0.55	-1.65	-1.13	0.57	-0.12	-0.94	-0.62	-1.55	1.25	-1.76
rs13823850	1	2996659	5543120	-1.07	-0.54	0.16	-4.85	-0.55	-1.66	-1.14	0.61	-0.08	-0.98	-0.69	-1.58	1.25	-1.68
ss316928018	1	3021060	5545220	-1.21	-0.61	0.11	-4.81	-0.67	-1.69	-1.22	0.59	-0.09	-1.06	-0.80	-1.70	1.22	-1.74
rs13823775	1	3049798	5602007	-1.18	-0.59	0.11	-4.98	-0.61	-1.74	-1.21	0.62	-0.12	-1.07	-0.80	-1.64	1.21	-1.76
rs13823757	1	3070498	5612708	-1.17	-0.46	0.28	-4.89	-0.51	-1.52	-1.05	0.76	0.02	-0.83	-0.84	-1.76	1.26	-1.62
rs14788794	1	3079686	5636220	-1.28	-0.56	0.16	-5.08	-0.62	-1.68	-1.19	0.70	-0.14	-0.95	-0.92	-1.81	1.24	-1.76
rs13823731	1	3103168	5688988	-1.33	-0.57	0.07	-5.03	-0.61	-1.77	-1.23	0.67	-0.19	-1.10	-0.95	-1.84	1.30	-1.73
ss316928130	1	3156567	5712839	-1.43	-0.65	-0.02	-4.99	-0.74	-1.88	-1.35	0.64	-0.28	-1.24	-1.01	-1.99	1.32	-1.91
rs14788651	1	3184632	5737850	-1.21	-0.56	0.14	-5.03	-0.59	-1.73	-1.19	0.77	-0.19	-1.09	-0.83	-1.80	1.36	-1.83
rs13823569	1	3199046	5754599	-1.23	-0.65	0.08	-4.95	-0.66	-1.76	-1.25	0.79	-0.22	-1.25	-0.86	-1.80	1.33	-1.91
rs13823510	1	3248168	5764845	-1.29	-0.73	0.14	-5.06	-0.68	-1.74	-1.28	0.82	-0.12	-1.29	-0.92	-1.83	1.31	-1.89
rs13823495	1	3290434	5782285	-1.17	-0.63	0.26	-4.78	-0.57	-1.54	-1.13	0.88	0.02	-1.15	-0.84	-1.67	1.32	-1.75
rs13823473	1	3333618	5815914	-1.09	-0.57	0.25	-4.67	-0.59	-1.50	-1.11	0.86	0.11	-1.14	-0.77	-1.59	1.28	-1.58
rs13823450	1	3353115	5840282	-1.13	-0.59	0.23	-4.82	-0.61	-1.52	-1.14	0.75	0.13	-1.17	-0.82	-1.60	1.24	-1.68
ss316928264	1	3369176	5887415	-1.07	-0.56	0.41	-4.72	-0.57	-1.31	-1.02	0.88	0.29	-0.91	-0.80	-1.49	1.25	-1.65
rs13823432	1	3402676	5900379	-1.00	-0.43	0.51	-4.63	-0.44	-1.20	-0.89	0.91	0.42	-0.78	-0.76	-1.39	1.28	-1.48
rs13823420	1	3420615	5920184	-0.97	-0.34	0.56	-4.78	-0.36	-1.20	-0.84	0.94	0.46	-0.69	-0.75	-1.31	1.33	-1.42
ss316928278	1	3442740	5956088	-0.80	-0.38	0.50	-4.75	-0.32	-1.25	-0.84	0.93	0.41	-0.86	-0.59	-1.15	1.31	-1.44
rs14704727	1	3465684	5972412	-0.80	-0.38	0.51	-4.83	-0.39	-1.26	-0.89	0.97	0.41	-0.90	-0.59	-1.17	1.32	-1.48
ss316928320	1	3500156	5989314	-0.76	-0.30	0.62	-4.60	-0.32	-1.09	-0.77	1.11	0.47	-0.74	-0.56	-1.14	1.38	-1.44
rs16031804	1	3530020	6013298	-0.70	-0.30	0.69	-4.70	-0.29	-1.11	-0.77	1.17	0.49	-0.60	-0.49	-1.10	1.43	-1.52
rs16691477	1	3542578	6039064	-0.70	-0.31	0.66	-4.70	-0.33	-1.14	-0.80	1.17	0.51	-0.65	-0.53	-0.99	1.40	-1.49
ss316928344	1	3574979	6050972	-0.54	-0.29	0.70	-4.64	-0.25	-1.09	-0.73	1.17	0.52	-0.50	-0.40	-0.86	1.37	-1.39
rs16037216	1	3643706	6085128	-0.47	-0.33	0.69	-4.49	-0.28	-1.05	-0.78	1.15	0.55	-0.55	-0.35	-0.76	1.36	-1.45
rs14714549	1	3671663	6128645	-0.51	-0.27	0.72	-4.41	-0.25	-1.00	-0.73	1.16	0.57	-0.58	-0.36	-0.83	1.42	-1.47
ss316928370	1	3682698	6148758	-0.53	-0.21	0.77	-4.38	-0.22	-0.87	-0.66	1.21	0.61	-0.54	-0.38	-0.77	1.42	-1.33
rs13809301	1	3710986	6182245	-0.55	-0.09	0.79	-4.23	-0.17	-0.76	-0.59	1.28	0.60	-0.58	-0.42	-0.77	1.45	-1.18
ss316928387	1	3715316	6193445	-0.52	-0.13	0.77	-4.30	-0.19	-0.82	-0.63	1.28	0.59	-0.61	-0.35	-0.82	1.44	-1.28
ss316928396	1	3752225	6220761	-0.54	-0.10	0.75	-4.51	-0.18	-0.77	-0.60	1.26	0.53	-0.55	-0.35	-0.71	1.41	-1.27
ss316928397	1	3774320	6260069	-0.56	-0.11	0.73	-4.46	-0.19	-0.77	-0.61	1.22	0.54	-0.56	-0.34	-0.79	1.41	-1.28
rs14714496	1	3780929	6295619	-0.62	-0.14	0.85	-4.37	-0.23	-0.70	-0.60	1.32	0.64	-0.46	-0.37	-0.78	1.34	-1.21
rs14714425	1	3843082	6326079	-0.67	-0.08	0.87	-4.14	-0.21	-0.62	-0.55	1.33	0.63	-0.60	-0.40	-0.82	1.32	-1.07
rs14714417	1	3863317	6335098	-0.73	-0.15	0.84	-4.14	-0.29	-0.63	-0.60	1.27	0.66	-0.63	-0.40	-0.86	1.29	-1.03
ss316928477	1	3892228	6359705	-0.80	-0.26	0.84	-4.02	-0.42	-0.67	-0.71	1.27	0.67	-0.67	-0.50	-0.83	1.26	-1.16
ss316928487	1	3912335	6381716	-0.70	-0.30	0.91	-4.06	-0.36	-0.63	-0.66	1.31	0.73	-0.62	-0.38	-0.80	1.23	-1.13
rs16036634	1	3936467	6390170	-0.72	-0.27	0.93	-4.12	-0.33	-0.58	-0.62	1.32	0.69	-0.54	-0.43	-0.76	1.24	-1.10
ss316928513	1	3944440	6412844	-0.76	-0.37	0.90	-3.90	-0.48	-0.54	-0.70	1.31	0.62	-0.53	-0.46	-0.81	1.14	-1.11
rs16690735	1	3972881	6449338	-0.75	-0.33	0.93	-3.85	-0.46	-0.45	-0.64	1.37	0.62	-0.49	-0.49	-0.74	1.13	-1.01
ss316928538	1	4015051	6492505	-0.65	-0.27	0.86	-3.83	-0.46	-0.40	-0.62	1.30	0.60	-0.55	-0.47	-0.63	1.09	-0.95
ss316928552	1	4030863	6514965	-0.57	-0.21	0.91	-3.75	-0.38	-0.33	-0.54	1.35	0.59	-0.39	-0.41	-0.51	1.16	-0.93
ss316928561	1	4048006	6531827	-0.60	-0.20	0.87	-3.52	-0.39	-0.28	-0.53	1.28	0.61	-0.52	-0.46	-0.52	1.18	-0.98
rs13827504	1	4087306	6545087	-0.48	-0.07	1.00	-3.44	-0.24	-0.15	-0.38	1.37	0.72	-0.39	-0.36	-0.39	1.19	-0.90
rs13827482	1	4097906	6572629	-0.40	-0.08	0.90	-3.54	-0.22	-0.16	-0.34	1.33	0.68	-0.46	-0.29	-0.30	1.17	-1.01
ss316928630	1	4123619	6583362	-0.37	-0.03	1.05	-3.32	-0.16	0.03	-0.22	1.45	0.75	-0.31	-0.20	-0.31	1.17	-0.90
rs13827443	1	4145484	6644324	-0.20	-0.01	1.16	-3.38	-0.09	0.10	-0.14	1.52	0.86	-0.14	-0.07	-0.16	1.19	-0.88
ss316928654	1	4172127	6651513	-0.16	0.03	1.22	-3.27	-0.04	0.18	-0.07	1.55	0.95	-0.11	-0.08	-0.11	1.14	-0.74
ss316928672	1	4225388	6711927	-0.20	0.00	1.24	-3.22	-0.12	0.22	-0.11	1.58	1.00	-0.03	-0.10	-0.18	1.09	-0.71
rs13827343	1	4240289	6718179	-0.12	0.00	1.25	-3.06	-0.10	0.33	-0.04	1.57	1.03	0.00	-0.08	-0.03	1.05	-0.61
ss316928703	1	4267832	6746581	-0.05	0.07	1.28	-2.89	-0.01	0.39	0.04	1.58	1.08	0.00	-0.04	0.08	1.02	-0.54
rs10729557	1	4279411	6776476	0.03	0.02	1.24	-3.00	-0.02	0.33	0.01	1.56	1.07	-0.05	0.05	0.13	1.02	-0.64
rs13827305	1	4307320	6800939	-0.06	-0.03	1.18	-2.79	-0.09	0.36	-0.03	1.55	1.03	-0.12	-0.01	0.15	0.98	-0.65
rs14791420	1	4332669	6822387	-0.08	-0.05	1.15	-2.69	-0.12	0.37	-0.04	1.51	1.04	-0.05	0.01	0.15	0.91	-0.60
rs15191456	1	4355731	6854727	-0.06	-0.12	1.17	-2.73	-0.16	0.43	0.03	1.57	1.01	-0.04	-0.02	0.26	0.87	-0.63
rs14791391	1	4380941	6893560	0.02	-0.05	1.29	-2.46	-0.07	0.60	0.17	1.62	1.07	0.00	0.07	0.31	0.89	-0.53
ss316928779	1	4388103	6953772	-0.05	-0.11	1.28	-2.57	-0.15	0.49	0.08	1.58	1.05	0.03	0.00	0.24	0.80	-0.52
ss316928788	1	4427115	6982385	-0.07	-0.10	1.28	-2.42	-0.14	0.54	0.11	1.51	1.05	0.00	0.02	0.18	0.81	-0.50
rs13827243	1	4443516	6998721	-0.04	-0.04	1.31	-2.30	-0.09	0.66	0.19	1.59	1.02	0.05	0.08	0.14	0.80	-0.40
rs13621842	1	4465360	7032156	-0.04	-0.11	1.36	-2.22	-0.14	0.72	0.19	1.66	0.99	0.17	0.05	0.18	0.73	-0.41
rs13827233	1	4473207	7045688	0.03	-0.11	1.31	-2.23	-0.18	0.68	0.14	1.66	0.94	0.22	0.07	0.32	0.69	-0.41
rs13827194	1	4501544	7063535	-0.01	-0.06	1.28	-2.28	-0.16	0.65	0.14	1.66	0.86	0.23	0.02	0.31	0.70	-0.33
rs13621831	1	4526802	7083709	-0.02	0.07	1.38	-2.09	-0.06	0.78	0.28	1.76	0.94	0.35	0.03	0.33	0.75	-0.21
rs13827161	1	4556226	7119818	-0.14	-0.01	1.30	-2.18	-0.18	0.69	0.17	1.69	0.91	0.15	-0.10	0.24	0.71	-0.32
ss316928869	1	4571052	7127330	-0.07	0.09	1.38	-1.98	-0.07	0.81	0.29	1.72	1.04	0.16	-0.04	0.32	0.78	-0.22
rs13827135	1	4610004	7152094	-0.06	-0.01	1.39	-2.11	-0.15	0.78	0.20	1.71	0.99	0.17	0.01	0.27	0.71	-0.28
ss316928887	1	4632306	7169826	-0.03	-0.01	1.47	-2.07	-0.13	0.87	0.27	1.78	1.07	0.23	-0.03	0.36	0.66	-0.27
rs13827121	1	4677601	7198296	0.06	0.02	1.60	-1.95	-0.07	1.01	0.36	1.87	1.17	0.42	0.05	0.47	0.69	-0.27
rs13827107	1	4710038	7226009	0.12	-0.05	1.49	-1.87	-0.10	0.97	0.31	1.75	1.09	0.39	0.08	0.48	0.69	-0.23
ss316928905	1	4720681	7258138	0.16	-0.14	1.40	-1.81	-0.20	0.91	0.22	1.65	1.02	0.39	0.14	0.48	0.67	-0.23
rs13621820	1	4758257	7287215	0.23	-0.16	1.40	-1.60	-0.25	0.93	0.21	1.64	1.00	0.33	0.16	0.49	0.61	-0.16
ss316928936	1	4779180	7299527	0.26	-0.17	1.39	-1.46	-0.28	0.98	0.24	1.66	1.03	0.30	0.17	0.53	0.62	-0.13
ss316928947	1	4818686	7326308	0.41	-0.28	1.42	-1.48	-0.28	1.05	0.27	1.68	1.07	0.35	0.30	0.64	0.54	-0.20
rs13827081	1	4837187	7352507	0.35	-0.21	1.39	-1.33	-0.25	1.10	0.32	1.64	1.02	0.41	0.28	0.63	0.58	-0.16
rs13827058	1	4874149	7367279	0.45	-0.16	1.53	-1.27	-0.15	1.23	0.43	1.70	1.13	0.61	0.39	0.71	0.56	-0.11
rs13621816	1	4878547	7408205	0.57	-0.14	1.55	-1.20	-0.08	1.27	0.49	1.74	1.15	0.59	0.54	0.75	0.59	-0.11
rs13827048	1	4907476	7442282	0.47	-0.16	1.52	-0.98	-0.15	1.23	0.43	1.66	1.17	0.57	0.45	0.66	0.54	-0.09
rs13827029	1	4945208	7460267	0.54	-0.16	1.67	-0.88	-0.12	1.37	0.52	1.78	1.30	0.78	0.46	0.82	0.58	-0.12
ss316928977	1	4957770	7474807	0.56	-0.16	1.70	-1.02	-0.10	1.33	0.51	1.84	1.35	0.73	0.44	0.86	0.61	-0.11
ss316928981	1	4986956	7499436	0.59	-0.08	1.74	-0.86	0.04	1.41	0.62	1.89	1.39	0.73	0.41	0.97	0.62	0.02
rs15190989	1	5018137	7530900	0.63	0.04	1.75	-0.67	0.13	1.47	0.70	1.91	1.30	0.87	0.43	1.01	0.61	0.13
rs13826970	1	5040554	7536004	0.59	0.01	1.77	-0.45	0.11	1.43	0.66	1.90	1.36	0.89	0.40	0.99	0.64	0.21
rs15190951	1	5057561	7572784	0.67	0.07	1.77	-0.33	0.18	1.47	0.71	1.93	1.35	0.85	0.45	1.08	0.60	0.34
rs13826962	1	5063377	7603394	0.75	0.12	1.89	-0.31	0.27	1.60	0.85	2.02	1.45	0.93	0.47	1.18	0.58	0.45
rs13826954	1	5105441	7635228	0.63	0.06	1.88	-0.27	0.18	1.61	0.81	2.01	1.41	0.99	0.34	1.11	0.48	0.54
rs15190928	1	5128791	7674539	0.61	0.07	1.89	-0.08	0.18	1.63	0.82	2.02	1.42	1.00	0.32	1.09	0.41	0.64
rs14791108	1	5150471	7689459	0.73	0.15	2.04	0.00	0.28	1.78	0.95	2.14	1.58	1.21	0.42	1.20	0.40	0.77
rs13826931	1	5168240	7719295	0.60	0.21	1.97	-0.01	0.27	1.72	0.91	2.07	1.54	1.13	0.28	1.15	0.39	0.87
rs13826924	1	5180248	7739854	0.62	0.34	2.03	0.07	0.37	1.83	1.02	2.13	1.55	1.30	0.31	1.14	0.46	0.88
ss316929011	1	5202902	7755537	0.53	0.31	1.94	0.21	0.31	1.78	0.97	2.09	1.51	1.23	0.24	1.05	0.43	0.94
rs13826906	1	5221981	7779924	0.45	0.28	1.82	0.13	0.22	1.65	0.86	2.00	1.39	1.19	0.15	0.99	0.39	0.96
rs13826897	1	5251513	7811318	0.43	0.29	1.70	0.25	0.22	1.60	0.83	1.88	1.25	1.18	0.10	1.02	0.33	1.03
ss316929045	1	5282764	7820270	0.40	0.37	1.74	0.33	0.26	1.55	0.83	1.92	1.32	1.07	0.08	0.98	0.34	1.00
rs15190825	1	5314338	7848644	0.43	0.42	1.72	0.34	0.31	1.50	0.83	1.91	1.38	1.09	0.13	0.95	0.42	0.98
rs15190808	1	5367703	7869930	0.53	0.47	1.80	0.38	0.39	1.58	0.91	1.95	1.50	1.14	0.22	1.05	0.40	1.07
rs15190787	1	5387010	7908619	0.42	0.50	1.78	0.45	0.47	1.59	0.95	1.92	1.43	1.27	0.11	0.99	0.39	1.12
rs15190761	1	5390843	7913227	0.60	0.61	1.89	0.39	0.62	1.66	1.07	1.95	1.53	1.42	0.23	1.11	0.49	1.17
rs15190724	1	5434210	7976967	0.51	0.69	1.90	0.40	0.65	1.70	1.10	1.87	1.59	1.50	0.14	1.06	0.52	1.25
rs15190707	1	5455328	7996150	0.67	0.79	1.93	0.50	0.78	1.76	1.20	1.89	1.64	1.55	0.32	1.15	0.58	1.32
rs14791005	1	5464929	8036217	0.56	0.68	1.87	0.33	0.63	1.62	1.05	1.82	1.59	1.45	0.20	1.09	0.46	1.30
rs13826806	1	5501657	8065891	0.66	0.76	2.00	0.41	0.72	1.75	1.19	1.91	1.72	1.59	0.28	1.18	0.43	1.42
rs14790989	1	5521770	8089846	0.64	0.75	2.03	0.31	0.71	1.74	1.18	1.90	1.77	1.65	0.28	1.17	0.40	1.43
rs15190652	1	5543120	8129629	0.83	0.79	2.08	0.42	0.81	1.81	1.28	1.96	1.78	1.73	0.40	1.25	0.44	1.45
ss316929115	1	5545220	8154577	0.87	0.68	2.03	0.42	0.75	1.78	1.23	1.92	1.70	1.76	0.42	1.32	0.37	1.42
rs13621783	1	5602007	8171584	0.98	0.72	2.03	0.49	0.84	1.80	1.28	1.92	1.68	1.80	0.47	1.44	0.33	1.52
ss316929137	1	5612708	8191935	0.93	0.66	2.00	0.50	0.74	1.78	1.22	1.90	1.67	1.71	0.42	1.40	0.30	1.52
ss316929148	1	5636220	8231489	0.88	0.67	2.00	0.52	0.73	1.75	1.19	1.86	1.63	1.67	0.40	1.47	0.24	1.51
rs13826695	1	5688988	8246402	0.88	0.71	2.03	0.56	0.75	1.78	1.23	1.88	1.66	1.75	0.41	1.46	0.25	1.57
rs14790910	1	5712839	8267012	0.81	0.72	2.08	0.39	0.72	1.77	1.20	1.94	1.68	1.82	0.33	1.41	0.18	1.55
rs13826590	1	5737850	8280454	0.85	0.77	2.19	0.34	0.83	1.85	1.31	2.02	1.76	1.93	0.34	1.49	0.21	1.59
rs13826580	1	5754599	8318781	0.76	0.80	2.16	0.44	0.81	1.84	1.30	2.00	1.77	1.95	0.28	1.42	0.25	1.56
ss316929188	1	5764845	8338117	0.81	0.78	2.15	0.51	0.82	1.86	1.31	2.00	1.73	2.01	0.30	1.50	0.20	1.58
rs14790888	1	5782285	8358165	0.87	0.86	2.18	0.66	0.86	1.92	1.36	1.98	1.77	2.07	0.33	1.54	0.24	1.62
rs13826555	1	5815914	8382129	0.83	0.81	2.20	0.62	0.86	1.95	1.38	2.02	1.77	2.10	0.31	1.50	0.23	1.57
ss316929219	1	5840282	8401914	0.77	0.86	2.20	0.66	0.87	1.96	1.39	2.06	1.76	2.07	0.25	1.43	0.26	1.53
rs15190357	1	5887415	8424283	0.77	0.78	2.18	0.74	0.82	1.90	1.33	2.14	1.73	1.96	0.23	1.45	0.26	1.53
rs13820518	1	5900379	8434677	0.77	0.79	2.15	0.79	0.82	1.91	1.33	2.13	1.68	1.97	0.22	1.47	0.25	1.54
ss316929237	1	5920184	8466101	0.79	0.79	2.21	0.76	0.82	1.95	1.35	2.17	1.71	1.96	0.27	1.46	0.23	1.50
ss316929243	1	5956088	8502473	0.92	0.84	2.29	0.76	0.91	2.04	1.46	2.23	1.77	1.94	0.39	1.52	0.22	1.53
rs13826521	1	5972412	8525681	0.79	0.78	2.24	0.78	0.82	2.00	1.39	2.14	1.75	1.94	0.26	1.44	0.20	1.47
ss316929259	1	5989314	8555167	0.83	0.81	2.23	0.70	0.89	1.97	1.41	2.12	1.77	1.85	0.25	1.52	0.22	1.49
ss316929265	1	6013298	8591235	0.82	0.81	2.19	0.69	0.89	1.94	1.39	2.00	1.76	1.82	0.24	1.52	0.15	1.49
rs15190195	1	6039064	8606142	0.79	0.77	2.11	0.72	0.84	1.88	1.34	1.93	1.66	1.72	0.18	1.53	0.08	1.51
rs13621730	1	6050972	8643074	0.71	0.72	2.02	0.84	0.78	1.86	1.29	1.82	1.60	1.67	0.10	1.47	0.01	1.50
rs15190100	1	6085128	8663351	0.68	0.80	2.14	0.84	0.85	1.95	1.38	1.95	1.71	1.74	0.08	1.48	0.10	1.53
ss316929305	1	6128645	8671505	0.71	0.74	2.08	0.85	0.84	1.90	1.35	1.85	1.66	1.82	0.09	1.52	0.01	1.58
rs13826456	1	6148758	8692479	0.81	0.83	2.05	0.86	0.96	1.89	1.41	1.85	1.63	1.84	0.18	1.60	0.02	1.70
rs16703132	1	6182245	8712461	0.77	0.85	2.04	0.90	0.95	1.83	1.38	1.88	1.57	1.84	0.11	1.60	0.02	1.71
rs16021778	1	6193445	8781041	0.81	0.72	1.99	0.94	0.88	1.77	1.31	1.78	1.51	1.94	0.16	1.63	-0.09	1.65
ss316929323	1	6220761	8783584	0.77	0.62	1.96	0.96	0.79	1.75	1.25	1.65	1.50	2.05	0.06	1.68	-0.20	1.67
rs15189714	1	6260069	8814334	0.73	0.65	1.97	0.99	0.79	1.67	1.21	1.69	1.50	2.03	0.03	1.63	-0.11	1.68
ss316929357	1	6295619	8853161	0.82	0.63	1.98	0.96	0.82	1.66	1.23	1.70	1.52	2.00	0.18	1.65	-0.11	1.65
rs14790783	1	6326079	8887324	0.81	0.67	1.86	0.86	0.85	1.53	1.18	1.61	1.42	1.83	0.20	1.59	0.01	1.60
ss316929391	1	6335098	8892458	0.81	0.63	1.75	0.76	0.82	1.40	1.10	1.51	1.38	1.76	0.21	1.60	0.04	1.50
rs15189875	1	6359705	8923705	0.84	0.59	1.80	0.65	0.80	1.40	1.09	1.52	1.45	1.71	0.28	1.56	0.09	1.40
ss316929417	1	6381716	8964016	0.84	0.59	1.76	0.45	0.80	1.30	1.05	1.47	1.48	1.59	0.26	1.57	0.10	1.40
ss316929427	1	6390170	8985426	0.87	0.55	1.71	0.50	0.72	1.27	0.99	1.37	1.50	1.56	0.24	1.62	0.08	1.36
rs13826435	1	6412844	9018121	0.81	0.51	1.62	0.42	0.64	1.12	0.88	1.31	1.48	1.41	0.20	1.54	0.06	1.32
ss316929457	1	6449338	9052515	0.87	0.64	1.67	0.35	0.80	1.19	1.00	1.29	1.58	1.50	0.22	1.66	0.10	1.40
rs13815623	1	6492505	9062348	0.77	0.69	1.63	0.31	0.78	1.20	1.00	1.15	1.58	1.54	0.14	1.55	0.14	1.39
rs14740507	1	6514965	9080900	0.68	0.71	1.70	0.40	0.79	1.21	1.00	1.16	1.57	1.63	0.09	1.50	0.17	1.41
ss316929507	1	6531827	9110729	0.62	0.74	1.71	0.39	0.79	1.22	1.00	1.22	1.56	1.53	0.06	1.41	0.16	1.45
ss316929523	1	6545087	9128368	0.64	0.78	1.81	0.42	0.85	1.30	1.08	1.33	1.59	1.69	0.10	1.40	0.18	1.47
ss316929539	1	6572629	9158441	0.60	0.78	1.84	0.41	0.84	1.31	1.11	1.37	1.58	1.72	0.05	1.39	0.20	1.50
ss316929551	1	6583362	9180887	0.56	0.78	1.92	0.45	0.82	1.31	1.09	1.42	1.63	1.79	-0.02	1.39	0.17	1.55
rs14715931	1	6644324	9212768	0.46	0.77	1.83	0.44	0.78	1.27	1.04	1.32	1.61	1.77	-0.16	1.36	0.17	1.55
ss316929578	1	6651513	9297360	0.33	0.71	1.75	0.51	0.69	1.17	0.95	1.28	1.50	1.67	-0.29	1.30	0.17	1.46
ss316929621	1	6711927	9334718	0.13	0.58	1.61	0.46	0.51	1.04	0.79	1.13	1.38	1.57	-0.46	1.15	0.13	1.35
rs16718569	1	6718179	9382911	0.18	0.58	1.54	0.40	0.52	0.96	0.76	1.05	1.35	1.50	-0.47	1.26	0.15	1.32
rs16718604	1	6746581	9384510	0.17	0.51	1.53	0.30	0.47	0.86	0.69	1.03	1.33	1.51	-0.47	1.24	0.13	1.25
rs16040188	1	6776476	9407339	0.11	0.42	1.48	0.19	0.39	0.77	0.60	0.96	1.32	1.41	-0.54	1.24	0.14	1.22
ss316929691	1	6800939	9444146	0.06	0.47	1.44	0.36	0.40	0.83	0.64	0.94	1.26	1.40	-0.62	1.23	0.16	1.31
ss316929695	1	6822387	9467794	0.12	0.47	1.48	0.32	0.43	0.84	0.66	0.93	1.25	1.49	-0.51	1.21	0.19	1.29
ss316929711	1	6854727	9490193	0.11	0.43	1.43	0.32	0.39	0.80	0.62	0.92	1.18	1.47	-0.56	1.26	0.17	1.26
rs16086246	1	6893560	9503143	0.14	0.44	1.42	0.37	0.41	0.77	0.55	0.91	1.17	1.47	-0.53	1.27	0.17	1.28
rs14736838	1	6953772	9550747	0.20	0.50	1.42	0.33	0.47	0.77	0.58	0.93	1.24	1.53	-0.50	1.32	0.19	1.32
ss316929785	1	6982385	9563332	0.28	0.56	1.40	0.48	0.54	0.83	0.65	0.89	1.21	1.56	-0.42	1.36	0.26	1.32
rs16756550	1	6998721	9572531	0.23	0.54	1.47	0.30	0.51	0.81	0.63	0.94	1.30	1.56	-0.50	1.34	0.24	1.32
ss316929811	1	7032156	9632399	0.15	0.57	1.46	0.35	0.50	0.77	0.60	0.84	1.40	1.54	-0.56	1.26	0.30	1.31
ss316929823	1	7045688	9660363	0.19	0.69	1.48	0.24	0.60	0.75	0.64	0.81	1.47	1.51	-0.56	1.33	0.42	1.35
rs16693359	1	7063535	9694952	0.20	0.75	1.52	0.11	0.65	0.72	0.67	0.85	1.56	1.44	-0.57	1.32	0.48	1.32
rs14790742	1	7083709	9695171	0.29	0.82	1.63	0.01	0.73	0.79	0.77	0.92	1.66	1.46	-0.49	1.36	0.49	1.32
rs15189578	1	7119818	9739668	0.30	0.67	1.62	-0.09	0.62	0.75	0.66	0.88	1.66	1.48	-0.46	1.36	0.40	1.22
rs13826269	1	7127330	9774953	0.41	0.76	1.61	-0.02	0.74	0.77	0.74	0.87	1.64	1.50	-0.33	1.41	0.42	1.30
rs13826287	1	7152094	9799338	0.33	0.67	1.49	-0.12	0.64	0.62	0.61	0.76	1.50	1.41	-0.37	1.31	0.35	1.23
rs13826252	1	7169826	9837144	0.43	0.72	1.45	-0.04	0.72	0.68	0.68	0.74	1.53	1.44	-0.33	1.44	0.31	1.28
ss316929946	1	7198296	9869949	0.25	0.61	1.32	-0.20	0.56	0.52	0.50	0.61	1.41	1.37	-0.47	1.27	0.30	1.18
ss316929968	1	7226009	9902414	0.17	0.60	1.20	-0.13	0.53	0.43	0.44	0.50	1.29	1.26	-0.51	1.15	0.28	1.19
rs13826215	1	7258138	9984533	0.14	0.58	1.31	-0.10	0.49	0.51	0.46	0.64	1.37	1.32	-0.50	1.14	0.22	1.20
ss316930024	1	7287215	9991121	0.08	0.62	1.28	-0.03	0.51	0.54	0.49	0.64	1.32	1.26	-0.59	1.13	0.16	1.27
ss316930031	1	7299527	10048969	0.08	0.57	1.22	-0.19	0.46	0.43	0.41	0.57	1.34	1.22	-0.54	1.15	0.14	1.20
ss316930062	1	7326308	10055960	-0.06	0.58	1.22	-0.23	0.41	0.40	0.34	0.50	1.29	1.22	-0.65	1.01	0.16	1.19
rs13826175	1	7352507	10110240	-0.17	0.59	1.25	-0.27	0.37	0.35	0.30	0.53	1.26	1.22	-0.75	0.96	0.17	1.21
rs14790603	1	7367279	10143550	-0.30	0.46	1.18	-0.41	0.22	0.20	0.14	0.42	1.27	1.06	-0.90	0.88	0.07	1.12
rs13826145	1	7408205	10163211	-0.35	0.40	1.06	-0.43	0.13	0.10	0.04	0.42	1.15	0.89	-0.93	0.81	0.07	1.13
ss316930124	1	7442282	10173625	-0.31	0.47	1.16	-0.43	0.20	0.18	0.12	0.54	1.19	1.02	-0.95	0.90	0.12	1.18
ss316930136	1	7460267	10210511	-0.21	0.52	1.20	-0.52	0.27	0.18	0.16	0.60	1.15	1.04	-0.84	0.97	0.19	1.18
rs15189324	1	7474807	10309016	-0.26	0.46	1.09	-0.71	0.20	0.02	0.05	0.47	1.14	0.82	-0.86	0.90	0.15	1.13
rs13817926	1	7499436	10341017	-0.34	0.39	1.12	-0.64	0.11	0.08	0.02	0.47	1.09	0.96	-0.92	0.85	0.15	1.10
ss316930188	1	7530900	10342882	-0.42	0.32	1.05	-0.76	-0.03	-0.02	-0.10	0.35	1.10	0.84	-0.98	0.78	0.09	1.06
rs15189229	1	7536004	10369598	-0.45	0.30	1.12	-0.86	-0.05	-0.01	-0.11	0.37	1.17	0.83	-1.03	0.79	0.10	1.09
ss316930223	1	7572784	10405973	-0.48	0.31	1.18	-1.07	-0.05	-0.03	-0.12	0.44	1.16	0.84	-1.07	0.78	0.17	1.03
ss316930247	1	7603394	10414751	-0.48	0.40	1.25	-0.97	0.02	0.07	-0.03	0.51	1.19	0.97	-1.10	0.82	0.28	1.01
ss316930259	1	7635228	10444877	-0.64	0.38	1.18	-1.07	-0.09	-0.07	-0.18	0.47	1.09	1.02	-1.23	0.71	0.31	0.95
ss316930267	1	7674539	10460018	-0.52	0.47	1.20	-1.18	0.05	-0.09	-0.11	0.43	1.07	0.99	-1.09	0.77	0.41	0.92
ss316930279	1	7689459	10500987	-0.54	0.44	1.17	-1.17	0.01	-0.08	-0.10	0.44	1.04	1.02	-1.09	0.74	0.45	0.84
ss316930306	1	7719295	10502705	-0.47	0.50	1.17	-1.01	0.09	-0.03	-0.04	0.39	1.00	0.99	-1.07	0.76	0.50	0.83
rs15189059	1	7739854	10543807	-0.37	0.54	1.22	-1.12	0.16	-0.02	0.01	0.53	0.97	1.01	-0.93	0.78	0.56	0.78
rs14790535	1	7755537	10565781	-0.51	0.47	1.17	-1.23	0.05	-0.16	-0.11	0.54	0.86	0.93	-1.08	0.69	0.58	0.76
ss316930326	1	7779924	10608978	-0.38	0.52	1.28	-1.31	0.14	-0.08	-0.04	0.67	0.93	1.01	-0.99	0.81	0.64	0.76
ss316930339	1	7811318	10630266	-0.43	0.47	1.24	-1.33	0.08	-0.13	-0.09	0.62	0.93	0.90	-1.05	0.78	0.63	0.68
rs14790510	1	7820270	10634047	-0.40	0.47	1.32	-1.43	0.09	-0.09	-0.07	0.66	1.03	1.02	-1.00	0.78	0.63	0.68
rs15188977	1	7848644	10667639	-0.42	0.39	1.24	-1.42	0.02	-0.17	-0.15	0.53	0.96	1.06	-1.05	0.80	0.59	0.74
rs14738841	1	7869930	10689946	-0.45	0.36	1.21	-1.29	-0.02	-0.15	-0.16	0.57	0.82	0.99	-1.05	0.73	0.54	0.76
rs14790501	1	7908619	10717857	-0.46	0.38	1.20	-1.34	0.00	-0.18	-0.16	0.51	0.82	0.90	-1.09	0.77	0.57	0.73
rs15188946	1	7913227	10746009	-0.38	0.29	1.15	-1.39	-0.14	-0.24	-0.27	0.50	0.76	0.78	-0.93	0.72	0.51	0.65
rs13825879	1	7976967	10762279	-0.38	0.16	1.13	-1.38	-0.24	-0.25	-0.33	0.56	0.74	0.79	-0.90	0.71	0.41	0.58
ss316930409	1	7996150	10794165	-0.28	0.17	1.20	-1.36	-0.20	-0.20	-0.28	0.67	0.67	0.86	-0.80	0.75	0.42	0.57
ss316930423	1	8036217	10811723	-0.42	0.16	1.21	-1.32	-0.26	-0.17	-0.30	0.72	0.65	0.87	-0.99	0.72	0.41	0.57
rs15188804	1	8065891	10834502	-0.43	0.19	1.23	-1.26	-0.24	-0.13	-0.27	0.74	0.68	0.90	-1.01	0.71	0.46	0.56
ss316930460	1	8089846	10858351	-0.45	0.22	1.17	-1.35	-0.19	-0.21	-0.32	0.68	0.70	0.77	-1.10	0.74	0.48	0.55
rs13825829	1	8129629	10875933	-0.55	0.14	1.07	-1.30	-0.29	-0.28	-0.42	0.58	0.61	0.66	-1.18	0.63	0.39	0.53
rs13825773	1	8154577	10904488	-0.72	0.20	1.07	-1.36	-0.30	-0.30	-0.43	0.60	0.59	0.60	-1.30	0.60	0.43	0.58
ss316930516	1	8171584	10930622	-0.68	0.27	1.05	-1.40	-0.23	-0.34	-0.40	0.58	0.60	0.52	-1.27	0.63	0.50	0.59
ss316930536	1	8191935	10975292	-0.73	0.36	1.11	-1.34	-0.19	-0.26	-0.35	0.63	0.60	0.58	-1.29	0.63	0.51	0.54
ss316930558	1	8231489	10978471	-0.79	0.36	1.07	-1.19	-0.21	-0.22	-0.34	0.59	0.54	0.60	-1.39	0.63	0.45	0.61
rs13825730	1	8246402	11014866	-0.85	0.30	1.03	-1.19	-0.28	-0.25	-0.39	0.54	0.58	0.62	-1.44	0.56	0.44	0.61
rs14790370	1	8267012	11045137	-0.96	0.34	1.14	-1.08	-0.29	-0.11	-0.33	0.62	0.72	0.69	-1.56	0.49	0.53	0.57
rs13825718	1	8280454	11084794	-0.88	0.29	1.09	-1.08	-0.33	-0.17	-0.38	0.61	0.64	0.58	-1.50	0.58	0.57	0.55
rs14790338	1	8318781	11106989	-1.03	0.20	0.93	-1.27	-0.51	-0.37	-0.60	0.51	0.52	0.42	-1.62	0.43	0.49	0.50
rs13825684	1	8338117	11130154	-0.91	0.21	0.92	-1.29	-0.47	-0.38	-0.58	0.48	0.55	0.35	-1.54	0.47	0.51	0.54
ss316930608	1	8358165	11141313	-0.84	0.29	0.92	-1.29	-0.38	-0.39	-0.52	0.40	0.63	0.32	-1.50	0.47	0.56	0.61
rs14790284	1	8382129	11173577	-0.86	0.29	0.86	-1.43	-0.40	-0.49	-0.58	0.35	0.62	0.17	-1.55	0.45	0.56	0.56
rs14790267	1	8401914	11199007	-0.82	0.30	0.82	-1.55	-0.43	-0.61	-0.65	0.30	0.62	0.06	-1.56	0.50	0.57	0.57
rs15188495	1	8424283	11212449	-0.87	0.16	0.74	-1.57	-0.56	-0.76	-0.80	0.21	0.54	-0.01	-1.60	0.47	0.51	0.52
rs15188487	1	8434677	11246803	-0.89	0.20	0.68	-1.50	-0.54	-0.74	-0.79	0.10	0.50	-0.01	-1.60	0.42	0.51	0.58
rs13825646	1	8466101	11255905	-0.89	0.24	0.69	-1.45	-0.49	-0.75	-0.73	0.11	0.48	-0.02	-1.57	0.37	0.52	0.58
rs13787599	1	8502473	11290988	-1.07	0.11	0.55	-1.52	-0.67	-0.90	-0.91	0.02	0.36	-0.11	-1.78	0.27	0.49	0.48
ss316930666	1	8525681	11301215	-1.10	0.06	0.51	-1.54	-0.73	-0.97	-0.99	0.02	0.37	-0.12	-1.74	0.17	0.54	0.42
rs13825609	1	8555167	11330930	-0.98	0.13	0.58	-1.73	-0.62	-0.98	-0.93	0.06	0.51	-0.13	-1.56	0.17	0.63	0.38
ss316930672	1	8591235	11382145	-0.94	0.16	0.52	-1.61	-0.63	-1.00	-0.93	0.05	0.43	-0.08	-1.55	0.14	0.56	0.32
ss316930679	1	8606142	11419510	-0.90	0.21	0.59	-1.63	-0.56	-0.94	-0.86	0.20	0.50	-0.07	-1.52	0.15	0.66	0.32
ss316930692	1	8643074	11429337	-0.79	0.31	0.72	-1.60	-0.43	-0.76	-0.69	0.34	0.66	-0.11	-1.44	0.21	0.77	0.33
rs13825538	1	8663351	11456848	-0.83	0.36	0.88	-1.62	-0.40	-0.63	-0.62	0.47	0.80	-0.05	-1.47	0.16	0.83	0.35
rs13825535	1	8671505	11487507	-0.85	0.29	0.74	-1.71	-0.50	-0.78	-0.74	0.33	0.72	-0.21	-1.54	0.20	0.76	0.31
ss316930708	1	8692479	11510866	-0.83	0.36	0.84	-1.70	-0.46	-0.68	-0.67	0.40	0.78	-0.27	-1.53	0.17	0.83	0.33
ss316930714	1	8712461	11523342	-0.81	0.32	0.85	-1.59	-0.50	-0.64	-0.68	0.41	0.74	-0.23	-1.55	0.17	0.83	0.27
rs13787569	1	8781041	11541863	-0.73	0.28	0.90	-1.57	-0.49	-0.58	-0.64	0.38	0.72	-0.23	-1.45	0.15	0.83	0.20
ss316930742	1	8783584	11569597	-0.77	0.35	0.87	-1.77	-0.45	-0.67	-0.66	0.36	0.74	-0.37	-1.54	0.17	0.90	0.23
ss316930758	1	8814334	11594292	-0.67	0.42	0.96	-1.75	-0.36	-0.54	-0.53	0.44	0.85	-0.40	-1.43	0.15	0.95	0.27
rs13825435	1	8853161	11616965	-0.61	0.39	0.98	-1.73	-0.35	-0.45	-0.49	0.38	0.87	-0.39	-1.38	0.23	0.95	0.22
rs14790100	1	8887324	11652512	-0.71	0.40	0.96	-1.57	-0.38	-0.41	-0.48	0.36	0.83	-0.32	-1.56	0.25	0.94	0.26
ss316930762	1	8892458	11661981	-0.67	0.37	1.08	-1.65	-0.39	-0.34	-0.45	0.47	0.92	-0.23	-1.50	0.26	0.92	0.24
ss316930764	1	8923705	11720881	-0.81	0.35	1.09	-1.60	-0.46	-0.31	-0.48	0.48	0.94	-0.22	-1.62	0.11	0.87	0.27
ss316930784	1	8964016	11741349	-0.89	0.47	1.04	-1.46	-0.39	-0.25	-0.42	0.40	0.91	-0.14	-1.76	0.13	0.92	0.40
rs13825386	1	8985426	11741975	-0.79	0.52	1.11	-1.44	-0.31	-0.18	-0.34	0.40	0.90	-0.07	-1.60	0.13	0.97	0.41
ss316930806	1	9018121	11783668	-0.88	0.56	1.06	-1.60	-0.30	-0.16	-0.33	0.37	0.83	-0.11	-1.65	0.04	0.97	0.46
rs13825349	1	9052515	11800007	-0.81	0.69	1.15	-1.44	-0.17	-0.03	-0.19	0.45	0.86	0.11	-1.62	0.12	1.05	0.54
rs14790060	1	9062348	11830018	-0.92	0.63	1.11	-1.52	-0.30	-0.04	-0.26	0.42	0.81	0.04	-1.72	0.02	1.04	0.53
ss316930832	1	9080900	11888945	-0.96	0.59	1.09	-1.47	-0.34	-0.06	-0.29	0.50	0.75	-0.01	-1.76	0.00	1.01	0.57
rs13825301	1	9110729	11902085	-0.96	0.58	1.09	-1.43	-0.39	-0.08	-0.30	0.56	0.81	-0.07	-1.77	0.02	1.04	0.56
rs15188005	1	9128368	11928944	-0.80	0.53	1.15	-1.52	-0.37	-0.03	-0.27	0.57	0.91	0.07	-1.66	0.08	1.04	0.47
rs13825272	1	9158441	11946602	-0.71	0.42	1.10	-1.76	-0.45	-0.16	-0.38	0.54	0.88	0.01	-1.59	0.12	1.00	0.37
rs14790010	1	9180887	11986938	-0.68	0.31	1.01	-1.86	-0.53	-0.27	-0.51	0.45	0.84	-0.05	-1.61	0.11	0.93	0.39
rs14790004	1	9212768	12012343	-0.63	0.22	0.96	-2.00	-0.58	-0.36	-0.62	0.45	0.84	-0.13	-1.53	0.10	0.97	0.28
ss316930879	1	9297360	12015780	-0.54	0.22	0.93	-2.14	-0.55	-0.46	-0.65	0.44	0.84	-0.25	-1.45	0.15	0.97	0.28
ss316930885	1	9334718	12052030	-0.51	0.33	1.06	-2.10	-0.45	-0.32	-0.53	0.52	0.96	-0.16	-1.38	0.13	1.04	0.36
ss316930889	1	9382911	12084602	-0.45	0.35	1.04	-1.99	-0.41	-0.30	-0.50	0.52	0.93	-0.18	-1.34	0.20	1.04	0.40
rs13825242	1	9384510	12103932	-0.55	0.36	1.06	-1.76	-0.44	-0.22	-0.47	0.52	0.94	-0.12	-1.43	0.11	1.03	0.43
rs14789971	1	9407339	12126885	-0.55	0.35	1.01	-1.76	-0.45	-0.26	-0.50	0.53	0.86	-0.22	-1.46	0.13	1.00	0.45
rs13787493	1	9444146	12170695	-0.47	0.44	1.10	-1.80	-0.35	-0.19	-0.41	0.62	0.88	-0.07	-1.40	0.10	1.02	0.44
rs15187818	1	9467794	12189693	-0.39	0.43	1.19	-1.81	-0.32	-0.12	-0.36	0.68	0.97	0.05	-1.36	0.10	1.03	0.48
rs13825205	1	9490193	12194724	-0.35	0.42	1.17	-1.76	-0.32	-0.11	-0.36	0.66	1.02	0.05	-1.40	0.12	1.05	0.39
rs13825197	1	9503143	12212859	-0.36	0.46	1.17	-1.97	-0.29	-0.20	-0.38	0.66	1.04	-0.06	-1.44	0.10	1.10	0.38
rs15187768	1	9550747	12252170	-0.40	0.52	1.27	-2.01	-0.25	-0.14	-0.29	0.76	1.13	0.05	-1.42	0.03	1.14	0.42
rs15187758	1	9563332	12302872	-0.44	0.48	1.24	-2.03	-0.26	-0.13	-0.30	0.66	1.15	-0.01	-1.45	0.02	1.14	0.36
rs13825185	1	9572531	12322912	-0.53	0.49	1.38	-2.11	-0.20	-0.03	-0.22	0.79	1.28	0.10	-1.57	0.01	1.14	0.40
ss316930948	1	9632399	12328332	-0.45	0.47	1.29	-1.92	-0.15	-0.05	-0.20	0.78	1.22	0.03	-1.47	0.05	1.13	0.37
rs16702996	1	9660363	12392490	-0.39	0.42	1.27	-1.99	-0.11	-0.09	-0.19	0.80	1.14	0.09	-1.47	0.19	1.08	0.36
rs14797284	1	9694952	12397517	-0.37	0.40	1.24	-1.97	-0.08	-0.11	-0.18	0.75	1.14	0.03	-1.43	0.17	1.06	0.35
ss316930974	1	9695171	12425538	-0.45	0.34	1.19	-1.92	-0.10	-0.15	-0.22	0.70	1.09	0.03	-1.49	0.15	1.08	0.33
rs13834529	1	9739668	12436243	-0.47	0.28	1.10	-1.98	-0.13	-0.26	-0.30	0.64	1.03	-0.01	-1.53	0.17	1.10	0.30
ss316930997	1	9774953	12480716	-0.67	0.34	0.96	-2.11	-0.15	-0.43	-0.40	0.51	0.93	-0.24	-1.70	-0.03	1.15	0.35
rs13834498	1	9799338	12494418	-0.70	0.29	1.12	-2.25	-0.21	-0.33	-0.38	0.66	1.08	-0.12	-1.79	0.02	1.16	0.29
rs15203656	1	9837144	12506139	-0.56	0.42	1.27	-2.20	-0.01	-0.18	-0.20	0.81	1.19	0.10	-1.66	0.17	1.21	0.44
rs13834461	1	9869949	12546062	-0.57	0.36	1.28	-2.31	-0.04	-0.27	-0.26	0.84	1.19	0.09	-1.65	0.13	1.24	0.37
rs13834451	1	9902414	12564152	-0.36	0.42	1.29	-2.38	0.10	-0.28	-0.18	0.86	1.21	0.09	-1.42	0.31	1.26	0.45
rs16757464	1	9984533	12619938	-0.34	0.52	1.39	-2.39	0.18	-0.20	-0.10	1.01	1.27	0.11	-1.43	0.35	1.29	0.55
ss316931037	1	9991121	12640533	-0.41	0.47	1.24	-2.62	0.12	-0.41	-0.23	0.89	1.14	-0.02	-1.52	0.32	1.32	0.45
ss316931045	1	10048969	12672757	-0.32	0.46	1.34	-2.66	0.14	-0.37	-0.20	0.99	1.23	0.06	-1.42	0.36	1.37	0.43
rs15203549	1	10055960	12690195	-0.46	0.51	1.27	-2.61	0.13	-0.42	-0.23	0.97	1.12	-0.03	-1.59	0.30	1.37	0.52
rs14797199	1	10110240	12696284	-0.37	0.47	1.24	-2.55	0.18	-0.43	-0.20	1.01	1.13	-0.02	-1.52	0.39	1.35	0.49
rs15203519	1	10143550	12736077	-0.28	0.57	1.26	-2.59	0.29	-0.38	-0.10	1.00	1.21	-0.03	-1.38	0.41	1.34	0.45
rs13834355	1	10163211	12773444	-0.16	0.69	1.37	-2.53	0.49	-0.26	0.07	1.11	1.27	0.15	-1.21	0.44	1.43	0.54
ss316931087	1	10173625	12790600	-0.10	0.70	1.36	-2.54	0.53	-0.27	0.09	1.03	1.32	0.23	-1.17	0.53	1.42	0.56
ss316931103	1	10210511	12801391	-0.12	0.72	1.34	-2.51	0.59	-0.28	0.12	1.01	1.31	0.20	-1.22	0.56	1.40	0.62
ss316931135	1	10309016	12840059	-0.15	0.73	1.31	-2.63	0.63	-0.35	0.12	0.96	1.35	0.19	-1.26	0.56	1.41	0.63
rs13834279	1	10341017	12854486	-0.05	0.84	1.42	-2.43	0.77	-0.19	0.29	1.10	1.33	0.42	-1.19	0.58	1.51	0.65
ss316931147	1	10342882	12866012	-0.02	0.82	1.36	-2.47	0.76	-0.26	0.26	1.09	1.29	0.33	-1.20	0.66	1.48	0.66
rs13715070	1	10369598	12900656	0.10	0.92	1.44	-2.31	0.88	-0.09	0.43	1.21	1.31	0.43	-1.11	0.68	1.55	0.72
rs14797129	1	10405973	12922880	0.14	0.93	1.38	-2.18	0.90	-0.10	0.44	1.15	1.34	0.41	-1.01	0.64	1.57	0.72
ss316931173	1	10414751	12933613	0.27	0.96	1.32	-1.96	0.98	-0.08	0.50	1.09	1.39	0.27	-0.86	0.73	1.57	0.78
ss316931179	1	10444877	12952352	0.31	0.95	1.35	-1.98	1.02	-0.02	0.56	1.07	1.42	0.31	-0.76	0.69	1.55	0.74
rs13834230	1	10460018	12987405	0.41	1.03	1.42	-1.81	1.12	0.09	0.69	1.09	1.48	0.27	-0.66	0.78	1.57	0.82
rs13834205	1	10500987	13001679	0.29	0.96	1.29	-1.75	1.00	-0.01	0.58	1.02	1.39	0.22	-0.80	0.68	1.53	0.81
ss316931205	1	10502705	13032992	0.30	1.06	1.33	-1.73	1.08	0.01	0.61	1.01	1.45	0.19	-0.81	0.73	1.57	0.91
rs13834191	1	10543807	13034535	0.19	0.96	1.21	-1.83	0.97	-0.14	0.49	0.94	1.38	0.10	-0.89	0.69	1.52	0.84
rs14797049	1	10565781	13063448	0.10	0.92	1.23	-1.75	0.91	-0.02	0.50	0.86	1.47	0.13	-1.01	0.65	1.50	0.86
rs13834163	1	10608978	13095907	0.24	0.86	1.20	-1.78	0.94	-0.05	0.50	0.78	1.48	0.10	-0.86	0.76	1.43	0.85
ss316931245	1	10630266	13138700	0.11	0.71	1.02	-1.90	0.78	-0.25	0.33	0.63	1.32	-0.05	-0.97	0.65	1.35	0.79
ss316931251	1	10634047	13158546	0.29	0.80	1.15	-1.76	0.92	-0.09	0.48	0.79	1.39	0.13	-0.80	0.74	1.37	0.88
ss316931267	1	10667639	13165530	0.33	0.89	1.19	-1.80	1.00	-0.01	0.57	0.81	1.38	0.09	-0.77	0.68	1.46	0.89
rs15203102	1	10689946	13203606	0.34	0.89	1.25	-1.87	1.00	0.02	0.58	0.93	1.42	0.04	-0.71	0.60	1.51	0.83
ss316931281	1	10717857	13216923	0.28	0.86	1.19	-1.85	0.96	-0.02	0.54	0.87	1.42	0.03	-0.80	0.60	1.45	0.86
rs14797001	1	10746009	13237335	0.26	0.82	1.14	-1.63	0.92	0.01	0.53	0.85	1.37	0.04	-0.79	0.52	1.41	0.91
rs13834125	1	10762279	13254517	0.27	0.96	1.25	-1.66	1.02	0.10	0.63	0.96	1.46	0.20	-0.83	0.60	1.49	0.98
rs15203045	1	10794165	13282184	0.24	1.06	1.27	-1.72	1.09	0.10	0.67	0.99	1.45	0.08	-0.82	0.59	1.58	1.02
ss316931309	1	10811723	13307332	0.26	1.07	1.27	-1.85	1.11	0.06	0.67	0.98	1.52	0.05	-0.77	0.59	1.58	1.04
rs14796957	1	10834502	13328223	0.27	1.08	1.31	-1.98	1.11	0.06	0.67	1.05	1.54	0.09	-0.75	0.59	1.59	1.02
rs14796955	1	10858351	13356781	0.39	1.13	1.39	-1.88	1.20	0.16	0.76	1.14	1.57	0.12	-0.61	0.67	1.65	1.02
rs13715053	1	10875933	13376959	0.39	1.10	1.31	-1.72	1.14	0.14	0.73	1.13	1.43	0.07	-0.58	0.69	1.67	1.00
ss316931323	1	10904488	13399084	0.58	1.22	1.45	-1.56	1.32	0.30	0.90	1.25	1.52	0.24	-0.37	0.82	1.77	1.06
rs13834079	1	10930622	13424554	0.67	1.21	1.46	-1.57	1.34	0.31	0.92	1.24	1.57	0.29	-0.28	0.90	1.77	1.05
ss316931356	1	10975292	13452141	0.65	1.20	1.46	-1.70	1.32	0.27	0.88	1.22	1.59	0.28	-0.26	0.81	1.74	1.07
rs15202932	1	10978471	13471455	0.66	1.20	1.42	-1.88	1.32	0.25	0.88	1.19	1.59	0.30	-0.24	0.81	1.78	1.11
rs15202849	1	11014866	13477909	0.79	1.17	1.45	-2.06	1.35	0.20	0.87	1.24	1.61	0.31	-0.08	0.89	1.82	1.00
ss316931383	1	11045137	13516107	0.78	1.20	1.49	-2.03	1.37	0.24	0.89	1.32	1.57	0.36	-0.10	0.87	1.85	1.01
ss316931399	1	11084794	13530599	0.93	1.21	1.47	-2.19	1.45	0.18	0.92	1.35	1.48	0.43	0.04	1.02	1.86	1.02
rs13833955	1	11106989	13551002	0.97	1.27	1.50	-2.03	1.51	0.29	1.00	1.32	1.55	0.47	0.08	1.03	1.87	1.07
ss316931405	1	11130154	13566164	1.10	1.42	1.61	-1.91	1.66	0.43	1.17	1.44	1.60	0.63	0.22	1.16	1.90	1.16
rs13833945	1	11141313	13598250	1.08	1.36	1.64	-1.86	1.61	0.47	1.17	1.47	1.56	0.69	0.22	1.18	1.81	1.12
rs13833917	1	11173577	13609828	1.06	1.37	1.67	-1.97	1.62	0.47	1.17	1.56	1.51	0.77	0.24	1.19	1.80	1.05
rs14796846	1	11199007	13624022	0.95	1.25	1.59	-2.02	1.50	0.38	1.06	1.52	1.40	0.73	0.15	1.14	1.73	1.02
rs13833880	1	11212449	13633539	0.85	1.26	1.64	-1.96	1.47	0.45	1.07	1.57	1.39	0.86	0.10	1.03	1.69	1.07
ss316931429	1	11246803	13646967	0.85	1.30	1.61	-1.84	1.50	0.46	1.09	1.52	1.39	0.84	0.11	1.02	1.71	1.11
rs14796820	1	11255905	13706180	0.86	1.30	1.62	-1.98	1.50	0.38	1.07	1.54	1.41	0.80	0.08	1.08	1.75	1.05
rs13833849	1	11290988	13723692	0.83	1.29	1.65	-2.07	1.48	0.38	1.05	1.56	1.46	0.74	0.02	1.10	1.70	0.99
rs13715018	1	11301215	13743663	0.87	1.32	1.68	-2.04	1.52	0.41	1.09	1.54	1.52	0.83	0.06	1.14	1.68	1.07
ss316931457	1	11330930	13756204	0.87	1.31	1.64	-2.02	1.52	0.38	1.07	1.51	1.49	0.73	0.07	1.17	1.67	1.04
ss316931469	1	11382145	13785255	0.85	1.36	1.63	-1.87	1.54	0.42	1.11	1.52	1.41	0.84	0.01	1.20	1.64	1.13
rs13833802	1	11419510	13803709	0.68	1.26	1.59	-1.92	1.41	0.37	1.00	1.45	1.38	0.85	-0.12	1.08	1.60	1.18
rs13833799	1	11429337	13815711	0.65	1.23	1.58	-1.92	1.37	0.38	0.97	1.40	1.41	0.81	-0.12	1.07	1.57	1.21
ss316931483	1	11456848	13852134	0.64	1.25	1.59	-1.83	1.37	0.37	0.96	1.40	1.41	0.98	-0.12	1.09	1.49	1.15
rs13833789	1	11487507	13872241	0.74	1.24	1.57	-1.91	1.40	0.33	0.96	1.43	1.40	0.96	-0.03	1.20	1.50	1.12
rs14796765	1	11510866	13877249	0.75	1.24	1.57	-1.68	1.41	0.39	0.99	1.49	1.35	0.92	0.01	1.18	1.53	1.08
ss316931485	1	11523342	13878930	0.75	1.26	1.55	-1.72	1.43	0.39	1.00	1.55	1.35	0.97	0.02	1.21	1.48	1.01
rs13714994	1	11541863	13885922	0.72	1.24	1.52	-1.73	1.40	0.36	0.97	1.47	1.35	0.96	-0.01	1.24	1.41	1.05
ss316931494	1	11569597	13918337	0.58	1.20	1.48	-1.73	1.31	0.32	0.90	1.46	1.40	0.91	-0.15	1.19	1.40	0.99
rs13833760	1	11594292	13955231	0.48	1.14	1.51	-1.75	1.23	0.34	0.86	1.54	1.40	0.90	-0.22	1.07	1.39	0.91
rs13833725	1	11616965	13971074	0.45	1.18	1.53	-1.90	1.25	0.31	0.84	1.58	1.41	0.92	-0.29	1.10	1.42	0.93
rs13833691	1	11652512	13984488	0.44	1.16	1.47	-1.85	1.22	0.22	0.78	1.57	1.37	0.90	-0.27	1.05	1.39	0.93
rs16058547	1	11661981	14021152	0.56	1.25	1.52	-1.95	1.32	0.23	0.85	1.63	1.42	0.92	-0.10	1.08	1.48	0.94
rs13833680	1	11720881	14027733	0.57	1.25	1.53	-1.87	1.33	0.26	0.86	1.63	1.42	0.99	-0.11	1.12	1.50	0.92
rs14796720	1	11741349	14064203	0.72	1.34	1.64	-1.83	1.49	0.38	1.01	1.68	1.52	1.16	0.02	1.27	1.57	0.99
rs13833672	1	11741975	14076887	0.85	1.34	1.62	-1.76	1.53	0.34	1.02	1.69	1.51	1.08	0.10	1.32	1.53	0.97
rs15202343	1	11783668	14105587	0.87	1.35	1.54	-1.63	1.54	0.37	1.08	1.67	1.46	1.14	0.09	1.35	1.46	1.05
rs15202322	1	11800007	14111672	0.97	1.33	1.58	-1.58	1.57	0.39	1.13	1.71	1.49	1.17	0.19	1.44	1.45	1.05
rs13714976	1	11830018	14144563	1.00	1.32	1.60	-1.57	1.57	0.41	1.13	1.74	1.52	1.11	0.24	1.43	1.46	1.05
rs15202242	1	11888945	14149639	1.06	1.31	1.65	-1.59	1.59	0.34	1.11	1.83	1.57	1.01	0.33	1.44	1.50	0.97
ss316931573	1	11902085	14184619	1.16	1.32	1.71	-1.66	1.63	0.31	1.13	1.84	1.59	0.91	0.41	1.55	1.54	0.92
rs13833588	1	11928944	14206686	1.17	1.25	1.59	-1.85	1.58	0.15	1.01	1.74	1.48	0.84	0.40	1.58	1.49	0.89
rs15202191	1	11946602	14226826	1.14	1.30	1.59	-1.77	1.60	0.16	1.03	1.73	1.47	0.81	0.43	1.58	1.45	1.00
ss316931601	1	11986938	14253121	1.14	1.39	1.62	-1.61	1.68	0.24	1.11	1.71	1.52	0.88	0.40	1.60	1.49	1.09
rs13833546	1	12012343	14266201	1.03	1.36	1.60	-1.59	1.61	0.23	1.06	1.69	1.48	0.93	0.33	1.49	1.51	1.01
ss316931609	1	12015780	14282946	0.95	1.38	1.66	-1.54	1.60	0.29	1.08	1.68	1.49	1.07	0.22	1.47	1.53	1.03
rs13833530	1	12052030	14317384	0.98	1.48	1.77	-1.48	1.68	0.48	1.21	1.80	1.57	1.20	0.24	1.44	1.63	1.07
rs15202108	1	12084602	14336135	1.05	1.49	1.77	-1.61	1.73	0.44	1.22	1.79	1.57	1.18	0.32	1.49	1.63	1.06
ss316931643	1	12103932	14343960	1.16	1.57	1.92	-1.61	1.85	0.58	1.35	1.90	1.72	1.32	0.47	1.51	1.71	1.08
ss316931659	1	12126885	14368111	1.25	1.62	1.89	-1.64	1.92	0.57	1.39	1.92	1.64	1.27	0.58	1.55	1.77	1.09
rs13833482	1	12170695	14395255	1.29	1.72	1.98	-1.52	2.01	0.72	1.52	1.96	1.73	1.44	0.62	1.51	1.84	1.13
ss316931675	1	12189693	14418874	1.19	1.74	1.99	-1.41	1.99	0.76	1.52	1.98	1.73	1.34	0.53	1.52	1.88	1.22
rs13833472	1	12194724	14444376	1.14	1.75	1.97	-1.48	1.99	0.70	1.50	1.99	1.70	1.33	0.49	1.55	1.87	1.21
rs13833453	1	12212859	14460116	1.06	1.72	1.91	-1.59	1.95	0.61	1.43	1.98	1.66	1.15	0.48	1.49	1.84	1.26
rs13833395	1	12252170	14483846	1.06	1.71	2.00	-1.45	1.96	0.73	1.51	2.02	1.75	1.29	0.53	1.46	1.83	1.25
rs13833386	1	12302872	14507449	1.03	1.62	1.99	-1.52	1.89	0.71	1.43	1.99	1.70	1.29	0.48	1.45	1.77	1.20
rs13833345	1	12322912	14524281	1.06	1.63	2.01	-1.48	1.87	0.70	1.41	2.07	1.69	1.30	0.51	1.47	1.76	1.22
rs13833337	1	12328332	14550419	1.14	1.65	1.93	-1.44	1.86	0.65	1.38	2.02	1.64	1.13	0.61	1.51	1.77	1.23
rs13833316	1	12392490	14558957	1.06	1.68	1.90	-1.60	1.82	0.57	1.32	1.99	1.62	1.07	0.52	1.45	1.77	1.26
rs13833309	1	12397517	14586210	1.10	1.72	1.95	-1.56	1.84	0.68	1.38	2.04	1.69	1.11	0.60	1.43	1.80	1.30
ss316931739	1	12425538	14609177	1.09	1.68	1.96	-1.47	1.77	0.71	1.35	2.02	1.68	1.18	0.58	1.45	1.74	1.31
rs13833287	1	12436243	14618712	1.15	1.65	1.94	-1.34	1.73	0.74	1.34	1.94	1.69	1.25	0.65	1.48	1.72	1.29
rs14796413	1	12480716	14650422	1.17	1.70	2.00	-1.19	1.76	0.84	1.39	1.91	1.78	1.35	0.67	1.47	1.74	1.35
ss316931755	1	12494418	14673701	1.34	1.79	2.15	-1.03	1.89	1.05	1.56	2.02	1.91	1.55	0.83	1.58	1.79	1.40
rs13833251	1	12506139	14681530	1.45	1.83	2.11	-0.91	1.96	1.08	1.61	1.96	1.90	1.56	0.94	1.64	1.85	1.40
rs13714893	1	12546062	14719766	1.44	1.81	2.12	-0.89	1.92	1.10	1.59	1.96	1.93	1.52	0.93	1.63	1.91	1.30
rs13833207	1	12564152	14725723	1.41	1.87	2.10	-0.76	1.93	1.12	1.61	1.96	1.92	1.45	0.90	1.60	1.95	1.28
ss316931809	1	12619938	14764662	1.37	1.92	2.20	-0.56	1.94	1.28	1.69	2.04	2.03	1.54	0.85	1.56	1.99	1.33
ss316931821	1	12640533	14770723	1.42	1.94	2.24	-0.61	1.98	1.31	1.71	2.01	2.11	1.63	0.96	1.54	2.01	1.32
rs15201389	1	12672757	14788800	1.46	2.01	2.36	-0.58	2.05	1.44	1.81	2.10	2.24	1.70	1.04	1.50	2.04	1.41
ss316931863	1	12690195	14824199	1.40	2.08	2.32	-0.51	2.07	1.44	1.82	2.08	2.20	1.64	1.01	1.43	2.07	1.45
rs13833148	1	12696284	14830459	1.51	2.13	2.41	-0.40	2.15	1.57	1.93	2.15	2.26	1.82	1.11	1.49	2.12	1.47
rs15201239	1	12736077	14896265	1.43	2.11	2.37	-0.40	2.07	1.53	1.87	2.10	2.22	1.81	1.03	1.41	2.05	1.52
rs13714835	1	12773444	14922392	1.30	2.02	2.27	-0.38	1.96	1.41	1.74	2.00	2.14	1.72	0.90	1.31	2.05	1.56
rs13832996	1	12790600	14947194	1.23	1.92	2.18	-0.35	1.81	1.34	1.62	1.95	2.03	1.62	0.80	1.28	1.98	1.49
rs13832954	1	12801391	14968367	1.13	1.88	2.15	-0.29	1.74	1.34	1.57	1.95	1.99	1.54	0.69	1.21	1.93	1.49
rs13832915	1	12840059	14994051	1.17	1.88	2.22	-0.18	1.71	1.44	1.61	1.92	2.06	1.58	0.74	1.22	1.93	1.47
ss316931938	1	12854486	15015674	1.22	1.93	2.28	-0.08	1.72	1.53	1.68	1.99	2.12	1.58	0.73	1.24	1.94	1.53
ss316931953	1	12866012	15025983	1.14	1.89	2.26	-0.06	1.64	1.52	1.60	1.97	2.12	1.52	0.68	1.21	1.90	1.52
rs15200910	1	12900656	15060504	1.17	1.89	2.29	0.00	1.65	1.57	1.63	2.02	2.15	1.52	0.69	1.14	1.93	1.47
rs13832849	1	12922880	15080867	1.19	1.87	2.30	0.01	1.64	1.54	1.59	2.04	2.11	1.53	0.74	1.16	1.89	1.45
rs13832837	1	12933613	15086927	1.19	1.88	2.30	-0.08	1.65	1.57	1.61	2.10	2.07	1.53	0.73	1.15	1.87	1.42
rs13714813	1	12952352	15123835	1.17	1.85	2.37	-0.15	1.65	1.60	1.61	2.14	2.08	1.59	0.69	1.15	1.83	1.30
ss316932005	1	12987405	15130441	1.16	1.82	2.30	-0.23	1.58	1.48	1.53	2.05	2.07	1.56	0.60	1.20	1.84	1.31
ss316932019	1	13001679	15157295	1.20	1.77	2.31	-0.31	1.56	1.50	1.49	2.04	2.04	1.64	0.66	1.22	1.82	1.21
rs13832764	1	13032992	15175275	1.23	1.78	2.37	-0.32	1.58	1.54	1.52	2.07	2.12	1.69	0.69	1.24	1.86	1.18
ss316932051	1	13034535	15206986	1.28	1.75	2.34	-0.52	1.58	1.51	1.51	2.06	2.12	1.67	0.76	1.25	1.86	1.06
rs13832731	1	13063448	15227556	1.39	1.78	2.41	-0.61	1.64	1.61	1.59	2.14	2.18	1.72	0.88	1.29	1.91	1.03
ss316932091	1	13095907	15233240	1.36	1.80	2.39	-0.55	1.64	1.55	1.56	2.17	2.09	1.75	0.86	1.25	1.87	1.03
ss316932115	1	13138700	15272068	1.33	1.83	2.36	-0.50	1.63	1.53	1.55	2.17	2.05	1.69	0.81	1.24	1.95	0.98
rs15200439	1	13158546	15279655	1.42	1.92	2.43	-0.34	1.77	1.65	1.68	2.23	2.15	1.76	0.93	1.30	2.03	1.00
rs13832649	1	13165530	15305350	1.38	1.93	2.46	-0.28	1.76	1.69	1.69	2.20	2.22	1.74	0.88	1.33	2.00	0.87
rs13832558	1	13203606	15327518	1.37	1.88	2.47	-0.24	1.72	1.69	1.67	2.23	2.23	1.75	0.88	1.34	2.00	0.78
ss316932153	1	13216923	15357210	1.44	1.92	2.45	-0.16	1.78	1.76	1.76	2.21	2.19	1.75	0.91	1.46	2.02	0.83
rs13832501	1	13237335	15366369	1.53	2.01	2.53	-0.12	1.88	1.83	1.85	2.28	2.26	1.84	0.97	1.56	2.10	0.85
rs13832477	1	13254517	15408770	1.57	2.02	2.56	-0.13	1.95	1.87	1.93	2.29	2.32	1.87	1.02	1.58	2.12	0.82
rs13832441	1	13282184	15427537	1.49	1.90	2.51	-0.16	1.83	1.82	1.84	2.21	2.28	1.87	0.91	1.55	2.05	0.75
rs14795706	1	13307332	15463892	1.46	1.82	2.47	-0.17	1.75	1.78	1.78	2.16	2.32	1.84	0.83	1.61	2.00	0.69
ss316932229	1	13328223	15469476	1.45	1.74	2.48	-0.13	1.69	1.77	1.77	2.16	2.31	1.85	0.82	1.57	1.96	0.61
rs13714696	1	13356781	15499170	1.53	1.76	2.55	-0.05	1.77	1.86	1.87	2.18	2.38	1.95	0.89	1.66	1.93	0.65
rs13714670	1	13376959	15511396	1.52	1.80	2.55	0.01	1.79	1.87	1.89	2.16	2.43	1.97	0.87	1.67	1.89	0.64
rs13832327	1	13399084	15543395	1.53	1.77	2.63	-0.06	1.80	1.97	1.95	2.23	2.54	2.03	0.88	1.68	1.87	0.61
rs13832293	1	13424554	15552317	1.53	1.78	2.64	-0.09	1.79	1.98	1.95	2.24	2.54	2.03	0.83	1.70	1.81	0.54
ss316932311	1	13452141	15602873	1.57	1.78	2.65	-0.13	1.81	2.06	1.99	2.20	2.59	2.06	0.87	1.70	1.82	0.49
rs13832237	1	13471455	15626056	1.58	1.82	2.65	-0.04	1.84	2.12	2.07	2.20	2.61	2.05	0.80	1.74	1.85	0.48
rs13832235	1	13477909	15667379	1.59	1.82	2.68	0.00	1.85	2.11	2.07	2.20	2.61	2.07	0.78	1.76	1.79	0.40
rs13832184	1	13516107	15702023	1.56	1.87	2.70	0.01	1.90	2.20	2.14	2.22	2.63	2.10	0.75	1.75	1.82	0.44
ss316932381	1	13530599	15712120	1.56	1.89	2.63	-0.05	1.92	2.18	2.14	2.15	2.60	1.99	0.75	1.76	1.77	0.38
ss316932395	1	13551002	15739773	1.54	1.82	2.60	-0.01	1.84	2.16	2.09	2.12	2.61	1.86	0.79	1.67	1.70	0.34
ss316932421	1	13566164	15753196	1.43	1.71	2.54	0.02	1.71	2.11	2.00	2.05	2.53	1.86	0.69	1.57	1.63	0.28
rs13832082	1	13598250	15776572	1.44	1.60	2.50	-0.04	1.64	2.05	1.91	2.02	2.51	1.83	0.71	1.54	1.60	0.22
ss316932475	1	13609828	15802098	1.42	1.56	2.50	-0.13	1.60	2.05	1.88	2.02	2.53	1.85	0.69	1.53	1.66	0.14
rs14795271	1	13624022	15814631	1.37	1.55	2.45	-0.17	1.55	2.00	1.83	1.94	2.54	1.72	0.66	1.44	1.63	0.19
ss316932495	1	13633539	15833680	1.45	1.62	2.52	-0.15	1.64	2.06	1.90	1.96	2.59	1.86	0.78	1.45	1.67	0.27
ss316932506	1	13646967	15866009	1.44	1.55	2.45	-0.11	1.58	2.01	1.85	1.93	2.49	1.80	0.77	1.45	1.64	0.19
ss316932567	1	13706180	15878686	1.55	1.61	2.55	-0.14	1.67	2.11	1.95	2.01	2.54	1.94	0.83	1.50	1.69	0.20
rs13714415	1	13723692	15931559	1.61	1.66	2.55	0.04	1.73	2.16	2.01	2.05	2.52	1.95	0.92	1.50	1.69	0.30
rs13831826	1	13743663	15944293	1.66	1.59	2.52	0.08	1.70	2.14	1.96	1.98	2.52	1.98	1.00	1.50	1.68	0.35
rs13831796	1	13756204	15954957	1.73	1.64	2.55	0.27	1.76	2.23	2.04	2.05	2.52	2.02	1.06	1.58	1.68	0.40
rs13831765	1	13785255	15993793	1.72	1.69	2.61	0.36	1.80	2.34	2.11	2.09	2.54	2.19	1.04	1.59	1.68	0.51
ss316932658	1	13803709	16014659	1.75	1.70	2.69	0.35	1.83	2.41	2.15	2.17	2.61	2.23	1.08	1.61	1.64	0.43
rs13714382	1	13815711	16038284	1.80	1.70	2.74	0.34	1.85	2.45	2.18	2.24	2.63	2.29	1.15	1.62	1.67	0.37
rs13831633	1	13852134	16076702	1.82	1.71	2.77	0.35	1.86	2.47	2.20	2.29	2.63	2.26	1.15	1.64	1.65	0.24
rs13831628	1	13872241	16088071	1.76	1.61	2.78	0.30	1.76	2.47	2.15	2.27	2.62	2.22	1.07	1.60	1.68	0.20
rs15198958	1	13877249	16108925	1.68	1.53	2.71	0.18	1.68	2.38	2.06	2.18	2.57	2.14	1.03	1.47	1.63	0.15
rs14794948	1	13878930	16133573	1.72	1.61	2.78	0.08	1.75	2.47	2.14	2.24	2.63	2.28	1.07	1.48	1.66	0.26
ss316932686	1	13885922	16138440	1.71	1.60	2.76	0.06	1.74	2.46	2.14	2.22	2.59	2.27	1.07	1.49	1.70	0.23
rs13831580	1	13918337	16199290	1.70	1.59	2.80	0.01	1.73	2.51	2.16	2.27	2.64	2.20	1.03	1.47	1.72	0.20
ss316932754	1	13955231	16221519	1.76	1.66	2.72	0.06	1.80	2.47	2.18	2.19	2.58	2.19	1.10	1.52	1.73	0.26
rs10725499	1	13971074	16247136	1.81	1.70	2.76	0.25	1.85	2.55	2.24	2.21	2.63	2.16	1.15	1.57	1.76	0.26
ss316932774	1	13984488	16264366	1.74	1.67	2.74	0.26	1.81	2.51	2.21	2.21	2.64	2.08	1.14	1.48	1.73	0.27
ss316932824	1	14021152	16291733	1.71	1.64	2.70	0.22	1.77	2.47	2.17	2.20	2.57	2.03	1.10	1.47	1.73	0.22
rs13831454	1	14027733	16315012	1.67	1.65	2.72	0.35	1.76	2.52	2.19	2.22	2.60	2.01	1.05	1.45	1.64	0.27
rs13831368	1	14064203	16326187	1.66	1.70	2.72	0.41	1.82	2.54	2.23	2.23	2.62	2.02	1.02	1.47	1.63	0.32
ss316932872	1	14076887	16348512	1.65	1.74	2.73	0.47	1.80	2.56	2.25	2.27	2.60	2.03	1.05	1.40	1.60	0.25
rs13831298	1	14105587	16389441	1.48	1.59	2.69	0.38	1.63	2.50	2.13	2.24	2.55	1.97	0.91	1.28	1.54	0.13
rs13831289	1	14111672	16402809	1.45	1.52	2.76	0.31	1.55	2.50	2.05	2.30	2.61	1.96	0.89	1.27	1.54	0.00
rs13831253	1	14144563	16424746	1.39	1.53	2.74	0.36	1.54	2.44	2.00	2.29	2.61	1.88	0.85	1.21	1.51	-0.07
rs13831250	1	14149639	16437546	1.21	1.38	2.63	0.19	1.36	2.30	1.84	2.21	2.48	1.75	0.69	1.06	1.41	-0.21
rs13831214	1	14184619	16465008	1.22	1.41	2.60	0.17	1.39	2.38	1.89	2.13	2.44	1.87	0.70	1.07	1.41	-0.22
ss316932990	1	14206686	16494480	1.16	1.32	2.55	0.13	1.30	2.31	1.82	2.15	2.40	1.93	0.68	0.96	1.34	-0.29
rs13831138	1	14226826	16496345	1.18	1.34	2.62	0.20	1.33	2.45	1.90	2.23	2.45	2.01	0.72	0.93	1.41	-0.36
ss316933026	1	14253121	16521251	1.16	1.38	2.55	0.18	1.35	2.45	1.94	2.16	2.42	1.95	0.70	0.95	1.41	-0.48
ss316933045	1	14266201	16547084	1.16	1.34	2.46	0.24	1.32	2.40	1.95	2.13	2.31	1.79	0.75	0.95	1.41	-0.56
rs13831071	1	14282946	16590528	1.17	1.36	2.43	0.30	1.34	2.39	1.95	2.12	2.29	1.67	0.78	0.93	1.40	-0.51
rs14794238	1	14317384	16605689	1.27	1.39	2.41	0.45	1.39	2.42	2.01	2.14	2.31	1.60	0.86	1.01	1.38	-0.43
rs13714101	1	14336135	16618506	1.24	1.40	2.37	0.51	1.39	2.38	1.99	2.08	2.24	1.64	0.84	1.06	1.30	-0.52
rs14794207	1	14343960	16659457	1.11	1.26	2.23	0.44	1.22	2.25	1.84	1.99	2.11	1.55	0.70	0.94	1.23	-0.67
rs13830937	1	14368111	16694210	1.12	1.29	2.21	0.37	1.24	2.25	1.85	2.02	2.06	1.55	0.66	1.01	1.17	-0.63
rs13830900	1	14395255	16726169	1.07	1.19	2.19	0.34	1.14	2.21	1.78	1.97	2.06	1.56	0.62	0.97	1.06	-0.67
ss316933207	1	14418874	16737907	1.07	1.17	2.17	0.38	1.12	2.18	1.78	1.99	2.07	1.46	0.64	0.98	1.07	-0.75
ss316933232	1	14444376	16750175	1.17	1.09	2.16	0.35	1.10	2.20	1.78	2.02	2.04	1.56	0.75	1.03	1.06	-0.88
ss316933239	1	14460116	16798203	1.19	1.10	2.14	0.42	1.11	2.23	1.79	2.02	2.02	1.48	0.78	1.03	1.05	-0.92
rs13830773	1	14483846	16803996	1.16	1.02	2.08	0.48	1.04	2.22	1.75	1.94	1.95	1.48	0.73	1.03	0.99	-0.98
rs13830753	1	14507449	16820901	1.16	1.04	2.07	0.45	1.02	2.22	1.72	1.94	1.93	1.47	0.74	1.00	1.01	-0.98
rs13830743	1	14524281	16847288	1.25	1.10	2.10	0.54	1.11	2.26	1.78	1.97	2.01	1.50	0.79	1.02	1.04	-0.91
rs14793927	1	14550419	16872494	1.22	1.14	2.11	0.39	1.14	2.23	1.78	1.95	2.01	1.49	0.77	0.98	1.05	-0.89
ss316933319	1	14558957	16918507	1.20	1.15	2.16	0.32	1.15	2.27	1.82	2.01	2.02	1.61	0.77	0.95	1.09	-0.91
rs13830672	1	14586210	16924091	1.27	1.14	2.21	0.37	1.17	2.32	1.85	2.05	2.06	1.65	0.82	1.03	1.09	-0.92
rs13830627	1	14609177	16959640	1.20	1.04	2.10	0.42	1.05	2.23	1.74	1.96	1.95	1.55	0.74	0.99	1.00	-1.01
rs13830609	1	14618712	16981080	1.16	0.99	2.12	0.41	1.00	2.25	1.72	1.99	1.94	1.62	0.70	0.95	0.99	-1.07
rs13713970	1	14650422	17011523	1.03	0.93	2.15	0.32	0.90	2.24	1.67	2.08	1.92	1.59	0.59	0.81	0.93	-1.10
rs15197149	1	14673701	17033217	1.02	0.94	2.13	0.37	0.92	2.24	1.68	2.13	1.88	1.55	0.58	0.83	0.93	-1.13
ss316933447	1	14681530	17075292	0.99	0.87	2.04	0.37	0.84	2.16	1.60	2.08	1.79	1.49	0.56	0.83	0.82	-1.13
rs13830464	1	14719766	17085481	0.94	0.91	2.09	0.36	0.87	2.17	1.62	2.12	1.77	1.52	0.57	0.73	0.74	-1.13
rs13830457	1	14725723	17099547	0.94	0.93	2.08	0.34	0.88	2.15	1.62	2.09	1.79	1.47	0.53	0.79	0.72	-1.04
rs13830391	1	14764662	17122263	0.96	0.98	2.11	0.39	0.92	2.20	1.66	2.08	1.80	1.51	0.56	0.80	0.69	-1.00
rs13830384	1	14770723	17151844	1.01	1.01	2.11	0.37	0.97	2.20	1.69	2.05	1.80	1.55	0.59	0.87	0.70	-0.99
rs13830343	1	14788800	17167601	1.04	0.98	2.03	0.43	0.96	2.15	1.67	2.04	1.68	1.44	0.54	1.02	0.65	-0.99
ss316933521	1	14824199	17206601	1.07	0.99	1.98	0.57	1.00	2.15	1.69	2.02	1.63	1.43	0.52	1.13	0.67	-1.06
ss316933529	1	14830459	17213693	1.11	0.95	2.03	0.55	1.00	2.20	1.72	2.02	1.70	1.53	0.55	1.20	0.67	-1.11
ss316933553	1	14896265	17254214	0.95	0.82	2.02	0.37	0.84	2.12	1.59	2.00	1.74	1.41	0.42	1.07	0.60	-1.27
ss316933569	1	14922392	17293850	0.94	0.77	1.95	0.22	0.80	2.03	1.52	1.96	1.68	1.30	0.41	1.06	0.61	-1.37
ss316933581	1	14947194	17299556	0.96	0.86	2.00	0.25	0.87	2.08	1.58	2.02	1.73	1.34	0.44	1.07	0.67	-1.38
ss316933597	1	14968367	17350997	1.01	0.93	2.04	0.32	0.94	2.12	1.64	2.04	1.81	1.30	0.52	1.06	0.73	-1.34
ss316933621	1	14994051	17362428	1.06	1.03	2.09	0.30	1.04	2.15	1.70	2.07	1.87	1.34	0.54	1.13	0.81	-1.25
rs13830018	1	15015674	17388295	1.00	1.06	2.03	0.31	1.04	2.11	1.67	2.08	1.83	1.36	0.49	1.08	0.84	-1.23
ss316933639	1	15025983	17409949	0.94	0.96	1.90	0.33	0.95	2.01	1.56	1.97	1.73	1.23	0.48	1.06	0.81	-1.36
rs13830003	1	15060504	17435819	1.04	0.95	1.88	0.33	0.98	2.01	1.57	1.94	1.69	1.25	0.60	1.08	0.78	-1.33
rs13829979	1	15080867	17468438	0.95	0.90	1.78	0.31	0.91	1.93	1.50	1.82	1.62	1.18	0.57	1.08	0.68	-1.28
ss316933681	1	15086927	17502599	0.95	0.89	1.80	0.35	0.91	1.96	1.53	1.82	1.65	1.30	0.55	1.08	0.76	-1.34
rs15196034	1	15123835	17519629	0.92	0.92	1.82	0.34	0.92	1.98	1.55	1.81	1.69	1.33	0.51	1.10	0.83	-1.33
rs13829900	1	15130441	17562943	0.92	0.89	1.77	0.37	0.86	1.96	1.50	1.78	1.70	1.32	0.53	1.10	0.83	-1.20
rs13713737	1	15157295	17601125	0.87	0.82	1.80	0.33	0.79	1.96	1.46	1.87	1.67	1.30	0.57	0.96	0.79	-1.28
rs10723580	1	15175275	17610833	0.89	0.79	1.81	0.39	0.78	1.96	1.46	1.91	1.72	1.26	0.56	0.91	0.77	-1.22
rs3137220	1	15206986	17650677	0.92	0.89	1.89	0.41	0.86	2.03	1.53	1.97	1.72	1.26	0.58	0.95	0.75	-1.12
rs13829753	1	15227556	17666028	0.84	0.86	1.83	0.48	0.81	1.96	1.48	1.90	1.72	1.15	0.50	0.90	0.73	-1.06
ss316933797	1	15233240	17680604	0.85	0.86	1.84	0.51	0.81	1.96	1.48	1.85	1.72	1.14	0.48	0.91	0.72	-1.01
rs13829695	1	15272068	17717522	1.00	0.75	1.80	0.49	0.79	1.92	1.45	1.79	1.71	1.10	0.61	1.07	0.69	-1.10
ss316933825	1	15279655	17733171	1.04	0.74	1.92	0.47	0.80	2.04	1.51	1.84	1.80	1.19	0.68	1.05	0.64	-1.04
rs14793013	1	15305350	17788827	1.03	0.75	1.96	0.49	0.78	2.08	1.51	1.92	1.78	1.22	0.69	1.02	0.59	-1.09
rs13829647	1	15327518	17804581	0.95	0.63	1.95	0.26	0.65	2.01	1.41	1.94	1.71	1.27	0.66	0.87	0.61	-1.09
rs15195488	1	15357210	17837074	0.95	0.60	1.89	0.27	0.63	1.95	1.37	1.93	1.65	1.27	0.71	0.90	0.54	-1.04
rs13829609	1	15366369	17853411	0.94	0.63	1.86	0.32	0.67	1.90	1.34	1.88	1.62	1.27	0.72	0.88	0.54	-1.02
rs13829569	1	15408770	17885625	0.76	0.56	1.73	0.20	0.54	1.77	1.21	1.75	1.51	1.12	0.56	0.71	0.54	-1.13
rs13829556	1	15427537	17889434	0.77	0.53	1.76	0.09	0.47	1.79	1.15	1.81	1.45	1.18	0.55	0.75	0.52	-1.16
rs13829525	1	15463892	17922233	0.83	0.59	1.75	0.22	0.54	1.81	1.20	1.85	1.40	1.13	0.67	0.70	0.56	-1.10
ss316933982	1	15469476	17951743	0.86	0.56	1.71	0.27	0.53	1.80	1.19	1.82	1.30	1.21	0.74	0.67	0.51	-1.09
rs13829501	1	15499170	17979738	0.83	0.62	1.60	0.37	0.57	1.76	1.15	1.75	1.20	1.11	0.72	0.70	0.48	-1.04
rs13829486	1	15511396	17994650	0.88	0.62	1.53	0.42	0.55	1.74	1.11	1.68	1.12	1.13	0.75	0.65	0.45	-1.08
rs13829449	1	15543395	18020862	0.93	0.57	1.47	0.45	0.54	1.71	1.09	1.62	1.02	1.19	0.79	0.63	0.39	-1.06
rs13829440	1	15552317	18066384	0.85	0.53	1.41	0.47	0.45	1.63	0.99	1.57	0.92	1.18	0.74	0.53	0.37	-1.10
ss316934096	1	15602873	18086581	0.86	0.46	1.36	0.54	0.40	1.61	0.96	1.53	0.83	1.19	0.79	0.54	0.39	-1.04
rs13829376	1	15626056	18112815	0.79	0.52	1.40	0.56	0.41	1.58	0.95	1.57	0.79	1.19	0.75	0.49	0.40	-0.90
rs13829297	1	15667379	18128442	0.79	0.42	1.38	0.56	0.33	1.53	0.85	1.54	0.72	1.28	0.80	0.49	0.32	-0.93
rs15194840	1	15702023	18169796	0.78	0.35	1.29	0.56	0.28	1.55	0.86	1.52	0.60	1.26	0.83	0.45	0.42	-0.93
ss316934142	1	15712120	18196931	0.80	0.40	1.22	0.67	0.29	1.48	0.84	1.44	0.52	1.23	0.86	0.45	0.41	-0.83
rs13713515	1	15739773	18235492	0.84	0.42	1.28	0.63	0.32	1.54	0.88	1.49	0.55	1.35	0.92	0.44	0.48	-0.80
ss316934163	1	15753196	18237447	0.82	0.44	1.28	0.70	0.32	1.59	0.91	1.50	0.51	1.37	0.85	0.51	0.48	-0.77
rs13829234	1	15776572	18280839	0.91	0.54	1.35	0.67	0.44	1.62	0.98	1.56	0.65	1.34	0.95	0.55	0.56	-0.69
ss316934196	1	15802098	18305782	0.92	0.66	1.33	0.79	0.53	1.69	1.06	1.51	0.64	1.36	0.93	0.63	0.62	-0.56
rs13829216	1	15814631	18330481	0.90	0.64	1.27	0.86	0.51	1.65	1.04	1.48	0.54	1.40	0.90	0.62	0.58	-0.53
rs13829198	1	15833680	18348538	0.89	0.61	1.32	0.88	0.56	1.70	1.10	1.52	0.58	1.46	0.89	0.62	0.58	-0.51
rs13829133	1	15866009	18376348	0.73	0.48	1.21	0.81	0.40	1.59	0.96	1.45	0.50	1.29	0.72	0.50	0.52	-0.67
rs14792587	1	15878686	18380806	0.83	0.52	1.25	0.72	0.47	1.59	1.00	1.45	0.54	1.31	0.81	0.59	0.58	-0.68
ss316934362	1	15931559	18421853	0.74	0.50	1.27	0.57	0.42	1.55	0.94	1.51	0.54	1.34	0.81	0.54	0.53	-0.81
rs13828993	1	15944293	18444585	0.62	0.37	1.29	0.39	0.27	1.50	0.84	1.49	0.56	1.40	0.69	0.45	0.46	-0.92
rs13713455	1	15954957	18510137	0.46	0.31	1.20	0.22	0.15	1.38	0.71	1.44	0.52	1.27	0.53	0.32	0.46	-1.05
ss316934464	1	15993793	18529490	0.44	0.34	1.20	0.16	0.20	1.40	0.76	1.42	0.54	1.26	0.51	0.31	0.53	-1.10
ss316934486	1	16014659	18532787	0.42	0.19	1.06	0.19	0.07	1.26	0.63	1.31	0.40	1.11	0.50	0.29	0.42	-1.18
ss316934496	1	16038284	18581012	0.35	0.05	1.04	0.08	-0.08	1.20	0.52	1.27	0.37	1.09	0.40	0.27	0.42	-1.15
ss316934516	1	16076702	18607085	0.48	0.02	0.96	0.14	-0.05	1.16	0.51	1.14	0.32	1.05	0.48	0.41	0.38	-1.14
ss316934546	1	16088071	18634295	0.47	-0.10	0.80	0.12	-0.12	1.05	0.42	0.99	0.16	1.04	0.50	0.38	0.33	-1.05
ss316934554	1	16108925	18664332	0.50	0.00	0.73	0.17	-0.04	1.00	0.44	1.01	0.08	1.00	0.56	0.34	0.41	-1.00
rs16736842	1	16133573	18708497	0.48	0.03	0.80	0.18	-0.02	1.06	0.48	1.07	0.15	1.05	0.52	0.37	0.47	-1.03
rs16736839	1	16138440	18729118	0.36	-0.05	0.73	0.09	-0.13	0.91	0.34	1.01	0.12	0.94	0.44	0.23	0.48	-1.20
rs16736793	1	16199290	18737659	0.20	-0.19	0.67	0.07	-0.31	0.80	0.18	0.93	0.15	0.77	0.31	0.04	0.45	-1.24
ss316934610	1	16221519	18779056	0.06	-0.23	0.58	-0.06	-0.40	0.64	0.05	0.85	0.10	0.71	0.22	-0.10	0.49	-1.37
ss316934626	1	16247136	18799456	0.06	-0.25	0.65	-0.08	-0.35	0.74	0.13	0.93	0.15	0.79	0.24	-0.12	0.47	-1.32
rs13828802	1	16264366	18827100	0.08	-0.26	0.67	-0.10	-0.29	0.75	0.17	0.94	0.15	0.96	0.25	-0.10	0.41	-1.20
ss316934645	1	16291733	18836550	0.17	-0.34	0.54	-0.01	-0.28	0.68	0.14	0.82	-0.03	0.92	0.30	0.05	0.37	-1.29
ss316934659	1	16315012	18855429	0.20	-0.27	0.60	0.05	-0.18	0.75	0.22	0.84	0.04	1.06	0.30	0.10	0.33	-1.16
ss316934663	1	16326187	18898324	0.16	-0.28	0.60	-0.02	-0.21	0.72	0.20	0.82	0.00	1.12	0.23	0.09	0.45	-1.25
rs15193729	1	16348512	18911418	0.19	-0.43	0.50	0.02	-0.34	0.66	0.10	0.67	-0.06	1.09	0.23	0.05	0.35	-1.30
rs15193763	1	16389441	18960358	0.25	-0.60	0.36	0.01	-0.42	0.54	-0.03	0.56	-0.18	0.95	0.23	0.11	0.30	-1.29
ss316934704	1	16402809	18975802	0.35	-0.42	0.42	0.10	-0.25	0.62	0.10	0.63	-0.17	1.06	0.33	0.17	0.37	-1.15
rs13818061	1	16424746	18986520	0.38	-0.45	0.25	0.21	-0.25	0.52	0.05	0.49	-0.30	0.99	0.35	0.18	0.33	-1.14
rs15193862	1	16437546	19027876	0.25	-0.60	0.16	0.10	-0.43	0.41	-0.09	0.43	-0.43	0.91	0.23	0.05	0.32	-1.24
rs13828908	1	16465008	19048381	0.39	-0.47	0.34	0.28	-0.21	0.62	0.14	0.58	-0.24	1.10	0.35	0.20	0.41	-1.15
rs14792400	1	16494480	19058342	0.44	-0.59	0.27	0.44	-0.28	0.48	0.04	0.53	-0.29	0.98	0.36	0.23	0.32	-1.13
rs10723582	1	16496345	19083051	0.50	-0.57	0.25	0.55	-0.21	0.51	0.09	0.42	-0.26	1.04	0.38	0.36	0.28	-1.05
rs13828774	1	16521251	19106966	0.42	-0.57	0.12	0.60	-0.24	0.35	-0.02	0.31	-0.38	0.89	0.28	0.30	0.17	-0.93
rs13828754	1	16547084	19123334	0.46	-0.74	0.08	0.67	-0.35	0.25	-0.15	0.27	-0.42	0.87	0.31	0.32	0.14	-0.94
rs15193516	1	16590528	19149987	0.46	-0.87	0.13	0.57	-0.44	0.24	-0.26	0.28	-0.38	1.00	0.28	0.36	0.01	-0.96
ss316934812	1	16605689	19186283	0.41	-0.94	0.10	0.46	-0.51	0.18	-0.33	0.25	-0.41	0.98	0.21	0.34	-0.01	-1.05
rs15193500	1	16618506	19235151	0.41	-1.06	-0.07	0.33	-0.60	0.00	-0.48	0.09	-0.58	0.87	0.21	0.30	-0.10	-1.13
ss316934852	1	16659457	19262075	0.45	-1.25	-0.12	0.17	-0.72	-0.14	-0.61	0.02	-0.60	0.79	0.26	0.22	-0.13	-1.15
rs15193428	1	16694210	19278926	0.52	-1.06	0.06	0.29	-0.55	0.06	-0.40	0.18	-0.41	0.89	0.31	0.31	-0.05	-1.01
rs15193395	1	16726169	19309964	0.39	-1.19	0.00	0.22	-0.72	-0.06	-0.56	0.11	-0.44	0.83	0.19	0.23	-0.07	-1.08
ss316934882	1	16737907	19380446	0.46	-1.22	-0.06	0.08	-0.71	-0.16	-0.60	0.07	-0.47	0.72	0.25	0.28	-0.07	-1.13
ss316934886	1	16750175	19410473	0.47	-1.38	-0.19	-0.12	-0.82	-0.34	-0.79	-0.10	-0.63	0.72	0.23	0.26	-0.18	-1.17
rs15193292	1	16798203	19445599	0.31	-1.48	-0.36	-0.07	-0.97	-0.50	-0.95	-0.27	-0.77	0.55	0.10	0.08	-0.30	-1.18
ss316934892	1	16803996	19473309	0.20	-1.55	-0.35	-0.21	-0.97	-0.58	-0.98	-0.27	-0.78	0.53	0.05	-0.08	-0.33	-1.14
rs14723997	1	16820901	19482957	0.32	-1.53	-0.28	-0.34	-0.90	-0.61	-0.96	-0.24	-0.67	0.60	0.11	-0.01	-0.30	-1.15
ss316934920	1	16847288	19534274	0.18	-1.64	-0.45	-0.43	-1.04	-0.79	-1.12	-0.39	-0.83	0.48	-0.05	-0.10	-0.40	-1.18
ss316934927	1	16872494	19557935	0.15	-1.81	-0.65	-0.60	-1.17	-1.01	-1.30	-0.56	-0.99	0.29	-0.02	-0.12	-0.49	-1.33
ss316934950	1	16918507	19575155	0.06	-1.91	-0.69	-0.56	-1.17	-0.96	-1.26	-0.61	-0.98	0.34	-0.10	-0.20	-0.56	-1.34
rs14727513	1	16924091	19623823	0.07	-2.10	-0.84	-0.58	-1.32	-1.18	-1.46	-0.77	-1.10	0.21	-0.11	-0.23	-0.69	-1.45
rs16738127	1	16959640	19662283	0.05	-2.07	-0.82	-0.49	-1.24	-1.10	-1.37	-0.85	-1.06	0.38	-0.17	-0.23	-0.70	-1.40
ss316935000	1	16981080	19667774	0.13	-2.11	-0.85	-0.66	-1.23	-1.21	-1.42	-0.85	-1.09	0.31	-0.09	-0.21	-0.70	-1.47
rs16734238	1	17011523	19700505	0.03	-2.15	-0.95	-0.77	-1.31	-1.33	-1.51	-0.89	-1.16	0.12	-0.15	-0.36	-0.70	-1.53
rs15193288	1	17033217	19748537	0.15	-2.14	-1.05	-0.66	-1.22	-1.37	-1.48	-1.00	-1.23	0.02	-0.05	-0.24	-0.70	-1.52
rs13828616	1	17075292	19775844	0.13	-2.33	-1.18	-0.65	-1.34	-1.47	-1.59	-1.13	-1.35	-0.10	-0.04	-0.29	-0.83	-1.60
rs15193225	1	17085481	19797801	0.06	-2.36	-1.13	-0.69	-1.28	-1.37	-1.51	-1.13	-1.31	-0.07	-0.10	-0.35	-0.83	-1.58
rs14792276	1	17099547	19806360	0.02	-2.49	-1.31	-0.72	-1.33	-1.45	-1.58	-1.26	-1.43	-0.17	-0.17	-0.33	-0.88	-1.52
rs13828590	1	17122263	19849641	-0.05	-2.44	-1.32	-0.80	-1.33	-1.46	-1.58	-1.34	-1.46	-0.12	-0.21	-0.44	-0.92	-1.57
rs13828557	1	17151844	19865705	-0.17	-2.50	-1.32	-0.98	-1.31	-1.53	-1.60	-1.37	-1.46	-0.22	-0.35	-0.51	-0.93	-1.48
rs16692387	1	17167601	19871523	-0.14	-2.69	-1.44	-1.12	-1.45	-1.72	-1.77	-1.46	-1.58	-0.32	-0.36	-0.59	-1.05	-1.59
rs13828473	1	17206601	19947701	-0.17	-2.68	-1.32	-1.16	-1.38	-1.64	-1.70	-1.45	-1.42	-0.26	-0.41	-0.59	-1.06	-1.62
rs14792206	1	17213693	19953313	-0.22	-2.72	-1.28	-1.17	-1.45	-1.60	-1.72	-1.44	-1.40	-0.19	-0.50	-0.59	-1.07	-1.59
ss316935180	1	17254214	19974504	-0.23	-2.88	-1.48	-1.30	-1.59	-1.85	-1.91	-1.58	-1.60	-0.40	-0.49	-0.67	-1.20	-1.67
rs13828414	1	17293850	20009189	-0.09	-2.85	-1.47	-1.08	-1.45	-1.75	-1.79	-1.60	-1.65	-0.29	-0.39	-0.48	-1.24	-1.58
ss316935198	1	17299556	20037364	0.03	-2.63	-1.28	-1.03	-1.26	-1.58	-1.60	-1.40	-1.55	-0.05	-0.31	-0.31	-1.16	-1.51
rs13828303	1	17350997	20086112	0.15	-2.73	-1.31	-1.02	-1.24	-1.52	-1.56	-1.47	-1.59	0.02	-0.22	-0.16	-1.27	-1.43
rs14792165	1	17362428	20086234	0.21	-2.74	-1.31	-0.99	-1.17	-1.51	-1.51	-1.51	-1.69	0.22	-0.20	-0.04	-1.35	-1.34
rs13828266	1	17388295	20106984	0.22	-2.83	-1.29	-0.97	-1.18	-1.42	-1.47	-1.51	-1.73	0.38	-0.15	-0.06	-1.46	-1.33
ss316935241	1	17409949	20131237	0.24	-2.81	-1.27	-1.05	-1.15	-1.44	-1.41	-1.51	-1.74	0.43	-0.16	0.01	-1.43	-1.36
ss316935264	1	17435819	20172156	0.20	-2.84	-1.23	-1.01	-1.19	-1.39	-1.41	-1.47	-1.73	0.52	-0.21	0.00	-1.50	-1.31
ss316935287	1	17468438	20185177	0.10	-2.87	-1.28	-1.03	-1.25	-1.46	-1.48	-1.54	-1.74	0.47	-0.31	-0.08	-1.55	-1.31
rs13800212	1	17502599	20195058	0.06	-2.87	-1.21	-1.11	-1.28	-1.43	-1.48	-1.48	-1.63	0.46	-0.35	-0.14	-1.49	-1.38
ss316935292	1	17519629	20238101	-0.04	-2.81	-1.28	-1.21	-1.27	-1.46	-1.46	-1.59	-1.71	0.47	-0.40	-0.23	-1.58	-1.38
rs13828098	1	17562943	20250714	-0.10	-2.79	-1.37	-1.28	-1.29	-1.50	-1.45	-1.69	-1.83	0.48	-0.44	-0.32	-1.66	-1.45
rs13828067	1	17601125	20284371	-0.18	-2.74	-1.31	-1.23	-1.29	-1.43	-1.41	-1.62	-1.83	0.51	-0.47	-0.45	-1.60	-1.44
rs15192765	1	17610833	20312239	-0.12	-2.73	-1.34	-1.14	-1.20	-1.34	-1.32	-1.71	-1.80	0.48	-0.43	-0.34	-1.68	-1.35
rs13800196	1	17650677	20350753	-0.27	-2.81	-1.53	-1.08	-1.32	-1.44	-1.43	-1.86	-1.92	0.36	-0.55	-0.40	-1.78	-1.34
ss316935342	1	17666028	20361631	-0.37	-2.86	-1.52	-1.06	-1.40	-1.44	-1.48	-1.87	-1.82	0.44	-0.64	-0.49	-1.76	-1.31
rs13828033	1	17680604	20401420	-0.34	-2.86	-1.44	-1.01	-1.33	-1.36	-1.41	-1.70	-1.86	0.54	-0.64	-0.44	-1.81	-1.27
ss316935354	1	17717522	20413093	-0.39	-2.93	-1.49	-0.94	-1.35	-1.43	-1.45	-1.63	-1.89	0.49	-0.71	-0.41	-1.91	-1.25
rs13828016	1	17733171	20435292	-0.52	-2.86	-1.46	-0.93	-1.36	-1.40	-1.45	-1.59	-1.82	0.45	-0.84	-0.51	-1.82	-1.25
rs15192602	1	17788827	20496511	-0.53	-2.87	-1.58	-0.87	-1.33	-1.52	-1.48	-1.65	-1.90	0.44	-0.88	-0.45	-1.91	-1.18
rs13827996	1	17804581	20521349	-0.48	-3.03	-1.75	-0.98	-1.42	-1.70	-1.61	-1.85	-2.03	0.32	-0.90	-0.44	-1.98	-1.12
rs13827968	1	17837074	20521885	-0.33	-3.02	-1.93	-0.85	-1.34	-1.79	-1.61	-2.03	-2.12	0.17	-0.83	-0.35	-2.05	-1.03
ss316935418	1	17853411	20566262	-0.47	-3.08	-2.01	-0.87	-1.45	-1.85	-1.70	-2.08	-2.11	0.01	-0.97	-0.46	-2.08	-1.08
rs14791826	1	17885625	20569245	-0.46	-3.11	-1.86	-0.93	-1.50	-1.81	-1.71	-2.05	-1.94	0.10	-0.97	-0.51	-2.12	-1.06
rs14791814	1	17889434	20598761	-0.39	-3.11	-1.66	-0.83	-1.47	-1.62	-1.61	-1.87	-1.74	0.30	-0.92	-0.43	-2.15	-1.02
ss316935434	1	17922233	20612115	-0.36	-3.17	-1.85	-0.72	-1.50	-1.78	-1.69	-2.06	-1.84	0.14	-0.85	-0.48	-2.23	-1.00
rs13827911	1	17951743	20654287	-0.31	-3.04	-1.77	-0.72	-1.37	-1.64	-1.55	-2.06	-1.68	0.20	-0.85	-0.35	-2.14	-0.93
rs13827900	1	17979738	20676935	-0.31	-3.00	-1.75	-0.80	-1.35	-1.66	-1.55	-2.05	-1.64	0.17	-0.82	-0.41	-2.14	-0.88
rs13827865	1	17994650	20695847	-0.36	-3.19	-1.77	-0.95	-1.49	-1.76	-1.67	-2.09	-1.63	0.15	-0.88	-0.43	-2.20	-0.96
rs13827872	1	18020862	20724665	-0.52	-3.20	-1.67	-1.00	-1.57	-1.73	-1.70	-2.02	-1.56	0.14	-1.03	-0.48	-2.07	-1.06
rs15192360	1	18066384	20738355	-0.53	-3.31	-1.72	-1.17	-1.64	-1.84	-1.80	-2.07	-1.58	0.03	-1.04	-0.50	-2.07	-1.03
rs13827782	1	18086581	20767004	-0.52	-3.16	-1.74	-1.15	-1.54	-1.81	-1.73	-2.05	-1.62	0.01	-1.07	-0.44	-2.05	-0.93
rs14791709	1	18112815	20787125	-0.65	-3.11	-1.86	-1.21	-1.57	-1.89	-1.78	-2.14	-1.69	-0.17	-1.21	-0.54	-2.14	-0.89
rs13827764	1	18128442	20800589	-0.65	-3.20	-1.83	-1.10	-1.55	-1.87	-1.76	-2.10	-1.62	-0.11	-1.24	-0.48	-2.17	-0.97
ss316935505	1	18169796	20828053	-0.76	-3.14	-1.72	-1.17	-1.56	-1.82	-1.74	-1.95	-1.54	-0.13	-1.36	-0.57	-2.08	-1.00
rs13827746	1	18196931	20851641	-0.81	-3.10	-1.64	-1.05	-1.49	-1.80	-1.73	-1.89	-1.40	-0.20	-1.41	-0.59	-2.09	-0.95
rs13827738	1	18235492	20872479	-0.97	-3.12	-1.53	-1.09	-1.48	-1.77	-1.71	-1.82	-1.22	-0.18	-1.58	-0.72	-2.10	-0.97
ss316935532	1	18237447	20877453	-0.94	-3.29	-1.62	-1.07	-1.54	-1.96	-1.83	-1.94	-1.25	-0.31	-1.61	-0.61	-2.20	-0.96
rs13827723	1	18280839	20911855	-0.89	-3.31	-1.69	-1.09	-1.49	-2.07	-1.85	-2.03	-1.27	-0.36	-1.57	-0.55	-2.24	-0.94
rs14791656	1	18305782	20943013	-1.03	-3.49	-1.83	-1.16	-1.66	-2.21	-2.02	-2.13	-1.47	-0.43	-1.73	-0.63	-2.35	-1.05
ss316935556	1	18330481	20961064	-1.10	-3.66	-1.80	-1.18	-1.72	-2.25	-2.06	-2.12	-1.41	-0.41	-1.80	-0.68	-2.49	-1.13
rs13827688	1	18348538	20986855	-1.06	-3.67	-1.86	-1.30	-1.67	-2.36	-2.09	-2.22	-1.40	-0.53	-1.78	-0.63	-2.53	-1.12
rs13800117	1	18376348	20989812	-0.98	-3.78	-1.91	-1.22	-1.77	-2.37	-2.16	-2.27	-1.50	-0.44	-1.77	-0.45	-2.59	-1.20
rs15192112	1	18380806	21033255	-0.80	-3.61	-1.79	-0.99	-1.53	-2.18	-1.94	-2.21	-1.40	-0.23	-1.63	-0.24	-2.58	-1.06
rs13827671	1	18421853	21061758	-0.87	-3.56	-1.72	-0.95	-1.53	-2.09	-1.90	-2.15	-1.29	-0.22	-1.75	-0.24	-2.55	-1.14
rs15192059	1	18444585	21076610	-0.82	-3.54	-1.88	-0.84	-1.45	-2.10	-1.86	-2.31	-1.41	-0.35	-1.75	-0.12	-2.61	-1.07
rs14791618	1	18510137	21104060	-0.71	-3.40	-1.92	-0.74	-1.27	-2.00	-1.70	-2.33	-1.46	-0.38	-1.68	0.01	-2.65	-1.05
rs15192034	1	18529490	21132853	-0.63	-3.23	-1.86	-0.58	-1.12	-1.83	-1.54	-2.18	-1.53	-0.30	-1.62	0.10	-2.62	-0.90
rs13827635	1	18532787	21154223	-0.66	-3.23	-1.86	-0.62	-1.17	-1.82	-1.58	-2.15	-1.58	-0.29	-1.65	0.07	-2.67	-0.88
rs15192005	1	18581012	21165943	-0.72	-3.22	-1.85	-0.57	-1.19	-1.79	-1.57	-2.13	-1.53	-0.33	-1.75	0.08	-2.66	-0.88
ss316935599	1	18607085	21199368	-0.73	-3.10	-1.91	-0.44	-1.11	-1.78	-1.53	-2.19	-1.52	-0.34	-1.76	0.08	-2.65	-0.82
ss316935606	1	18634295	21208982	-0.85	-2.99	-1.86	-0.43	-1.09	-1.70	-1.47	-2.12	-1.48	-0.32	-1.89	0.03	-2.65	-0.76
rs13827618	1	18664332	21224903	-0.94	-2.88	-1.72	-0.53	-1.08	-1.56	-1.40	-1.93	-1.34	-0.29	-2.02	-0.01	-2.62	-0.73
rs15191973	1	18708497	21253781	-0.95	-2.83	-1.70	-0.59	-1.04	-1.57	-1.32	-1.94	-1.33	-0.20	-2.05	0.02	-2.69	-0.67
rs14791565	1	18729118	21266559	-0.86	-2.73	-1.67	-0.42	-0.96	-1.44	-1.20	-1.89	-1.37	-0.13	-1.92	0.03	-2.66	-0.58
rs14791561	1	18737659	21288079	-0.73	-2.68	-1.54	-0.27	-0.87	-1.29	-1.08	-1.80	-1.25	0.01	-1.84	0.12	-2.79	-0.44
rs13827596	1	18779056	21332756	-0.55	-2.66	-1.60	-0.21	-0.78	-1.30	-1.04	-1.82	-1.34	-0.02	-1.67	0.22	-2.84	-0.36
rs13827587	1	18799456	21348519	-0.38	-2.57	-1.56	0.00	-0.62	-1.19	-0.90	-1.80	-1.33	0.09	-1.52	0.37	-2.94	-0.24
rs13827582	1	18827100	21386343	-0.40	-2.59	-1.55	0.04	-0.71	-1.20	-0.90	-1.83	-1.26	0.07	-1.54	0.37	-2.89	-0.32
rs13827578	1	18836550	21409495	-0.33	-2.52	-1.71	0.04	-0.70	-1.32	-0.95	-1.97	-1.40	-0.09	-1.53	0.35	-2.93	-0.35
rs13827572	1	18855429	21423095	-0.43	-2.35	-1.54	-0.01	-0.66	-1.22	-0.88	-1.80	-1.24	0.01	-1.61	0.23	-2.76	-0.28
rs13800083	1	18898324	21457506	-0.62	-2.41	-1.64	-0.12	-0.81	-1.33	-1.02	-1.84	-1.32	-0.17	-1.77	0.08	-2.72	-0.36
rs13834574	1	18911418	21461890	-0.50	-2.38	-1.71	-0.06	-0.71	-1.35	-0.98	-1.94	-1.37	-0.18	-1.69	0.13	-2.88	-0.30
rs13834576	1	18960358	21495214	-0.51	-2.36	-1.75	-0.08	-0.69	-1.36	-0.97	-1.94	-1.42	-0.28	-1.68	0.17	-2.87	-0.28
rs15203781	1	18975802	21527248	-0.55	-2.18	-1.62	-0.10	-0.60	-1.23	-0.83	-1.81	-1.37	-0.13	-1.70	0.20	-2.75	-0.26
rs13834588	1	18986520	21555874	-0.42	-2.15	-1.47	-0.13	-0.53	-1.13	-0.74	-1.74	-1.20	-0.08	-1.60	0.33	-2.71	-0.27
rs15203811	1	19027876	21581106	-0.49	-2.09	-1.45	-0.16	-0.52	-1.11	-0.73	-1.65	-1.19	-0.12	-1.62	0.24	-2.65	-0.25
rs13834603	1	19048381	21587188	-0.37	-1.94	-1.44	-0.11	-0.38	-1.09	-0.63	-1.65	-1.19	-0.09	-1.48	0.34	-2.62	-0.11
rs13834614	1	19058342	21648511	-0.46	-2.00	-1.48	-0.27	-0.51	-1.18	-0.77	-1.65	-1.23	-0.18	-1.56	0.24	-2.62	-0.19
rs13834631	1	19083051	21664366	-0.51	-1.93	-1.30	-0.34	-0.48	-1.07	-0.71	-1.48	-1.09	-0.04	-1.58	0.23	-2.62	-0.09
ss316935686	1	19106966	21691678	-0.50	-1.82	-1.31	-0.30	-0.44	-1.02	-0.66	-1.39	-1.15	-0.12	-1.52	0.15	-2.59	-0.04
rs13834673	1	19123334	21697409	-0.35	-1.72	-1.14	-0.42	-0.31	-0.84	-0.51	-1.22	-1.07	0.08	-1.38	0.30	-2.44	-0.04
rs13834678	1	19149987	21734543	-0.42	-1.57	-1.02	-0.42	-0.24	-0.71	-0.41	-1.16	-0.96	0.21	-1.43	0.23	-2.32	0.05
rs15203882	1	19186283	21745716	-0.48	-1.37	-0.97	-0.39	-0.14	-0.60	-0.30	-1.09	-0.89	0.15	-1.46	0.17	-2.21	0.13
rs13834711	1	19235151	21771153	-0.32	-1.15	-0.78	-0.23	0.06	-0.35	-0.07	-0.94	-0.69	0.31	-1.29	0.28	-2.07	0.28
rs13834719	1	19262075	21781791	-0.33	-1.04	-0.64	-0.12	0.13	-0.17	0.07	-0.81	-0.54	0.43	-1.30	0.31	-1.94	0.30
rs15203952	1	19278926	21817414	-0.33	-0.92	-0.61	-0.01	0.21	-0.02	0.18	-0.76	-0.54	0.46	-1.27	0.35	-1.92	0.40
rs15203982	1	19309964	21821526	-0.30	-1.04	-0.68	-0.03	0.13	-0.09	0.09	-0.84	-0.54	0.41	-1.30	0.43	-1.96	0.33
rs13834748	1	19380446	21868946	-0.21	-0.96	-0.73	0.09	0.23	-0.09	0.14	-0.91	-0.59	0.38	-1.15	0.45	-1.95	0.44
rs13834754	1	19410473	21908190	-0.32	-0.79	-0.60	0.16	0.29	0.02	0.23	-0.78	-0.43	0.41	-1.27	0.39	-1.88	0.44
rs15204087	1	19445599	21930838	-0.37	-0.74	-0.49	0.33	0.31	0.19	0.32	-0.66	-0.29	0.41	-1.27	0.39	-1.80	0.43
rs13834772	1	19473309	21955801	-0.28	-0.55	-0.40	0.31	0.47	0.25	0.44	-0.57	-0.22	0.54	-1.15	0.45	-1.65	0.54
rs13834779	1	19482957	21995669	-0.23	-0.59	-0.47	0.41	0.38	0.24	0.38	-0.66	-0.23	0.46	-1.09	0.46	-1.71	0.54
rs15204127	1	19534274	22010068	-0.24	-0.44	-0.36	0.53	0.47	0.40	0.51	-0.51	-0.15	0.51	-1.09	0.48	-1.63	0.65
rs13834825	1	19557935	22018449	-0.09	-0.32	-0.19	0.64	0.65	0.57	0.69	-0.35	0.01	0.63	-0.94	0.60	-1.63	0.66
ss316935776	1	19575155	22045874	-0.08	-0.17	-0.08	0.80	0.75	0.71	0.81	-0.27	0.13	0.73	-0.96	0.68	-1.57	0.77
ss316935782	1	19623823	22097468	0.00	-0.23	-0.07	0.73	0.64	0.68	0.72	-0.21	0.09	0.68	-0.87	0.75	-1.59	0.71
rs15204207	1	19662283	22102796	0.01	-0.10	0.12	0.77	0.73	0.83	0.84	-0.04	0.22	0.82	-0.86	0.80	-1.58	0.78
rs13834859	1	19667774	22164120	0.01	-0.17	0.08	0.67	0.62	0.75	0.74	-0.03	0.15	0.76	-0.77	0.73	-1.59	0.69
rs15204249	1	19700505	22172668	-0.04	-0.10	0.22	0.82	0.66	0.92	0.83	0.11	0.31	0.81	-0.89	0.78	-1.52	0.73
rs13834903	1	19748537	22191759	0.06	0.09	0.41	0.95	0.84	1.10	1.02	0.23	0.39	1.04	-0.78	0.86	-1.44	0.82
rs13798958	1	19775844	22215407	-0.05	0.14	0.43	0.88	0.80	1.09	0.99	0.24	0.41	1.05	-0.92	0.80	-1.44	0.88
rs15204321	1	19797801	22245992	-0.05	0.24	0.52	0.80	0.84	1.12	1.03	0.26	0.47	1.18	-0.91	0.73	-1.41	0.95
rs13834925	1	19806360	22269054	-0.11	0.20	0.41	0.81	0.71	0.98	0.89	0.22	0.39	1.03	-0.96	0.67	-1.41	0.89
rs14797547	1	19849641	22304351	-0.15	0.24	0.45	0.85	0.66	0.97	0.85	0.22	0.50	1.00	-1.08	0.75	-1.41	0.91
rs15204354	1	19865705	22333683	-0.01	0.19	0.42	1.02	0.68	0.99	0.87	0.31	0.45	0.95	-0.99	0.74	-1.34	0.92
rs15204361	1	19871523	22368609	0.11	0.18	0.32	1.12	0.63	0.95	0.83	0.26	0.39	0.96	-0.87	0.84	-1.40	0.90
rs13798970	1	19947701	22389010	-0.10	0.21	0.42	1.07	0.58	1.01	0.83	0.40	0.48	0.95	-1.01	0.72	-1.30	0.86
rs13834966	1	19953313	22402609	-0.21	0.10	0.25	0.99	0.40	0.85	0.66	0.30	0.30	0.84	-1.06	0.54	-1.32	0.78
rs13834986	1	19974504	22440589	-0.29	0.04	0.14	0.91	0.33	0.73	0.56	0.24	0.21	0.66	-1.14	0.52	-1.35	0.72
rs13834995	1	20009189	22456640	-0.29	0.20	0.28	1.05	0.46	0.88	0.71	0.32	0.30	0.79	-1.21	0.59	-1.31	0.76
ss316935870	1	20037364	22513556	-0.38	0.15	0.15	0.96	0.36	0.75	0.59	0.22	0.20	0.66	-1.29	0.51	-1.31	0.69
rs15204552	1	20086112	22535250	-0.41	0.13	0.11	1.01	0.34	0.75	0.57	0.17	0.26	0.49	-1.32	0.48	-1.28	0.69
rs15204556	1	20086234	22556131	-0.52	0.17	0.22	1.05	0.29	0.80	0.57	0.28	0.35	0.54	-1.39	0.33	-1.24	0.69
rs13835070	1	20106984	22576824	-0.50	0.22	0.27	1.01	0.30	0.86	0.61	0.38	0.43	0.44	-1.33	0.29	-1.14	0.67
rs13835067	1	20131237	22599254	-0.59	0.14	0.22	1.03	0.17	0.77	0.50	0.32	0.43	0.30	-1.37	0.13	-1.14	0.56
rs15204698	1	20172156	22644540	-0.61	0.15	0.24	1.09	0.20	0.82	0.49	0.33	0.49	0.25	-1.29	-0.03	-1.21	0.57
ss316935918	1	20185177	22669124	-0.55	0.26	0.36	1.07	0.30	0.89	0.58	0.42	0.60	0.29	-1.21	-0.01	-1.14	0.51
ss316935922	1	20195058	22684240	-0.47	0.34	0.39	1.08	0.43	0.95	0.68	0.49	0.58	0.33	-1.12	0.04	-1.06	0.57
rs14797680	1	20238101	22703790	-0.38	0.48	0.36	1.10	0.56	0.94	0.75	0.45	0.50	0.46	-1.02	0.11	-1.08	0.63
ss316935928	1	20250714	22742310	-0.45	0.36	0.32	0.99	0.43	0.80	0.57	0.44	0.47	0.34	-1.08	0.05	-1.14	0.65
rs13835144	1	20284371	22766194	-0.40	0.19	0.38	0.97	0.33	0.72	0.44	0.58	0.52	0.23	-1.02	0.08	-1.17	0.61
rs13835157	1	20312239	22791868	-0.50	0.03	0.21	0.76	0.18	0.51	0.26	0.44	0.38	0.08	-1.14	0.02	-1.30	0.49
rs13835166	1	20350753	22802053	-0.52	0.15	0.28	0.78	0.25	0.56	0.33	0.54	0.42	0.14	-1.13	-0.05	-1.18	0.56
rs15204769	1	20361631	22840196	-0.41	0.11	0.27	0.69	0.26	0.50	0.31	0.51	0.46	0.07	-0.96	-0.03	-1.18	0.50
rs13835179	1	20401420	22877667	-0.23	-0.01	0.16	0.75	0.24	0.44	0.27	0.40	0.38	0.01	-0.78	0.10	-1.29	0.42
rs13799002	1	20413093	22888323	-0.19	-0.04	0.03	0.81	0.18	0.38	0.22	0.24	0.29	-0.09	-0.68	0.08	-1.29	0.37
rs15204819	1	20435292	22933637	-0.17	-0.05	-0.02	0.84	0.15	0.36	0.19	0.17	0.27	-0.13	-0.63	0.07	-1.32	0.40
ss316936008	1	20496511	22949032	-0.18	0.07	0.04	0.84	0.24	0.41	0.26	0.22	0.34	-0.06	-0.62	0.01	-1.28	0.47
rs13835210	1	20521349	22967202	-0.22	0.13	0.08	0.90	0.29	0.49	0.33	0.28	0.38	-0.12	-0.65	-0.04	-1.19	0.46
rs13835212	1	20521885	23010148	-0.33	0.22	0.24	0.93	0.39	0.63	0.46	0.40	0.53	0.04	-0.75	0.00	-1.11	0.52
rs15204935	1	20566262	23026298	-0.39	0.20	0.31	0.91	0.36	0.67	0.45	0.45	0.54	0.19	-0.72	-0.05	-1.12	0.50
ss316936025	1	20569245	23052484	-0.27	0.27	0.36	1.00	0.46	0.74	0.54	0.54	0.55	0.26	-0.60	0.05	-1.04	0.54
rs13835267	1	20598761	23072700	-0.34	0.19	0.24	0.96	0.38	0.64	0.45	0.49	0.39	0.23	-0.61	-0.02	-1.14	0.51
ss316936038	1	20612115	23103467	-0.20	0.26	0.16	0.95	0.48	0.63	0.50	0.41	0.33	0.15	-0.51	0.05	-1.15	0.63
rs13835296	1	20654287	23139633	-0.24	0.25	0.20	0.85	0.46	0.62	0.49	0.44	0.33	0.27	-0.53	-0.01	-1.16	0.62
rs13835308	1	20676935	23178835	-0.27	0.21	0.22	0.87	0.40	0.61	0.46	0.48	0.27	0.27	-0.56	-0.02	-1.15	0.53
rs13835310	1	20695847	23197814	-0.31	0.22	0.18	1.01	0.39	0.64	0.46	0.46	0.22	0.21	-0.58	-0.08	-1.15	0.54
rs13799026	1	20724665	23202216	-0.31	0.23	0.15	1.06	0.40	0.64	0.46	0.45	0.18	0.18	-0.53	-0.17	-1.14	0.56
rs13835333	1	20738355	23234480	-0.20	0.21	0.04	1.06	0.43	0.55	0.44	0.32	0.13	0.21	-0.36	-0.15	-1.26	0.68
rs13799028	1	20767004	23258172	-0.25	0.29	0.13	1.14	0.48	0.70	0.53	0.41	0.26	0.19	-0.36	-0.17	-1.15	0.62
rs15205085	1	20787125	23305096	-0.14	0.23	0.11	1.12	0.47	0.69	0.52	0.34	0.28	0.19	-0.22	-0.19	-1.21	0.66
rs13835343	1	20800589	23356215	-0.03	0.23	0.16	1.15	0.51	0.71	0.56	0.32	0.37	0.29	-0.11	-0.08	-1.13	0.67
rs14797880	1	20828053	23391614	-0.05	0.25	0.08	1.14	0.54	0.72	0.58	0.22	0.34	0.25	-0.07	-0.21	-1.13	0.70
rs13835363	1	20851641	23400888	0.04	0.30	0.09	1.24	0.61	0.77	0.64	0.21	0.32	0.28	0.00	-0.11	-1.12	0.73
rs14797892	1	20872479	23432579	0.08	0.17	-0.01	1.15	0.48	0.65	0.51	0.09	0.25	0.27	0.07	-0.14	-1.24	0.70
rs13835367	1	20877453	23448188	0.17	0.11	0.00	1.10	0.40	0.64	0.46	0.12	0.22	0.33	0.18	-0.09	-1.24	0.61
rs13835391	1	20911855	23473787	0.21	0.23	0.14	1.15	0.46	0.76	0.55	0.21	0.32	0.30	0.25	-0.10	-1.13	0.68
rs14797902	1	20943013	23511923	0.19	0.34	0.27	1.17	0.55	0.87	0.65	0.34	0.42	0.48	0.29	-0.22	-1.03	0.76
rs13835418	1	20961064	23531481	0.37	0.44	0.36	1.23	0.69	0.96	0.77	0.37	0.54	0.58	0.43	-0.11	-0.89	0.77
rs13835439	1	20986855	23578505	0.44	0.58	0.46	1.29	0.75	1.05	0.85	0.40	0.59	0.59	0.50	-0.08	-0.75	0.82
ss316936099	1	20989812	23608588	0.41	0.57	0.44	1.29	0.70	1.04	0.82	0.42	0.56	0.53	0.54	-0.24	-0.76	0.82
rs13835449	1	21033255	23641726	0.43	0.68	0.49	1.25	0.77	1.06	0.87	0.47	0.61	0.55	0.55	-0.28	-0.65	0.88
rs13835451	1	21061758	23666919	0.44	0.61	0.45	1.15	0.69	0.99	0.79	0.46	0.60	0.44	0.61	-0.36	-0.64	0.84
rs13835467	1	21076610	23699331	0.50	0.61	0.43	1.23	0.74	1.02	0.83	0.45	0.62	0.40	0.67	-0.35	-0.67	0.94
rs14748223	1	21104060	23713136	0.50	0.49	0.37	1.27	0.62	0.93	0.72	0.41	0.57	0.33	0.70	-0.39	-0.67	0.95
rs14797961	1	21132853	23733703	0.51	0.41	0.37	1.34	0.53	0.88	0.64	0.38	0.62	0.29	0.76	-0.45	-0.63	0.96
ss316936132	1	21154223	23769902	0.52	0.32	0.44	1.28	0.47	0.86	0.60	0.41	0.70	0.39	0.77	-0.43	-0.68	0.92
rs13799056	1	21165943	23785995	0.47	0.15	0.37	1.29	0.33	0.74	0.46	0.31	0.70	0.26	0.75	-0.54	-0.76	0.81
rs15205470	1	21199368	23813581	0.54	0.14	0.36	1.21	0.34	0.71	0.45	0.32	0.69	0.24	0.84	-0.50	-0.76	0.79
ss316936148	1	21208982	23821641	0.56	0.11	0.32	1.17	0.33	0.66	0.42	0.32	0.65	0.12	0.85	-0.48	-0.72	0.78
rs13799063	1	21224903	23855861	0.61	0.11	0.42	1.16	0.35	0.70	0.45	0.39	0.74	0.05	0.95	-0.55	-0.60	0.73
ss316936163	1	21253781	23880819	0.66	0.16	0.43	1.16	0.41	0.69	0.47	0.36	0.76	0.14	0.99	-0.48	-0.51	0.75
rs14797993	1	21266559	23894075	0.65	0.03	0.32	1.20	0.31	0.62	0.32	0.25	0.67	-0.02	1.02	-0.58	-0.58	0.71
rs13835569	1	21288079	23925187	0.62	-0.06	0.18	1.07	0.24	0.43	0.18	0.16	0.54	-0.24	1.01	-0.64	-0.65	0.63
rs13835595	1	21332756	23942553	0.51	-0.18	0.03	1.00	0.10	0.29	0.05	0.02	0.43	-0.36	0.95	-0.73	-0.65	0.52
ss316936222	1	21348519	23967005	0.51	-0.11	0.06	1.02	0.15	0.33	0.10	0.07	0.41	-0.30	0.95	-0.68	-0.55	0.53
rs15205644	1	21386343	23979551	0.50	-0.15	-0.03	1.00	0.09	0.26	0.03	0.04	0.32	-0.47	0.97	-0.72	-0.51	0.51
rs15205653	1	21409495	24005849	0.57	-0.15	-0.05	0.96	0.12	0.25	0.00	0.12	0.19	-0.49	1.06	-0.70	-0.60	0.61
rs14798030	1	21423095	24040697	0.38	-0.28	-0.06	0.82	-0.05	0.19	-0.12	0.11	0.18	-0.45	0.94	-0.83	-0.62	0.58
ss316936254	1	21457506	24050852	0.51	-0.39	-0.12	0.93	-0.08	0.19	-0.14	0.05	0.12	-0.49	0.98	-0.81	-0.76	0.58
rs13835654	1	21461890	24066179	0.65	-0.46	-0.13	0.95	-0.07	0.18	-0.13	0.03	0.12	-0.54	1.12	-0.70	-0.86	0.57
ss316936266	1	21495214	24096403	0.65	-0.58	-0.12	0.81	-0.18	0.14	-0.21	0.11	0.10	-0.61	1.18	-0.72	-0.86	0.54
ss316936282	1	21527248	24124074	0.66	-0.53	-0.09	0.84	-0.15	0.15	-0.20	0.12	0.13	-0.51	1.20	-0.70	-0.83	0.58
rs14707323	1	21555874	24132542	0.63	-0.69	-0.21	0.77	-0.28	0.00	-0.38	0.04	0.08	-0.71	1.23	-0.84	-0.93	0.54
rs14742788	1	21581106	24147834	0.49	-0.83	-0.34	0.76	-0.45	-0.11	-0.53	-0.10	0.04	-0.83	1.12	-1.01	-0.98	0.47
ss316936344	1	21587188	24186010	0.52	-0.69	-0.28	0.72	-0.33	0.00	-0.38	-0.07	0.13	-0.81	1.11	-0.90	-0.96	0.53
rs14798155	1	21648511	24190250	0.55	-0.74	-0.16	0.78	-0.29	0.11	-0.31	0.04	0.26	-0.75	1.15	-0.88	-0.97	0.51
rs14740171	1	21664366	24210375	0.62	-0.61	-0.19	0.86	-0.18	0.18	-0.21	0.01	0.20	-0.69	1.18	-0.76	-0.94	0.65
ss316936376	1	21691678	24237052	0.63	-0.54	-0.28	0.91	-0.12	0.13	-0.20	-0.08	0.13	-0.72	1.16	-0.70	-0.91	0.66
ss316936388	1	21697409	24273114	0.57	-0.50	-0.22	0.95	-0.09	0.16	-0.17	-0.08	0.25	-0.70	1.09	-0.72	-0.91	0.61
rs14717426	1	21734543	24293410	0.57	-0.60	-0.28	1.05	-0.14	0.07	-0.24	-0.18	0.27	-0.77	1.12	-0.79	-1.00	0.60
ss316936414	1	21745716	24299339	0.57	-0.57	-0.26	1.06	-0.10	0.08	-0.20	-0.10	0.24	-0.77	1.12	-0.78	-0.98	0.60
ss316936444	1	21771153	24329775	0.55	-0.68	-0.22	1.05	-0.19	0.10	-0.24	-0.09	0.23	-0.69	1.12	-0.87	-1.00	0.56
rs15205802	1	21781791	24337242	0.56	-0.85	-0.37	1.09	-0.30	-0.04	-0.38	-0.20	0.07	-0.82	1.15	-0.91	-1.13	0.48
ss316936474	1	21817414	24375623	0.53	-0.84	-0.41	1.06	-0.30	-0.12	-0.45	-0.23	-0.02	-0.79	1.12	-0.91	-1.21	0.58
rs13835724	1	21821526	24383116	0.54	-0.87	-0.40	1.15	-0.32	-0.15	-0.47	-0.21	-0.01	-0.79	1.08	-0.92	-1.16	0.54
rs14711234	1	21868946	24413305	0.53	-0.78	-0.37	1.17	-0.25	-0.05	-0.39	-0.13	-0.09	-0.74	1.13	-1.01	-1.10	0.61
rs16733776	1	21908190	24425273	0.50	-0.85	-0.40	1.14	-0.32	-0.04	-0.42	-0.11	-0.13	-0.84	1.11	-1.06	-1.13	0.54
ss316936524	1	21930838	24442144	0.62	-0.92	-0.48	1.20	-0.31	-0.07	-0.43	-0.23	-0.22	-0.78	1.20	-0.94	-1.20	0.65
rs16733767	1	21955801	24472675	0.54	-0.81	-0.45	1.22	-0.27	-0.05	-0.40	-0.23	-0.19	-0.69	1.11	-1.00	-1.13	0.74
rs13860001	1	21995669	24493554	0.56	-1.00	-0.42	1.26	-0.40	-0.02	-0.45	-0.16	-0.19	-0.71	1.12	-0.95	-1.27	0.63
ss316936569	1	22010068	24504807	0.59	-1.04	-0.32	1.31	-0.41	0.08	-0.41	-0.09	-0.14	-0.59	1.12	-0.86	-1.25	0.57
rs14732104	1	22018449	24531335	0.59	-1.13	-0.40	1.22	-0.48	-0.05	-0.52	-0.18	-0.22	-0.54	1.11	-0.95	-1.23	0.44
rs14732136	1	22045874	24574329	0.51	-1.16	-0.42	1.11	-0.57	-0.12	-0.61	-0.20	-0.23	-0.62	1.02	-0.97	-1.14	0.48
ss316936624	1	22097468	24576291	0.45	-1.15	-0.41	1.10	-0.54	-0.14	-0.59	-0.17	-0.21	-0.69	0.97	-1.04	-1.06	0.43
rs13816357	1	22102796	24616650	0.34	-1.11	-0.58	1.20	-0.56	-0.26	-0.66	-0.29	-0.32	-0.86	0.88	-1.16	-0.98	0.41
rs13802463	1	22164120	24616668	0.30	-1.11	-0.73	1.26	-0.53	-0.31	-0.66	-0.44	-0.40	-0.98	0.85	-1.20	-0.97	0.42
rs13835913	1	22172668	24637666	0.30	-1.10	-0.84	1.36	-0.53	-0.35	-0.68	-0.53	-0.51	-1.11	0.85	-1.23	-0.96	0.42
rs14798191	1	22191759	24677939	0.35	-1.02	-0.85	1.28	-0.45	-0.32	-0.60	-0.54	-0.56	-1.04	0.93	-1.31	-0.92	0.43
rs13835947	1	22215407	24689738	0.44	-1.06	-0.94	1.22	-0.45	-0.35	-0.59	-0.59	-0.59	-1.07	0.98	-1.17	-0.85	0.40
rs13835974	1	22245992	24720853	0.50	-0.95	-0.79	1.26	-0.34	-0.20	-0.47	-0.46	-0.47	-0.92	1.07	-1.17	-0.77	0.34
ss316936710	1	22269054	24740463	0.53	-1.09	-0.84	1.25	-0.42	-0.24	-0.53	-0.46	-0.46	-1.00	1.08	-1.04	-0.78	0.22
rs15206046	1	22304351	24806533	0.66	-0.98	-0.64	1.27	-0.27	-0.09	-0.38	-0.28	-0.29	-0.82	1.17	-0.99	-0.66	0.24
ss316936736	1	22333683	24828758	0.77	-0.97	-0.53	1.21	-0.21	-0.03	-0.31	-0.20	-0.25	-0.68	1.29	-0.99	-0.52	0.14
rs15206125	1	22368609	24849291	0.77	-0.94	-0.52	1.23	-0.18	-0.01	-0.26	-0.22	-0.27	-0.60	1.28	-0.95	-0.52	0.18
rs14798277	1	22389010	24867665	0.69	-0.96	-0.59	1.18	-0.23	-0.09	-0.33	-0.27	-0.35	-0.70	1.18	-0.96	-0.53	0.20
ss316936760	1	22402609	24903946	0.77	-0.83	-0.60	1.32	-0.10	-0.03	-0.23	-0.27	-0.39	-0.60	1.26	-0.90	-0.52	0.30
ss316936770	1	22440589	24935387	0.88	-0.71	-0.45	1.36	0.03	0.10	-0.10	-0.15	-0.21	-0.52	1.35	-0.78	-0.42	0.36
rs15206178	1	22456640	24958384	0.90	-0.69	-0.35	1.41	0.05	0.19	-0.04	-0.08	-0.09	-0.42	1.40	-0.84	-0.42	0.39
rs13836085	1	22513556	24982199	0.92	-0.88	-0.49	1.40	-0.08	0.10	-0.16	-0.15	-0.17	-0.60	1.43	-0.82	-0.46	0.33
ss316936810	1	22535250	24992278	0.94	-0.79	-0.41	1.43	-0.01	0.17	-0.09	-0.04	-0.15	-0.54	1.46	-0.82	-0.37	0.36
ss316936822	1	22556131	25017670	0.99	-0.95	-0.47	1.38	-0.07	0.10	-0.15	-0.12	-0.25	-0.44	1.50	-0.76	-0.48	0.30
rs13745887	1	22576824	25040089	1.06	-0.94	-0.48	1.40	-0.03	0.08	-0.13	-0.15	-0.24	-0.46	1.52	-0.61	-0.43	0.29
rs13836127	1	22599254	25060262	1.06	-1.00	-0.61	1.43	-0.07	-0.05	-0.22	-0.27	-0.34	-0.60	1.50	-0.55	-0.42	0.21
rs13836154	1	22644540	25086241	1.11	-0.96	-0.52	1.33	-0.03	-0.03	-0.18	-0.14	-0.29	-0.56	1.54	-0.47	-0.36	0.19
rs13836177	1	22669124	25108086	1.06	-1.07	-0.52	1.23	-0.15	-0.07	-0.28	-0.16	-0.28	-0.51	1.44	-0.40	-0.38	0.15
rs15206373	1	22684240	25127472	1.06	-1.12	-0.67	1.25	-0.19	-0.17	-0.35	-0.26	-0.38	-0.68	1.44	-0.38	-0.43	0.29
rs13836206	1	22703790	25135469	1.09	-1.07	-0.58	1.24	-0.16	-0.14	-0.32	-0.22	-0.26	-0.61	1.44	-0.33	-0.46	0.23
rs13836218	1	22742310	25169238	1.02	-1.21	-0.56	1.21	-0.29	-0.14	-0.39	-0.20	-0.20	-0.66	1.40	-0.44	-0.42	0.17
rs14798395	1	22766194	25188486	1.08	-1.07	-0.41	1.36	-0.14	0.06	-0.21	-0.10	-0.08	-0.57	1.44	-0.36	-0.32	0.17
rs15206482	1	22791868	25198883	1.01	-0.94	-0.50	1.49	-0.09	0.08	-0.17	-0.25	-0.11	-0.60	1.37	-0.42	-0.28	0.31
ss316936896	1	22802053	25230318	1.17	-0.83	-0.37	1.67	0.09	0.27	0.02	-0.18	0.00	-0.37	1.48	-0.22	-0.25	0.44
rs13836268	1	22840196	25236662	1.22	-0.87	-0.44	1.67	0.06	0.22	-0.03	-0.26	-0.05	-0.42	1.51	-0.11	-0.31	0.42
rs13836288	1	22877667	25263993	1.22	-0.73	-0.36	1.63	0.20	0.37	0.12	-0.18	-0.03	-0.28	1.46	-0.03	-0.26	0.55
rs13836297	1	22888323	25298527	1.17	-0.73	-0.45	1.56	0.18	0.28	0.07	-0.22	-0.13	-0.41	1.44	-0.14	-0.25	0.54
ss316936938	1	22933637	25305378	1.12	-0.73	-0.47	1.40	0.15	0.17	0.00	-0.21	-0.18	-0.46	1.42	-0.23	-0.28	0.58
rs16714408	1	22949032	25340278	0.96	-0.81	-0.53	1.25	0.02	0.06	-0.13	-0.24	-0.25	-0.53	1.29	-0.42	-0.29	0.47
rs15206527	1	22967202	25356661	0.94	-0.85	-0.56	1.18	0.05	0.01	-0.14	-0.24	-0.30	-0.56	1.26	-0.39	-0.35	0.49
rs13836337	1	23010148	25377008	0.98	-0.94	-0.63	1.22	-0.07	-0.06	-0.24	-0.30	-0.37	-0.64	1.32	-0.43	-0.42	0.45
ss316936950	1	23026298	25388310	0.96	-0.96	-0.79	1.18	-0.16	-0.20	-0.37	-0.40	-0.51	-0.80	1.31	-0.44	-0.40	0.40
rs13836341	1	23052484	25409877	1.01	-0.96	-0.84	1.28	-0.13	-0.19	-0.35	-0.44	-0.50	-0.97	1.31	-0.30	-0.40	0.40
rs13836356	1	23072700	25447345	1.03	-1.03	-0.91	1.26	-0.17	-0.25	-0.39	-0.56	-0.50	-1.03	1.32	-0.27	-0.47	0.38
ss316936968	1	23103467	25462428	1.09	-1.04	-0.95	1.36	-0.14	-0.23	-0.37	-0.59	-0.47	-1.21	1.33	-0.13	-0.47	0.37
rs13836399	1	23139633	25474915	1.09	-1.07	-0.99	1.40	-0.17	-0.31	-0.42	-0.63	-0.52	-1.23	1.34	-0.11	-0.52	0.37
rs13836411	1	23178835	25494981	1.12	-0.97	-0.89	1.48	-0.09	-0.20	-0.32	-0.58	-0.43	-1.27	1.37	-0.08	-0.48	0.46
rs13836419	1	23197814	25524087	1.11	-0.93	-0.93	1.38	-0.02	-0.22	-0.28	-0.65	-0.39	-1.22	1.35	-0.08	-0.61	0.50
ss316936996	1	23202216	25542267	1.13	-0.81	-0.76	1.29	0.07	-0.13	-0.19	-0.52	-0.22	-1.04	1.31	0.07	-0.48	0.52
ss316937005	1	23234480	25555492	1.09	-0.83	-0.76	1.25	0.04	-0.15	-0.22	-0.52	-0.21	-1.08	1.23	0.10	-0.48	0.49
ss316937015	1	23258172	25594705	1.10	-0.83	-0.69	1.26	0.07	-0.03	-0.15	-0.39	-0.12	-1.17	1.23	0.13	-0.44	0.49
rs13745947	1	23305096	25614297	1.07	-0.81	-0.60	1.19	0.07	-0.05	-0.16	-0.30	-0.09	-1.00	1.20	0.10	-0.44	0.58
rs16029188	1	23356215	25621076	1.07	-0.82	-0.62	1.19	0.08	-0.06	-0.16	-0.31	-0.10	-1.04	1.20	0.16	-0.46	0.58
rs16699794	1	23391614	25658871	1.03	-0.86	-0.66	1.17	0.09	-0.08	-0.16	-0.32	-0.15	-1.10	1.16	0.13	-0.54	0.61
rs14699132	1	23400888	25669954	1.08	-0.90	-0.73	1.15	0.03	-0.13	-0.22	-0.38	-0.22	-1.19	1.18	0.24	-0.64	0.65
rs13836526	1	23432579	25682194	1.13	-0.87	-0.75	1.08	0.07	-0.11	-0.19	-0.40	-0.20	-1.17	1.20	0.22	-0.64	0.70
rs13836511	1	23448188	25747253	1.04	-0.76	-0.70	1.00	0.10	-0.11	-0.17	-0.31	-0.17	-1.20	1.09	0.20	-0.58	0.78
rs13836507	1	23473787	25751284	0.99	-0.70	-0.75	1.07	0.12	-0.08	-0.11	-0.35	-0.18	-1.31	1.02	0.21	-0.54	0.80
ss316937064	1	23511923	25771822	0.94	-0.74	-0.78	1.09	0.12	-0.07	-0.09	-0.30	-0.17	-1.26	0.94	0.22	-0.60	0.81
ss316937076	1	23531481	25811603	0.94	-0.80	-0.79	1.13	0.08	-0.05	-0.11	-0.36	-0.15	-1.27	0.89	0.31	-0.59	0.72
rs13836591	1	23578505	25819616	0.85	-0.84	-0.69	1.13	0.09	0.01	-0.04	-0.25	-0.12	-1.19	0.83	0.30	-0.73	0.81
rs13836597	1	23608588	25850292	0.75	-0.92	-0.73	0.96	-0.01	-0.03	-0.12	-0.24	-0.08	-1.13	0.71	0.28	-0.82	0.81
rs13836603	1	23641726	25892949	0.74	-0.87	-0.57	1.01	0.10	0.10	0.00	-0.14	0.05	-1.00	0.64	0.37	-0.77	0.84
rs13836609	1	23666919	25905534	0.73	-1.02	-0.69	1.10	-0.01	0.05	-0.09	-0.23	-0.03	-1.19	0.67	0.37	-0.88	0.75
rs13745976	1	23699331	25928026	0.74	-0.87	-0.59	1.18	0.12	0.18	0.05	-0.13	0.02	-1.04	0.69	0.37	-0.81	0.76
rs14730131	1	23713136	25947735	0.77	-0.89	-0.67	1.14	0.06	0.09	-0.03	-0.23	-0.10	-0.96	0.72	0.37	-0.82	0.74
rs13836660	1	23733703	25948720	0.80	-0.77	-0.51	1.12	0.17	0.19	0.08	-0.18	0.08	-0.72	0.73	0.44	-0.74	0.81
rs16693602	1	23769902	25996053	0.80	-0.68	-0.40	1.08	0.23	0.25	0.14	-0.10	0.14	-0.52	0.72	0.46	-0.72	0.87
rs14798735	1	23785995	26023743	0.87	-0.63	-0.49	1.14	0.29	0.22	0.17	-0.19	0.10	-0.65	0.80	0.48	-0.66	0.88
rs13836671	1	23813581	26044248	0.97	-0.52	-0.48	1.20	0.43	0.25	0.26	-0.16	0.05	-0.56	0.86	0.62	-0.60	0.96
ss316937158	1	23821641	26052352	0.96	-0.45	-0.31	1.21	0.48	0.37	0.34	0.00	0.15	-0.34	0.87	0.60	-0.51	0.97
ss316937191	1	23855861	26079413	0.97	-0.39	-0.20	1.23	0.52	0.46	0.41	0.10	0.16	-0.16	0.89	0.58	-0.49	1.01
ss316937219	1	23880819	26114236	0.99	-0.42	-0.24	1.19	0.53	0.48	0.43	0.06	0.18	-0.09	0.88	0.68	-0.60	1.09
rs13836737	1	23894075	26128232	1.01	-0.49	-0.20	1.21	0.49	0.45	0.39	0.11	0.19	-0.13	0.93	0.64	-0.68	1.11
ss316937261	1	23925187	26154482	1.04	-0.38	-0.04	1.19	0.58	0.56	0.50	0.23	0.37	0.01	0.94	0.69	-0.56	1.10
ss316937271	1	23942553	26172760	1.05	-0.33	0.03	1.26	0.61	0.63	0.55	0.25	0.42	0.18	0.87	0.83	-0.60	1.20
ss316937293	1	23967005	26181611	1.06	-0.30	-0.03	1.21	0.64	0.57	0.54	0.21	0.37	0.10	0.91	0.81	-0.56	1.19
rs13836827	1	23979551	26203973	1.03	-0.23	0.12	1.10	0.68	0.62	0.58	0.30	0.48	0.19	0.86	0.80	-0.63	1.16
rs13836842	1	24005849	26237323	1.04	-0.17	0.16	1.05	0.72	0.70	0.64	0.27	0.55	0.27	0.85	0.86	-0.62	1.20
ss316937381	1	24040697	26248224	0.94	-0.13	0.11	0.95	0.71	0.57	0.58	0.20	0.55	0.18	0.77	0.77	-0.54	1.17
rs13746074	1	24050852	26282475	1.10	-0.05	0.11	1.12	0.83	0.65	0.68	0.20	0.55	0.19	0.91	0.93	-0.54	1.24
ss316937426	1	24066179	26310931	1.08	-0.05	0.05	1.02	0.82	0.57	0.64	0.12	0.51	0.18	0.96	0.99	-0.54	1.24
rs13836973	1	24096403	26328088	1.05	0.03	0.05	1.10	0.87	0.60	0.68	0.10	0.52	0.18	0.93	1.00	-0.50	1.32
rs13837109	1	24124074	26352926	1.04	0.19	0.02	1.14	0.96	0.60	0.74	0.02	0.55	0.15	0.92	0.98	-0.39	1.37
rs13837124	1	24132542	26373883	0.98	0.13	0.03	1.05	0.89	0.57	0.69	0.04	0.54	0.17	0.87	0.91	-0.43	1.32
rs13837142	1	24147834	26387502	1.02	0.17	0.17	1.11	0.95	0.69	0.77	0.18	0.63	0.33	0.88	0.97	-0.33	1.28
rs15207831	1	24186010	26408653	1.14	0.19	0.11	1.11	1.01	0.69	0.80	0.17	0.49	0.34	0.99	1.07	-0.38	1.37
rs15207845	1	24190250	26438633	1.15	0.09	0.08	1.17	0.98	0.61	0.73	0.10	0.45	0.44	0.98	1.11	-0.47	1.42
rs14799072	1	24210375	26454195	1.21	0.12	0.07	1.19	0.98	0.63	0.74	0.01	0.44	0.57	1.01	1.16	-0.45	1.45
rs13837309	1	24237052	26465038	1.21	-0.05	-0.06	1.15	0.87	0.47	0.60	-0.12	0.35	0.42	1.04	1.10	-0.58	1.35
rs14799123	1	24273114	26498498	1.11	-0.09	0.01	1.01	0.79	0.46	0.55	-0.04	0.42	0.43	0.97	0.98	-0.52	1.27
ss316937591	1	24293410	26509743	1.09	-0.23	-0.13	0.90	0.67	0.30	0.41	-0.15	0.28	0.28	0.97	0.97	-0.48	1.21
rs15208040	1	24299339	26526380	1.04	-0.23	-0.16	0.88	0.63	0.27	0.37	-0.12	0.23	0.18	0.90	0.95	-0.49	1.23
rs13837416	1	24329775	26561933	1.05	-0.29	-0.22	0.80	0.56	0.17	0.28	-0.17	0.22	0.10	0.91	0.97	-0.58	1.24
rs13837431	1	24337242	26589642	1.11	-0.19	-0.27	0.76	0.66	0.17	0.35	-0.24	0.19	0.12	0.93	1.08	-0.55	1.28
ss316937669	1	24375623	26612603	1.11	-0.10	-0.17	0.78	0.76	0.24	0.44	-0.23	0.25	0.27	0.86	1.19	-0.55	1.33
ss316937675	1	24383116	26657115	1.02	-0.16	-0.23	0.74	0.69	0.19	0.38	-0.25	0.21	0.16	0.83	1.12	-0.50	1.21
rs13837546	1	24413305	26684319	1.00	-0.07	-0.22	0.68	0.74	0.16	0.40	-0.29	0.30	0.07	0.83	1.16	-0.44	1.25
rs13837587	1	24425273	26710131	1.01	-0.21	-0.32	0.61	0.66	0.00	0.27	-0.43	0.29	-0.02	0.86	1.12	-0.52	1.15
rs13837617	1	24442144	26720913	0.98	-0.11	-0.22	0.60	0.71	0.02	0.31	-0.34	0.39	0.06	0.82	1.12	-0.42	1.18
rs15208434	1	24472675	26755345	0.91	-0.13	-0.13	0.63	0.66	0.11	0.32	-0.26	0.45	0.19	0.75	1.07	-0.38	1.13
ss316937801	1	24493554	26760788	0.85	-0.27	-0.29	0.57	0.54	-0.05	0.17	-0.38	0.27	0.03	0.69	1.02	-0.51	1.07
rs13837699	1	24504807	26798458	0.79	-0.10	-0.36	0.60	0.64	-0.08	0.22	-0.50	0.26	0.00	0.57	1.07	-0.38	1.16
rs13837714	1	24531335	26819272	0.85	0.01	-0.34	0.49	0.75	-0.08	0.30	-0.48	0.30	0.04	0.64	1.10	-0.30	1.18
rs13837752	1	24574329	26834213	0.84	0.04	-0.37	0.60	0.78	-0.03	0.34	-0.53	0.27	0.06	0.69	1.17	-0.42	1.27
rs13746326	1	24576291	26852972	0.91	0.10	-0.39	0.72	0.86	0.00	0.40	-0.57	0.26	0.01	0.75	1.23	-0.37	1.28
ss316937847	1	24616650	26876803	0.93	0.05	-0.32	0.68	0.78	0.04	0.36	-0.51	0.23	0.10	0.78	1.24	-0.39	1.24
ss316937849	1	24616668	26885642	1.04	0.03	-0.14	0.73	0.81	0.20	0.46	-0.35	0.36	0.31	0.90	1.31	-0.47	1.29
rs13837806	1	24637666	26917895	1.02	0.04	-0.01	0.63	0.82	0.23	0.47	-0.21	0.46	0.41	0.88	1.27	-0.50	1.24
rs14799385	1	24677939	26936005	0.99	0.18	0.15	0.46	0.90	0.29	0.55	-0.04	0.61	0.45	0.83	1.29	-0.47	1.24
rs15208864	1	24689738	26953531	0.95	0.07	0.09	0.46	0.81	0.16	0.42	-0.12	0.54	0.49	0.82	1.31	-0.58	1.26
rs13837906	1	24720853	26979119	0.88	-0.01	0.11	0.54	0.72	0.14	0.33	-0.04	0.60	0.36	0.76	1.24	-0.67	1.24
rs13837921	1	24740463	27010562	0.83	0.00	0.09	0.40	0.71	0.05	0.29	-0.03	0.58	0.30	0.69	1.23	-0.71	1.22
rs15209088	1	24806533	27021802	0.75	0.18	0.09	0.29	0.78	0.17	0.40	0.00	0.52	0.37	0.62	1.17	-0.67	1.25
rs13838013	1	24828758	27048663	0.64	0.09	-0.03	0.12	0.68	0.01	0.27	-0.15	0.46	0.23	0.53	1.16	-0.70	1.15
rs13838027	1	24849291	27074141	0.63	0.16	-0.03	0.16	0.71	0.07	0.31	-0.12	0.44	0.16	0.56	1.12	-0.70	1.24
ss316937989	1	24867665	27079761	0.62	0.16	-0.05	0.16	0.70	0.06	0.31	-0.12	0.50	0.06	0.62	1.15	-0.69	1.26
rs13838170	1	24903946	27111068	0.67	0.16	0.06	0.26	0.72	0.18	0.37	0.00	0.58	0.20	0.73	1.08	-0.65	1.22
rs13838203	1	24935387	27172510	0.57	-0.02	-0.10	0.14	0.55	0.01	0.19	-0.15	0.45	0.01	0.62	1.03	-0.76	1.13
ss316938059	1	24958384	27184595	0.48	-0.03	-0.08	0.08	0.51	0.00	0.17	-0.15	0.44	0.11	0.53	0.98	-0.78	1.09
rs13746451	1	24982199	27201939	0.44	-0.04	-0.06	-0.09	0.49	-0.05	0.13	-0.17	0.48	0.16	0.51	0.92	-0.75	1.05
rs13838282	1	24992278	27226490	0.30	0.04	0.10	-0.28	0.48	0.00	0.15	-0.03	0.64	0.34	0.38	0.79	-0.64	1.06
ss316938121	1	25017670	27247027	0.33	0.04	0.07	-0.33	0.49	-0.05	0.13	-0.11	0.68	0.25	0.39	0.84	-0.73	1.14
rs13746477	1	25040089	27295738	0.34	0.18	0.11	-0.33	0.57	-0.01	0.19	-0.07	0.72	0.29	0.40	0.85	-0.68	1.20
rs10729928	1	25060262	27316410	0.26	0.19	0.00	-0.37	0.55	-0.12	0.13	-0.13	0.62	0.19	0.38	0.71	-0.64	1.17
rs13838400	1	25086241	27351930	0.11	0.20	0.08	-0.56	0.50	-0.12	0.10	-0.10	0.74	0.27	0.25	0.58	-0.60	1.13
rs13746500	1	25108086	27372787	-0.03	0.18	-0.03	-0.59	0.43	-0.23	0.01	-0.23	0.65	0.17	0.10	0.49	-0.62	1.13
ss316938213	1	25127472	27384653	0.08	0.15	-0.06	-0.51	0.45	-0.21	0.03	-0.29	0.64	0.09	0.22	0.54	-0.67	1.13
rs15209793	1	25135469	27414286	0.08	0.13	0.08	-0.65	0.44	-0.17	0.04	-0.19	0.75	0.23	0.24	0.51	-0.58	1.02
ss316938255	1	25169238	27417298	0.10	-0.02	-0.03	-0.67	0.31	-0.26	-0.08	-0.26	0.65	0.08	0.26	0.52	-0.62	0.99
ss316938263	1	25188486	27455963	0.23	0.07	0.02	-0.54	0.43	-0.18	0.03	-0.18	0.64	0.17	0.37	0.65	-0.56	1.07
ss316938279	1	25198883	27484023	0.13	0.07	-0.17	-0.68	0.37	-0.40	-0.11	-0.32	0.49	-0.02	0.27	0.58	-0.63	1.00
rs13838617	1	25230318	27507956	0.12	0.00	-0.20	-0.79	0.31	-0.50	-0.18	-0.33	0.43	-0.02	0.26	0.57	-0.70	0.96
rs13838625	1	25236662	27528479	-0.04	-0.10	-0.34	-0.98	0.15	-0.69	-0.37	-0.41	0.30	-0.23	0.14	0.41	-0.73	0.85
rs13746572	1	25263993	27537855	-0.10	-0.21	-0.34	-1.02	0.05	-0.77	-0.47	-0.44	0.28	-0.11	0.08	0.37	-0.77	0.78
rs13838711	1	25298527	27570133	-0.25	-0.26	-0.45	-1.04	-0.10	-0.98	-0.65	-0.53	0.20	-0.25	-0.05	0.24	-0.70	0.64
rs13838715	1	25305378	27592555	-0.33	-0.21	-0.39	-0.87	-0.09	-0.87	-0.60	-0.52	0.28	-0.15	-0.15	0.21	-0.69	0.70
rs13746604	1	25340278	27609003	-0.30	-0.11	-0.35	-0.70	-0.01	-0.77	-0.50	-0.49	0.33	-0.12	-0.16	0.29	-0.65	0.72
ss316938419	1	25356661	27624218	-0.21	-0.01	-0.21	-0.66	0.10	-0.65	-0.38	-0.38	0.43	0.08	-0.05	0.32	-0.51	0.72
rs13838772	1	25377008	27650614	-0.14	0.01	-0.20	-0.57	0.08	-0.57	-0.34	-0.36	0.40	0.13	0.04	0.35	-0.43	0.71
rs14799956	1	25388310	27680090	-0.15	0.08	-0.06	-0.60	0.12	-0.45	-0.25	-0.27	0.54	0.25	-0.01	0.38	-0.35	0.72
rs13838804	1	25409877	27718907	-0.09	0.07	0.08	-0.49	0.14	-0.29	-0.17	-0.14	0.66	0.39	0.06	0.43	-0.33	0.69
rs13838840	1	25447345	27736599	-0.14	0.07	0.14	-0.55	0.11	-0.26	-0.18	-0.08	0.71	0.50	0.01	0.39	-0.33	0.68
rs13838858	1	25462428	27753100	-0.22	0.16	0.24	-0.68	0.15	-0.15	-0.10	0.03	0.75	0.66	-0.05	0.32	-0.22	0.66
rs13838880	1	25474915	27785677	-0.28	0.31	0.27	-0.79	0.26	-0.07	0.01	0.08	0.73	0.71	-0.08	0.26	-0.21	0.64
rs13838911	1	25494981	27805505	-0.46	0.24	0.23	-0.98	0.14	-0.16	-0.10	0.08	0.68	0.64	-0.23	0.13	-0.25	0.59
rs13838947	1	25524087	27827506	-0.50	0.23	0.15	-1.08	0.12	-0.26	-0.16	0.05	0.64	0.63	-0.29	0.13	-0.17	0.48
rs13838975	1	25542267	27843730	-0.58	0.22	0.15	-0.91	0.11	-0.29	-0.17	0.11	0.56	0.64	-0.33	0.02	-0.17	0.51
rs13838999	1	25555492	27857584	-0.59	0.23	-0.02	-0.76	0.12	-0.37	-0.20	-0.04	0.43	0.43	-0.29	-0.07	-0.21	0.58
rs13746685	1	25594705	27903959	-0.61	0.32	0.03	-0.66	0.18	-0.30	-0.13	0.06	0.43	0.43	-0.28	-0.11	-0.10	0.59
ss316938587	1	25614297	27955510	-0.66	0.31	-0.03	-0.67	0.12	-0.34	-0.14	0.00	0.33	0.50	-0.36	-0.12	-0.02	0.49
rs13839043	1	25621076	27971708	-0.58	0.29	-0.10	-0.65	0.14	-0.29	-0.10	-0.08	0.25	0.47	-0.31	-0.02	-0.01	0.40
ss316938617	1	25658871	27987313	-0.68	0.22	-0.12	-0.66	0.03	-0.34	-0.18	-0.07	0.24	0.43	-0.39	-0.13	0.00	0.30
rs13839090	1	25669954	28031052	-0.71	0.27	-0.01	-0.67	0.01	-0.25	-0.14	0.08	0.26	0.56	-0.40	-0.19	0.08	0.28
rs15210644	1	25682194	28091121	-0.72	0.32	0.07	-0.66	0.02	-0.19	-0.10	0.14	0.31	0.71	-0.45	-0.13	0.15	0.29
ss316938641	1	25747253	28106752	-0.77	0.24	0.04	-0.70	-0.07	-0.19	-0.15	0.08	0.31	0.70	-0.47	-0.13	0.05	0.31
rs13839139	1	25751284	28140951	-0.63	0.22	0.13	-0.48	-0.03	-0.05	-0.06	0.13	0.39	0.82	-0.33	-0.03	0.00	0.34
rs13839183	1	25771822	28160433	-0.56	0.16	0.11	-0.51	-0.05	-0.11	-0.14	0.11	0.33	0.90	-0.24	-0.04	-0.12	0.40
rs13839204	1	25811603	28188508	-0.67	0.07	0.01	-0.63	-0.21	-0.28	-0.32	0.00	0.23	0.82	-0.32	-0.15	-0.14	0.28
rs13839223	1	25819616	28208139	-0.62	0.02	-0.03	-0.69	-0.26	-0.29	-0.35	-0.03	0.19	0.80	-0.27	-0.14	-0.19	0.26
ss316938685	1	25850292	28217922	-0.56	0.02	-0.12	-0.76	-0.32	-0.38	-0.45	-0.11	0.20	0.67	-0.21	-0.10	-0.07	0.11
rs13839342	1	25892949	28234361	-0.57	0.01	-0.19	-0.59	-0.34	-0.39	-0.47	-0.13	0.11	0.61	-0.18	-0.19	0.02	-0.01
rs13839353	1	25905534	28255219	-0.61	-0.07	-0.31	-0.59	-0.50	-0.49	-0.61	-0.25	-0.02	0.61	-0.19	-0.25	-0.02	-0.09
ss316938713	1	25928026	28285467	-0.64	0.01	-0.19	-0.72	-0.46	-0.43	-0.55	-0.13	0.05	0.79	-0.23	-0.25	0.10	-0.11
rs13839372	1	25947735	28317134	-0.85	-0.18	-0.34	-0.84	-0.70	-0.63	-0.79	-0.25	-0.10	0.63	-0.44	-0.39	0.02	-0.18
rs14800394	1	25948720	28336899	-0.87	-0.10	-0.24	-0.89	-0.64	-0.54	-0.72	-0.14	0.00	0.64	-0.43	-0.45	0.03	-0.21
ss316938759	1	25996053	28350492	-0.97	-0.09	-0.21	-0.98	-0.69	-0.55	-0.75	-0.05	0.00	0.63	-0.51	-0.55	-0.01	-0.27
rs13839468	1	26023743	28367719	-0.96	-0.24	-0.31	-1.00	-0.81	-0.63	-0.85	-0.10	-0.15	0.58	-0.49	-0.57	-0.08	-0.38
ss316938777	1	26044248	28388595	-1.07	-0.18	-0.24	-0.94	-0.80	-0.55	-0.81	-0.06	-0.05	0.62	-0.62	-0.60	-0.07	-0.34
ss316938787	1	26052352	28413375	-1.07	-0.09	-0.13	-0.96	-0.75	-0.48	-0.73	0.04	0.07	0.64	-0.58	-0.63	-0.01	-0.32
rs13839575	1	26079413	28425243	-1.09	-0.16	-0.29	-0.88	-0.81	-0.55	-0.81	-0.11	-0.04	0.45	-0.58	-0.67	-0.10	-0.32
rs13839630	1	26114236	28460357	-0.99	-0.23	-0.30	-0.95	-0.83	-0.54	-0.81	-0.11	-0.04	0.41	-0.49	-0.61	-0.07	-0.49
ss316938897	1	26128232	28468572	-1.02	-0.24	-0.29	-0.84	-0.86	-0.55	-0.85	-0.08	-0.07	0.46	-0.49	-0.66	0.02	-0.61
rs13839706	1	26154482	28497192	-1.06	-0.18	-0.33	-0.72	-0.83	-0.53	-0.83	-0.15	-0.12	0.45	-0.56	-0.65	0.10	-0.61
rs14800609	1	26172760	28523801	-1.01	-0.30	-0.34	-0.80	-0.90	-0.57	-0.89	-0.17	-0.16	0.48	-0.52	-0.64	0.03	-0.67
rs13839736	1	26181611	28540511	-0.92	-0.23	-0.33	-0.70	-0.81	-0.52	-0.75	-0.17	-0.14	0.47	-0.41	-0.61	0.14	-0.74
rs14800657	1	26203973	28554561	-0.92	-0.14	-0.27	-0.50	-0.75	-0.38	-0.65	-0.11	-0.10	0.53	-0.44	-0.57	0.18	-0.74
rs13746920	1	26237323	28591055	-0.93	-0.27	-0.45	-0.45	-0.85	-0.49	-0.77	-0.26	-0.16	0.41	-0.41	-0.63	0.24	-0.79
rs13746923	1	26248224	28597595	-1.01	-0.27	-0.35	-0.56	-0.88	-0.54	-0.81	-0.14	-0.06	0.41	-0.44	-0.77	0.27	-0.92
rs10731631	1	26282475	28622151	-0.93	-0.33	-0.36	-0.41	-0.90	-0.49	-0.80	-0.20	-0.08	0.50	-0.39	-0.66	0.15	-0.87
rs13839888	1	26310931	28649418	-1.06	-0.26	-0.32	-0.50	-0.89	-0.50	-0.79	-0.10	-0.04	0.42	-0.51	-0.76	0.27	-0.87
rs13839897	1	26328088	28676537	-1.08	-0.25	-0.19	-0.48	-0.89	-0.40	-0.74	0.06	0.12	0.39	-0.57	-0.71	0.39	-1.04
rs13839921	1	26352926	28680711	-1.10	-0.19	-0.01	-0.58	-0.81	-0.29	-0.65	0.21	0.29	0.46	-0.56	-0.78	0.36	-1.14
rs13839960	1	26373883	28700661	-1.06	-0.31	0.00	-0.54	-0.89	-0.28	-0.69	0.25	0.29	0.41	-0.57	-0.70	0.33	-1.24
rs13746991	1	26387502	28720728	-0.98	-0.16	0.06	-0.44	-0.74	-0.19	-0.55	0.34	0.40	0.33	-0.49	-0.63	0.43	-1.12
rs13840040	1	26408653	28752185	-0.98	-0.14	0.05	-0.49	-0.73	-0.14	-0.52	0.27	0.43	0.33	-0.53	-0.54	0.42	-1.07
rs13840096	1	26438633	28767483	-0.99	-0.18	0.13	-0.49	-0.76	-0.11	-0.53	0.32	0.50	0.48	-0.55	-0.51	0.49	-1.23
ss316939167	1	26454195	28800862	-1.01	-0.26	0.08	-0.49	-0.87	-0.16	-0.61	0.30	0.43	0.43	-0.54	-0.57	0.49	-1.39
rs13840138	1	26465038	28810061	-1.03	-0.29	0.06	-0.52	-0.90	-0.20	-0.65	0.34	0.36	0.41	-0.55	-0.55	0.48	-1.41
rs14800862	1	26498498	28834893	-0.93	-0.30	0.11	-0.40	-0.86	-0.12	-0.59	0.39	0.37	0.49	-0.50	-0.42	0.48	-1.43
rs13840204	1	26509743	28861468	-0.82	-0.22	0.14	-0.35	-0.71	-0.08	-0.49	0.43	0.36	0.47	-0.40	-0.33	0.51	-1.33
rs13840237	1	26526380	28892007	-0.95	-0.27	0.16	-0.45	-0.80	-0.10	-0.54	0.45	0.38	0.48	-0.52	-0.42	0.46	-1.33
rs13747106	1	26561933	28906613	-0.99	-0.27	0.18	-0.53	-0.81	-0.11	-0.55	0.48	0.43	0.42	-0.55	-0.48	0.55	-1.47
ss316939295	1	26589642	28933968	-1.02	-0.20	0.16	-0.48	-0.77	-0.10	-0.53	0.46	0.44	0.39	-0.57	-0.49	0.62	-1.46
rs15212454	1	26612603	28935425	-1.01	-0.23	0.15	-0.35	-0.77	-0.18	-0.58	0.49	0.42	0.35	-0.56	-0.48	0.64	-1.46
ss316939363	1	26657115	28967412	-0.98	-0.18	0.19	-0.44	-0.77	-0.10	-0.54	0.61	0.47	0.36	-0.50	-0.58	0.74	-1.44
ss316939387	1	26684319	28988446	-0.82	-0.19	0.34	-0.43	-0.72	0.03	-0.45	0.67	0.63	0.49	-0.39	-0.47	0.71	-1.40
rs13840439	1	26710131	29021451	-0.80	-0.21	0.39	-0.40	-0.73	0.08	-0.41	0.69	0.63	0.57	-0.39	-0.52	0.64	-1.54
ss316939419	1	26720913	29040677	-0.75	-0.09	0.44	-0.27	-0.62	0.17	-0.31	0.69	0.64	0.75	-0.36	-0.45	0.64	-1.40
ss316939457	1	26755345	29051062	-0.76	-0.12	0.50	-0.20	-0.65	0.24	-0.29	0.70	0.71	0.85	-0.34	-0.50	0.66	-1.52
ss316939461	1	26760788	29078216	-0.77	-0.12	0.39	-0.37	-0.65	0.09	-0.36	0.63	0.62	0.70	-0.36	-0.49	0.64	-1.48
rs15212991	1	26798458	29089472	-0.55	0.05	0.55	-0.35	-0.43	0.22	-0.17	0.75	0.74	0.80	-0.18	-0.37	0.68	-1.48
ss316939499	1	26819272	29107671	-0.59	-0.03	0.51	-0.45	-0.52	0.15	-0.26	0.73	0.68	0.75	-0.18	-0.45	0.59	-1.49
rs13840555	1	26834213	29143618	-0.65	-0.10	0.37	-0.39	-0.60	0.07	-0.36	0.60	0.52	0.71	-0.27	-0.44	0.53	-1.44
ss316939539	1	26852972	29152044	-0.71	-0.09	0.47	-0.51	-0.57	0.10	-0.31	0.74	0.61	0.72	-0.33	-0.47	0.57	-1.40
rs13840621	1	26876803	29179042	-0.66	-0.21	0.52	-0.60	-0.66	0.11	-0.36	0.78	0.63	0.85	-0.26	-0.48	0.53	-1.54
rs13840648	1	26885642	29191373	-0.67	-0.13	0.52	-0.58	-0.58	0.15	-0.29	0.80	0.68	0.83	-0.28	-0.45	0.48	-1.48
ss316939609	1	26917895	29223194	-0.69	-0.15	0.40	-0.62	-0.61	0.02	-0.37	0.65	0.59	0.74	-0.32	-0.45	0.51	-1.58
ss316939629	1	26936005	29265752	-0.67	-0.33	0.22	-0.54	-0.78	-0.09	-0.52	0.51	0.42	0.64	-0.31	-0.43	0.51	-1.63
rs13840709	1	26953531	29278769	-0.61	-0.36	0.24	-0.38	-0.74	-0.01	-0.46	0.49	0.42	0.76	-0.24	-0.38	0.56	-1.56
ss316939679	1	26979119	29317892	-0.70	-0.38	0.27	-0.38	-0.79	0.01	-0.48	0.56	0.46	0.68	-0.31	-0.48	0.57	-1.60
rs13747282	1	27010562	29336889	-0.62	-0.37	0.26	-0.50	-0.74	-0.04	-0.47	0.54	0.39	0.80	-0.24	-0.48	0.53	-1.52
ss316939732	1	27021802	29352870	-0.59	-0.47	0.11	-0.47	-0.81	-0.15	-0.56	0.39	0.25	0.69	-0.18	-0.50	0.49	-1.38
rs13840850	1	27048663	29380647	-0.58	-0.57	0.11	-0.43	-0.87	-0.30	-0.68	0.46	0.25	0.55	-0.15	-0.53	0.55	-1.39
rs15213708	1	27074141	29396305	-0.56	-0.64	0.06	-0.42	-0.91	-0.33	-0.72	0.46	0.15	0.54	-0.10	-0.57	0.47	-1.39
ss316939765	1	27079761	29429475	-0.67	-0.72	-0.03	-0.37	-1.02	-0.43	-0.83	0.36	0.07	0.61	-0.22	-0.64	0.45	-1.50
rs13840879	1	27111068	29452514	-0.68	-0.78	-0.07	-0.38	-1.04	-0.46	-0.83	0.33	0.05	0.61	-0.22	-0.62	0.44	-1.58
rs15213811	1	27172510	29472598	-0.61	-0.77	-0.05	-0.50	-1.00	-0.49	-0.82	0.36	0.04	0.58	-0.24	-0.57	0.51	-1.68
rs13747296	1	27184595	29488168	-0.43	-0.59	0.15	-0.36	-0.80	-0.28	-0.59	0.46	0.22	0.64	-0.15	-0.40	0.58	-1.54
ss316939797	1	27201939	29504667	-0.47	-0.73	0.00	-0.35	-0.91	-0.40	-0.71	0.35	0.06	0.49	-0.18	-0.43	0.48	-1.58
rs13747311	1	27226490	29537323	-0.29	-0.69	0.01	-0.24	-0.80	-0.35	-0.62	0.36	-0.01	0.50	-0.08	-0.35	0.50	-1.57
ss316939813	1	27247027	29556436	-0.23	-0.74	-0.13	-0.06	-0.82	-0.39	-0.64	0.23	-0.16	0.40	0.01	-0.32	0.42	-1.53
rs13840942	1	27295738	29569757	-0.23	-0.81	-0.14	-0.03	-0.87	-0.38	-0.67	0.21	-0.22	0.50	0.05	-0.41	0.41	-1.63
rs13840955	1	27316410	29585524	-0.21	-0.81	-0.19	0.03	-0.86	-0.32	-0.64	0.16	-0.27	0.47	0.06	-0.46	0.37	-1.70
rs14801567	1	27351930	29615542	-0.17	-0.94	-0.24	-0.04	-0.93	-0.38	-0.71	0.09	-0.33	0.50	0.10	-0.44	0.26	-1.75
rs13840979	1	27372787	29644297	-0.10	-0.88	-0.21	0.14	-0.86	-0.29	-0.63	0.13	-0.33	0.54	0.13	-0.31	0.24	-1.60
rs13840980	1	27384653	29656017	0.11	-0.78	-0.04	0.29	-0.70	-0.10	-0.44	0.23	-0.15	0.75	0.30	-0.12	0.21	-1.43
rs15214074	1	27414286	29686075	-0.05	-0.83	-0.07	0.19	-0.80	-0.17	-0.53	0.30	-0.16	0.64	0.14	-0.24	0.21	-1.53
rs13840991	1	27417298	29802467	-0.03	-0.79	-0.18	0.33	-0.77	-0.18	-0.52	0.21	-0.26	0.58	0.12	-0.17	0.12	-1.40
rs13840996	1	27455963	29827642	-0.04	-0.77	-0.10	0.31	-0.73	-0.05	-0.44	0.24	-0.16	0.71	0.14	-0.23	0.12	-1.36
rs14801623	1	27484023	29831809	-0.05	-0.89	-0.03	0.33	-0.79	0.01	-0.42	0.23	-0.06	0.70	0.14	-0.26	0.01	-1.42
rs15214180	1	27507956	29869574	0.04	-0.99	0.12	0.49	-0.82	0.19	-0.36	0.30	0.12	0.84	0.22	-0.16	-0.02	-1.29
rs13841034	1	27528479	29876647	0.09	-1.03	0.14	0.48	-0.83	0.20	-0.36	0.28	0.18	0.86	0.29	-0.14	-0.02	-1.36
ss316939917	1	27537855	29914113	0.08	-0.98	0.24	0.49	-0.80	0.28	-0.30	0.34	0.29	0.98	0.29	-0.17	0.03	-1.34
rs13841060	1	27570133	29924920	0.10	-1.02	0.18	0.56	-0.81	0.26	-0.32	0.29	0.29	0.81	0.31	-0.15	0.03	-1.40
rs14801707	1	27592555	29943305	0.20	-1.11	0.19	0.56	-0.84	0.26	-0.33	0.29	0.30	0.82	0.43	-0.12	-0.08	-1.40
rs15214395	1	27609003	29967751	0.27	-1.08	0.31	0.39	-0.79	0.30	-0.28	0.37	0.38	0.82	0.53	-0.11	0.01	-1.52
rs13841091	1	27624218	30002124	0.14	-1.15	0.30	0.26	-0.89	0.25	-0.37	0.35	0.35	0.85	0.41	-0.21	0.09	-1.63
rs14801760	1	27650614	30022732	0.10	-1.21	0.23	0.24	-0.96	0.19	-0.43	0.27	0.29	0.81	0.38	-0.24	-0.01	-1.60
rs14801790	1	27680090	30030667	0.10	-1.20	0.22	0.24	-0.95	0.15	-0.48	0.26	0.35	0.65	0.38	-0.27	-0.09	-1.70
rs13841146	1	27718907	30063168	0.10	-1.12	0.19	0.26	-0.85	0.12	-0.44	0.28	0.33	0.58	0.41	-0.30	-0.14	-1.69
ss316940017	1	27736599	30080590	0.09	-1.11	0.08	0.25	-0.86	0.05	-0.48	0.18	0.19	0.53	0.44	-0.40	-0.25	-1.65
ss316940023	1	27753100	30090128	0.00	-1.13	-0.02	0.13	-0.91	-0.07	-0.56	0.11	0.10	0.40	0.36	-0.48	-0.25	-1.68
rs14801862	1	27785677	30125070	-0.02	-1.12	-0.15	0.25	-0.91	-0.18	-0.61	-0.01	-0.01	0.25	0.35	-0.51	-0.36	-1.61
rs13841208	1	27805505	30150100	0.04	-1.14	0.01	0.37	-0.93	-0.10	-0.60	0.07	0.09	0.39	0.38	-0.46	-0.35	-1.56
rs14801926	1	27827506	30152519	0.13	-1.03	0.04	0.48	-0.81	-0.03	-0.50	0.08	0.12	0.43	0.47	-0.40	-0.35	-1.58
ss316940065	1	27843730	30174276	0.13	-0.97	0.03	0.60	-0.73	0.02	-0.42	0.09	0.12	0.38	0.47	-0.40	-0.38	-1.57
rs13747443	1	27857584	30211744	0.04	-1.14	-0.07	0.42	-0.97	-0.14	-0.65	-0.06	0.10	0.24	0.39	-0.49	-0.39	-1.67
ss316940089	1	27903959	30223977	0.03	-1.22	0.00	0.46	-1.03	-0.06	-0.65	-0.03	0.18	0.33	0.36	-0.45	-0.37	-1.82
rs13841376	1	27955510	30248159	0.02	-1.21	0.12	0.35	-1.03	-0.01	-0.62	0.04	0.27	0.53	0.35	-0.45	-0.39	-1.77
rs14802014	1	27971708	30277841	0.06	-1.20	0.21	0.38	-1.01	0.03	-0.63	0.05	0.30	0.45	0.38	-0.41	-0.38	-1.77
ss316940121	1	27987313	30297203	0.08	-1.20	0.26	0.49	-1.00	0.01	-0.65	0.04	0.38	0.44	0.37	-0.45	-0.37	-1.76
ss316940135	1	28031052	30315475	0.12	-1.06	0.42	0.45	-0.88	0.15	-0.52	0.12	0.50	0.64	0.41	-0.40	-0.26	-1.73
ss316940171	1	28091121	30340210	0.18	-1.03	0.43	0.42	-0.81	0.09	-0.52	0.07	0.57	0.65	0.47	-0.38	-0.31	-1.88
rs13841553	1	28106752	30349698	0.10	-1.14	0.36	0.49	-0.92	-0.02	-0.64	0.00	0.54	0.53	0.43	-0.47	-0.32	-2.05
ss316940208	1	28140951	30367630	0.09	-1.09	0.31	0.55	-0.84	-0.09	-0.62	0.01	0.48	0.36	0.41	-0.48	-0.22	-2.20
rs13841608	1	28160433	30395366	-0.01	-1.15	0.12	0.47	-0.93	-0.27	-0.76	-0.16	0.32	0.16	0.31	-0.52	-0.22	-2.31
rs14802274	1	28188508	30405764	0.06	-1.04	0.13	0.47	-0.82	-0.20	-0.65	-0.09	0.32	0.10	0.33	-0.41	-0.18	-2.37
rs13841633	1	28208139	30433727	0.20	-0.96	0.22	0.47	-0.70	-0.04	-0.51	-0.01	0.32	0.22	0.46	-0.30	-0.08	-2.40
rs13841646	1	28217922	30461828	0.11	-0.94	0.19	0.40	-0.73	-0.15	-0.58	-0.01	0.32	0.10	0.39	-0.39	-0.07	-2.37
ss316940259	1	28234361	30484159	0.13	-0.90	0.21	0.46	-0.69	-0.05	-0.49	0.01	0.27	0.22	0.41	-0.37	-0.07	-2.29
rs15215403	1	28255219	30533032	0.17	-0.90	0.19	0.33	-0.67	-0.15	-0.52	-0.06	0.25	0.28	0.43	-0.33	-0.08	-2.27
ss316940292	1	28285467	30547326	0.17	-0.83	0.19	0.25	-0.61	-0.19	-0.51	-0.03	0.29	0.16	0.41	-0.30	-0.08	-2.13
rs13841714	1	28317134	30566829	0.21	-0.84	0.20	0.19	-0.61	-0.16	-0.49	-0.03	0.26	0.07	0.39	-0.36	-0.09	-2.17
ss316940310	1	28336899	30577223	0.36	-0.78	0.28	0.28	-0.50	-0.06	-0.38	0.03	0.32	0.22	0.54	-0.23	-0.04	-2.12
ss316940320	1	28350492	30603248	0.36	-0.83	0.13	0.32	-0.53	-0.12	-0.43	-0.10	0.18	0.07	0.46	-0.14	-0.05	-2.02
rs13747574	1	28367719	30656438	0.33	-0.95	-0.02	0.40	-0.63	-0.21	-0.52	-0.23	0.07	-0.10	0.41	-0.12	-0.06	-2.05
rs13841750	1	28388595	30683132	0.21	-0.87	-0.01	0.27	-0.62	-0.25	-0.54	-0.23	0.11	-0.16	0.30	-0.22	0.05	-2.08
rs13841779	1	28413375	30715897	0.35	-0.86	-0.11	0.18	-0.55	-0.29	-0.51	-0.35	0.04	-0.24	0.38	-0.21	0.01	-2.20
ss316940362	1	28425243	30745129	0.26	-1.05	-0.16	0.03	-0.73	-0.39	-0.67	-0.46	-0.01	-0.36	0.31	-0.35	-0.07	-2.36
rs10731669	1	28460357	30756653	0.25	-0.97	0.02	-0.03	-0.67	-0.30	-0.59	-0.31	0.13	-0.16	0.30	-0.34	-0.02	-2.27
rs14802541	1	28468572	30784845	0.13	-1.01	-0.16	0.02	-0.76	-0.47	-0.71	-0.47	0.01	-0.36	0.15	-0.40	-0.14	-2.18
rs13747634	1	28497192	30816762	0.11	-1.08	-0.23	-0.15	-0.82	-0.59	-0.80	-0.56	-0.02	-0.44	0.10	-0.34	-0.21	-2.21
rs13747646	1	28523801	30841316	0.11	-1.11	-0.33	-0.28	-0.84	-0.73	-0.87	-0.61	-0.08	-0.52	0.10	-0.34	-0.20	-2.28
rs15216023	1	28540511	30873808	0.10	-0.96	-0.36	-0.20	-0.71	-0.68	-0.77	-0.65	-0.06	-0.54	0.06	-0.25	-0.15	-2.12
rs14802624	1	28554561	30875693	0.07	-0.96	-0.33	-0.24	-0.73	-0.69	-0.84	-0.66	0.03	-0.59	0.04	-0.30	-0.16	-2.13
ss316940513	1	28591055	30907918	0.06	-1.07	-0.38	-0.26	-0.82	-0.76	-0.92	-0.70	-0.01	-0.67	0.00	-0.26	-0.24	-2.13
ss316940519	1	28597595	30958205	0.10	-0.94	-0.34	-0.36	-0.69	-0.62	-0.78	-0.65	-0.05	-0.51	-0.05	-0.23	-0.31	-2.10
ss316940541	1	28622151	30981679	0.19	-1.02	-0.31	-0.35	-0.71	-0.55	-0.76	-0.70	-0.04	-0.41	-0.03	-0.22	-0.29	-2.10
ss316940565	1	28649418	31002194	0.22	-1.04	-0.18	-0.46	-0.71	-0.49	-0.73	-0.51	0.09	-0.41	-0.01	-0.32	-0.20	-2.29
ss316940587	1	28676537	31004788	0.21	-1.24	-0.16	-0.48	-0.85	-0.48	-0.82	-0.57	0.17	-0.39	-0.04	-0.30	-0.30	-2.46
rs13842029	1	28680711	31039325	0.10	-1.31	-0.30	-0.39	-0.95	-0.55	-0.91	-0.70	0.00	-0.46	-0.16	-0.38	-0.43	-2.40
rs13842050	1	28700661	31044791	0.17	-1.31	-0.29	-0.28	-0.97	-0.48	-0.88	-0.71	-0.01	-0.33	-0.12	-0.29	-0.32	-2.36
rs13747734	1	28720728	31095042	0.12	-1.21	-0.29	-0.28	-0.93	-0.40	-0.83	-0.74	-0.04	-0.19	-0.20	-0.30	-0.40	-2.32
rs13747739	1	28752185	31118403	0.02	-1.38	-0.39	-0.47	-1.09	-0.55	-0.99	-0.88	-0.18	-0.12	-0.26	-0.43	-0.48	-2.50
rs13747755	1	28767483	31129827	-0.08	-1.42	-0.41	-0.56	-1.16	-0.68	-1.10	-0.86	-0.22	-0.20	-0.29	-0.63	-0.48	-2.56
rs13842165	1	28800862	31157508	-0.11	-1.28	-0.31	-0.59	-1.08	-0.61	-1.01	-0.73	-0.13	-0.19	-0.31	-0.69	-0.46	-2.38
rs13842177	1	28810061	31185782	-0.19	-1.20	-0.19	-0.63	-1.06	-0.53	-0.96	-0.59	-0.05	-0.05	-0.40	-0.74	-0.37	-2.37
rs13842200	1	28834893	31203266	-0.24	-1.18	-0.10	-0.66	-1.05	-0.41	-0.90	-0.52	0.05	-0.01	-0.44	-0.78	-0.26	-2.55
rs13842237	1	28861468	31233815	-0.36	-0.98	-0.06	-0.70	-0.96	-0.37	-0.83	-0.50	0.12	0.03	-0.56	-0.86	-0.16	-2.41
rs13747819	1	28892007	31266431	-0.39	-1.05	-0.09	-0.71	-1.08	-0.40	-0.91	-0.54	0.10	0.07	-0.61	-0.85	-0.22	-2.45
rs13842324	1	28906613	31297564	-0.37	-1.04	-0.07	-0.52	-1.06	-0.31	-0.86	-0.51	0.07	0.17	-0.60	-0.83	-0.21	-2.45
rs13842364	1	28933968	31300797	-0.27	-0.95	0.01	-0.43	-0.95	-0.22	-0.75	-0.50	0.16	0.33	-0.52	-0.83	-0.25	-2.37
rs13747833	1	28935425	31321329	-0.29	-1.00	0.03	-0.51	-0.99	-0.23	-0.78	-0.47	0.16	0.36	-0.56	-0.82	-0.31	-2.37
rs13842417	1	28967412	31360335	-0.46	-1.17	-0.06	-0.56	-1.21	-0.31	-0.94	-0.52	0.12	0.18	-0.69	-1.03	-0.42	-2.53
rs13842446	1	28988446	31371130	-0.44	-1.20	-0.06	-0.55	-1.21	-0.31	-0.95	-0.55	0.13	0.17	-0.70	-1.00	-0.50	-2.56
rs15217124	1	29021451	31385229	-0.49	-1.05	-0.13	-0.46	-1.09	-0.34	-0.89	-0.57	0.06	0.10	-0.69	-1.09	-0.42	-2.47
rs14803132	1	29040677	31405039	-0.50	-1.08	-0.19	-0.42	-1.12	-0.36	-0.94	-0.57	0.00	0.06	-0.71	-1.09	-0.35	-2.36
rs13747869	1	29051062	31442306	-0.48	-1.10	-0.18	-0.39	-1.10	-0.34	-0.91	-0.54	0.01	0.07	-0.70	-1.12	-0.33	-2.32
rs13842514	1	29078216	31462954	-0.36	-1.02	-0.19	-0.40	-0.97	-0.34	-0.84	-0.51	0.00	0.01	-0.62	-0.95	-0.38	-2.19
rs13842524	1	29089472	31507742	-0.30	-0.96	-0.03	-0.38	-0.90	-0.22	-0.74	-0.36	0.07	0.15	-0.58	-0.87	-0.28	-2.22
ss316940896	1	29107671	31548950	-0.37	-1.04	-0.06	-0.41	-0.94	-0.18	-0.73	-0.37	0.09	0.15	-0.63	-0.87	-0.21	-2.27
rs15217350	1	29143618	31550587	-0.23	-1.06	0.11	-0.33	-0.90	-0.02	-0.63	-0.27	0.24	0.22	-0.46	-0.81	-0.13	-2.41
ss316940921	1	29152044	31589183	-0.25	-1.07	0.12	-0.47	-0.91	-0.10	-0.67	-0.29	0.28	0.24	-0.46	-0.86	-0.03	-2.59
rs13842600	1	29179042	31594012	-0.19	-1.09	0.09	-0.33	-0.96	-0.09	-0.71	-0.40	0.29	0.19	-0.42	-0.77	-0.02	-2.62
rs13842605	1	29191373	31629468	-0.23	-1.00	-0.03	-0.18	-0.87	-0.14	-0.68	-0.48	0.19	0.03	-0.47	-0.77	0.00	-2.49
rs13842619	1	29223194	31654011	-0.24	-1.02	-0.09	-0.23	-0.91	-0.23	-0.75	-0.63	0.14	0.08	-0.47	-0.80	0.02	-2.42
ss316940945	1	29265752	31659191	-0.18	-0.89	0.01	-0.17	-0.79	-0.13	-0.60	-0.58	0.23	0.10	-0.47	-0.75	0.12	-2.34
rs15217520	1	29278769	31694495	-0.26	-0.77	0.09	-0.21	-0.75	-0.08	-0.55	-0.55	0.31	0.25	-0.55	-0.80	0.16	-2.20
rs14803412	1	29317892	31704881	-0.30	-0.84	-0.03	-0.25	-0.86	-0.15	-0.64	-0.66	0.21	0.09	-0.59	-0.84	0.08	-2.19
rs13842717	1	29336889	31734440	-0.22	-0.78	0.03	-0.17	-0.78	-0.07	-0.56	-0.64	0.24	0.18	-0.53	-0.72	0.12	-2.13
ss316940991	1	29352870	31752616	-0.20	-0.71	-0.05	-0.07	-0.72	-0.09	-0.49	-0.73	0.23	0.04	-0.52	-0.65	0.21	-2.14
rs13842748	1	29380647	31766337	-0.29	-0.78	0.03	-0.07	-0.81	-0.03	-0.51	-0.70	0.38	0.06	-0.62	-0.70	0.24	-2.32
rs13842758	1	29396305	31787884	-0.32	-0.80	0.06	0.00	-0.84	0.02	-0.51	-0.79	0.48	0.12	-0.63	-0.75	0.21	-2.33
rs14803481	1	29429475	31835579	-0.19	-0.60	0.20	0.06	-0.64	0.15	-0.33	-0.67	0.62	0.26	-0.55	-0.59	0.33	-2.17
rs14803492	1	29452514	31864765	-0.10	-0.63	0.28	-0.07	-0.62	0.21	-0.29	-0.58	0.67	0.25	-0.44	-0.61	0.33	-2.22
rs14803524	1	29472598	31885947	-0.12	-0.56	0.35	-0.15	-0.59	0.22	-0.32	-0.51	0.71	0.29	-0.49	-0.56	0.32	-2.14
ss316941039	1	29488168	31894204	-0.22	-0.54	0.39	-0.20	-0.63	0.24	-0.33	-0.50	0.81	0.30	-0.52	-0.63	0.34	-2.13
ss316941043	1	29504667	31907025	-0.26	-0.66	0.32	-0.17	-0.73	0.20	-0.43	-0.44	0.73	0.28	-0.49	-0.67	0.28	-2.18
rs13842850	1	29537323	31942814	-0.10	-0.51	0.41	-0.11	-0.56	0.29	-0.29	-0.43	0.80	0.46	-0.39	-0.52	0.32	-2.03
rs13842853	1	29556436	31956190	-0.15	-0.47	0.38	-0.09	-0.55	0.34	-0.26	-0.44	0.79	0.48	-0.36	-0.53	0.31	-1.96
rs13747995	1	29569757	31990482	-0.23	-0.39	0.36	-0.13	-0.52	0.31	-0.26	-0.43	0.77	0.43	-0.42	-0.60	0.31	-1.87
rs13842875	1	29585524	32010189	-0.24	-0.28	0.42	-0.17	-0.45	0.34	-0.20	-0.36	0.85	0.38	-0.45	-0.60	0.36	-1.77
rs13748004	1	29615542	32028162	-0.28	-0.31	0.45	-0.15	-0.46	0.36	-0.20	-0.32	0.84	0.43	-0.43	-0.62	0.43	-1.68
rs15217930	1	29644297	32054641	-0.19	-0.21	0.51	-0.07	-0.35	0.47	-0.08	-0.28	0.92	0.49	-0.44	-0.49	0.49	-1.60
rs13748032	1	29656017	32075363	-0.09	-0.20	0.56	-0.08	-0.30	0.50	-0.04	-0.24	0.93	0.53	-0.31	-0.52	0.50	-1.63
rs15217989	1	29686075	32084069	-0.15	-0.14	0.58	-0.10	-0.28	0.53	-0.02	-0.22	0.92	0.48	-0.33	-0.60	0.60	-1.69
rs13748065	1	29802467	32099096	0.03	-0.01	0.62	0.02	-0.11	0.64	0.14	-0.18	0.93	0.54	-0.16	-0.43	0.60	-1.59
rs14803794	1	29827642	32120486	-0.05	-0.03	0.55	-0.07	-0.16	0.55	0.07	-0.25	0.87	0.46	-0.22	-0.55	0.65	-1.63
rs14803801	1	29831809	32157376	-0.09	0.09	0.60	-0.06	-0.11	0.51	0.08	-0.20	0.88	0.42	-0.26	-0.57	0.74	-1.61
rs14803847	1	29869574	32160890	-0.07	0.20	0.60	-0.05	-0.03	0.53	0.11	-0.18	0.90	0.46	-0.27	-0.52	0.82	-1.52
rs13843022	1	29876647	32192178	-0.13	0.23	0.59	-0.17	-0.04	0.49	0.09	-0.09	0.90	0.32	-0.31	-0.61	0.85	-1.51
rs15218283	1	29914113	32216650	-0.09	0.29	0.74	-0.21	0.02	0.60	0.17	0.01	1.01	0.41	-0.30	-0.54	0.96	-1.58
rs13843057	1	29924920	32224532	-0.05	0.25	0.73	-0.24	0.01	0.58	0.16	-0.02	1.04	0.33	-0.26	-0.50	0.92	-1.59
rs13843077	1	29943305	32268974	-0.17	0.25	0.72	-0.26	-0.03	0.57	0.12	-0.02	1.01	0.33	-0.38	-0.57	0.94	-1.61
ss316941197	1	29967751	32307932	-0.13	0.37	0.88	-0.15	0.07	0.77	0.28	0.11	1.16	0.54	-0.41	-0.44	1.03	-1.58
rs14803948	1	30002124	32348348	-0.27	0.25	0.71	-0.16	-0.07	0.62	0.14	0.02	1.03	0.46	-0.59	-0.50	0.92	-1.60
rs13748118	1	30022732	32368424	-0.17	0.32	0.71	-0.05	0.03	0.65	0.20	0.00	1.02	0.50	-0.51	-0.37	0.86	-1.49
ss316941209	1	30030667	32385227	-0.16	0.34	0.68	-0.01	0.04	0.65	0.21	0.01	1.02	0.37	-0.52	-0.35	0.90	-1.52
ss316941235	1	30063168	32415459	-0.09	0.31	0.68	-0.04	0.07	0.63	0.24	-0.07	0.94	0.51	-0.51	-0.26	0.92	-1.54
rs13843155	1	30080590	32433602	-0.17	0.23	0.63	-0.11	-0.06	0.61	0.16	-0.11	0.89	0.48	-0.61	-0.32	0.94	-1.53
ss316941247	1	30090128	32471716	-0.10	0.27	0.64	-0.15	0.00	0.64	0.23	-0.17	0.91	0.54	-0.58	-0.26	0.98	-1.63
rs13843202	1	30125070	32476425	-0.10	0.38	0.79	-0.03	0.09	0.79	0.35	-0.04	1.05	0.56	-0.53	-0.33	1.08	-1.60
ss316941275	1	30150100	32514286	-0.03	0.39	0.86	-0.04	0.12	0.82	0.38	-0.02	1.08	0.66	-0.53	-0.26	1.12	-1.57
rs13843242	1	30152519	32521047	-0.04	0.42	0.72	-0.13	0.14	0.75	0.36	-0.13	1.01	0.60	-0.53	-0.30	1.12	-1.61
rs13843276	1	30174276	32546662	-0.03	0.31	0.73	-0.11	0.06	0.76	0.32	-0.14	1.00	0.66	-0.60	-0.20	1.16	-1.70
rs15218804	1	30211744	32568778	0.02	0.19	0.81	-0.14	-0.04	0.79	0.28	-0.12	1.03	0.71	-0.60	-0.12	1.14	-1.74
rs15218822	1	30223977	32584444	0.21	0.34	0.84	0.02	0.15	0.92	0.44	-0.10	1.02	0.82	-0.46	0.05	1.18	-1.57
rs13748170	1	30248159	32610144	0.29	0.40	0.93	-0.02	0.22	0.97	0.53	-0.03	1.04	0.83	-0.38	0.08	1.17	-1.56
rs14804149	1	30277841	32647233	0.37	0.46	0.89	0.10	0.33	0.98	0.61	-0.14	1.01	0.72	-0.26	0.10	1.17	-1.48
rs13843398	1	30297203	32669245	0.30	0.49	0.77	0.08	0.39	0.92	0.62	-0.16	0.96	0.68	-0.31	-0.03	1.15	-1.48
ss316941364	1	30315475	32677086	0.23	0.47	0.77	-0.10	0.35	0.86	0.57	-0.10	0.97	0.62	-0.31	-0.06	1.15	-1.52
rs13843435	1	30340210	32695160	0.21	0.33	0.71	-0.18	0.25	0.76	0.46	-0.14	0.92	0.61	-0.39	0.02	1.07	-1.58
rs13843441	1	30349698	32724751	0.06	0.22	0.75	-0.11	0.08	0.82	0.40	-0.13	0.95	0.47	-0.55	-0.10	1.09	-1.59
rs13748217	1	30367630	32747017	0.16	0.34	0.82	-0.18	0.23	0.92	0.53	-0.01	0.97	0.55	-0.45	-0.02	1.12	-1.51
rs13843527	1	30395366	32772553	0.13	0.29	0.89	-0.16	0.13	0.97	0.49	0.08	1.00	0.62	-0.48	-0.02	1.07	-1.46
ss316941462	1	30405764	32795893	0.25	0.42	1.03	-0.17	0.28	1.08	0.61	0.17	1.11	0.77	-0.41	-0.03	1.17	-1.40
rs13843550	1	30433727	32838713	0.21	0.37	1.08	-0.13	0.22	1.10	0.59	0.21	1.10	0.71	-0.44	-0.10	1.22	-1.47
ss316941484	1	30461828	32854971	0.21	0.42	1.12	-0.03	0.25	1.09	0.64	0.23	1.12	0.64	-0.41	-0.16	1.20	-1.42
ss316941489	1	30484159	32880577	0.29	0.52	1.20	0.10	0.36	1.20	0.75	0.25	1.17	0.72	-0.37	-0.10	1.25	-1.31
rs13843661	1	30533032	32886152	0.24	0.51	1.22	0.11	0.33	1.17	0.69	0.25	1.13	0.65	-0.41	-0.11	1.16	-1.23
rs13843688	1	30547326	32920271	0.32	0.53	1.28	0.27	0.39	1.28	0.81	0.30	1.17	0.58	-0.37	-0.05	1.16	-1.22
ss316941541	1	30566829	32949802	0.35	0.51	1.38	0.24	0.39	1.38	0.85	0.35	1.21	0.60	-0.29	-0.10	1.20	-1.34
rs13748311	1	30577223	32952702	0.30	0.61	1.31	0.34	0.44	1.33	0.86	0.25	1.18	0.65	-0.31	-0.01	1.17	-1.24
rs13843754	1	30603248	32978692	0.33	0.69	1.37	0.33	0.52	1.42	0.94	0.29	1.23	0.61	-0.27	0.03	1.23	-1.22
rs13843793	1	30656438	33009710	0.28	0.68	1.39	0.40	0.49	1.42	0.92	0.26	1.25	0.72	-0.26	-0.07	1.25	-1.27
rs14804537	1	30683132	33014479	0.29	0.74	1.44	0.35	0.54	1.44	0.96	0.29	1.26	0.87	-0.21	-0.14	1.31	-1.25
rs13748357	1	30715897	33046507	0.39	0.81	1.44	0.53	0.63	1.52	1.05	0.27	1.25	0.90	-0.10	-0.04	1.32	-1.12
ss316941644	1	30745129	33077532	0.32	0.76	1.46	0.60	0.55	1.50	1.00	0.37	1.20	0.94	-0.09	-0.07	1.36	-1.06
rs13843918	1	30756653	33091180	0.31	0.78	1.38	0.58	0.57	1.43	0.98	0.37	1.11	0.94	-0.12	-0.01	1.37	-1.03
rs13843977	1	30784845	33110811	0.36	0.87	1.31	0.60	0.66	1.43	1.03	0.31	1.02	0.93	-0.08	0.05	1.41	-1.03
rs13844015	1	30816762	33139074	0.45	0.96	1.41	0.53	0.76	1.49	1.11	0.44	1.11	1.01	0.07	0.02	1.47	-0.93
rs13844050	1	30841316	33141830	0.43	1.01	1.36	0.67	0.79	1.49	1.12	0.41	1.02	0.96	0.06	-0.03	1.50	-0.89
rs13844092	1	30873808	33173183	0.42	0.95	1.43	0.79	0.75	1.58	1.14	0.47	1.07	1.10	0.07	-0.06	1.47	-0.93
rs13844100	1	30875693	33199784	0.42	0.88	1.44	0.70	0.67	1.54	1.07	0.52	1.06	0.98	0.04	-0.07	1.50	-1.10
rs13844118	1	30907918	33209494	0.44	0.86	1.50	0.66	0.66	1.59	1.08	0.60	1.01	1.01	0.04	-0.02	1.52	-1.11
rs13844143	1	30958205	33245729	0.45	0.96	1.66	0.55	0.74	1.69	1.17	0.74	1.10	1.14	0.06	-0.03	1.58	-1.00
rs15220683	1	30981679	33246542	0.38	0.83	1.63	0.63	0.60	1.57	1.04	0.69	1.08	1.11	0.06	-0.05	1.57	-0.96
rs14804918	1	31002194	33277025	0.35	0.87	1.55	0.79	0.62	1.53	1.04	0.65	0.99	1.09	0.09	0.00	1.59	-0.95
rs13844219	1	31004788	33310791	0.36	0.97	1.55	0.90	0.70	1.58	1.11	0.59	0.94	1.08	0.13	0.10	1.60	-0.79
ss316941878	1	31039325	33328556	0.47	1.13	1.61	0.97	0.87	1.66	1.23	0.65	0.93	1.18	0.28	0.12	1.68	-0.64
rs13844265	1	31044791	33352084	0.57	1.22	1.74	0.95	0.97	1.74	1.33	0.74	1.08	1.36	0.41	0.15	1.76	-0.65
ss316941936	1	31095042	33356800	0.56	1.17	1.75	0.81	0.93	1.70	1.29	0.71	1.08	1.34	0.37	0.18	1.73	-0.62
rs14804987	1	31118403	33389895	0.57	1.14	1.84	0.75	0.92	1.69	1.28	0.82	1.17	1.29	0.41	0.19	1.77	-0.54
rs13844451	1	31129827	33408803	0.65	1.25	1.90	0.75	1.03	1.83	1.41	0.90	1.22	1.36	0.42	0.32	1.81	-0.40
ss316941998	1	31157508	33441842	0.73	1.33	1.94	0.76	1.12	1.87	1.47	0.93	1.28	1.34	0.45	0.48	1.81	-0.25
ss316942010	1	31185782	33475212	0.71	1.28	1.91	0.69	1.07	1.81	1.42	0.92	1.28	1.20	0.41	0.50	1.79	-0.28
rs13844496	1	31203266	33495686	0.83	1.36	1.93	0.65	1.17	1.85	1.49	0.93	1.30	1.14	0.50	0.59	1.80	-0.16
rs15221287	1	31233815	33524781	0.80	1.36	1.90	0.62	1.16	1.78	1.45	0.90	1.25	1.13	0.50	0.53	1.77	-0.05
ss316942056	1	31266431	33558707	0.87	1.30	1.90	0.65	1.13	1.77	1.44	0.87	1.22	1.21	0.58	0.55	1.75	-0.08
rs13748593	1	31297564	33581774	0.86	1.37	1.89	0.75	1.18	1.79	1.47	0.89	1.21	1.07	0.58	0.52	1.80	-0.03
ss316942086	1	31300797	33604427	0.96	1.44	1.90	0.71	1.28	1.79	1.52	0.83	1.22	1.16	0.67	0.63	1.79	0.12
rs13748610	1	31321329	33618301	0.95	1.39	1.90	0.77	1.24	1.81	1.53	0.86	1.16	1.22	0.69	0.64	1.82	0.09
rs13748630	1	31360335	33653539	0.88	1.29	1.81	0.84	1.13	1.77	1.46	0.79	1.06	1.14	0.62	0.56	1.79	-0.05
ss316942134	1	31371130	33669462	0.98	1.41	1.93	0.83	1.31	1.89	1.61	0.88	1.15	1.33	0.70	0.69	1.82	0.09
ss316942142	1	31385229	33691792	0.89	1.34	1.82	0.82	1.21	1.75	1.49	0.75	1.04	1.23	0.60	0.71	1.79	0.06
rs13844728	1	31405039	33719563	0.93	1.31	1.85	0.83	1.18	1.77	1.50	0.76	1.08	1.22	0.58	0.75	1.81	0.03
rs13844786	1	31442306	33770847	0.86	1.23	1.80	0.77	1.09	1.70	1.42	0.71	1.02	1.18	0.51	0.76	1.73	0.02
rs13844826	1	31462954	33807251	0.84	1.21	1.83	0.71	1.05	1.70	1.39	0.77	1.02	1.16	0.51	0.78	1.75	-0.05
ss316942249	1	31507742	33830746	0.67	1.05	1.69	0.50	0.85	1.52	1.20	0.60	0.86	1.04	0.34	0.62	1.69	-0.17
rs15222117	1	31548950	33849095	0.68	1.08	1.63	0.65	0.87	1.52	1.21	0.50	0.85	1.06	0.39	0.58	1.67	-0.10
ss316942292	1	31550587	33873833	0.72	1.13	1.63	0.58	0.90	1.44	1.17	0.55	0.82	0.94	0.44	0.58	1.64	0.01
rs13844947	1	31589183	33892403	0.75	1.19	1.59	0.53	0.96	1.40	1.22	0.59	0.80	0.87	0.43	0.62	1.63	0.14
ss316942324	1	31594012	33916647	0.78	1.26	1.71	0.59	1.04	1.52	1.31	0.66	0.92	0.86	0.51	0.58	1.59	0.25
rs13844959	1	31629468	33939467	0.69	1.21	1.67	0.52	0.95	1.47	1.24	0.68	0.82	0.90	0.46	0.43	1.57	0.18
ss316942377	1	31654011	33961491	0.69	1.18	1.67	0.47	0.90	1.46	1.20	0.61	0.84	1.01	0.44	0.43	1.50	0.21
rs13748804	1	31659191	33974489	0.59	1.06	1.57	0.38	0.77	1.36	1.08	0.58	0.73	0.86	0.36	0.32	1.43	0.14
ss316942412	1	31694495	34003589	0.55	1.07	1.57	0.23	0.80	1.36	1.07	0.61	0.72	0.92	0.38	0.26	1.38	0.17
ss316942438	1	31704881	34022514	0.64	1.08	1.56	0.34	0.84	1.39	1.11	0.60	0.76	0.81	0.42	0.35	1.38	0.18
rs15222544	1	31734440	34050209	0.73	1.16	1.67	0.38	0.93	1.46	1.20	0.66	0.83	0.96	0.49	0.44	1.42	0.21
rs13845084	1	31752616	34071200	0.77	1.19	1.70	0.40	0.97	1.49	1.25	0.65	0.85	0.90	0.54	0.49	1.43	0.24
ss316942474	1	31766337	34075800	0.73	1.17	1.80	0.36	0.94	1.55	1.21	0.65	0.94	0.98	0.46	0.50	1.39	0.26
rs13748847	1	31787884	34095641	0.89	1.26	1.88	0.47	1.07	1.66	1.35	0.69	0.93	1.06	0.60	0.67	1.42	0.39
ss316942538	1	31835579	34134487	0.98	1.29	1.93	0.54	1.13	1.73	1.41	0.73	0.91	1.08	0.62	0.78	1.38	0.50
ss316942570	1	31864765	34149740	0.92	1.22	1.87	0.68	1.05	1.72	1.37	0.60	0.84	1.12	0.54	0.81	1.30	0.51
ss316942606	1	31885947	34161951	0.91	1.23	1.87	0.79	1.06	1.72	1.37	0.55	0.86	1.05	0.49	0.92	1.24	0.63
rs13845186	1	31894204	34186432	0.89	1.14	1.84	0.78	0.98	1.69	1.31	0.46	0.81	1.06	0.46	0.92	1.15	0.63
rs13748891	1	31907025	34229989	0.82	1.07	1.70	0.84	0.89	1.59	1.23	0.30	0.64	0.95	0.38	0.86	1.05	0.65
ss316942648	1	31942814	34237533	0.86	1.11	1.71	0.75	0.95	1.57	1.24	0.17	0.69	1.03	0.39	0.92	1.08	0.69
ss316942664	1	31956190	34277204	0.83	1.10	1.73	0.84	0.92	1.63	1.25	0.25	0.74	0.95	0.39	0.92	1.13	0.63
rs14805886	1	31990482	34318647	0.77	0.96	1.63	0.85	0.79	1.50	1.11	0.17	0.67	0.76	0.30	0.92	1.06	0.54
rs15223475	1	32010189	34339436	0.81	0.87	1.65	0.80	0.74	1.50	1.08	0.16	0.72	0.82	0.29	1.02	1.06	0.44
rs13845369	1	32028162	34359788	0.79	0.74	1.57	0.86	0.63	1.45	1.00	0.07	0.61	0.74	0.24	1.04	1.01	0.30
rs15223568	1	32054641	34379597	0.75	0.67	1.56	0.89	0.54	1.41	0.93	0.09	0.64	0.63	0.17	1.07	0.97	0.24
ss316942712	1	32075363	34402862	0.65	0.61	1.56	0.85	0.45	1.36	0.86	0.17	0.63	0.52	0.12	0.99	0.96	0.17
ss316942716	1	32084069	34416708	0.63	0.64	1.55	0.70	0.46	1.33	0.85	0.17	0.63	0.58	0.10	1.03	0.93	0.16
ss316942726	1	32099096	34471752	0.62	0.62	1.51	0.74	0.43	1.29	0.82	0.17	0.62	0.48	0.06	1.06	0.94	0.16
rs13845400	1	32120486	34494596	0.47	0.63	1.46	0.77	0.39	1.22	0.75	0.12	0.60	0.40	-0.07	0.92	1.05	0.16
rs13845425	1	32157376	34513287	0.41	0.63	1.47	0.71	0.36	1.21	0.74	0.16	0.59	0.40	-0.14	0.89	1.07	0.13
ss316942762	1	32160890	34551034	0.28	0.49	1.33	0.60	0.20	1.06	0.57	0.06	0.46	0.24	-0.27	0.80	0.99	0.04
ss316942792	1	32192178	34567588	0.24	0.41	1.26	0.54	0.12	0.97	0.48	-0.01	0.40	0.17	-0.34	0.82	0.93	-0.01
rs15223929	1	32216650	34595925	0.39	0.46	1.29	0.54	0.21	1.02	0.58	-0.04	0.38	0.31	-0.21	0.92	0.96	0.03
ss316942805	1	32224532	34602267	0.40	0.48	1.21	0.66	0.24	1.00	0.58	-0.09	0.33	0.32	-0.22	0.95	0.89	0.17
rs13845516	1	32268974	34637107	0.45	0.49	1.19	0.73	0.26	1.00	0.61	-0.05	0.21	0.34	-0.21	1.04	0.91	0.17
rs16707111	1	32307932	34649056	0.55	0.54	1.23	0.69	0.34	1.02	0.66	0.04	0.21	0.38	-0.08	1.10	0.91	0.24
rs15224288	1	32348348	34667869	0.61	0.54	1.25	0.72	0.37	1.02	0.68	0.05	0.23	0.35	0.00	1.11	0.90	0.30
rs15224359	1	32368424	34703709	0.71	0.61	1.34	0.76	0.46	1.11	0.77	0.09	0.34	0.51	0.09	1.20	0.92	0.39
ss316942904	1	32385227	34737167	0.74	0.58	1.39	0.81	0.44	1.17	0.79	0.17	0.42	0.48	0.15	1.19	0.95	0.39
ss316942920	1	32415459	34754635	0.88	0.64	1.40	0.92	0.56	1.25	0.89	0.15	0.39	0.63	0.27	1.31	0.97	0.47
ss316942932	1	32433602	34781273	0.80	0.54	1.38	0.85	0.43	1.20	0.78	0.13	0.41	0.61	0.22	1.26	0.91	0.53
rs13845732	1	32471716	34803684	0.80	0.54	1.45	0.75	0.43	1.19	0.77	0.19	0.49	0.67	0.23	1.24	0.94	0.49
ss316942962	1	32476425	34805875	0.80	0.54	1.54	0.80	0.43	1.24	0.78	0.32	0.54	0.58	0.25	1.28	1.00	0.58
rs13845781	1	32514286	34847014	0.94	0.51	1.51	0.83	0.46	1.26	0.85	0.23	0.51	0.75	0.35	1.41	0.98	0.57
rs14806414	1	32521047	34864886	0.93	0.55	1.45	0.86	0.49	1.23	0.85	0.21	0.49	0.70	0.38	1.43	1.00	0.53
rs13845817	1	32546662	34869245	0.85	0.55	1.54	0.90	0.45	1.26	0.84	0.31	0.60	0.76	0.32	1.38	1.08	0.63
ss316943030	1	32568778	34896094	0.91	0.63	1.64	0.94	0.54	1.35	0.94	0.43	0.73	0.71	0.42	1.37	1.15	0.67
rs13845840	1	32584444	34930400	0.81	0.67	1.60	0.88	0.53	1.30	0.91	0.41	0.75	0.71	0.37	1.29	1.17	0.70
rs13749240	1	32610144	34944257	0.76	0.56	1.57	0.88	0.43	1.23	0.82	0.41	0.74	0.60	0.34	1.26	1.16	0.58
rs14806554	1	32647233	34961868	0.72	0.55	1.54	0.83	0.40	1.25	0.79	0.40	0.74	0.72	0.31	1.25	1.12	0.67
rs15225136	1	32669245	34973995	0.70	0.39	1.44	0.79	0.24	1.16	0.65	0.35	0.68	0.63	0.25	1.28	1.05	0.55
ss316943094	1	32677086	35018980	0.76	0.25	1.44	0.73	0.10	1.09	0.54	0.32	0.74	0.59	0.28	1.39	0.96	0.53
ss316943106	1	32695160	35077656	0.78	0.24	1.42	0.81	0.09	1.09	0.54	0.29	0.70	0.60	0.26	1.45	0.86	0.64
rs10722194	1	32724751	35106404	0.69	0.36	1.35	0.79	0.14	1.03	0.54	0.29	0.65	0.40	0.23	1.29	0.93	0.66
ss316943155	1	32747017	35126830	0.81	0.34	1.32	0.70	0.19	1.03	0.56	0.33	0.65	0.46	0.35	1.39	0.92	0.66
rs13749335	1	32772553	35139978	0.78	0.25	1.29	0.77	0.09	0.97	0.48	0.33	0.63	0.34	0.30	1.38	0.90	0.63
ss316943189	1	32795893	35160287	0.79	0.27	1.25	0.75	0.12	0.91	0.46	0.22	0.61	0.43	0.31	1.40	0.97	0.58
rs13846121	1	32838713	35189315	0.68	0.22	1.26	0.78	0.02	0.98	0.43	0.22	0.64	0.43	0.26	1.37	0.96	0.47
rs13846130	1	32854971	35195645	0.59	0.14	1.26	0.65	-0.07	0.93	0.36	0.20	0.69	0.45	0.18	1.28	0.93	0.47
ss316943232	1	32880577	35235140	0.60	0.05	1.25	0.60	-0.13	0.91	0.28	0.21	0.77	0.47	0.18	1.31	0.87	0.47
ss316943237	1	32886152	35253189	0.60	0.01	1.21	0.53	-0.16	0.84	0.23	0.22	0.69	0.54	0.22	1.31	0.87	0.38
rs15225584	1	32920271	35258791	0.64	-0.01	1.24	0.53	-0.14	0.86	0.24	0.25	0.76	0.66	0.27	1.32	0.94	0.30
rs13749377	1	32949802	35279098	0.62	-0.12	1.13	0.49	-0.22	0.75	0.12	0.17	0.67	0.66	0.31	1.29	0.85	0.30
rs15225667	1	32952702	35313275	0.65	-0.02	1.12	0.64	-0.07	0.77	0.21	0.17	0.70	0.80	0.28	1.38	0.88	0.32
rs13846242	1	32978692	35330907	0.64	-0.05	1.19	0.72	-0.11	0.86	0.25	0.29	0.76	0.83	0.31	1.33	0.91	0.36
ss316943305	1	33009710	35353242	0.57	-0.05	1.21	0.66	-0.13	0.83	0.22	0.34	0.79	0.87	0.27	1.24	0.89	0.42
ss316943314	1	33014479	35353311	0.60	-0.05	1.16	0.60	-0.12	0.77	0.20	0.36	0.74	0.71	0.29	1.26	0.85	0.47
rs15225889	1	33046507	35369735	0.64	-0.03	1.22	0.61	-0.09	0.88	0.27	0.49	0.80	0.66	0.32	1.32	0.87	0.42
rs13846313	1	33077532	35403945	0.66	0.00	1.31	0.64	-0.06	0.93	0.31	0.61	0.92	0.63	0.31	1.35	0.86	0.44
ss316943350	1	33091180	35434096	0.67	-0.03	1.37	0.64	-0.02	0.98	0.36	0.65	0.98	0.72	0.30	1.40	0.80	0.48
ss316943360	1	33110811	35447425	0.78	0.11	1.43	0.81	0.13	1.11	0.52	0.66	1.05	0.84	0.41	1.48	0.84	0.58
rs13749440	1	33139074	35472674	0.77	0.06	1.49	0.79	0.11	1.13	0.53	0.72	1.16	0.79	0.36	1.50	0.85	0.53
rs14806855	1	33141830	35495451	0.77	0.05	1.43	0.85	0.11	1.15	0.54	0.60	1.10	0.83	0.35	1.53	0.86	0.50
rs13846466	1	33173183	35524935	0.77	0.06	1.43	0.87	0.11	1.17	0.55	0.59	1.16	0.77	0.33	1.54	0.85	0.53
rs13846489	1	33199784	35535717	0.74	0.06	1.40	0.83	0.09	1.13	0.52	0.64	1.10	0.63	0.33	1.47	0.87	0.50
rs13749461	1	33209494	35566088	0.78	0.09	1.27	0.89	0.13	1.05	0.50	0.51	0.96	0.60	0.40	1.48	0.80	0.62
rs14806951	1	33245729	35573399	0.80	0.01	1.15	0.98	0.08	0.97	0.44	0.37	0.90	0.63	0.46	1.45	0.71	0.63
ss316943446	1	33246542	35595840	0.89	0.05	1.07	1.08	0.16	0.96	0.48	0.29	0.91	0.62	0.53	1.47	0.66	0.60
ss316943456	1	33277025	35619633	0.97	0.10	1.04	1.05	0.23	0.93	0.50	0.28	0.89	0.52	0.58	1.56	0.66	0.66
rs15226289	1	33310791	35640696	0.94	-0.03	1.00	0.99	0.12	0.86	0.42	0.26	0.82	0.47	0.52	1.57	0.56	0.64
ss316943475	1	33328556	35664958	0.87	-0.19	0.85	0.84	-0.03	0.68	0.24	0.14	0.75	0.35	0.44	1.53	0.45	0.54
rs15226336	1	33352084	35685875	0.85	-0.27	0.81	0.78	-0.06	0.63	0.20	0.09	0.73	0.40	0.44	1.51	0.35	0.53
rs13846654	1	33356800	35718583	0.81	-0.23	0.77	0.72	-0.05	0.65	0.21	0.05	0.67	0.40	0.42	1.43	0.34	0.62
rs13846669	1	33389895	35722257	0.84	-0.27	0.69	0.89	-0.07	0.63	0.20	0.04	0.58	0.35	0.47	1.42	0.35	0.55
rs13846676	1	33408803	35760100	0.75	-0.37	0.54	0.90	-0.18	0.51	0.09	-0.11	0.46	0.27	0.42	1.29	0.33	0.43
ss316943501	1	33441842	35771380	0.64	-0.42	0.50	0.97	-0.26	0.40	-0.02	-0.11	0.45	0.15	0.36	1.16	0.29	0.40
rs13846729	1	33475212	35791966	0.68	-0.42	0.45	1.12	-0.24	0.43	0.04	-0.15	0.37	0.23	0.38	1.11	0.31	0.38
ss316943528	1	33495686	35801948	0.64	-0.37	0.49	1.12	-0.23	0.46	0.07	-0.18	0.38	0.38	0.35	1.05	0.34	0.31
rs13846760	1	33524781	35825031	0.60	-0.44	0.43	1.19	-0.29	0.41	0.01	-0.21	0.36	0.36	0.34	1.03	0.30	0.26
ss316943553	1	33558707	35864285	0.68	-0.47	0.41	1.21	-0.28	0.39	0.01	-0.27	0.38	0.36	0.36	1.08	0.27	0.26
ss316943568	1	33581774	35868724	0.56	-0.45	0.38	1.11	-0.32	0.33	-0.05	-0.28	0.43	0.20	0.25	0.99	0.27	0.28
ss316943583	1	33604427	35886965	0.61	-0.45	0.35	1.13	-0.27	0.35	0.00	-0.38	0.47	0.22	0.33	0.99	0.24	0.27
rs13846854	1	33618301	35920556	0.69	-0.44	0.39	1.15	-0.23	0.38	0.04	-0.35	0.57	0.18	0.40	1.04	0.27	0.25
rs13846887	1	33653539	35934198	0.61	-0.45	0.29	1.03	-0.27	0.25	-0.07	-0.49	0.52	0.10	0.30	1.07	0.22	0.30
rs13846896	1	33669462	35972082	0.70	-0.30	0.36	1.08	-0.12	0.34	0.12	-0.44	0.60	0.13	0.41	1.11	0.25	0.41
rs13846915	1	33691792	35987901	0.68	-0.32	0.31	1.11	-0.13	0.30	0.11	-0.46	0.62	-0.01	0.41	1.08	0.21	0.39
rs13846932	1	33719563	36012099	0.74	-0.20	0.46	1.17	-0.03	0.43	0.27	-0.33	0.74	0.16	0.50	1.06	0.32	0.40
rs13846958	1	33770847	36022737	0.62	-0.16	0.47	1.13	-0.04	0.45	0.25	-0.29	0.70	0.19	0.46	0.94	0.31	0.44
ss316943625	1	33807251	36055925	0.53	-0.17	0.61	1.03	-0.09	0.52	0.25	-0.11	0.81	0.29	0.44	0.79	0.36	0.37
rs15226951	1	33830746	36076523	0.53	-0.20	0.61	1.02	-0.11	0.58	0.27	-0.09	0.84	0.26	0.43	0.81	0.35	0.34
rs15226971	1	33849095	36080363	0.63	-0.06	0.77	1.19	0.04	0.80	0.45	0.09	1.01	0.35	0.56	0.82	0.44	0.43
rs13749637	1	33873833	36118975	0.52	-0.16	0.85	1.04	-0.09	0.80	0.39	0.19	1.07	0.32	0.45	0.74	0.42	0.30
rs15227054	1	33892403	36139641	0.41	-0.22	0.83	1.13	-0.20	0.82	0.33	0.18	1.07	0.34	0.35	0.63	0.46	0.22
rs13749655	1	33916647	36142146	0.31	-0.21	0.74	1.18	-0.23	0.81	0.35	0.04	0.98	0.45	0.29	0.56	0.46	0.12
rs14807412	1	33939467	36181539	0.14	-0.41	0.61	1.10	-0.46	0.66	0.16	-0.01	0.92	0.33	0.10	0.45	0.39	0.00
rs14807438	1	33961491	36191064	0.11	-0.39	0.66	1.05	-0.46	0.68	0.17	0.04	1.03	0.23	0.07	0.45	0.43	-0.02
rs15227108	1	33974489	36245175	0.04	-0.46	0.63	0.93	-0.53	0.61	0.09	0.05	0.99	0.14	0.06	0.31	0.48	-0.17
rs14807451	1	34003589	36263199	0.22	-0.37	0.72	1.07	-0.40	0.73	0.30	0.12	1.06	0.29	0.21	0.43	0.58	-0.18
rs14807453	1	34022514	36271011	0.25	-0.42	0.59	1.21	-0.46	0.64	0.22	0.04	0.92	0.19	0.18	0.49	0.52	-0.18
rs13847091	1	34050209	36295413	0.27	-0.42	0.56	1.08	-0.45	0.57	0.18	0.08	0.83	0.17	0.23	0.51	0.54	-0.22
rs13847122	1	34071200	36307926	0.26	-0.40	0.48	1.05	-0.43	0.52	0.17	0.00	0.80	0.14	0.20	0.50	0.59	-0.23
rs13847135	1	34075800	36348081	0.22	-0.39	0.43	0.99	-0.41	0.45	0.14	0.03	0.79	0.13	0.17	0.45	0.55	-0.25
rs13847144	1	34095641	36363681	0.25	-0.39	0.32	0.95	-0.39	0.35	0.10	0.03	0.68	0.14	0.21	0.42	0.50	-0.26
rs14807522	1	34134487	36370272	0.26	-0.38	0.15	0.97	-0.39	0.23	0.03	-0.04	0.56	0.07	0.20	0.43	0.47	-0.27
rs13847184	1	34149740	36392744	0.25	-0.34	0.16	0.87	-0.36	0.22	0.08	0.02	0.60	0.19	0.24	0.41	0.51	-0.26
rs13847199	1	34161951	36426983	0.25	-0.24	0.22	0.79	-0.28	0.30	0.16	0.15	0.63	0.12	0.33	0.27	0.57	-0.28
rs13847238	1	34186432	36443410	0.23	-0.19	0.11	0.81	-0.26	0.23	0.14	0.14	0.53	0.11	0.39	0.10	0.61	-0.26
rs15227449	1	34229989	36473512	0.25	-0.10	0.13	0.80	-0.19	0.30	0.21	0.18	0.55	0.14	0.45	0.05	0.68	-0.33
rs13847277	1	34237533	36491471	0.42	-0.01	0.13	0.84	-0.05	0.33	0.29	0.18	0.54	0.18	0.58	0.24	0.68	-0.26
rs13749724	1	34277204	36498694	0.42	-0.01	0.02	0.93	-0.05	0.28	0.27	0.17	0.42	0.10	0.60	0.22	0.64	-0.26
rs14807627	1	34318647	36532257	0.46	-0.02	0.03	0.88	-0.02	0.25	0.28	0.15	0.45	0.09	0.63	0.27	0.58	-0.19
rs15227538	1	34339436	36549666	0.56	0.14	0.11	0.87	0.15	0.38	0.43	0.18	0.54	0.25	0.70	0.31	0.62	-0.08
rs14807648	1	34359788	36568374	0.56	0.17	0.09	0.81	0.18	0.34	0.42	0.20	0.50	0.20	0.71	0.28	0.61	-0.02
rs14807658	1	34379597	36611766	0.62	0.34	0.18	0.80	0.36	0.41	0.56	0.25	0.56	0.41	0.75	0.35	0.69	0.03
rs15227647	1	34402862	36641924	0.59	0.40	0.24	0.65	0.40	0.40	0.57	0.32	0.59	0.46	0.71	0.36	0.74	-0.01
ss316943754	1	34416708	36653555	0.66	0.49	0.22	0.67	0.49	0.44	0.69	0.26	0.58	0.51	0.74	0.48	0.76	-0.04
ss316943796	1	34471752	36671391	0.69	0.44	0.12	0.73	0.47	0.46	0.73	0.12	0.47	0.51	0.75	0.47	0.77	-0.11
rs13847466	1	34494596	36697515	0.73	0.35	0.02	0.67	0.43	0.36	0.66	0.04	0.36	0.45	0.80	0.40	0.67	-0.12
ss316943800	1	34513287	36724607	0.72	0.26	-0.07	0.65	0.35	0.29	0.59	-0.05	0.22	0.46	0.78	0.40	0.57	-0.13
rs15227869	1	34551034	36747797	0.80	0.17	-0.05	0.77	0.32	0.36	0.60	-0.04	0.25	0.49	0.85	0.47	0.49	-0.19
rs13847518	1	34567588	36772089	0.93	0.34	0.11	0.85	0.51	0.51	0.77	0.09	0.39	0.70	0.94	0.63	0.58	-0.05
rs14807749	1	34595925	36792281	0.97	0.34	0.07	0.93	0.53	0.50	0.78	0.02	0.34	0.72	1.01	0.61	0.56	-0.02
rs14807757	1	34602267	36804157	0.93	0.31	0.04	1.02	0.53	0.48	0.79	0.05	0.31	0.68	0.97	0.63	0.59	-0.12
rs15228031	1	34637107	36818967	0.98	0.36	0.11	1.03	0.58	0.57	0.85	0.12	0.33	0.68	0.96	0.60	0.65	-0.12
ss316943836	1	34649056	36853033	0.96	0.41	0.06	1.03	0.62	0.53	0.85	0.04	0.30	0.61	0.95	0.58	0.63	0.00
ss316943838	1	34667869	36871141	1.00	0.43	0.13	1.03	0.65	0.58	0.89	0.04	0.34	0.66	0.95	0.58	0.67	-0.03
rs13847611	1	34703709	36880480	0.91	0.35	0.05	1.05	0.55	0.52	0.80	-0.05	0.32	0.64	0.88	0.46	0.59	-0.05
rs13847633	1	34737167	36947274	0.96	0.35	0.13	1.12	0.57	0.61	0.85	0.07	0.35	0.64	0.93	0.49	0.59	-0.05
rs15228330	1	34754635	36961059	0.96	0.39	0.22	1.05	0.60	0.65	0.88	0.14	0.42	0.73	0.96	0.44	0.62	-0.08
ss316943902	1	34781273	36974554	0.89	0.32	0.26	0.96	0.51	0.61	0.82	0.15	0.51	0.76	0.94	0.35	0.58	-0.15
rs14807992	1	34803684	37000949	0.95	0.35	0.26	1.05	0.55	0.65	0.86	0.11	0.50	0.83	1.03	0.29	0.65	-0.20
ss316943917	1	34805875	37051050	1.01	0.44	0.16	1.09	0.64	0.68	0.97	0.02	0.39	0.84	1.05	0.42	0.59	-0.23
rs14808070	1	34847014	37061930	0.92	0.31	0.02	0.99	0.51	0.52	0.82	-0.10	0.36	0.77	0.99	0.29	0.50	-0.30
rs13847756	1	34864886	37076159	0.88	0.33	-0.03	0.95	0.51	0.44	0.75	-0.12	0.32	0.68	0.99	0.23	0.48	-0.23
ss316943944	1	34869245	37105921	0.82	0.27	0.08	0.89	0.52	0.55	0.80	0.03	0.40	0.74	0.92	0.18	0.48	-0.16
rs10728163	1	34896094	37132052	0.83	0.23	0.04	0.83	0.56	0.57	0.84	-0.03	0.40	0.66	0.91	0.24	0.47	-0.22
ss316943978	1	34930400	37156296	0.69	0.25	-0.06	0.83	0.51	0.53	0.79	-0.11	0.33	0.60	0.78	0.12	0.47	-0.19
rs13847862	1	34944257	37165919	0.75	0.30	-0.10	0.86	0.58	0.51	0.81	-0.15	0.31	0.55	0.82	0.23	0.45	-0.09
rs13847878	1	34961868	37189704	0.73	0.43	0.03	0.85	0.66	0.60	0.90	0.00	0.47	0.56	0.77	0.26	0.52	0.05
rs13847890	1	34973995	37222916	0.76	0.32	-0.09	0.92	0.60	0.48	0.81	-0.09	0.38	0.41	0.77	0.27	0.48	-0.06
rs13847963	1	35018980	37274470	0.81	0.32	-0.01	0.94	0.63	0.54	0.85	-0.07	0.43	0.60	0.84	0.27	0.50	-0.07
rs13848006	1	35077656	37283815	0.82	0.51	0.10	1.06	0.76	0.67	1.00	0.06	0.43	0.76	0.83	0.28	0.56	-0.01
rs15229048	1	35106404	37305405	0.83	0.54	0.12	1.12	0.81	0.74	1.05	0.01	0.46	0.83	0.85	0.27	0.62	-0.03
ss316944113	1	35126830	37336711	0.92	0.58	0.22	1.25	0.87	0.85	1.18	0.00	0.58	1.04	0.91	0.40	0.63	0.04
rs13848126	1	35139978	37381471	0.88	0.69	0.19	1.24	0.93	0.78	1.19	-0.06	0.56	1.06	0.86	0.39	0.65	0.11
ss316944126	1	35160287	37400163	0.84	0.67	0.11	1.13	0.89	0.66	1.12	-0.21	0.50	1.10	0.86	0.28	0.59	0.15
ss316944166	1	35189315	37420562	0.80	0.59	0.04	1.12	0.83	0.59	1.05	-0.26	0.44	0.98	0.86	0.17	0.47	0.18
ss316944168	1	35195645	37429667	0.85	0.58	-0.12	1.10	0.84	0.43	0.99	-0.36	0.27	0.88	0.93	0.20	0.36	0.32
ss316944198	1	35235140	37453758	0.98	0.69	-0.11	1.24	0.97	0.46	1.08	-0.32	0.32	0.95	1.02	0.33	0.42	0.43
ss316944224	1	35253189	37472376	0.96	0.80	-0.13	1.26	1.04	0.51	1.16	-0.43	0.26	0.99	0.95	0.27	0.46	0.45
rs15229524	1	35258791	37510876	0.79	0.67	-0.22	1.14	0.87	0.41	1.02	-0.49	0.22	0.86	0.78	0.10	0.35	0.38
rs13887441	1	35279098	37535884	0.76	0.73	-0.22	1.14	0.90	0.44	1.05	-0.42	0.15	0.83	0.74	0.11	0.33	0.37
ss316944271	1	35313275	37578506	0.73	0.79	-0.14	1.06	0.91	0.48	1.07	-0.36	0.27	0.87	0.70	0.09	0.37	0.43
rs13848330	1	35330907	37595899	0.70	0.68	-0.14	0.93	0.76	0.40	0.95	-0.33	0.28	0.83	0.73	-0.05	0.31	0.40
rs15229706	1	35353242	37611116	0.57	0.55	-0.32	0.75	0.62	0.19	0.77	-0.48	0.14	0.61	0.61	-0.15	0.21	0.30
rs15229707	1	35353311	37622981	0.57	0.56	-0.42	0.78	0.63	0.10	0.74	-0.63	0.07	0.60	0.57	-0.07	0.19	0.32
ss316944344	1	35369735	37657009	0.57	0.53	-0.36	0.81	0.61	0.16	0.75	-0.56	0.14	0.63	0.59	-0.13	0.19	0.25
ss316944374	1	35403945	37672493	0.59	0.46	-0.50	0.81	0.56	-0.01	0.65	-0.73	0.01	0.55	0.63	-0.16	0.13	0.26
rs13750177	1	35434096	37725244	0.63	0.39	-0.59	0.75	0.53	-0.05	0.62	-0.85	-0.07	0.55	0.68	-0.13	0.03	0.28
rs13848474	1	35447425	37756892	0.65	0.41	-0.74	0.71	0.50	-0.19	0.54	-0.99	-0.19	0.39	0.73	-0.17	0.13	0.19
ss316944463	1	35472674	37799016	0.62	0.35	-0.73	0.72	0.48	-0.18	0.52	-0.99	-0.17	0.39	0.69	-0.19	0.12	0.16
rs13848519	1	35495451	37823355	0.58	0.25	-0.76	0.65	0.36	-0.25	0.41	-1.05	-0.23	0.28	0.71	-0.30	0.01	0.19
ss316944510	1	35524935	37836474	0.57	0.22	-0.71	0.73	0.34	-0.24	0.39	-0.92	-0.19	0.19	0.69	-0.30	0.04	0.11
rs13848569	1	35535717	37859305	0.58	0.22	-0.56	0.72	0.40	-0.14	0.48	-0.77	-0.09	0.36	0.71	-0.29	0.02	0.13
rs13848617	1	35566088	37871821	0.66	0.18	-0.60	0.75	0.42	-0.15	0.48	-0.86	-0.10	0.35	0.72	-0.16	-0.05	0.15
rs13848624	1	35573399	37898931	0.65	0.17	-0.48	0.76	0.41	-0.05	0.51	-0.79	0.05	0.48	0.72	-0.19	-0.10	0.16
ss316944600	1	35595840	37917355	0.63	0.24	-0.33	0.71	0.45	0.04	0.57	-0.64	0.17	0.49	0.68	-0.18	-0.05	0.22
rs13848717	1	35619633	37940483	0.62	0.20	-0.37	0.64	0.43	0.03	0.59	-0.63	0.12	0.40	0.67	-0.24	-0.04	0.29
ss316944675	1	35640696	37969096	0.55	0.15	-0.37	0.66	0.36	0.05	0.56	-0.62	0.13	0.39	0.62	-0.32	-0.06	0.22
rs15230506	1	35664958	37988840	0.61	0.28	-0.34	0.70	0.49	0.13	0.67	-0.61	0.18	0.35	0.70	-0.30	-0.03	0.35
ss316944722	1	35685875	38004425	0.65	0.37	-0.14	0.79	0.57	0.31	0.79	-0.43	0.32	0.49	0.76	-0.29	0.06	0.39
rs13848780	1	35718583	38025985	0.54	0.26	-0.22	0.68	0.42	0.20	0.66	-0.46	0.23	0.38	0.62	-0.32	0.05	0.26
rs13750292	1	35722257	38036096	0.55	0.25	-0.25	0.77	0.42	0.16	0.64	-0.47	0.24	0.30	0.60	-0.25	0.03	0.27
rs13848840	1	35760100	38060340	0.47	0.21	-0.29	0.70	0.36	0.09	0.58	-0.54	0.23	0.26	0.53	-0.28	-0.02	0.28
rs13848872	1	35771380	38090108	0.55	0.36	-0.19	0.71	0.49	0.17	0.69	-0.43	0.23	0.47	0.57	-0.16	0.05	0.42
rs15230808	1	35791966	38125185	0.67	0.34	-0.20	0.68	0.53	0.16	0.70	-0.43	0.20	0.47	0.64	-0.01	0.03	0.42
ss316944809	1	35801948	38141350	0.65	0.36	-0.13	0.53	0.55	0.17	0.69	-0.46	0.28	0.48	0.61	0.04	0.01	0.39
ss316944816	1	35825031	38170647	0.73	0.39	-0.11	0.63	0.61	0.23	0.75	-0.49	0.21	0.49	0.70	0.08	0.02	0.47
ss316944864	1	35864285	38199732	0.68	0.35	-0.05	0.49	0.56	0.22	0.72	-0.48	0.26	0.47	0.64	0.05	-0.03	0.47
rs14809151	1	35868724	38213959	0.64	0.44	0.03	0.48	0.63	0.27	0.79	-0.38	0.27	0.40	0.65	0.03	0.02	0.50
ss316944895	1	35886965	38231371	0.71	0.41	0.14	0.40	0.64	0.32	0.81	-0.29	0.34	0.56	0.73	0.08	0.06	0.39
ss316944916	1	35920556	38252451	0.67	0.26	0.19	0.29	0.50	0.29	0.71	-0.19	0.30	0.70	0.67	0.07	0.00	0.27
ss316944932	1	35934198	38283069	0.64	0.28	0.23	0.29	0.50	0.37	0.74	-0.08	0.26	0.74	0.64	0.06	0.01	0.30
rs13849163	1	35972082	38300287	0.71	0.31	0.36	0.29	0.55	0.47	0.80	0.08	0.38	0.73	0.71	0.14	0.05	0.29
rs13849177	1	35987901	38327311	0.71	0.18	0.35	0.10	0.46	0.38	0.65	0.08	0.31	0.77	0.70	0.14	0.04	0.17
ss316944984	1	36012099	38338667	0.75	0.23	0.35	0.13	0.44	0.36	0.63	0.08	0.25	0.88	0.71	0.23	0.07	0.13
ss316944990	1	36022737	38374473	0.62	0.14	0.33	0.05	0.33	0.33	0.51	0.12	0.23	0.80	0.58	0.13	0.01	0.08
rs13750411	1	36055925	38375409	0.71	0.07	0.28	0.04	0.34	0.29	0.50	0.11	0.21	0.74	0.62	0.29	-0.04	0.07
ss316945036	1	36076523	38403660	0.84	0.14	0.25	0.05	0.45	0.37	0.60	0.09	0.14	0.77	0.71	0.46	0.00	0.14
ss316945040	1	36080363	38421021	0.82	0.20	0.28	0.08	0.54	0.35	0.64	0.10	0.17	0.80	0.66	0.48	0.03	0.16
rs15231516	1	36118975	38446439	0.82	0.16	0.27	0.02	0.51	0.29	0.60	0.10	0.13	0.82	0.61	0.59	-0.01	0.14
ss316945112	1	36139641	38462854	0.93	0.23	0.13	0.08	0.62	0.28	0.69	-0.02	0.00	0.71	0.68	0.72	0.04	0.18
rs13849345	1	36142146	38482379	1.03	0.25	0.17	0.07	0.71	0.31	0.78	0.01	-0.03	0.85	0.75	0.85	0.02	0.28
rs15231577	1	36181539	38528074	1.10	0.27	0.27	0.10	0.76	0.35	0.76	0.17	0.04	0.86	0.81	0.93	0.03	0.37
ss316945140	1	36191064	38539233	1.19	0.39	0.41	0.15	0.87	0.49	0.89	0.29	0.03	1.03	0.88	1.04	0.11	0.45
rs14809453	1	36245175	38577873	1.30	0.48	0.39	0.25	0.98	0.55	1.00	0.29	-0.05	1.13	0.96	1.18	0.14	0.57
rs13849470	1	36263199	38614889	1.38	0.59	0.47	0.40	1.10	0.65	1.11	0.32	0.05	1.22	1.01	1.30	0.14	0.67
rs15231705	1	36271011	38614918	1.39	0.63	0.54	0.40	1.13	0.71	1.09	0.35	0.13	1.23	1.02	1.35	0.07	0.73
rs13849513	1	36295413	38655743	1.25	0.55	0.58	0.33	1.02	0.70	1.03	0.39	0.25	1.16	0.93	1.21	0.09	0.67
rs13849544	1	36307926	38661143	1.22	0.57	0.66	0.39	1.07	0.77	1.11	0.48	0.31	1.21	0.88	1.19	0.09	0.70
rs13849591	1	36348081	38688035	1.21	0.52	0.69	0.36	1.04	0.81	1.12	0.54	0.37	1.14	0.90	1.20	0.09	0.64
rs13849611	1	36363681	38725371	1.21	0.53	0.68	0.41	1.00	0.84	1.11	0.50	0.37	1.14	0.92	1.15	0.17	0.64
rs15231873	1	36370272	38749729	1.08	0.42	0.64	0.31	0.87	0.77	1.01	0.48	0.39	0.99	0.84	1.01	0.17	0.53
rs13849672	1	36392744	38782968	1.01	0.34	0.71	0.22	0.79	0.80	0.97	0.55	0.47	1.04	0.76	0.97	0.17	0.48
rs13849721	1	36426983	38804819	0.89	0.25	0.69	0.18	0.68	0.74	0.85	0.54	0.45	1.00	0.64	0.90	0.17	0.33
rs15232086	1	36443410	38808865	0.85	0.14	0.70	0.09	0.59	0.66	0.76	0.55	0.49	0.95	0.56	0.93	0.14	0.30
rs13849763	1	36473512	38845557	0.78	-0.02	0.67	-0.02	0.45	0.59	0.65	0.50	0.48	0.95	0.44	0.95	0.06	0.14
rs13849802	1	36491471	38860191	0.81	-0.09	0.64	-0.01	0.42	0.50	0.60	0.52	0.44	0.93	0.45	0.99	0.01	0.20
rs13849808	1	36498694	38890152	0.80	-0.11	0.80	-0.02	0.40	0.62	0.65	0.64	0.59	1.10	0.45	0.96	0.07	0.17
rs13849839	1	36532257	38911376	0.73	-0.09	0.90	-0.19	0.38	0.64	0.65	0.75	0.67	1.19	0.39	0.88	0.18	0.08
rs13849851	1	36549666	38934825	0.71	0.00	0.86	-0.13	0.40	0.63	0.66	0.73	0.60	1.20	0.37	0.86	0.18	-0.01
rs13849877	1	36568374	38936235	0.52	-0.10	0.79	-0.19	0.25	0.48	0.51	0.71	0.51	1.06	0.24	0.72	0.18	-0.07
rs13849944	1	36611766	38973220	0.57	-0.10	0.84	-0.03	0.27	0.58	0.56	0.76	0.57	1.10	0.29	0.75	0.18	-0.08
rs13750741	1	36641924	38993042	0.59	-0.11	0.91	0.03	0.28	0.66	0.61	0.86	0.64	1.10	0.37	0.67	0.13	-0.06
ss316945509	1	36653555	39025192	0.53	-0.22	0.80	0.08	0.18	0.59	0.52	0.75	0.56	0.97	0.36	0.55	0.06	-0.06
rs13849993	1	36671391	39079178	0.43	-0.35	0.82	0.08	0.04	0.56	0.37	0.78	0.61	0.91	0.28	0.44	-0.01	-0.04
ss316945562	1	36697515	39104936	0.38	-0.34	0.89	0.20	0.03	0.57	0.36	0.87	0.69	0.91	0.28	0.39	0.00	0.05
rs15232929	1	36724607	39118012	0.36	-0.23	0.94	0.19	0.14	0.68	0.47	0.86	0.75	1.06	0.24	0.50	0.12	0.07
rs13850069	1	36747797	39139650	0.53	-0.14	1.06	0.24	0.27	0.78	0.64	0.95	0.88	1.17	0.35	0.57	0.21	0.09
rs13850089	1	36772089	39172012	0.60	-0.01	1.17	0.23	0.41	0.90	0.78	1.03	1.00	1.31	0.42	0.58	0.23	0.21
rs13750825	1	36792281	39195170	0.49	-0.14	1.09	0.29	0.27	0.86	0.68	0.95	0.96	1.20	0.35	0.43	0.13	0.17
rs13850115	1	36804157	39211509	0.50	-0.10	1.18	0.27	0.29	0.95	0.74	1.07	1.05	1.22	0.31	0.38	0.17	0.19
rs13850130	1	36818967	39244865	0.55	-0.08	1.22	0.24	0.29	0.98	0.71	1.08	1.09	1.28	0.36	0.37	0.13	0.25
ss316945698	1	36853033	39284001	0.50	-0.22	1.14	0.08	0.18	0.97	0.65	1.01	1.03	1.28	0.40	0.37	0.04	0.14
ss316945704	1	36871141	39288673	0.59	-0.16	1.25	0.15	0.26	1.12	0.80	1.06	1.14	1.47	0.53	0.35	0.16	0.10
ss316945712	1	36880480	39325859	0.50	-0.21	1.27	0.04	0.18	1.09	0.75	1.11	1.21	1.45	0.49	0.31	0.10	0.09
rs15233398	1	36947274	39334827	0.58	-0.09	1.31	-0.06	0.33	1.15	0.85	1.18	1.21	1.50	0.52	0.44	0.21	0.10
ss316945750	1	36961059	39360501	0.57	-0.07	1.27	0.00	0.34	1.13	0.85	1.16	1.21	1.43	0.52	0.41	0.27	0.06
rs13850355	1	36974554	39369849	0.56	-0.05	1.24	0.03	0.36	1.12	0.87	1.13	1.15	1.49	0.51	0.40	0.28	0.10
rs13850387	1	37000949	39402308	0.57	-0.02	1.27	0.00	0.39	1.13	0.89	1.21	1.15	1.37	0.51	0.43	0.34	0.10
rs14810260	1	37051050	39429946	0.44	-0.08	1.21	-0.18	0.30	1.03	0.79	1.22	1.12	1.17	0.37	0.39	0.29	0.06
ss316945824	1	37061930	39437928	0.47	-0.19	1.27	-0.23	0.23	0.97	0.68	1.30	1.14	1.22	0.43	0.34	0.33	0.08
rs13750920	1	37076159	39455853	0.42	-0.08	1.29	-0.15	0.29	1.01	0.73	1.32	1.16	1.25	0.34	0.37	0.32	0.11
rs13850490	1	37105921	39485190	0.40	0.00	1.37	-0.19	0.34	1.12	0.82	1.40	1.24	1.33	0.34	0.35	0.31	0.08
rs14810347	1	37132052	39497811	0.44	0.01	1.41	-0.15	0.28	1.13	0.79	1.41	1.30	1.37	0.39	0.34	0.28	0.07
ss316945926	1	37156296	39519322	0.44	-0.05	1.38	-0.03	0.17	1.06	0.70	1.43	1.24	1.31	0.40	0.35	0.18	0.11
rs13850540	1	37165919	39549232	0.52	-0.04	1.33	-0.01	0.20	1.01	0.69	1.37	1.16	1.35	0.45	0.45	0.13	0.18
ss316945971	1	37189704	39579414	0.50	-0.10	1.34	-0.09	0.15	0.99	0.66	1.37	1.14	1.42	0.45	0.39	0.19	0.02
rs13850642	1	37222916	39581730	0.52	-0.18	1.29	-0.09	0.10	0.95	0.61	1.32	1.08	1.42	0.54	0.29	0.14	-0.05
rs15234057	1	37274470	39620594	0.51	-0.02	1.40	-0.20	0.22	1.00	0.70	1.44	1.15	1.54	0.56	0.25	0.23	-0.02
rs10725604	1	37283815	39635145	0.52	0.15	1.41	-0.15	0.34	1.02	0.78	1.47	1.16	1.50	0.49	0.32	0.33	0.11
rs14810568	1	37305405	39655085	0.56	0.12	1.38	-0.19	0.34	0.99	0.75	1.42	1.19	1.51	0.54	0.31	0.38	0.18
rs13850754	1	37336711	39679809	0.57	0.14	1.31	-0.19	0.34	0.92	0.75	1.38	1.11	1.46	0.55	0.32	0.43	0.12
rs15234281	1	37381471	39686473	0.58	0.03	1.19	-0.25	0.27	0.80	0.61	1.34	0.97	1.24	0.58	0.29	0.35	0.11
rs13850809	1	37400163	39714110	0.64	0.01	1.18	-0.20	0.30	0.82	0.63	1.30	0.94	1.23	0.66	0.29	0.37	0.09
rs13850851	1	37420562	39736315	0.73	0.10	1.21	-0.08	0.42	0.91	0.77	1.34	0.98	1.22	0.69	0.39	0.45	0.14
rs13850877	1	37429667	39765836	0.81	0.16	1.24	-0.02	0.51	0.97	0.84	1.35	1.03	1.22	0.75	0.49	0.46	0.22
rs13850931	1	37453758	39789802	0.81	0.14	1.29	0.00	0.50	1.02	0.86	1.38	1.07	1.34	0.75	0.50	0.49	0.16
rs15234591	1	37472376	39801359	0.72	0.04	1.18	-0.01	0.39	0.96	0.77	1.27	0.99	1.25	0.69	0.44	0.38	0.15
rs14810796	1	37510876	39813428	0.62	0.05	1.14	0.07	0.36	0.90	0.72	1.33	0.94	1.18	0.67	0.38	0.39	0.18
rs13850958	1	37535884	39839065	0.73	0.13	1.22	0.27	0.47	1.04	0.84	1.41	1.02	1.29	0.79	0.46	0.42	0.28
rs13850998	1	37578506	39881226	0.77	0.12	1.18	0.29	0.47	1.00	0.83	1.32	1.06	1.23	0.83	0.46	0.37	0.34
ss316946461	1	37595899	39896998	0.83	0.11	1.15	0.41	0.49	1.02	0.84	1.32	0.99	1.25	0.87	0.54	0.35	0.34
ss316946496	1	37611116	39931277	0.90	0.18	1.06	0.46	0.56	0.97	0.86	1.21	0.91	1.19	0.92	0.62	0.34	0.45
rs13851029	1	37622981	39949935	1.07	0.26	1.13	0.61	0.69	1.07	0.98	1.27	0.96	1.31	1.04	0.73	0.40	0.51
rs13851096	1	37657009	39960836	1.10	0.23	1.16	0.71	0.73	1.13	1.04	1.36	1.02	1.16	1.08	0.74	0.37	0.52
rs13851122	1	37672493	39990066	1.16	0.25	1.16	0.68	0.77	1.12	1.06	1.35	1.02	1.18	1.10	0.86	0.41	0.51
rs13751207	1	37725244	39999618	1.19	0.30	1.27	0.72	0.81	1.22	1.13	1.43	1.15	1.26	1.12	0.88	0.39	0.61
ss316946671	1	37756892	40029247	1.13	0.29	1.30	0.71	0.84	1.25	1.16	1.40	1.22	1.33	1.05	0.84	0.41	0.59
rs13851195	1	37799016	40049212	1.06	0.26	1.35	0.71	0.78	1.29	1.14	1.47	1.26	1.36	0.94	0.86	0.33	0.64
rs13851210	1	37823355	40067121	1.09	0.32	1.40	0.67	0.81	1.30	1.17	1.52	1.27	1.43	0.97	0.86	0.33	0.65
ss316946769	1	37836474	40088804	1.07	0.42	1.41	0.80	0.92	1.35	1.26	1.51	1.30	1.43	0.95	0.84	0.38	0.70
ss316946786	1	37859305	40105385	1.08	0.43	1.45	0.69	0.93	1.34	1.26	1.49	1.38	1.51	0.97	0.81	0.37	0.73
rs13851251	1	37871821	40142197	1.07	0.41	1.36	0.69	0.86	1.28	1.19	1.38	1.27	1.48	0.98	0.77	0.34	0.73
rs13851316	1	37898931	40158695	1.08	0.44	1.45	0.68	0.87	1.34	1.23	1.44	1.34	1.61	1.00	0.77	0.35	0.77
ss316946839	1	37917355	40184219	0.92	0.38	1.36	0.59	0.76	1.24	1.12	1.38	1.24	1.47	0.85	0.62	0.34	0.72
rs13751283	1	37940483	40187165	0.87	0.35	1.27	0.63	0.72	1.18	1.07	1.28	1.18	1.49	0.81	0.57	0.28	0.74
rs13851395	1	37969096	40215820	0.84	0.30	1.25	0.62	0.66	1.10	0.97	1.22	1.18	1.56	0.84	0.54	0.23	0.74
rs13851434	1	37988840	40241543	0.79	0.33	1.38	0.55	0.67	1.17	1.00	1.29	1.32	1.71	0.78	0.53	0.28	0.72
rs13851442	1	38004425	40257912	0.77	0.25	1.35	0.51	0.59	1.10	0.93	1.30	1.29	1.64	0.79	0.46	0.26	0.67
rs13851482	1	38025985	40284993	0.75	0.18	1.28	0.48	0.54	1.03	0.87	1.27	1.29	1.53	0.75	0.46	0.24	0.60
ss316946897	1	38036096	40312238	0.85	0.24	1.36	0.59	0.62	1.13	0.96	1.31	1.38	1.63	0.88	0.43	0.24	0.68
rs13751340	1	38060340	40329427	0.88	0.14	1.35	0.57	0.56	1.11	0.92	1.32	1.35	1.62	0.89	0.49	0.20	0.58
ss316946912	1	38090108	40350313	0.88	0.22	1.38	0.61	0.62	1.15	0.96	1.38	1.35	1.63	0.87	0.51	0.23	0.68
rs13851564	1	38125185	40375883	0.89	0.22	1.43	0.73	0.66	1.23	1.02	1.43	1.47	1.53	0.91	0.48	0.20	0.65
rs13851574	1	38141350	40407208	0.87	0.22	1.42	0.79	0.66	1.25	1.03	1.38	1.50	1.57	0.92	0.47	0.18	0.68
rs13751402	1	38170647	40437362	0.86	0.17	1.33	0.85	0.59	1.17	0.96	1.41	1.38	1.50	0.95	0.45	0.19	0.67
rs13851641	1	38199732	40445781	0.87	0.12	1.32	0.82	0.57	1.17	0.93	1.43	1.43	1.50	0.93	0.53	0.16	0.66
rs13851675	1	38213959	40464895	0.88	0.06	1.17	0.94	0.54	1.10	0.88	1.31	1.33	1.40	1.00	0.42	0.16	0.59
rs15236220	1	38231371	40500859	0.89	0.02	1.20	0.98	0.51	1.13	0.90	1.35	1.37	1.47	1.00	0.45	0.09	0.57
rs10722268	1	38252451	40516621	0.89	-0.01	1.04	1.04	0.49	1.04	0.84	1.23	1.23	1.31	0.99	0.44	-0.03	0.66
rs13851721	1	38283069	40541774	0.87	0.01	0.92	1.02	0.50	0.93	0.80	1.12	1.13	1.18	1.00	0.40	-0.05	0.72
rs13851731	1	38300287	40556395	0.83	-0.09	0.82	0.93	0.41	0.78	0.69	1.02	1.06	1.05	0.98	0.30	-0.07	0.59
ss316947057	1	38327311	40582815	0.85	-0.13	0.82	1.05	0.41	0.83	0.71	1.03	1.01	1.11	1.00	0.31	-0.17	0.64
rs10723888	1	38338667	40598899	0.91	-0.07	0.86	1.14	0.48	0.97	0.82	1.01	1.06	1.18	1.04	0.37	-0.15	0.70
rs14811624	1	38374473	40625242	0.83	-0.26	0.76	1.01	0.32	0.84	0.67	0.90	1.02	1.01	1.00	0.24	-0.18	0.64
ss316947103	1	38375409	40630048	0.90	-0.33	0.68	0.96	0.29	0.76	0.63	0.78	0.96	1.00	1.07	0.30	-0.24	0.59
rs15236831	1	38403660	40663305	0.81	-0.36	0.60	0.98	0.20	0.69	0.55	0.65	0.92	0.97	1.02	0.16	-0.30	0.62
rs15236933	1	38421021	40675887	0.80	-0.43	0.56	1.11	0.16	0.64	0.50	0.58	0.98	0.85	1.03	0.12	-0.38	0.61
rs13851906	1	38446439	40692793	0.77	-0.56	0.39	0.99	-0.01	0.46	0.32	0.42	0.86	0.67	1.02	0.04	-0.49	0.57
ss316947181	1	38462854	40717927	0.85	-0.48	0.34	1.03	0.10	0.48	0.38	0.33	0.84	0.70	1.09	0.08	-0.47	0.64
rs13851931	1	38482379	40752110	0.85	-0.55	0.43	1.10	0.02	0.48	0.31	0.40	0.93	0.77	1.12	0.06	-0.51	0.58
rs13851964	1	38528074	40779527	0.79	-0.63	0.32	1.03	-0.08	0.36	0.17	0.27	0.86	0.69	1.07	-0.02	-0.55	0.51
rs13851981	1	38539233	40793505	0.69	-0.82	0.19	0.96	-0.27	0.24	0.01	0.10	0.81	0.56	1.01	-0.17	-0.63	0.38
rs13852031	1	38577873	40816572	0.69	-0.91	0.05	1.06	-0.33	0.15	-0.07	-0.03	0.75	0.47	1.01	-0.17	-0.71	0.32
rs14811780	1	38614889	40847422	0.52	-1.06	-0.12	0.94	-0.51	-0.06	-0.28	-0.18	0.66	0.24	0.88	-0.36	-0.81	0.23
ss316947275	1	38614918	40858491	0.46	-1.17	-0.05	0.89	-0.62	-0.02	-0.33	-0.08	0.65	0.23	0.80	-0.35	-0.83	0.17
ss316947292	1	38655743	40871141	0.44	-1.25	-0.11	0.82	-0.67	-0.09	-0.39	-0.07	0.65	0.08	0.80	-0.40	-0.85	0.16
rs13852120	1	38661143	40892009	0.51	-1.23	-0.01	0.74	-0.61	0.01	-0.32	0.01	0.66	0.23	0.86	-0.30	-0.79	0.12
rs14811794	1	38688035	40928877	0.55	-1.25	0.04	0.77	-0.67	0.06	-0.36	-0.04	0.75	0.30	0.92	-0.33	-0.74	0.05
ss316947340	1	38725371	40973484	0.41	-1.29	0.03	0.75	-0.78	-0.02	-0.47	-0.04	0.74	0.29	0.81	-0.49	-0.73	-0.02
rs14811826	1	38749729	40978024	0.44	-1.30	0.08	0.71	-0.75	0.03	-0.43	0.01	0.74	0.30	0.82	-0.41	-0.70	-0.07
rs15237709	1	38782968	41013809	0.56	-1.10	0.15	0.84	-0.53	0.18	-0.22	0.09	0.76	0.42	0.91	-0.28	-0.58	0.09
rs15237724	1	38804819	41032899	0.64	-1.01	0.20	0.89	-0.43	0.27	-0.10	0.08	0.83	0.50	0.99	-0.25	-0.47	0.09
rs13852223	1	38808865	41044571	0.77	-0.88	0.11	1.04	-0.28	0.29	-0.01	0.04	0.75	0.37	1.10	-0.17	-0.45	0.25
rs15237765	1	38845557	41059664	0.81	-0.84	0.05	1.19	-0.23	0.31	0.02	-0.01	0.70	0.30	1.13	-0.12	-0.40	0.25
rs13852242	1	38860191	41087824	0.92	-0.64	0.10	1.27	-0.04	0.38	0.16	0.09	0.73	0.26	1.22	0.02	-0.28	0.40
rs15237784	1	38890152	41099499	0.89	-0.59	0.12	1.31	-0.03	0.41	0.18	0.12	0.78	0.21	1.22	-0.04	-0.20	0.34
rs14811908	1	38911376	41144097	0.77	-0.67	-0.04	1.22	-0.14	0.25	0.05	-0.01	0.66	0.00	1.11	-0.15	-0.27	0.30
rs13852268	1	38934825	41181878	0.83	-0.68	-0.06	1.31	-0.12	0.27	0.07	-0.06	0.65	-0.01	1.18	-0.14	-0.36	0.39
ss316947463	1	38936235	41188714	0.86	-0.73	0.03	1.27	-0.11	0.34	0.12	0.01	0.69	0.08	1.21	-0.13	-0.29	0.45
rs15237894	1	38973220	41268430	0.96	-0.80	0.06	1.31	-0.12	0.37	0.13	0.00	0.69	0.24	1.31	-0.05	-0.35	0.42
rs13751677	1	38993042	41282053	0.92	-0.83	-0.01	1.29	-0.16	0.32	0.09	-0.07	0.62	0.21	1.30	-0.14	-0.35	0.36
rs13852324	1	39025192	41296668	0.89	-0.97	-0.09	1.15	-0.31	0.19	-0.06	-0.15	0.59	0.03	1.26	-0.15	-0.32	0.28
rs14811938	1	39079178	41326161	0.93	-0.98	-0.07	1.19	-0.30	0.22	-0.04	-0.14	0.62	0.04	1.29	-0.11	-0.33	0.29
ss316947536	1	39104936	41338436	1.03	-0.90	0.05	1.14	-0.20	0.30	0.05	-0.08	0.64	0.03	1.40	-0.04	-0.25	0.30
ss316947538	1	39118012	41371157	1.06	-0.87	-0.04	1.07	-0.16	0.18	0.00	-0.14	0.56	-0.07	1.40	0.05	-0.32	0.25
rs13852362	1	39139650	41395584	1.01	-0.92	0.01	1.02	-0.26	0.14	-0.09	-0.01	0.60	-0.17	1.37	-0.04	-0.32	0.16
rs13852383	1	39172012	41401876	0.93	-0.97	-0.04	0.91	-0.33	0.06	-0.21	-0.10	0.56	-0.17	1.35	-0.06	-0.39	0.18
rs14811998	1	39195170	41438068	0.94	-1.02	-0.06	0.89	-0.39	0.01	-0.27	-0.08	0.57	-0.27	1.35	-0.01	-0.29	0.06
rs13852414	1	39211509	41447937	1.04	-0.94	-0.02	0.81	-0.28	0.01	-0.22	-0.02	0.57	-0.22	1.40	0.17	-0.19	0.06
rs15238216	1	39244865	41481451	0.92	-0.98	-0.10	0.66	-0.37	-0.14	-0.34	-0.11	0.54	-0.33	1.33	0.13	-0.12	-0.09
rs13852481	1	39284001	41505747	0.78	-1.09	-0.25	0.65	-0.51	-0.27	-0.48	-0.27	0.46	-0.48	1.22	0.05	-0.17	-0.19
rs15238298	1	39288673	41520639	0.80	-1.05	-0.32	0.78	-0.47	-0.39	-0.52	-0.31	0.39	-0.59	1.18	0.11	-0.19	-0.10
rs13852533	1	39325859	41538929	0.72	-1.05	-0.44	0.78	-0.51	-0.52	-0.64	-0.35	0.29	-0.79	1.08	0.10	-0.22	-0.05
ss316947609	1	39334827	41553488	0.66	-1.04	-0.54	0.82	-0.53	-0.59	-0.69	-0.51	0.17	-0.73	1.03	0.03	-0.19	-0.08
rs13751750	1	39360501	41575302	0.66	-1.09	-0.58	0.91	-0.60	-0.64	-0.74	-0.53	0.18	-0.88	1.07	-0.04	-0.21	-0.08
rs15238509	1	39369849	41607141	0.66	-1.02	-0.55	0.79	-0.55	-0.66	-0.73	-0.50	0.18	-0.83	1.07	-0.03	-0.21	-0.12
ss316947638	1	39402308	41618258	0.66	-1.02	-0.54	0.69	-0.56	-0.61	-0.72	-0.55	0.23	-0.83	1.06	-0.03	-0.32	-0.24
rs14812191	1	39429946	41649784	0.64	-1.11	-0.60	0.69	-0.63	-0.65	-0.78	-0.66	0.21	-0.77	1.02	0.00	-0.42	-0.25
rs13852634	1	39437928	41654328	0.76	-1.07	-0.52	0.80	-0.55	-0.54	-0.69	-0.61	0.24	-0.59	1.12	0.12	-0.45	-0.16
rs13751809	1	39455853	41684034	0.78	-1.03	-0.57	0.86	-0.52	-0.55	-0.67	-0.74	0.27	-0.59	1.11	0.20	-0.49	-0.07
rs15238826	1	39485190	41701155	0.87	-1.02	-0.48	0.89	-0.46	-0.47	-0.60	-0.70	0.34	-0.41	1.21	0.27	-0.46	-0.05
ss316947704	1	39497811	41733306	0.77	-1.23	-0.65	0.83	-0.66	-0.69	-0.83	-0.83	0.17	-0.63	1.10	0.22	-0.53	-0.12
rs13852759	1	39519322	41736822	0.84	-1.19	-0.74	0.80	-0.60	-0.74	-0.83	-0.93	0.09	-0.67	1.14	0.27	-0.52	-0.18
rs13852800	1	39549232	41773933	0.90	-1.09	-0.69	0.71	-0.49	-0.66	-0.72	-0.89	0.12	-0.55	1.21	0.30	-0.42	-0.23
rs13852835	1	39579414	41790761	0.95	-1.15	-0.52	0.59	-0.50	-0.53	-0.67	-0.76	0.29	-0.40	1.27	0.30	-0.37	-0.39
ss316947774	1	39581730	41815074	0.96	-1.14	-0.50	0.64	-0.49	-0.49	-0.64	-0.71	0.36	-0.52	1.28	0.31	-0.36	-0.38
rs13852898	1	39620594	41836550	1.00	-1.19	-0.47	0.57	-0.50	-0.49	-0.65	-0.68	0.42	-0.58	1.30	0.40	-0.35	-0.47
rs10728318	1	39635145	41846792	1.00	-1.27	-0.49	0.58	-0.58	-0.50	-0.70	-0.71	0.45	-0.68	1.31	0.42	-0.37	-0.46
rs13751882	1	39655085	41875670	1.01	-1.41	-0.37	0.45	-0.64	-0.45	-0.72	-0.61	0.56	-0.64	1.33	0.44	-0.41	-0.60
ss316947866	1	39679809	41896250	1.01	-1.45	-0.33	0.45	-0.65	-0.41	-0.71	-0.60	0.59	-0.70	1.35	0.42	-0.42	-0.64
rs14812460	1	39686473	41920758	0.99	-1.50	-0.20	0.42	-0.71	-0.33	-0.74	-0.43	0.70	-0.65	1.35	0.40	-0.55	-0.56
rs13853050	1	39714110	41942551	1.06	-1.40	-0.08	0.48	-0.61	-0.18	-0.61	-0.33	0.77	-0.47	1.37	0.47	-0.57	-0.59
rs13751958	1	39736315	41964157	1.03	-1.47	-0.06	0.50	-0.71	-0.16	-0.65	-0.30	0.82	-0.41	1.30	0.51	-0.68	-0.49
ss316947951	1	39765836	41987808	0.93	-1.60	-0.07	0.34	-0.85	-0.26	-0.82	-0.33	0.81	-0.36	1.29	0.35	-0.77	-0.57
rs13853104	1	39789802	41988261	0.92	-1.53	0.07	0.20	-0.83	-0.19	-0.78	-0.23	0.88	-0.19	1.27	0.35	-0.73	-0.72
rs13853116	1	39801359	42017049	0.96	-1.45	0.19	0.19	-0.75	-0.08	-0.68	-0.11	1.01	-0.15	1.28	0.43	-0.63	-0.73
rs13751992	1	39813428	42030858	0.99	-1.49	0.22	0.10	-0.76	-0.14	-0.71	-0.03	1.02	-0.18	1.31	0.45	-0.58	-0.86
ss316948027	1	39839065	42056678	1.08	-1.53	0.30	-0.08	-0.75	-0.15	-0.71	-0.01	1.08	-0.06	1.37	0.55	-0.61	-0.98
rs15239731	1	39881226	42073143	1.12	-1.52	0.32	-0.17	-0.73	-0.12	-0.68	0.02	1.09	-0.02	1.40	0.59	-0.62	-0.95
ss316948117	1	39896998	42105073	1.12	-1.47	0.40	-0.16	-0.70	-0.09	-0.65	0.11	1.12	0.08	1.41	0.60	-0.65	-1.05
ss316948127	1	39931277	42136198	0.99	-1.45	0.48	-0.32	-0.75	-0.08	-0.67	0.19	1.17	0.05	1.27	0.55	-0.54	-1.18
rs13752040	1	39949935	42153910	0.89	-1.42	0.52	-0.33	-0.78	-0.05	-0.68	0.28	1.17	0.08	1.15	0.52	-0.56	-1.18
ss316948168	1	39960836	42177425	0.89	-1.40	0.50	-0.32	-0.76	-0.07	-0.67	0.23	1.19	0.02	1.17	0.54	-0.56	-1.13
rs13853420	1	39990066	42201797	0.93	-1.36	0.54	-0.36	-0.74	-0.05	-0.67	0.27	1.17	0.15	1.20	0.58	-0.53	-1.16
rs15240070	1	39999618	42214449	0.93	-1.31	0.62	-0.36	-0.71	0.07	-0.60	0.34	1.25	0.24	1.19	0.57	-0.58	-1.10
ss316948250	1	40029247	42244789	0.94	-1.29	0.63	-0.47	-0.69	0.11	-0.56	0.33	1.27	0.27	1.18	0.56	-0.52	-1.13
rs13752116	1	40049212	42259772	0.93	-1.26	0.63	-0.48	-0.67	0.04	-0.57	0.43	1.21	0.20	1.21	0.51	-0.54	-1.15
ss316948287	1	40067121	42277589	0.91	-1.26	0.72	-0.52	-0.68	0.10	-0.55	0.50	1.24	0.39	1.18	0.49	-0.52	-1.17
ss316948304	1	40088804	42307036	0.90	-1.32	0.68	-0.50	-0.72	0.08	-0.59	0.42	1.29	0.28	1.17	0.52	-0.56	-1.12
rs10730351	1	40105385	42314242	0.99	-1.30	0.61	-0.49	-0.72	0.04	-0.59	0.44	1.20	0.41	1.21	0.62	-0.48	-1.12
rs13853671	1	40142197	42347708	1.02	-1.21	0.58	-0.42	-0.64	0.04	-0.54	0.40	1.16	0.42	1.21	0.69	-0.52	-1.11
ss316948399	1	40158695	42355841	1.09	-1.14	0.62	-0.41	-0.55	0.06	-0.48	0.50	1.23	0.35	1.25	0.78	-0.40	-1.16
rs14813072	1	40184219	42369750	1.02	-1.19	0.49	-0.59	-0.63	-0.11	-0.60	0.39	1.15	0.15	1.21	0.73	-0.38	-1.26
ss316948437	1	40187165	42393291	1.08	-1.18	0.48	-0.57	-0.59	-0.10	-0.58	0.39	1.12	0.21	1.24	0.84	-0.39	-1.24
ss316948471	1	40215820	42436518	1.08	-1.12	0.50	-0.70	-0.55	-0.13	-0.57	0.40	1.11	0.25	1.23	0.84	-0.29	-1.36
rs13853811	1	40241543	42460575	0.99	-1.22	0.49	-0.67	-0.67	-0.13	-0.63	0.39	1.11	0.21	1.14	0.84	-0.29	-1.53
ss316948502	1	40257912	42478746	1.08	-1.24	0.52	-0.60	-0.64	-0.08	-0.59	0.41	1.13	0.21	1.25	0.85	-0.34	-1.48
rs13853878	1	40284993	42498332	0.94	-1.23	0.51	-0.64	-0.71	-0.10	-0.63	0.40	1.11	0.27	1.09	0.77	-0.26	-1.58
rs13752279	1	40312238	42507223	0.99	-1.19	0.48	-0.56	-0.65	-0.10	-0.61	0.36	1.06	0.29	1.15	0.79	-0.28	-1.48
ss316948568	1	40329427	42542428	0.96	-1.06	0.53	-0.56	-0.54	-0.03	-0.50	0.42	1.09	0.22	1.11	0.85	-0.15	-1.44
rs13853938	1	40350313	42566084	0.99	-0.96	0.60	-0.58	-0.44	0.01	-0.39	0.44	1.14	0.28	1.15	0.86	-0.07	-1.42
rs13853997	1	40375883	42569663	1.01	-0.94	0.58	-0.55	-0.42	0.01	-0.38	0.37	1.13	0.36	1.17	0.84	-0.12	-1.51
rs13854044	1	40407208	42600369	0.92	-1.05	0.43	-0.75	-0.58	-0.19	-0.55	0.22	0.99	0.28	1.08	0.78	-0.19	-1.52
rs13752368	1	40437362	42636590	0.88	-1.03	0.38	-0.81	-0.58	-0.25	-0.59	0.20	0.94	0.19	1.05	0.75	-0.20	-1.50
ss316948698	1	40445781	42667284	0.84	-1.11	0.36	-0.93	-0.65	-0.30	-0.66	0.13	0.94	0.24	1.01	0.72	-0.30	-1.48
rs13854109	1	40464895	42680909	0.85	-1.15	0.33	-0.85	-0.70	-0.33	-0.70	0.12	0.93	0.22	1.02	0.68	-0.32	-1.52
rs15241483	1	40500859	42711897	0.91	-0.95	0.49	-0.97	-0.50	-0.24	-0.54	0.29	1.03	0.43	1.05	0.78	-0.23	-1.36
rs13854171	1	40516621	42726372	0.89	-0.91	0.44	-1.03	-0.51	-0.30	-0.60	0.20	1.05	0.42	1.03	0.75	-0.11	-1.33
rs13854218	1	40541774	42745749	0.96	-0.85	0.59	-0.91	-0.43	-0.11	-0.44	0.35	1.19	0.47	1.08	0.87	-0.02	-1.36
ss316948768	1	40556395	42781719	1.05	-0.76	0.69	-0.75	-0.33	0.03	-0.32	0.46	1.26	0.57	1.13	0.97	0.07	-1.31
rs15241614	1	40582815	42784915	1.09	-0.65	0.75	-0.66	-0.19	0.17	-0.17	0.47	1.34	0.71	1.15	1.04	0.08	-1.15
ss316948800	1	40598899	42805777	1.02	-0.61	0.62	-0.68	-0.22	0.07	-0.23	0.31	1.28	0.62	1.08	1.03	0.08	-1.22
rs13854300	1	40625242	42824903	0.95	-0.53	0.58	-0.64	-0.20	0.03	-0.24	0.26	1.32	0.57	1.02	0.98	0.09	-1.15
ss316948818	1	40630048	42864942	0.99	-0.45	0.70	-0.67	-0.12	0.11	-0.16	0.41	1.39	0.69	1.05	1.03	0.19	-1.15
ss316948834	1	40663305	42878277	1.08	-0.29	0.73	-0.57	0.03	0.22	-0.03	0.42	1.43	0.69	1.12	1.12	0.28	-1.01
rs13854372	1	40675887	42909727	1.11	-0.24	0.71	-0.67	0.08	0.15	-0.03	0.42	1.41	0.67	1.13	1.17	0.39	-1.08
rs13854399	1	40692793	42930414	1.05	-0.25	0.65	-0.84	0.04	0.02	-0.11	0.37	1.32	0.69	1.09	1.10	0.38	-1.08
rs13752494	1	40717927	42965774	1.12	-0.10	0.69	-0.68	0.18	0.15	0.03	0.40	1.34	0.76	1.13	1.20	0.45	-0.94
rs13854452	1	40752110	42988706	1.13	-0.11	0.61	-0.64	0.17	0.06	-0.02	0.34	1.24	0.70	1.13	1.17	0.42	-0.95
rs15242113	1	40779527	43026179	1.09	-0.04	0.63	-0.62	0.19	0.12	0.04	0.31	1.28	0.75	1.10	1.11	0.40	-0.80
ss316948902	1	40793505	43038783	1.11	0.02	0.70	-0.56	0.25	0.26	0.17	0.33	1.40	0.81	1.13	1.14	0.40	-0.71
ss316948922	1	40816572	43068329	1.12	0.14	0.70	-0.45	0.34	0.30	0.24	0.34	1.37	0.83	1.09	1.21	0.43	-0.56
rs15242242	1	40847422	43082605	1.12	0.20	0.70	-0.40	0.38	0.34	0.28	0.34	1.39	0.80	1.08	1.23	0.42	-0.46
rs13854550	1	40858491	43110650	1.22	0.17	0.86	-0.42	0.40	0.51	0.37	0.43	1.54	1.02	1.18	1.29	0.41	-0.50
rs13854561	1	40871141	43117408	1.22	0.30	0.77	-0.33	0.50	0.46	0.40	0.32	1.48	1.03	1.19	1.29	0.45	-0.47
rs13854592	1	40892009	43154831	1.22	0.39	0.79	-0.22	0.56	0.51	0.46	0.27	1.50	1.15	1.18	1.30	0.50	-0.44
rs14813829	1	40928877	43176077	1.25	0.48	0.71	-0.08	0.63	0.45	0.48	0.19	1.49	1.09	1.22	1.30	0.53	-0.32
ss316949008	1	40973484	43196415	1.25	0.44	0.73	-0.09	0.60	0.46	0.47	0.19	1.47	1.05	1.20	1.33	0.51	-0.36
ss316949010	1	40978024	43206392	1.31	0.47	0.72	-0.03	0.65	0.46	0.50	0.16	1.43	1.10	1.24	1.41	0.46	-0.24
rs13854661	1	41013809	43244870	1.32	0.47	0.67	-0.04	0.64	0.43	0.50	0.06	1.46	1.11	1.24	1.44	0.45	-0.23
rs14813905	1	41032899	43266173	1.28	0.37	0.70	-0.21	0.54	0.35	0.40	0.04	1.52	1.16	1.22	1.41	0.45	-0.40
rs13854707	1	41044571	43321460	1.19	0.31	0.64	-0.29	0.45	0.24	0.28	-0.01	1.42	1.19	1.12	1.37	0.34	-0.36
ss316949057	1	41059664	43341654	1.12	0.32	0.60	-0.27	0.43	0.20	0.25	-0.11	1.37	1.27	1.03	1.39	0.30	-0.43
rs13854788	1	41087824	43366723	1.12	0.37	0.60	-0.29	0.50	0.19	0.29	-0.18	1.35	1.43	1.00	1.43	0.25	-0.51
rs13854801	1	41099499	43380829	1.08	0.29	0.68	-0.43	0.42	0.22	0.25	-0.16	1.40	1.52	0.95	1.41	0.25	-0.68
rs14813975	1	41144097	43409615	1.06	0.20	0.65	-0.61	0.34	0.14	0.17	-0.25	1.39	1.56	0.94	1.38	0.22	-0.75
rs13854879	1	41181878	43432392	1.13	0.36	0.70	-0.44	0.49	0.25	0.31	-0.20	1.44	1.58	1.01	1.42	0.30	-0.68
rs13854883	1	41188714	43435641	1.04	0.41	0.64	-0.38	0.49	0.22	0.30	-0.25	1.43	1.44	0.90	1.40	0.37	-0.68
rs15242983	1	41268430	43473827	0.92	0.34	0.46	-0.51	0.37	0.02	0.12	-0.41	1.33	1.27	0.79	1.32	0.27	-0.69
ss316949183	1	41282053	43495246	0.86	0.40	0.40	-0.54	0.39	-0.04	0.10	-0.44	1.30	1.12	0.69	1.31	0.26	-0.56
rs13854959	1	41296668	43516549	0.83	0.56	0.43	-0.51	0.49	-0.01	0.18	-0.44	1.35	1.10	0.63	1.33	0.33	-0.44
rs13854993	1	41326161	43559121	0.91	0.65	0.53	-0.50	0.59	0.09	0.29	-0.38	1.41	1.27	0.69	1.40	0.36	-0.43
rs13855007	1	41338436	43589135	0.94	0.72	0.67	-0.41	0.65	0.25	0.39	-0.27	1.52	1.43	0.72	1.42	0.35	-0.29
ss316949248	1	41371157	43609955	0.85	0.75	0.51	-0.35	0.64	0.14	0.33	-0.40	1.47	1.39	0.62	1.37	0.34	-0.21
rs13855063	1	41395584	43630845	0.83	0.68	0.54	-0.39	0.58	0.14	0.30	-0.35	1.49	1.40	0.61	1.33	0.41	-0.27
rs13855065	1	41401876	43649408	0.87	0.67	0.49	-0.36	0.59	0.12	0.30	-0.47	1.49	1.42	0.67	1.34	0.31	-0.14
ss316949294	1	41438068	43652230	0.87	0.68	0.50	-0.32	0.59	0.13	0.31	-0.41	1.51	1.31	0.67	1.35	0.35	-0.18
rs14814275	1	41447937	43679196	0.88	0.75	0.47	-0.35	0.65	0.15	0.37	-0.48	1.43	1.42	0.65	1.33	0.35	-0.04
rs13752802	1	41481451	43724252	0.91	0.75	0.50	-0.39	0.66	0.16	0.38	-0.46	1.46	1.46	0.71	1.30	0.35	-0.12
ss316949331	1	41505747	43734124	0.99	0.78	0.47	-0.34	0.72	0.15	0.41	-0.44	1.41	1.43	0.79	1.37	0.35	-0.11
rs13855295	1	41520639	43785386	1.04	0.88	0.47	-0.27	0.81	0.17	0.48	-0.42	1.35	1.49	0.80	1.45	0.35	0.00
ss316949368	1	41538929	43817636	0.94	0.80	0.47	-0.40	0.71	0.08	0.37	-0.41	1.36	1.46	0.75	1.34	0.34	-0.12
rs13855337	1	41553488	43843622	0.96	0.79	0.48	-0.34	0.70	0.11	0.38	-0.43	1.35	1.53	0.74	1.43	0.26	-0.13
rs14814465	1	41575302	43866400	0.91	0.76	0.45	-0.25	0.66	0.11	0.36	-0.42	1.34	1.39	0.69	1.40	0.22	-0.13
rs13855404	1	41607141	43884265	0.75	0.64	0.35	-0.44	0.51	-0.04	0.20	-0.49	1.21	1.35	0.50	1.30	0.13	-0.22
ss316949438	1	41618258	43911785	0.61	0.51	0.18	-0.36	0.35	-0.16	0.06	-0.67	1.08	1.24	0.38	1.19	0.06	-0.22
ss316949450	1	41649784	43945147	0.57	0.44	0.21	-0.31	0.29	-0.17	0.01	-0.61	1.10	1.22	0.36	1.13	0.14	-0.16
ss316949456	1	41654328	43981501	0.54	0.56	0.15	-0.20	0.35	-0.12	0.07	-0.66	1.03	1.20	0.28	1.17	0.14	-0.03
rs13855498	1	41684034	43981722	0.50	0.62	0.08	-0.16	0.39	-0.11	0.10	-0.72	0.97	1.15	0.19	1.24	0.14	0.01
rs13855507	1	41701155	44020135	0.45	0.65	0.04	-0.12	0.40	-0.07	0.13	-0.76	0.92	1.13	0.12	1.23	0.11	-0.02
rs13855547	1	41733306	44047034	0.46	0.64	-0.03	-0.21	0.39	-0.16	0.08	-0.79	0.89	0.96	0.12	1.23	0.15	-0.11
ss316949484	1	41736822	44077855	0.53	0.78	0.10	-0.18	0.52	-0.04	0.21	-0.71	1.03	1.12	0.22	1.25	0.26	-0.03
rs13855585	1	41773933	44094293	0.53	0.70	0.11	-0.15	0.46	-0.09	0.16	-0.70	1.08	1.03	0.22	1.26	0.27	-0.02
ss316949514	1	41790761	44139241	0.54	0.67	0.13	-0.08	0.43	-0.09	0.15	-0.79	1.13	1.04	0.23	1.27	0.28	-0.01
rs13855601	1	41815074	44169568	0.45	0.61	-0.03	-0.10	0.34	-0.27	0.02	-0.93	1.03	0.84	0.17	1.16	0.16	0.05
rs13752965	1	41836550	44209838	0.47	0.58	0.06	-0.17	0.33	-0.17	0.06	-0.90	1.07	1.02	0.19	1.18	0.12	0.06
rs13855665	1	41846792	44234443	0.40	0.52	-0.07	-0.24	0.26	-0.30	-0.04	-1.04	0.94	0.97	0.13	1.10	0.04	0.06
rs13855683	1	41875670	44253372	0.42	0.56	-0.07	-0.22	0.29	-0.30	-0.02	-0.97	0.87	1.00	0.11	1.14	0.05	0.10
rs13855703	1	41896250	44302446	0.30	0.55	-0.23	-0.13	0.22	-0.40	-0.11	-1.12	0.76	0.84	0.04	1.02	-0.02	0.17
rs13855708	1	41920758	44349604	0.28	0.58	-0.30	-0.12	0.25	-0.44	-0.11	-1.16	0.74	0.80	0.02	1.02	-0.05	0.21
ss316949584	1	41942551	44400972	0.28	0.64	-0.30	-0.06	0.30	-0.43	-0.08	-1.18	0.74	0.81	0.03	0.96	0.04	0.12
rs13855726	1	41964157	44429321	0.20	0.52	-0.28	-0.18	0.18	-0.50	-0.18	-1.16	0.76	0.80	-0.01	0.92	0.07	0.06
rs13855763	1	41987808	44463438	0.19	0.45	-0.37	-0.22	0.12	-0.58	-0.25	-1.16	0.68	0.62	0.03	0.84	0.10	-0.08
rs13855764	1	41988261	44485280	0.10	0.41	-0.41	-0.22	0.05	-0.61	-0.30	-1.19	0.69	0.51	-0.12	0.83	0.10	-0.16
rs13855825	1	42017049	44506702	-0.08	0.26	-0.59	-0.25	-0.13	-0.80	-0.50	-1.30	0.56	0.30	-0.27	0.69	0.05	-0.16
ss316949640	1	42030858	44516048	-0.29	0.12	-0.76	-0.43	-0.33	-1.02	-0.71	-1.48	0.44	0.11	-0.45	0.50	-0.07	-0.25
ss316949662	1	42056678	44550299	-0.24	0.18	-0.75	-0.37	-0.24	-0.91	-0.62	-1.54	0.47	0.19	-0.41	0.55	-0.09	-0.12
rs15244882	1	42073143	44596001	-0.30	0.20	-0.73	-0.24	-0.23	-0.85	-0.58	-1.56	0.45	0.18	-0.46	0.48	-0.10	-0.03
rs13753053	1	42105073	44609593	-0.26	0.25	-0.73	-0.14	-0.17	-0.87	-0.55	-1.57	0.47	0.16	-0.45	0.55	-0.04	-0.04
rs14815016	1	42136198	44637878	-0.49	0.05	-0.93	-0.34	-0.42	-1.10	-0.80	-1.77	0.32	-0.05	-0.65	0.36	-0.04	-0.04
rs13855999	1	42153910	44672159	-0.48	0.01	-1.09	-0.32	-0.44	-1.21	-0.87	-1.90	0.27	-0.23	-0.61	0.32	-0.11	0.01
rs14815055	1	42177425	44701594	-0.42	-0.03	-1.10	-0.21	-0.46	-1.16	-0.85	-1.97	0.27	-0.15	-0.55	0.35	-0.11	-0.01
rs15245035	1	42201797	44707667	-0.48	0.01	-1.00	-0.38	-0.45	-1.14	-0.84	-1.85	0.29	-0.13	-0.55	0.28	-0.13	-0.12
ss316949746	1	42214449	44736449	-0.52	-0.01	-0.95	-0.38	-0.50	-1.10	-0.86	-1.95	0.32	-0.20	-0.60	0.28	-0.13	-0.09
rs13856079	1	42244789	44763190	-0.64	-0.03	-1.02	-0.53	-0.55	-1.28	-0.97	-1.92	0.21	-0.38	-0.69	0.17	-0.04	-0.22
rs13856094	1	42259772	44790817	-0.70	-0.09	-1.13	-0.43	-0.63	-1.35	-1.05	-2.04	0.11	-0.44	-0.77	0.21	-0.13	-0.22
ss316949788	1	42277589	44811405	-0.70	-0.16	-1.21	-0.39	-0.75	-1.34	-1.13	-2.20	0.09	-0.42	-0.81	0.28	-0.14	-0.23
rs14815178	1	42307036	44869473	-0.55	-0.16	-1.24	-0.44	-0.69	-1.39	-1.11	-2.24	0.07	-0.62	-0.64	0.34	-0.09	-0.30
rs13856172	1	42314242	44890133	-0.78	-0.27	-1.33	-0.58	-0.87	-1.51	-1.28	-2.27	-0.03	-0.73	-0.83	0.14	-0.10	-0.47
ss316949822	1	42347708	44911875	-0.83	-0.33	-1.32	-0.58	-0.95	-1.52	-1.35	-2.27	0.02	-0.80	-0.85	0.13	-0.18	-0.47
rs15245322	1	42355841	44927247	-1.02	-0.50	-1.41	-0.69	-1.16	-1.63	-1.53	-2.31	-0.07	-0.92	-1.05	-0.01	-0.20	-0.56
ss316949836	1	42369750	44936158	-1.19	-0.59	-1.34	-0.90	-1.29	-1.66	-1.62	-2.31	-0.02	-0.90	-1.17	-0.18	-0.24	-0.65
rs13856246	1	42393291	44978125	-1.34	-0.63	-1.34	-0.92	-1.38	-1.67	-1.68	-2.33	-0.01	-0.92	-1.31	-0.29	-0.29	-0.66
rs14815356	1	42436518	44986481	-1.20	-0.54	-1.23	-0.91	-1.26	-1.59	-1.57	-2.18	0.08	-0.89	-1.17	-0.21	-0.16	-0.67
rs13856299	1	42460575	45013278	-1.11	-0.50	-1.23	-0.89	-1.19	-1.58	-1.53	-2.07	0.07	-1.03	-1.08	-0.14	-0.14	-0.55
rs13753175	1	42478746	45041016	-1.09	-0.47	-1.18	-0.81	-1.16	-1.50	-1.47	-2.02	0.12	-1.00	-1.11	-0.07	-0.10	-0.55
ss316949866	1	42498332	45065084	-1.12	-0.38	-1.23	-0.74	-1.09	-1.46	-1.42	-2.07	0.12	-1.04	-1.17	-0.02	0.01	-0.55
rs13856350	1	42507223	45102107	-1.09	-0.41	-1.24	-0.78	-1.11	-1.48	-1.45	-2.09	0.17	-1.12	-1.17	0.04	-0.03	-0.55
ss316949903	1	42542428	45131608	-1.22	-0.50	-1.29	-0.78	-1.22	-1.52	-1.53	-2.19	0.11	-1.06	-1.32	-0.02	-0.07	-0.64
rs14815456	1	42566084	45152301	-1.37	-0.63	-1.46	-0.81	-1.42	-1.69	-1.73	-2.33	0.01	-1.17	-1.45	-0.14	-0.15	-0.76
rs13856405	1	42569663	45172544	-1.59	-0.79	-1.63	-0.93	-1.66	-1.88	-1.99	-2.49	-0.14	-1.26	-1.65	-0.32	-0.27	-0.83
rs13856429	1	42600369	45185253	-1.50	-0.76	-1.50	-0.94	-1.60	-1.78	-1.89	-2.39	-0.03	-1.28	-1.57	-0.30	-0.24	-0.91
ss316949949	1	42636590	45219303	-1.47	-0.64	-1.32	-0.87	-1.49	-1.61	-1.75	-2.21	0.10	-1.19	-1.51	-0.32	-0.21	-1.03
rs13856513	1	42667284	45237295	-1.57	-0.58	-1.14	-0.87	-1.48	-1.48	-1.68	-2.07	0.20	-1.08	-1.61	-0.40	-0.16	-1.18
rs13856522	1	42680909	45250806	-1.60	-0.59	-1.04	-0.78	-1.49	-1.36	-1.63	-2.03	0.35	-1.01	-1.64	-0.40	-0.15	-1.20
rs13856548	1	42711897	45269269	-1.64	-0.62	-1.01	-0.79	-1.54	-1.34	-1.65	-2.07	0.36	-1.03	-1.67	-0.41	-0.20	-1.19
rs13856561	1	42726372	45305010	-1.75	-0.76	-1.01	-0.78	-1.72	-1.29	-1.73	-2.08	0.38	-1.08	-1.77	-0.49	-0.29	-1.26
rs13856586	1	42745749	45321093	-1.71	-0.87	-0.98	-0.69	-1.79	-1.21	-1.74	-2.02	0.36	-1.08	-1.74	-0.48	-0.43	-1.27
rs15246092	1	42781719	45353274	-1.81	-0.83	-0.94	-0.85	-1.74	-1.26	-1.76	-2.02	0.37	-0.99	-1.86	-0.53	-0.50	-1.23
rs13753286	1	42784915	45377082	-1.93	-0.89	-0.95	-0.97	-1.83	-1.31	-1.84	-2.09	0.44	-1.06	-1.92	-0.68	-0.49	-1.36
rs13856647	1	42805777	45399632	-1.91	-0.91	-0.88	-0.90	-1.86	-1.29	-1.81	-1.95	0.49	-1.11	-1.90	-0.66	-0.41	-1.50
rs13753297	1	42824903	45420341	-1.89	-0.93	-0.77	-1.04	-1.86	-1.29	-1.81	-1.83	0.59	-1.01	-1.83	-0.72	-0.33	-1.61
rs14815745	1	42864942	45440697	-1.95	-1.05	-0.79	-1.13	-1.98	-1.39	-1.93	-1.79	0.52	-1.08	-1.88	-0.79	-0.34	-1.76
rs15246351	1	42878277	45445785	-1.96	-1.06	-0.78	-1.14	-2.00	-1.38	-1.94	-1.81	0.54	-1.01	-1.89	-0.80	-0.38	-1.74
ss316950130	1	42909727	45478425	-1.99	-1.14	-0.77	-1.14	-2.07	-1.43	-2.01	-1.77	0.50	-0.97	-1.92	-0.82	-0.46	-1.76
ss316950152	1	42930414	45506383	-2.04	-1.11	-0.60	-1.15	-2.06	-1.30	-1.94	-1.59	0.65	-0.88	-1.96	-0.87	-0.51	-1.70
rs13856763	1	42965774	45520141	-1.95	-0.96	-0.49	-1.10	-1.87	-1.20	-1.79	-1.50	0.80	-0.89	-1.87	-0.78	-0.43	-1.65
ss316950162	1	42988706	45544898	-1.97	-1.04	-0.40	-1.13	-1.90	-1.17	-1.72	-1.38	0.89	-0.88	-1.88	-0.82	-0.39	-1.82
rs13856806	1	43026179	45597251	-2.09	-1.03	-0.31	-1.33	-1.94	-1.18	-1.74	-1.27	0.96	-0.79	-1.95	-0.87	-0.31	-1.85
rs13856834	1	43038783	45637673	-2.09	-1.02	-0.34	-1.49	-1.94	-1.31	-1.81	-1.17	0.85	-0.88	-1.96	-0.86	-0.26	-1.89
rs13856856	1	43068329	45671893	-2.07	-1.00	-0.27	-1.61	-1.91	-1.36	-1.86	-1.09	0.85	-0.88	-1.92	-0.87	-0.21	-1.92
rs13856876	1	43082605	45692819	-2.02	-0.97	-0.16	-1.83	-1.87	-1.35	-1.83	-0.94	0.93	-0.79	-1.85	-0.88	-0.12	-1.96
rs15246708	1	43110650	45697589	-1.92	-0.87	-0.11	-1.89	-1.75	-1.34	-1.76	-0.83	0.93	-0.77	-1.70	-0.87	0.01	-1.97
rs13856888	1	43117408	45734235	-1.82	-0.72	-0.11	-1.75	-1.59	-1.30	-1.64	-0.82	0.92	-0.80	-1.63	-0.75	0.10	-1.84
rs13856910	1	43154831	45745209	-1.77	-0.74	-0.09	-1.76	-1.59	-1.29	-1.59	-0.79	0.96	-0.83	-1.54	-0.83	0.10	-1.80
rs13753354	1	43176077	45767686	-1.84	-0.85	-0.13	-2.01	-1.73	-1.40	-1.73	-0.77	0.87	-0.92	-1.59	-0.88	0.12	-1.96
ss316950215	1	43196415	45785775	-1.77	-0.87	-0.10	-1.99	-1.71	-1.37	-1.70	-0.67	0.84	-0.87	-1.57	-0.82	0.08	-2.11
rs13857024	1	43206392	45839856	-1.84	-0.74	-0.20	-1.93	-1.63	-1.43	-1.69	-0.66	0.80	-1.01	-1.62	-0.91	0.07	-2.00
rs14815885	1	43244870	45859179	-1.83	-0.78	-0.19	-2.07	-1.66	-1.47	-1.73	-0.57	0.77	-1.07	-1.63	-0.87	0.10	-2.13
rs13857038	1	43266173	45879133	-1.97	-0.92	-0.30	-2.09	-1.82	-1.65	-1.94	-0.62	0.65	-1.23	-1.77	-0.99	0.01	-2.23
rs13857044	1	43321460	45883126	-1.98	-0.88	-0.37	-1.99	-1.70	-1.67	-1.86	-0.68	0.62	-1.35	-1.78	-1.01	0.02	-2.19
rs15246863	1	43341654	45915582	-1.97	-0.81	-0.42	-1.97	-1.64	-1.72	-1.84	-0.72	0.62	-1.56	-1.70	-1.08	0.03	-2.18
rs14815954	1	43366723	45945500	-1.93	-0.84	-0.26	-2.07	-1.60	-1.63	-1.77	-0.63	0.73	-1.58	-1.62	-1.13	0.01	-2.14
ss316950231	1	43380829	45945807	-1.87	-0.88	-0.22	-2.15	-1.66	-1.54	-1.77	-0.63	0.82	-1.58	-1.58	-1.15	-0.02	-2.00
rs13857079	1	43409615	45983829	-1.82	-0.92	-0.21	-1.98	-1.67	-1.47	-1.74	-0.65	0.85	-1.67	-1.53	-1.13	-0.09	-1.95
rs14815978	1	43432392	45991221	-1.89	-0.97	-0.17	-1.92	-1.73	-1.42	-1.76	-0.53	0.84	-1.73	-1.63	-1.12	-0.15	-1.96
ss316950245	1	43435641	46014902	-1.85	-1.11	-0.18	-1.92	-1.82	-1.44	-1.82	-0.54	0.85	-1.72	-1.57	-1.13	-0.22	-1.96
rs13857173	1	43473827	46048528	-1.84	-1.16	-0.18	-2.08	-1.86	-1.50	-1.87	-0.51	0.76	-1.61	-1.61	-1.06	-0.21	-2.10
rs15246972	1	43495246	46071268	-1.81	-1.23	-0.13	-1.87	-1.90	-1.37	-1.84	-0.43	0.80	-1.63	-1.56	-1.08	-0.18	-2.25
rs13857191	1	43516549	46078309	-1.72	-1.18	-0.09	-1.72	-1.82	-1.27	-1.74	-0.35	0.81	-1.61	-1.45	-1.03	-0.17	-2.25
rs14816032	1	43559121	46119991	-1.63	-1.33	0.07	-1.91	-1.90	-1.20	-1.76	-0.19	0.89	-1.40	-1.40	-0.89	-0.20	-2.40
rs13857223	1	43589135	46140905	-1.63	-1.36	0.05	-1.81	-1.91	-1.14	-1.74	-0.23	0.90	-1.43	-1.42	-0.88	-0.15	-2.37
rs13857242	1	43609955	46167180	-1.68	-1.36	-0.08	-1.81	-1.94	-1.26	-1.81	-0.31	0.79	-1.61	-1.45	-0.96	-0.13	-2.41
rs13857261	1	43630845	46183689	-1.69	-1.39	-0.07	-1.95	-1.96	-1.30	-1.84	-0.28	0.78	-1.57	-1.45	-0.98	-0.13	-2.46
rs13857279	1	43649408	46191637	-1.70	-1.36	0.01	-1.86	-1.88	-1.19	-1.72	-0.20	0.87	-1.56	-1.46	-0.97	-0.23	-2.32
ss316950290	1	43652230	46228189	-1.66	-1.45	-0.02	-1.76	-1.95	-1.18	-1.76	-0.19	0.80	-1.57	-1.50	-0.89	-0.23	-2.49
rs13857289	1	43679196	46237320	-1.66	-1.50	-0.06	-1.82	-1.98	-1.24	-1.81	-0.22	0.73	-1.58	-1.53	-0.86	-0.23	-2.60
rs14816088	1	43724252	46268560	-1.78	-1.71	-0.13	-1.90	-2.18	-1.38	-2.02	-0.22	0.67	-1.79	-1.61	-0.89	-0.35	-2.78
rs14816097	1	43734124	46290722	-1.83	-1.77	-0.25	-1.76	-2.24	-1.44	-2.07	-0.35	0.62	-2.00	-1.64	-0.94	-0.42	-2.69
rs13857306	1	43785386	46302076	-1.80	-1.79	-0.21	-1.63	-2.24	-1.33	-2.02	-0.31	0.63	-1.91	-1.64	-0.91	-0.49	-2.56
rs14816124	1	43817636	46337798	-1.71	-1.85	-0.08	-1.70	-2.21	-1.19	-1.93	-0.24	0.75	-1.84	-1.53	-0.89	-0.49	-2.58
rs15247156	1	43843622	46355736	-1.70	-1.84	-0.03	-1.73	-2.20	-1.15	-1.91	-0.24	0.86	-1.84	-1.50	-0.91	-0.49	-2.56
rs15247158	1	43866400	46402777	-1.81	-1.89	0.05	-1.84	-2.28	-1.12	-1.94	-0.17	1.00	-1.92	-1.55	-1.08	-0.38	-2.71
rs15247173	1	43884265	46422013	-1.59	-1.69	0.21	-1.89	-2.01	-0.94	-1.69	-0.08	1.15	-1.67	-1.35	-0.87	-0.31	-2.53
rs15247196	1	43911785	46427732	-1.34	-1.50	0.37	-1.72	-1.77	-0.73	-1.45	0.03	1.26	-1.49	-1.15	-0.66	-0.24	-2.33
rs15247212	1	43945147	46464734	-1.14	-1.38	0.54	-1.66	-1.60	-0.56	-1.28	0.16	1.37	-1.37	-0.97	-0.48	-0.18	-2.21
rs15247236	1	43981501	46481590	-1.20	-1.41	0.41	-1.72	-1.64	-0.74	-1.39	0.08	1.23	-1.55	-1.07	-0.45	-0.17	-2.27
ss316950332	1	43981722	46497491	-1.16	-1.37	0.47	-1.87	-1.60	-0.78	-1.39	0.20	1.26	-1.55	-1.02	-0.47	-0.06	-2.30
rs15247268	1	44020135	46520157	-1.06	-1.30	0.58	-1.83	-1.50	-0.73	-1.30	0.32	1.30	-1.48	-0.88	-0.45	0.00	-2.33
rs14816208	1	44047034	46549973	-1.06	-1.30	0.61	-1.86	-1.50	-0.78	-1.32	0.43	1.27	-1.45	-0.85	-0.51	0.12	-2.31
rs15247300	1	44077855	46559233	-1.06	-1.29	0.69	-1.80	-1.49	-0.69	-1.28	0.53	1.30	-1.44	-0.89	-0.51	0.14	-2.17
rs13753424	1	44094293	46580685	-1.10	-1.46	0.58	-1.74	-1.63	-0.77	-1.40	0.48	1.19	-1.66	-0.99	-0.46	0.03	-2.25
rs15247332	1	44139241	46607616	-1.13	-1.46	0.51	-1.76	-1.66	-0.78	-1.41	0.40	1.10	-1.62	-1.01	-0.49	0.01	-2.23
rs13857368	1	44169568	46628488	-1.28	-1.61	0.35	-1.85	-1.83	-0.97	-1.62	0.35	0.93	-1.79	-1.15	-0.60	-0.09	-2.33
rs15247376	1	44209838	46647582	-1.30	-1.62	0.33	-1.82	-1.85	-0.98	-1.63	0.34	0.89	-1.80	-1.21	-0.54	-0.07	-2.39
rs13753431	1	44234443	46667208	-1.28	-1.52	0.33	-1.81	-1.76	-0.97	-1.55	0.34	0.88	-1.82	-1.21	-0.49	-0.09	-2.22
rs14816249	1	44253372	46679178	-1.14	-1.41	0.49	-1.75	-1.62	-0.82	-1.39	0.50	0.98	-1.67	-1.09	-0.36	0.01	-2.18
rs14816269	1	44302446	46701218	-1.30	-1.55	0.35	-1.81	-1.80	-0.96	-1.56	0.33	0.90	-1.81	-1.23	-0.46	-0.07	-2.31
rs13857435	1	44349604	46738345	-1.16	-1.44	0.47	-1.83	-1.66	-0.81	-1.41	0.42	0.96	-1.63	-1.11	-0.34	0.02	-2.25
rs13857455	1	44400972	46755661	-1.13	-1.45	0.50	-1.86	-1.69	-0.77	-1.42	0.39	0.98	-1.59	-1.08	-0.33	0.04	-2.25
rs13857462	1	44429321	46766333	-1.14	-1.47	0.41	-1.86	-1.71	-0.84	-1.46	0.26	0.89	-1.58	-1.17	-0.29	0.05	-2.17
rs14816298	1	44463438	46807733	-1.22	-1.45	0.43	-1.76	-1.73	-0.73	-1.42	0.29	0.87	-1.49	-1.23	-0.37	0.04	-2.12
rs13857512	1	44485280	46826030	-1.17	-1.40	0.53	-1.79	-1.63	-0.65	-1.32	0.38	0.95	-1.37	-1.18	-0.35	0.10	-2.12
rs13857524	1	44506702	46849298	-1.10	-1.33	0.67	-1.60	-1.55	-0.46	-1.19	0.53	0.98	-1.20	-1.11	-0.30	0.16	-2.10
rs15247564	1	44516048	46870874	-1.00	-1.28	0.69	-1.49	-1.48	-0.41	-1.12	0.55	0.97	-1.14	-1.03	-0.20	0.22	-2.10
rs13857532	1	44550299	46874256	-0.88	-1.28	0.65	-1.38	-1.42	-0.41	-1.09	0.54	0.91	-1.19	-0.94	-0.07	0.22	-2.09
rs13857547	1	44596001	46906030	-0.94	-1.34	0.60	-1.45	-1.52	-0.54	-1.20	0.48	0.87	-1.24	-0.94	-0.19	0.19	-2.16
rs13857554	1	44609593	46929002	-0.86	-1.34	0.58	-1.47	-1.50	-0.53	-1.18	0.49	0.88	-1.26	-0.96	-0.16	0.22	-2.10
rs13857585	1	44637878	46943507	-1.02	-1.41	0.54	-1.52	-1.61	-0.58	-1.26	0.44	0.86	-1.28	-1.08	-0.32	0.14	-2.11
rs10727211	1	44672159	46963959	-0.92	-1.40	0.53	-1.45	-1.56	-0.57	-1.23	0.43	0.84	-1.32	-0.96	-0.27	0.15	-2.10
rs13857642	1	44701594	46995058	-0.87	-1.28	0.64	-1.38	-1.41	-0.44	-1.09	0.55	0.86	-1.13	-0.96	-0.17	0.22	-2.02
rs13753495	1	44707667	47004763	-0.88	-1.25	0.62	-1.57	-1.40	-0.54	-1.13	0.57	0.85	-1.27	-1.01	-0.11	0.34	-2.14
ss316950445	1	44736449	47044009	-0.92	-1.38	0.52	-1.45	-1.51	-0.51	-1.18	0.45	0.84	-1.30	-1.08	-0.11	0.30	-2.06
rs10728262	1	44763190	47067725	-0.98	-1.52	0.45	-1.45	-1.63	-0.57	-1.27	0.44	0.84	-1.22	-1.12	-0.18	0.23	-2.19
rs13857703	1	44790817	47085138	-0.94	-1.61	0.48	-1.24	-1.69	-0.47	-1.25	0.35	0.90	-0.97	-1.09	-0.14	0.14	-2.14
rs15247950	1	44811405	47114547	-0.99	-1.68	0.48	-1.33	-1.76	-0.55	-1.34	0.35	0.89	-0.96	-1.11	-0.23	0.13	-2.26
rs14816491	1	44869473	47122269	-0.96	-1.61	0.56	-1.27	-1.65	-0.52	-1.26	0.47	0.93	-0.95	-1.06	-0.22	0.16	-2.23
rs15247964	1	44890133	47158051	-1.10	-1.71	0.43	-1.21	-1.78	-0.60	-1.38	0.33	0.85	-0.96	-1.22	-0.31	0.06	-2.24
rs15247974	1	44911875	47178809	-0.97	-1.69	0.42	-1.14	-1.71	-0.59	-1.33	0.32	0.82	-0.93	-1.11	-0.19	0.02	-2.14
rs14816504	1	44927247	47189505	-1.02	-1.65	0.50	-1.22	-1.70	-0.54	-1.27	0.29	0.85	-0.87	-1.20	-0.14	0.08	-2.18
ss316950485	1	44936158	47221687	-0.93	-1.54	0.60	-1.10	-1.58	-0.42	-1.14	0.34	0.98	-0.76	-1.06	-0.15	0.16	-2.15
rs14816516	1	44978125	47240376	-0.82	-1.41	0.53	-0.92	-1.41	-0.42	-1.04	0.33	0.91	-0.79	-0.95	-0.07	0.13	-2.02
rs13857775	1	44986481	47264050	-0.70	-1.35	0.55	-0.74	-1.31	-0.34	-0.94	0.32	0.98	-0.79	-0.84	0.05	0.13	-1.91
ss316950507	1	45013278	47284778	-0.69	-1.35	0.57	-0.64	-1.30	-0.28	-0.87	0.29	0.96	-0.68	-0.87	0.00	0.13	-1.94
rs15248072	1	45041016	47306635	-0.68	-1.36	0.62	-0.57	-1.30	-0.18	-0.82	0.30	1.01	-0.56	-0.86	0.00	0.08	-1.88
rs15248106	1	45065084	47318069	-0.61	-1.31	0.63	-0.63	-1.24	-0.14	-0.77	0.34	0.98	-0.51	-0.80	0.08	0.05	-1.76
rs13857844	1	45102107	47340395	-0.71	-1.37	0.54	-0.72	-1.33	-0.30	-0.88	0.29	0.84	-0.56	-0.89	-0.02	-0.07	-1.68
rs15248193	1	45131608	47369725	-0.60	-1.19	0.69	-0.65	-1.15	-0.15	-0.71	0.45	0.90	-0.33	-0.79	0.09	0.01	-1.50
rs14816659	1	45152301	47394633	-0.50	-0.98	0.78	-0.66	-0.94	-0.07	-0.55	0.55	0.98	-0.25	-0.69	0.19	0.13	-1.31
rs15248274	1	45172544	47405719	-0.35	-0.95	0.85	-0.70	-0.86	-0.02	-0.49	0.66	1.02	-0.20	-0.59	0.35	0.11	-1.25
ss316950551	1	45185253	47455758	-0.26	-0.85	0.92	-0.55	-0.76	0.09	-0.37	0.71	1.07	-0.08	-0.49	0.41	0.16	-1.16
rs13857953	1	45219303	47479617	-0.32	-0.88	0.93	-0.64	-0.80	0.09	-0.39	0.72	1.08	-0.07	-0.55	0.41	0.16	-1.05
rs13858053	1	45237295	47501644	-0.20	-0.95	0.92	-0.61	-0.80	0.17	-0.35	0.71	1.08	0.05	-0.48	0.57	0.19	-0.92
rs13858085	1	45250806	47508514	-0.08	-1.08	0.82	-0.45	-0.85	0.14	-0.39	0.66	0.99	0.01	-0.37	0.67	0.13	-0.85
rs13858114	1	45269269	47530192	0.02	-1.08	0.83	-0.50	-0.80	0.18	-0.34	0.75	0.94	-0.01	-0.31	0.68	0.13	-0.84
ss316950603	1	45305010	47565138	-0.01	-1.00	0.73	-0.52	-0.76	0.11	-0.35	0.72	0.86	-0.08	-0.35	0.67	0.17	-0.78
rs13858138	1	45321093	47569775	0.01	-0.97	0.57	-0.37	-0.73	0.00	-0.39	0.58	0.73	-0.26	-0.37	0.74	0.22	-0.79
rs13858147	1	45353274	47592961	-0.05	-0.96	0.44	-0.44	-0.75	-0.15	-0.47	0.50	0.62	-0.41	-0.45	0.72	0.22	-0.78
ss316950629	1	45377082	47619342	0.02	-1.00	0.29	-0.42	-0.80	-0.27	-0.55	0.35	0.47	-0.44	-0.38	0.66	0.29	-0.83
rs14816736	1	45399632	47635821	0.00	-1.07	0.18	-0.33	-0.86	-0.33	-0.61	0.30	0.30	-0.55	-0.48	0.76	0.19	-0.80
rs13858193	1	45420341	47662484	0.01	-1.11	0.21	-0.43	-0.89	-0.35	-0.66	0.26	0.31	-0.56	-0.50	0.79	0.16	-0.81
rs13858221	1	45440697	47695905	0.08	-1.07	0.19	-0.29	-0.83	-0.31	-0.61	0.27	0.29	-0.63	-0.45	0.81	0.20	-0.67
rs13858235	1	45445785	47725696	0.15	-0.94	0.27	-0.30	-0.71	-0.17	-0.45	0.34	0.34	-0.50	-0.41	0.92	0.14	-0.62
rs13858239	1	45478425	47751549	0.19	-0.92	0.14	-0.13	-0.67	-0.21	-0.45	0.22	0.24	-0.66	-0.41	0.99	0.08	-0.51
rs14816777	1	45506383	47769908	0.06	-0.98	0.16	-0.30	-0.77	-0.26	-0.53	0.31	0.22	-0.73	-0.54	0.88	0.10	-0.61
rs13858258	1	45520141	47787042	0.19	-1.03	0.07	-0.18	-0.75	-0.29	-0.53	0.24	0.14	-0.83	-0.48	0.94	0.14	-0.69
rs13858262	1	45544898	47835341	0.19	-1.06	0.02	-0.06	-0.75	-0.28	-0.51	0.15	0.10	-0.78	-0.49	0.94	0.14	-0.80
rs15248899	1	45597251	47837347	0.06	-1.03	-0.12	-0.13	-0.83	-0.41	-0.69	0.01	-0.01	-0.92	-0.63	0.84	0.08	-0.67
rs15248955	1	45637673	47880804	0.02	-1.12	-0.20	-0.06	-0.91	-0.46	-0.76	-0.10	-0.03	-1.10	-0.69	0.83	0.03	-0.73
rs14817019	1	45671893	47895720	0.05	-1.19	-0.25	-0.03	-0.95	-0.48	-0.78	-0.24	0.01	-1.13	-0.62	0.76	0.00	-0.80
rs13650352	1	45692819	47911205	0.06	-1.29	-0.40	-0.05	-1.02	-0.61	-0.88	-0.34	-0.05	-1.29	-0.62	0.72	-0.03	-0.93
ss316950741	1	45697589	47923842	0.11	-1.47	-0.40	0.00	-1.12	-0.59	-0.94	-0.34	-0.08	-1.24	-0.56	0.75	-0.16	-1.04
rs14817093	1	45734235	47958236	0.06	-1.45	-0.35	-0.13	-1.13	-0.50	-0.90	-0.33	-0.01	-1.19	-0.64	0.74	-0.20	-1.07
rs13858385	1	45745209	47978910	0.04	-1.44	-0.34	-0.13	-1.11	-0.55	-0.91	-0.26	-0.03	-1.15	-0.69	0.74	-0.23	-1.02
rs15249075	1	45767686	48002619	-0.03	-1.62	-0.44	-0.20	-1.27	-0.65	-1.09	-0.32	-0.13	-1.30	-0.69	0.64	-0.27	-1.15
rs13858398	1	45785775	48026819	-0.11	-1.56	-0.35	-0.08	-1.16	-0.50	-0.94	-0.28	-0.05	-1.16	-0.80	0.59	-0.35	-1.00
rs15249215	1	45839856	48034788	-0.12	-1.61	-0.40	-0.07	-1.19	-0.53	-0.98	-0.37	-0.05	-1.23	-0.80	0.63	-0.35	-0.91
rs13858460	1	45859179	48069815	-0.16	-1.62	-0.41	-0.03	-1.18	-0.53	-0.97	-0.43	-0.10	-1.07	-0.82	0.58	-0.37	-0.97
ss316950823	1	45879133	48092831	-0.09	-1.50	-0.32	0.06	-1.06	-0.42	-0.85	-0.41	-0.02	-0.94	-0.73	0.57	-0.35	-0.81
rs13858474	1	45883126	48110570	-0.11	-1.32	-0.28	0.14	-0.94	-0.36	-0.76	-0.32	-0.03	-0.88	-0.74	0.53	-0.31	-0.69
rs13858506	1	45915582	48138181	-0.10	-1.33	-0.20	0.27	-1.02	-0.25	-0.77	-0.22	0.02	-0.81	-0.73	0.54	-0.37	-0.62
rs15249377	1	45945500	48148292	-0.01	-1.29	-0.07	0.33	-0.96	-0.13	-0.68	-0.11	0.07	-0.69	-0.68	0.65	-0.27	-0.60
rs13858521	1	45945807	48171695	0.04	-1.28	-0.09	0.39	-0.98	-0.09	-0.66	-0.03	0.12	-0.68	-0.68	0.69	-0.19	-0.59
rs13858549	1	45983829	48202590	0.02	-1.21	-0.03	0.46	-0.94	-0.06	-0.62	0.08	0.13	-0.75	-0.70	0.69	-0.10	-0.59
rs14817263	1	45991221	48217794	-0.11	-1.21	-0.11	0.33	-0.99	-0.18	-0.71	0.03	0.13	-0.81	-0.83	0.59	-0.10	-0.59
rs13858572	1	46014902	48250065	-0.15	-1.14	-0.16	0.28	-0.96	-0.24	-0.71	-0.02	0.09	-0.81	-0.88	0.56	-0.01	-0.59
rs13858596	1	46048528	48269538	-0.30	-1.23	-0.23	0.09	-1.09	-0.37	-0.85	-0.08	0.00	-0.83	-1.06	0.48	-0.03	-0.70
rs13858601	1	46071268	48290549	-0.18	-1.17	-0.09	0.11	-0.98	-0.26	-0.72	-0.02	0.15	-0.84	-0.88	0.47	-0.06	-0.59
rs13858604	1	46078309	48307000	-0.07	-0.98	0.05	-0.07	-0.78	-0.21	-0.59	0.00	0.24	-0.61	-0.76	0.52	-0.01	-0.48
rs13650408	1	46119991	48330754	-0.06	-0.99	0.20	-0.20	-0.78	-0.15	-0.50	0.03	0.34	-0.44	-0.78	0.58	-0.03	-0.48
rs15249654	1	46140905	48337926	-0.03	-0.92	0.06	-0.10	-0.71	-0.16	-0.47	-0.15	0.22	-0.48	-0.78	0.52	-0.02	-0.37
rs13858667	1	46167180	48359979	-0.12	-0.99	-0.03	-0.10	-0.80	-0.22	-0.55	-0.24	0.13	-0.50	-0.89	0.53	-0.12	-0.35
ss316951004	1	46183689	48380204	-0.02	-0.98	0.03	-0.10	-0.76	-0.18	-0.50	-0.26	0.18	-0.31	-0.89	0.58	-0.11	-0.36
rs13858679	1	46191637	48403481	0.12	-0.90	0.19	0.08	-0.64	0.01	-0.35	-0.19	0.29	-0.19	-0.77	0.71	-0.10	-0.35
rs13858712	1	46228189	48417174	0.07	-0.93	0.04	0.10	-0.74	-0.06	-0.46	-0.34	0.13	-0.24	-0.85	0.71	-0.12	-0.32
rs13858723	1	46237320	48441102	0.09	-0.76	0.01	0.09	-0.61	-0.09	-0.40	-0.39	0.10	-0.21	-0.83	0.70	-0.11	-0.26
rs13858732	1	46268560	48466769	0.11	-0.70	0.07	0.11	-0.56	0.06	-0.30	-0.31	0.09	-0.06	-0.83	0.75	-0.15	-0.13
rs13858757	1	46290722	48490272	0.15	-0.52	0.13	0.13	-0.38	0.20	-0.13	-0.32	0.17	0.08	-0.78	0.77	-0.07	-0.07
rs13858766	1	46302076	48513591	0.11	-0.43	0.27	0.14	-0.27	0.31	-0.02	-0.27	0.20	0.20	-0.84	0.75	0.02	-0.05
rs15249967	1	46337798	48543602	-0.02	-0.44	0.17	0.08	-0.34	0.19	-0.11	-0.38	0.12	0.10	-1.00	0.70	-0.02	0.00
rs15250005	1	46355736	48556102	-0.04	-0.41	0.08	0.13	-0.36	0.09	-0.17	-0.44	0.09	0.00	-0.99	0.65	0.03	-0.02
rs13650479	1	46402777	48586681	0.02	-0.23	0.17	0.31	-0.21	0.23	-0.02	-0.27	0.12	0.06	-0.93	0.71	0.12	0.04
rs13650492	1	46422013	48609748	0.13	-0.15	0.22	0.37	-0.05	0.29	0.10	-0.17	0.08	0.17	-0.85	0.83	0.10	0.18
rs13858864	1	46427732	48614204	0.13	-0.23	0.16	0.35	-0.13	0.18	-0.01	-0.23	0.04	0.11	-0.81	0.77	0.08	0.11
rs13858886	1	46464734	48633794	0.06	-0.23	-0.02	0.33	-0.17	0.08	-0.08	-0.38	-0.07	-0.07	-0.85	0.69	0.03	0.06
rs13858902	1	46481590	48671927	0.02	-0.17	-0.02	0.33	-0.14	0.07	-0.04	-0.43	-0.04	-0.10	-0.91	0.70	0.08	0.04
rs13858917	1	46497491	48676526	0.14	-0.19	0.14	0.47	-0.09	0.26	0.08	-0.35	0.06	0.06	-0.80	0.80	0.06	0.05
rs13650532	1	46520157	48712191	0.09	-0.23	0.06	0.63	-0.13	0.28	0.07	-0.49	0.05	-0.01	-0.86	0.75	-0.06	0.08
rs13859010	1	46549973	48742104	0.09	-0.23	-0.03	0.56	-0.14	0.27	0.05	-0.60	0.05	-0.10	-0.88	0.68	-0.08	0.06
rs13859022	1	46559233	48770241	0.09	-0.38	-0.04	0.45	-0.24	0.22	-0.03	-0.66	0.12	-0.15	-0.84	0.61	-0.18	-0.05
rs13859051	1	46580685	48793056	0.04	-0.38	-0.13	0.49	-0.26	0.19	-0.06	-0.81	0.05	-0.06	-0.83	0.55	-0.23	-0.03
rs13650570	1	46607616	48811312	0.09	-0.30	0.03	0.48	-0.18	0.35	0.08	-0.65	0.18	0.07	-0.75	0.56	-0.17	0.03
ss316951310	1	46628488	48848274	0.06	-0.39	0.06	0.38	-0.26	0.27	0.00	-0.56	0.18	0.01	-0.72	0.46	-0.21	-0.06
rs13859203	1	46647582	48855230	0.11	-0.27	0.21	0.47	-0.15	0.42	0.14	-0.38	0.34	0.06	-0.63	0.44	-0.10	-0.01
rs13859226	1	46667208	48887491	0.23	-0.13	0.29	0.55	0.01	0.57	0.32	-0.28	0.44	0.09	-0.54	0.50	0.00	0.07
ss316951346	1	46679178	48920575	0.10	-0.19	0.30	0.55	-0.08	0.51	0.21	-0.20	0.44	0.03	-0.66	0.36	0.01	-0.01
rs13859238	1	46701218	48943057	0.05	-0.14	0.26	0.63	-0.06	0.50	0.21	-0.21	0.39	0.04	-0.67	0.22	0.02	0.02
rs13650623	1	46738345	48958959	0.05	-0.10	0.25	0.67	-0.03	0.51	0.23	-0.21	0.39	0.00	-0.67	0.24	0.04	0.06
rs13859361	1	46755661	48996291	0.02	-0.08	0.26	0.70	-0.03	0.50	0.24	-0.16	0.39	-0.05	-0.69	0.22	0.05	0.03
rs13859368	1	46766333	49010389	-0.05	-0.17	0.17	0.65	-0.12	0.38	0.13	-0.15	0.26	-0.08	-0.72	0.09	0.04	-0.11
rs13859398	1	46807733	49034170	-0.07	-0.17	0.19	0.61	-0.09	0.41	0.18	-0.09	0.27	-0.12	-0.69	0.10	0.06	-0.14
rs13859416	1	46826030	49056299	-0.05	-0.08	0.04	0.59	-0.01	0.23	0.15	-0.25	0.18	-0.30	-0.65	0.13	0.14	-0.10
rs15251130	1	46849298	49060939	-0.08	-0.08	0.00	0.60	-0.06	0.20	0.11	-0.33	0.18	-0.29	-0.72	0.17	0.15	-0.11
ss316951496	1	46870874	49087626	-0.07	-0.07	-0.08	0.53	-0.04	0.12	0.07	-0.44	0.18	-0.31	-0.71	0.19	0.16	-0.09
ss316951506	1	46874256	49114962	0.04	0.03	0.04	0.56	0.07	0.22	0.18	-0.39	0.32	-0.14	-0.58	0.24	0.13	0.03
ss316951534	1	46906030	49145939	-0.03	0.10	0.09	0.56	0.09	0.27	0.21	-0.39	0.38	-0.03	-0.61	0.14	0.13	0.13
rs14817967	1	46929002	49153615	-0.03	0.13	0.10	0.66	0.11	0.35	0.26	-0.41	0.44	-0.07	-0.65	0.19	0.14	0.16
ss316951566	1	46943507	49178778	-0.07	0.05	-0.03	0.71	0.01	0.24	0.15	-0.54	0.37	-0.13	-0.57	0.14	0.10	0.17
ss316951587	1	46963959	49204956	-0.01	0.01	-0.13	0.64	0.01	0.14	0.10	-0.60	0.27	-0.30	-0.49	0.15	0.09	0.12
rs13650702	1	46995058	49230263	-0.06	0.02	-0.12	0.71	0.00	0.17	0.12	-0.59	0.30	-0.29	-0.55	0.13	0.11	0.11
rs15251462	1	47004763	49236068	-0.07	0.03	-0.21	0.78	-0.03	0.15	0.09	-0.68	0.25	-0.34	-0.52	0.07	0.08	0.12
rs13859542	1	47044009	49256793	0.03	0.10	-0.17	0.92	0.07	0.25	0.19	-0.70	0.34	-0.33	-0.39	0.10	0.02	0.24
rs13859565	1	47067725	49277572	0.08	0.20	-0.18	0.98	0.16	0.18	0.22	-0.66	0.32	-0.39	-0.32	0.10	0.14	0.24
rs13859589	1	47085138	49298890	0.14	0.33	-0.17	0.92	0.31	0.24	0.33	-0.60	0.27	-0.40	-0.29	0.20	0.21	0.32
ss316951714	1	47114547	49330950	0.14	0.42	-0.24	0.94	0.45	0.19	0.40	-0.63	0.21	-0.53	-0.30	0.21	0.31	0.35
rs13859647	1	47122269	49354924	0.17	0.42	-0.16	0.89	0.46	0.23	0.42	-0.49	0.24	-0.52	-0.23	0.19	0.31	0.34
rs13859691	1	47158051	49373857	0.21	0.41	-0.29	0.77	0.43	0.09	0.35	-0.62	0.17	-0.66	-0.18	0.19	0.33	0.34
rs13859714	1	47178809	49387362	0.31	0.51	-0.17	0.79	0.54	0.23	0.48	-0.53	0.28	-0.54	-0.04	0.20	0.40	0.42
rs14818083	1	47189505	49426126	0.38	0.62	-0.06	0.75	0.65	0.30	0.57	-0.39	0.36	-0.42	0.01	0.27	0.50	0.46
rs13859766	1	47221687	49468109	0.38	0.48	-0.27	0.63	0.55	0.10	0.39	-0.49	0.23	-0.60	0.09	0.11	0.40	0.37
rs13859859	1	47240376	49483787	0.47	0.49	-0.27	0.60	0.59	0.14	0.44	-0.45	0.17	-0.55	0.10	0.15	0.35	0.47
rs13859898	1	47264050	49493000	0.39	0.42	-0.28	0.51	0.49	0.10	0.35	-0.41	0.12	-0.59	-0.02	0.19	0.33	0.48
rs15252209	1	47284778	49526863	0.42	0.52	-0.13	0.49	0.57	0.20	0.44	-0.26	0.18	-0.47	0.01	0.19	0.43	0.53
rs15252268	1	47306635	49546446	0.32	0.42	-0.20	0.34	0.46	0.09	0.29	-0.33	0.20	-0.59	-0.03	0.12	0.32	0.54
rs13859977	1	47318069	49571856	0.20	0.44	-0.18	0.20	0.43	0.01	0.24	-0.38	0.18	-0.62	-0.15	0.04	0.31	0.52
ss316951942	1	47340395	49595855	0.13	0.43	-0.27	0.19	0.39	-0.11	0.17	-0.47	0.12	-0.75	-0.19	-0.08	0.33	0.49
rs13860024	1	47369725	49613513	0.23	0.50	-0.26	0.29	0.53	-0.06	0.26	-0.43	0.16	-0.86	-0.08	-0.03	0.37	0.36
rs13860101	1	47394633	49620918	0.21	0.41	-0.36	0.38	0.46	-0.10	0.20	-0.59	0.14	-0.93	-0.08	-0.08	0.27	0.35
rs13860121	1	47405719	49654223	0.20	0.24	-0.40	0.33	0.33	-0.16	0.09	-0.65	0.11	-0.97	-0.05	-0.15	0.17	0.21
ss316952055	1	47455758	49679540	0.22	0.25	-0.38	0.39	0.34	-0.12	0.11	-0.68	0.17	-0.95	0.01	-0.22	0.21	0.17
rs15252863	1	47479617	49699886	0.24	0.24	-0.36	0.29	0.34	-0.14	0.10	-0.63	0.22	-1.03	-0.02	-0.11	0.24	0.10
ss316952116	1	47501644	49712705	0.30	0.20	-0.41	0.30	0.34	-0.20	0.05	-0.66	0.14	-0.99	0.03	-0.11	0.26	0.13
ss316952126	1	47508514	49754862	0.21	0.13	-0.56	0.24	0.25	-0.41	-0.10	-0.81	0.06	-1.20	-0.01	-0.23	0.22	0.06
rs14818416	1	47530192	49773249	0.25	0.27	-0.45	0.11	0.36	-0.32	0.01	-0.76	0.18	-1.07	0.01	-0.25	0.31	0.13
rs13650915	1	47565138	49804572	0.24	0.33	-0.45	0.15	0.42	-0.36	0.03	-0.84	0.23	-1.11	0.04	-0.19	0.39	0.13
rs14818455	1	47569775	49820017	0.20	0.35	-0.46	0.17	0.41	-0.39	0.01	-0.87	0.23	-1.14	0.00	-0.22	0.43	0.11
rs13860395	1	47592961	49834929	0.27	0.36	-0.35	0.15	0.44	-0.31	0.07	-0.76	0.32	-1.02	0.10	-0.23	0.49	0.06
ss316952208	1	47619342	49859914	0.18	0.27	-0.39	0.10	0.35	-0.37	-0.02	-0.79	0.29	-1.09	0.01	-0.31	0.48	-0.08
rs13860431	1	47635821	49869758	0.18	0.29	-0.23	0.20	0.36	-0.20	0.06	-0.64	0.43	-1.05	0.05	-0.23	0.45	-0.01
ss316952233	1	47662484	49907097	0.19	0.38	-0.22	0.16	0.43	-0.20	0.10	-0.66	0.46	-1.00	0.09	-0.27	0.45	0.09
rs13860553	1	47695905	49926970	0.20	0.50	-0.24	0.24	0.51	-0.17	0.16	-0.63	0.44	-0.99	0.11	-0.29	0.48	0.23
rs13651022	1	47725696	49945133	0.09	0.40	-0.33	0.09	0.39	-0.29	0.03	-0.71	0.37	-1.11	0.04	-0.35	0.40	0.15
rs15253621	1	47751549	49964278	0.05	0.31	-0.32	0.06	0.30	-0.31	-0.04	-0.79	0.41	-1.10	0.05	-0.47	0.46	0.13
ss316952358	1	47769908	49995001	0.07	0.35	-0.23	0.07	0.34	-0.22	0.02	-0.72	0.50	-1.01	0.11	-0.56	0.53	0.12
ss316952371	1	47787042	49999662	0.26	0.49	-0.20	0.24	0.51	-0.09	0.18	-0.79	0.60	-0.87	0.27	-0.39	0.59	0.26
ss316952407	1	47835341	50031264	0.23	0.52	-0.21	0.16	0.52	-0.05	0.20	-0.82	0.57	-0.80	0.28	-0.31	0.53	0.35
ss316952410	1	47837347	50053516	0.16	0.40	-0.25	0.04	0.37	-0.13	0.06	-0.81	0.51	-0.86	0.25	-0.43	0.46	0.38
rs14818716	1	47880804	50079597	0.22	0.35	-0.22	0.11	0.36	-0.09	0.08	-0.80	0.51	-0.77	0.27	-0.30	0.41	0.38
rs13860786	1	47895720	50092400	0.30	0.44	-0.09	0.19	0.46	0.08	0.21	-0.75	0.60	-0.61	0.33	-0.19	0.42	0.46
rs13860797	1	47911205	50118596	0.33	0.48	0.02	0.17	0.50	0.17	0.28	-0.68	0.65	-0.48	0.35	-0.09	0.45	0.47
rs13860811	1	47923842	50138298	0.27	0.44	-0.03	0.18	0.45	0.15	0.23	-0.71	0.57	-0.49	0.28	-0.05	0.39	0.49
rs14818820	1	47958236	50162806	0.29	0.61	-0.02	0.24	0.58	0.23	0.35	-0.81	0.68	-0.47	0.25	-0.03	0.50	0.60
ss316952504	1	47978910	50179164	0.26	0.55	-0.07	0.35	0.52	0.14	0.28	-0.95	0.67	-0.44	0.23	-0.05	0.50	0.59
rs13860860	1	48002619	50192814	0.25	0.56	-0.23	0.32	0.51	0.10	0.25	-1.13	0.54	-0.58	0.21	-0.05	0.50	0.58
ss316952530	1	48026819	50215360	0.32	0.71	-0.18	0.24	0.64	0.22	0.39	-1.15	0.57	-0.39	0.16	0.07	0.55	0.68
rs13860882	1	48034788	50242705	0.37	0.71	-0.34	0.22	0.57	0.06	0.27	-1.26	0.42	-0.56	0.19	0.14	0.57	0.68
rs13860930	1	48069815	50254498	0.32	0.64	-0.37	0.09	0.49	0.00	0.19	-1.30	0.39	-0.56	0.16	0.08	0.53	0.64
rs13651133	1	48092831	50274465	0.35	0.52	-0.35	-0.08	0.39	-0.05	0.10	-1.29	0.48	-0.66	0.16	0.15	0.51	0.60
ss316952577	1	48110570	50291014	0.25	0.45	-0.42	-0.09	0.29	-0.11	0.02	-1.36	0.47	-0.77	0.10	0.03	0.50	0.50
rs15254432	1	48138181	50317434	0.37	0.40	-0.37	-0.13	0.32	-0.08	0.05	-1.39	0.52	-0.61	0.21	0.09	0.48	0.54
rs15254475	1	48148292	50337987	0.38	0.41	-0.43	-0.17	0.32	-0.10	0.04	-1.45	0.43	-0.59	0.19	0.15	0.50	0.51
rs14819061	1	48171695	50362103	0.33	0.35	-0.51	-0.26	0.31	-0.11	0.02	-1.51	0.40	-0.63	0.17	0.06	0.41	0.53
rs14819120	1	48202590	50379596	0.24	0.18	-0.66	-0.35	0.15	-0.29	-0.16	-1.68	0.27	-0.74	0.12	0.00	0.29	0.42
ss316952630	1	48217794	50409720	0.20	0.18	-0.65	-0.33	0.13	-0.30	-0.18	-1.66	0.26	-0.70	0.14	-0.08	0.29	0.42
rs14819164	1	48250065	50415426	0.18	0.16	-0.76	-0.33	0.11	-0.38	-0.22	-1.75	0.10	-0.71	0.12	-0.10	0.27	0.41
rs15254700	1	48269538	50454008	0.31	0.20	-0.74	-0.13	0.21	-0.29	-0.08	-1.68	0.10	-0.75	0.26	-0.06	0.21	0.55
rs14819188	1	48290549	50464341	0.47	0.39	-0.60	0.02	0.42	-0.08	0.16	-1.55	0.21	-0.57	0.42	0.05	0.31	0.67
ss316952668	1	48307000	50487756	0.38	0.29	-0.76	0.11	0.29	-0.16	0.04	-1.68	0.10	-0.60	0.33	0.05	0.25	0.68
ss316952684	1	48330754	50505970	0.35	0.29	-0.77	0.13	0.26	-0.17	0.01	-1.65	0.08	-0.61	0.33	-0.01	0.29	0.69
ss316952692	1	48337926	50526061	0.37	0.28	-0.81	0.17	0.26	-0.11	-0.01	-1.61	0.09	-0.57	0.42	-0.12	0.40	0.57
ss316952696	1	48359979	50541724	0.32	0.31	-0.68	0.19	0.26	-0.02	0.03	-1.46	0.22	-0.54	0.44	-0.16	0.44	0.58
rs13861044	1	48380204	50584245	0.27	0.38	-0.58	0.15	0.29	-0.03	0.05	-1.31	0.24	-0.54	0.44	-0.30	0.51	0.60
ss316952724	1	48403481	50604748	0.25	0.46	-0.51	0.01	0.35	-0.03	0.08	-1.20	0.27	-0.53	0.46	-0.21	0.57	0.65
rs13861078	1	48417174	50616709	0.21	0.46	-0.59	-0.09	0.33	-0.12	0.03	-1.17	0.21	-0.56	0.42	-0.22	0.61	0.69
rs15255015	1	48441102	50632934	0.29	0.50	-0.42	-0.21	0.42	-0.06	0.13	-1.02	0.36	-0.43	0.48	-0.19	0.70	0.68
[truncated: 46,279 more rows]
