# Supplementary material for: Signatures of Selection in the Genomes of Commercial and Non-Commercial Chicken Breeds
Source: PLoS One. 2012 Feb 27;7(2):e32720. doi: 10.1371/journal.pone.0032720 (PMC3287981; doi:10.1371/journal.pone.0032720)
Supplement: Table S9 — Hp values for all windows containing 20 markers. Chromosomal locations are based on the position in the WASHUC2 build. DM = domesticated, CM = commercial, NCM = non-commercial, BR = broiler, LR = layer, DU = Dutch, CH = Chinese, BRS = broiler sire line, BRD = broiler dam line, WL = white egg-layer, BL = brown egg-layer, DCF = Dutch countryfowls, DPB = Dutch polish and bearded, and DNB = Dutch new breeds. (TXT) [file pone.0032720.s011.txt]

Name	Chr	Position	Until	BR	LR	DU	CH	CM	NCM	DM	DLH	DBK	DNB	BRS	BRD	WL	BL
ss316925259	1	34388	448589	0.44	0.45	0.42	0.43	0.45	0.44	0.45	0.38	0.40	0.42	0.45	0.44	0.41	0.42
rs16686671	1	67781	470464	0.45	0.45	0.43	0.43	0.45	0.45	0.46	0.40	0.41	0.43	0.45	0.43	0.42	0.42
ss316925298	1	80477	481794	0.44	0.45	0.42	0.42	0.45	0.44	0.45	0.39	0.41	0.42	0.44	0.43	0.41	0.43
rs15995401	1	111556	511478	0.44	0.45	0.42	0.42	0.45	0.44	0.45	0.40	0.40	0.41	0.44	0.43	0.41	0.45
rs15995393	1	112481	543780	0.44	0.45	0.41	0.41	0.45	0.43	0.44	0.39	0.40	0.42	0.45	0.43	0.42	0.44
ss316925394	1	149690	554425	0.44	0.45	0.41	0.41	0.45	0.43	0.44	0.39	0.38	0.42	0.44	0.43	0.41	0.44
ss316925418	1	176450	581427	0.45	0.45	0.41	0.42	0.45	0.43	0.45	0.39	0.39	0.42	0.45	0.43	0.41	0.45
rs14688751	1	185573	605709	0.45	0.44	0.40	0.42	0.44	0.43	0.44	0.37	0.38	0.42	0.45	0.44	0.40	0.44
ss316925455	1	202425	627187	0.45	0.44	0.39	0.41	0.44	0.42	0.43	0.35	0.36	0.43	0.44	0.44	0.38	0.45
ss316925503	1	235155	641167	0.44	0.45	0.40	0.42	0.45	0.42	0.44	0.36	0.36	0.44	0.44	0.44	0.39	0.46
ss316925513	1	245026	657389	0.45	0.45	0.40	0.41	0.45	0.42	0.44	0.37	0.37	0.43	0.44	0.45	0.40	0.45
ss316925575	1	273255	681331	0.45	0.45	0.41	0.42	0.45	0.44	0.45	0.38	0.39	0.43	0.44	0.45	0.40	0.45
rs16686356	1	273888	709551	0.45	0.44	0.41	0.41	0.45	0.43	0.44	0.38	0.39	0.43	0.45	0.44	0.40	0.44
rs14688655	1	287595	722120	0.46	0.45	0.42	0.42	0.45	0.44	0.45	0.40	0.38	0.44	0.46	0.45	0.40	0.45
ss316925641	1	334833	755798	0.47	0.45	0.41	0.41	0.45	0.43	0.45	0.38	0.38	0.44	0.46	0.45	0.40	0.45
rs15994854	1	347069	782744	0.47	0.45	0.40	0.42	0.45	0.43	0.45	0.38	0.37	0.44	0.46	0.46	0.40	0.46
rs13814482	1	388839	804753	0.47	0.45	0.41	0.42	0.46	0.43	0.45	0.39	0.38	0.44	0.46	0.46	0.40	0.46
ss316925752	1	406166	826289	0.47	0.45	0.41	0.42	0.46	0.43	0.45	0.40	0.39	0.43	0.46	0.46	0.40	0.46
ss316925772	1	422241	836990	0.46	0.45	0.39	0.41	0.46	0.43	0.45	0.39	0.37	0.42	0.46	0.45	0.40	0.46
rs14096805	1	448589	861850	0.47	0.45	0.38	0.42	0.46	0.42	0.45	0.37	0.35	0.41	0.46	0.46	0.40	0.46
rs16057006	1	470464	885992	0.46	0.45	0.37	0.42	0.46	0.42	0.44	0.37	0.35	0.40	0.46	0.46	0.39	0.46
ss316925861	1	481794	895116	0.46	0.44	0.36	0.41	0.45	0.40	0.43	0.35	0.35	0.39	0.45	0.45	0.37	0.46
ss316925907	1	511478	922789	0.46	0.44	0.38	0.42	0.45	0.42	0.44	0.36	0.36	0.40	0.46	0.45	0.38	0.46
rs14733942	1	543780	937421	0.46	0.43	0.39	0.41	0.45	0.42	0.44	0.36	0.38	0.40	0.46	0.45	0.38	0.45
ss316925942	1	554425	964616	0.45	0.43	0.38	0.40	0.44	0.41	0.43	0.35	0.37	0.39	0.45	0.45	0.36	0.45
ss316925968	1	581427	995827	0.45	0.42	0.37	0.39	0.44	0.40	0.42	0.35	0.37	0.38	0.44	0.45	0.36	0.44
ss316925991	1	605709	1015701	0.45	0.42	0.37	0.39	0.43	0.40	0.42	0.35	0.38	0.37	0.44	0.45	0.36	0.44
rs14080240	1	627187	1034732	0.45	0.42	0.37	0.38	0.43	0.40	0.42	0.35	0.37	0.37	0.44	0.45	0.38	0.43
ss316926016	1	641167	1047152	0.45	0.42	0.38	0.39	0.44	0.41	0.43	0.37	0.38	0.38	0.45	0.45	0.40	0.42
ss316926032	1	657389	1069186	0.46	0.42	0.39	0.41	0.44	0.41	0.43	0.38	0.38	0.38	0.45	0.45	0.39	0.43
rs14080307	1	681331	1097204	0.46	0.43	0.38	0.41	0.45	0.42	0.44	0.38	0.38	0.38	0.46	0.45	0.40	0.43
rs14080338	1	709551	1118083	0.46	0.43	0.39	0.41	0.45	0.42	0.44	0.38	0.38	0.37	0.45	0.45	0.40	0.43
ss316926124	1	722120	1142331	0.45	0.43	0.39	0.39	0.44	0.42	0.43	0.37	0.38	0.38	0.44	0.45	0.39	0.43
ss316926165	1	755798	1152658	0.44	0.42	0.37	0.40	0.44	0.41	0.43	0.35	0.37	0.36	0.43	0.44	0.39	0.42
rs13778590	1	782744	1180673	0.44	0.41	0.37	0.40	0.43	0.41	0.42	0.37	0.36	0.36	0.42	0.45	0.38	0.41
ss316926240	1	804753	1186804	0.44	0.40	0.38	0.39	0.42	0.41	0.42	0.37	0.37	0.37	0.42	0.45	0.37	0.39
rs10728087	1	826289	1213393	0.44	0.39	0.37	0.39	0.42	0.41	0.42	0.35	0.36	0.36	0.42	0.45	0.36	0.41
rs10724367	1	836990	1228451	0.44	0.37	0.36	0.38	0.41	0.40	0.40	0.33	0.35	0.36	0.42	0.45	0.34	0.39
rs14080533	1	861850	1261658	0.44	0.37	0.38	0.38	0.40	0.40	0.40	0.36	0.36	0.37	0.42	0.45	0.33	0.39
rs14080555	1	885992	1272723	0.44	0.36	0.38	0.37	0.40	0.40	0.40	0.36	0.37	0.38	0.41	0.46	0.32	0.38
ss316926344	1	895116	1296177	0.45	0.36	0.39	0.38	0.40	0.41	0.41	0.37	0.37	0.39	0.42	0.46	0.33	0.38
ss316926370	1	922789	1329523	0.45	0.36	0.39	0.38	0.40	0.41	0.41	0.37	0.37	0.39	0.42	0.46	0.32	0.38
ss316926378	1	937421	1345725	0.45	0.34	0.37	0.38	0.39	0.39	0.40	0.35	0.36	0.37	0.42	0.47	0.30	0.36
ss316926414	1	964616	1372113	0.46	0.36	0.38	0.39	0.41	0.40	0.41	0.36	0.35	0.39	0.43	0.47	0.32	0.38
rs10729499	1	995827	1386715	0.46	0.38	0.38	0.40	0.42	0.42	0.42	0.36	0.36	0.40	0.44	0.47	0.34	0.38
ss316926453	1	1015701	1405141	0.46	0.37	0.38	0.40	0.41	0.42	0.42	0.35	0.36	0.40	0.43	0.47	0.33	0.37
rs14080820	1	1034732	1416825	0.46	0.37	0.39	0.41	0.41	0.41	0.42	0.36	0.35	0.41	0.44	0.47	0.33	0.36
ss316926487	1	1047152	1452370	0.46	0.37	0.39	0.42	0.42	0.42	0.42	0.37	0.36	0.41	0.44	0.46	0.33	0.37
ss316926501	1	1069186	1464907	0.45	0.36	0.37	0.41	0.40	0.41	0.41	0.35	0.34	0.39	0.43	0.45	0.31	0.35
rs14080975	1	1097204	1486390	0.45	0.36	0.38	0.40	0.40	0.41	0.41	0.34	0.35	0.39	0.43	0.45	0.31	0.35
ss316926531	1	1118083	1498838	0.45	0.34	0.39	0.40	0.40	0.40	0.40	0.36	0.36	0.37	0.43	0.45	0.30	0.35
rs15013346	1	1142331	1566478	0.45	0.34	0.38	0.40	0.40	0.40	0.41	0.37	0.36	0.37	0.43	0.44	0.31	0.34
ss316926562	1	1152658	1593299	0.46	0.35	0.39	0.42	0.41	0.41	0.42	0.37	0.37	0.37	0.44	0.46	0.32	0.35
rs14081063	1	1180673	1609104	0.47	0.35	0.39	0.42	0.41	0.41	0.42	0.37	0.37	0.37	0.45	0.46	0.30	0.37
ss316926606	1	1186804	1644939	0.47	0.36	0.39	0.41	0.42	0.41	0.42	0.36	0.37	0.38	0.45	0.45	0.32	0.37
ss316926635	1	1213393	1655361	0.47	0.36	0.39	0.43	0.42	0.41	0.42	0.36	0.36	0.38	0.46	0.45	0.31	0.37
ss316926652	1	1228451	1682818	0.47	0.37	0.41	0.43	0.42	0.42	0.43	0.38	0.37	0.38	0.46	0.45	0.34	0.37
rs14081158	1	1261658	1701278	0.46	0.39	0.41	0.44	0.43	0.43	0.44	0.38	0.39	0.38	0.46	0.45	0.34	0.38
rs14081172	1	1272723	1701386	0.46	0.38	0.40	0.42	0.42	0.42	0.43	0.36	0.37	0.37	0.45	0.45	0.32	0.37
rs14081222	1	1296177	1719440	0.46	0.39	0.41	0.43	0.43	0.43	0.44	0.38	0.38	0.38	0.45	0.44	0.34	0.38
rs14081238	1	1329523	1787787	0.45	0.39	0.40	0.43	0.42	0.42	0.43	0.36	0.38	0.36	0.45	0.43	0.33	0.38
rs14081247	1	1345725	1807924	0.45	0.40	0.41	0.43	0.43	0.42	0.43	0.36	0.39	0.37	0.45	0.42	0.35	0.37
rs14081311	1	1372113	1826086	0.44	0.40	0.41	0.43	0.43	0.43	0.43	0.37	0.40	0.38	0.45	0.41	0.35	0.37
rs14081349	1	1386715	1837922	0.44	0.40	0.41	0.44	0.42	0.43	0.43	0.38	0.40	0.37	0.45	0.40	0.35	0.36
rs14081373	1	1405141	1881466	0.43	0.39	0.41	0.45	0.41	0.42	0.42	0.37	0.40	0.36	0.44	0.40	0.34	0.36
rs14081388	1	1416825	1905345	0.43	0.38	0.40	0.45	0.41	0.42	0.42	0.37	0.40	0.35	0.44	0.39	0.34	0.36
rs14081437	1	1452370	1925535	0.42	0.37	0.39	0.44	0.40	0.41	0.41	0.35	0.40	0.32	0.43	0.39	0.31	0.36
ss316926868	1	1464907	1946146	0.42	0.36	0.38	0.43	0.39	0.40	0.40	0.35	0.39	0.31	0.43	0.39	0.29	0.36
rs14081487	1	1486390	1953293	0.44	0.37	0.40	0.43	0.40	0.42	0.41	0.37	0.41	0.34	0.44	0.41	0.30	0.37
rs14081492	1	1498838	1981260	0.43	0.37	0.41	0.43	0.40	0.42	0.41	0.38	0.41	0.34	0.44	0.41	0.31	0.36
rs14081545	1	1566478	1994374	0.43	0.38	0.41	0.43	0.40	0.42	0.42	0.38	0.41	0.36	0.43	0.41	0.33	0.36
rs14081561	1	1593299	2017969	0.43	0.38	0.41	0.42	0.41	0.42	0.41	0.37	0.41	0.36	0.43	0.42	0.33	0.36
rs14081576	1	1609104	2047173	0.42	0.38	0.41	0.42	0.40	0.42	0.41	0.37	0.41	0.36	0.43	0.41	0.33	0.35
rs13778998	1	1644939	2073822	0.42	0.39	0.42	0.41	0.40	0.43	0.42	0.39	0.42	0.38	0.42	0.40	0.34	0.34
rs14081618	1	1655361	2078870	0.42	0.38	0.42	0.39	0.40	0.42	0.41	0.39	0.42	0.38	0.42	0.41	0.32	0.34
ss316927053	1	1682818	2124737	0.42	0.39	0.42	0.39	0.40	0.42	0.41	0.40	0.43	0.38	0.42	0.41	0.34	0.34
rs14081679	1	1701278	2134902	0.41	0.38	0.41	0.37	0.39	0.41	0.40	0.40	0.42	0.37	0.41	0.40	0.34	0.32
rs15745582	1	1701386	2167366	0.41	0.37	0.41	0.38	0.39	0.42	0.40	0.39	0.42	0.38	0.41	0.39	0.35	0.33
rs14081700	1	1719440	2208877	0.42	0.39	0.43	0.38	0.40	0.43	0.42	0.41	0.43	0.39	0.42	0.40	0.37	0.34
rs13825154	1	1787787	2210682	0.43	0.40	0.42	0.38	0.41	0.42	0.42	0.41	0.42	0.38	0.43	0.41	0.38	0.36
ss316927142	1	1807924	2250060	0.43	0.39	0.42	0.38	0.40	0.42	0.42	0.41	0.43	0.38	0.42	0.42	0.38	0.34
rs13825103	1	1826086	2272335	0.44	0.38	0.42	0.38	0.40	0.43	0.42	0.41	0.43	0.37	0.43	0.43	0.35	0.35
rs10730722	1	1837922	2311200	0.44	0.39	0.43	0.38	0.41	0.43	0.42	0.42	0.43	0.37	0.44	0.44	0.37	0.36
ss316927198	1	1881466	2336287	0.45	0.39	0.43	0.37	0.42	0.43	0.43	0.42	0.43	0.38	0.44	0.44	0.36	0.37
rs13788885	1	1905345	2347348	0.45	0.39	0.44	0.36	0.42	0.44	0.43	0.43	0.44	0.40	0.44	0.45	0.36	0.36
ss316927217	1	1925535	2380984	0.46	0.39	0.45	0.35	0.43	0.44	0.44	0.44	0.44	0.40	0.45	0.45	0.37	0.36
rs15187362	1	1946146	2463631	0.46	0.40	0.44	0.36	0.43	0.44	0.44	0.45	0.43	0.40	0.44	0.46	0.37	0.37
rs14789722	1	1953293	2470342	0.46	0.41	0.45	0.37	0.44	0.45	0.45	0.45	0.43	0.42	0.45	0.46	0.39	0.38
rs15187284	1	1981260	2504791	0.46	0.41	0.44	0.36	0.44	0.44	0.44	0.44	0.43	0.42	0.45	0.46	0.39	0.38
rs15187208	1	1994374	2522244	0.46	0.41	0.44	0.36	0.44	0.44	0.45	0.44	0.42	0.41	0.45	0.46	0.38	0.37
rs13824878	1	2017969	2549083	0.46	0.41	0.43	0.38	0.44	0.44	0.45	0.43	0.41	0.41	0.45	0.46	0.38	0.38
rs13824858	1	2047173	2568213	0.45	0.40	0.42	0.37	0.43	0.43	0.43	0.42	0.40	0.40	0.44	0.45	0.36	0.38
rs14789626	1	2073822	2583691	0.45	0.40	0.41	0.37	0.43	0.42	0.43	0.41	0.39	0.39	0.44	0.45	0.36	0.38
rs13824804	1	2078870	2594814	0.45	0.39	0.41	0.39	0.43	0.42	0.43	0.41	0.38	0.39	0.44	0.46	0.36	0.38
rs14789557	1	2124737	2657433	0.45	0.40	0.41	0.40	0.43	0.43	0.44	0.41	0.38	0.40	0.44	0.46	0.38	0.38
rs13824743	1	2134902	2683900	0.46	0.40	0.41	0.40	0.43	0.43	0.44	0.40	0.38	0.40	0.44	0.46	0.37	0.39
rs15186930	1	2167366	2689014	0.46	0.42	0.41	0.40	0.44	0.44	0.45	0.39	0.38	0.41	0.45	0.46	0.38	0.41
rs13824683	1	2208877	2730888	0.46	0.41	0.40	0.40	0.44	0.44	0.45	0.40	0.37	0.40	0.45	0.46	0.38	0.40
rs13824679	1	2210682	2738827	0.46	0.41	0.39	0.42	0.44	0.44	0.45	0.38	0.37	0.40	0.45	0.45	0.38	0.41
ss316927471	1	2250060	2769500	0.45	0.42	0.40	0.42	0.44	0.45	0.45	0.39	0.38	0.41	0.45	0.45	0.37	0.40
ss316927481	1	2272335	2797265	0.45	0.43	0.41	0.42	0.45	0.45	0.45	0.39	0.38	0.42	0.45	0.44	0.39	0.42
rs13824602	1	2311200	2813719	0.45	0.44	0.42	0.42	0.45	0.46	0.46	0.39	0.38	0.44	0.45	0.44	0.40	0.43
ss316927530	1	2336287	2829695	0.45	0.43	0.41	0.42	0.45	0.46	0.46	0.38	0.38	0.44	0.44	0.45	0.39	0.43
rs13572919	1	2347348	2847598	0.45	0.44	0.40	0.43	0.45	0.45	0.45	0.37	0.36	0.43	0.45	0.45	0.40	0.42
rs13824559	1	2380984	2881996	0.45	0.44	0.39	0.43	0.45	0.44	0.45	0.36	0.36	0.42	0.44	0.44	0.39	0.43
ss316927612	1	2463631	2900935	0.45	0.44	0.40	0.43	0.45	0.44	0.45	0.36	0.37	0.43	0.45	0.45	0.39	0.43
rs13824465	1	2470342	2942547	0.46	0.45	0.41	0.42	0.45	0.45	0.46	0.36	0.38	0.45	0.45	0.45	0.39	0.42
rs13824431	1	2504791	2954664	0.46	0.44	0.41	0.43	0.45	0.45	0.46	0.36	0.39	0.45	0.45	0.44	0.39	0.41
rs13824424	1	2522244	2974479	0.46	0.45	0.41	0.42	0.46	0.46	0.46	0.36	0.39	0.45	0.45	0.44	0.41	0.41
rs13572840	1	2549083	2996659	0.46	0.44	0.41	0.41	0.45	0.46	0.46	0.36	0.40	0.45	0.45	0.43	0.41	0.41
rs13824393	1	2568213	3021060	0.46	0.44	0.42	0.41	0.46	0.46	0.46	0.36	0.41	0.45	0.46	0.43	0.42	0.40
rs13824358	1	2583691	3049798	0.47	0.44	0.42	0.41	0.46	0.46	0.46	0.36	0.41	0.45	0.46	0.44	0.42	0.39
rs13824343	1	2594814	3070498	0.47	0.45	0.43	0.42	0.47	0.47	0.47	0.37	0.42	0.45	0.47	0.45	0.42	0.41
rs15186020	1	2657433	3079686	0.48	0.45	0.43	0.42	0.47	0.47	0.47	0.37	0.43	0.45	0.47	0.45	0.42	0.41
rs15185947	1	2683900	3103168	0.48	0.45	0.43	0.42	0.47	0.47	0.47	0.36	0.44	0.45	0.48	0.45	0.41	0.42
rs15185925	1	2689014	3156567	0.47	0.44	0.43	0.42	0.46	0.46	0.46	0.36	0.43	0.44	0.47	0.44	0.40	0.41
ss316927825	1	2730888	3184632	0.46	0.44	0.43	0.42	0.46	0.46	0.46	0.36	0.44	0.44	0.46	0.43	0.40	0.41
rs13572752	1	2738827	3199046	0.47	0.44	0.44	0.42	0.46	0.46	0.46	0.37	0.44	0.45	0.47	0.44	0.40	0.41
rs13824133	1	2769500	3248168	0.46	0.44	0.43	0.40	0.46	0.45	0.46	0.37	0.43	0.44	0.47	0.43	0.39	0.39
rs13824059	1	2797265	3290434	0.46	0.43	0.43	0.38	0.46	0.44	0.46	0.36	0.42	0.44	0.47	0.43	0.40	0.38
ss316927887	1	2813719	3333618	0.47	0.43	0.43	0.38	0.46	0.45	0.46	0.38	0.43	0.44	0.47	0.44	0.40	0.38
rs13823977	1	2829695	3353115	0.46	0.43	0.42	0.36	0.46	0.43	0.45	0.37	0.41	0.42	0.47	0.43	0.41	0.38
rs13823968	1	2847598	3369176	0.46	0.42	0.41	0.34	0.45	0.42	0.44	0.36	0.40	0.41	0.46	0.42	0.41	0.36
ss316927950	1	2881996	3402676	0.45	0.41	0.41	0.34	0.44	0.42	0.44	0.36	0.40	0.42	0.45	0.40	0.39	0.35
rs13823897	1	2900935	3420615	0.44	0.42	0.41	0.35	0.44	0.43	0.44	0.37	0.40	0.42	0.45	0.40	0.41	0.36
rs10722430	1	2942547	3442740	0.44	0.43	0.41	0.37	0.45	0.43	0.45	0.38	0.40	0.42	0.45	0.39	0.42	0.37
rs13823873	1	2954664	3465684	0.44	0.41	0.40	0.37	0.44	0.42	0.44	0.36	0.39	0.41	0.45	0.39	0.41	0.38
rs13823853	1	2974479	3500156	0.43	0.41	0.39	0.37	0.44	0.41	0.43	0.35	0.38	0.39	0.44	0.38	0.39	0.39
rs13823850	1	2996659	3530020	0.43	0.41	0.39	0.38	0.44	0.41	0.43	0.35	0.37	0.40	0.44	0.39	0.39	0.40
ss316928018	1	3021060	3542578	0.42	0.41	0.37	0.38	0.43	0.40	0.42	0.33	0.35	0.39	0.43	0.38	0.38	0.39
rs13823775	1	3049798	3574979	0.41	0.41	0.38	0.37	0.43	0.40	0.42	0.34	0.34	0.38	0.42	0.37	0.38	0.40
rs13823757	1	3070498	3643706	0.40	0.41	0.39	0.36	0.43	0.40	0.42	0.36	0.36	0.40	0.42	0.36	0.38	0.40
rs14788794	1	3079686	3671663	0.40	0.41	0.39	0.35	0.43	0.40	0.42	0.36	0.36	0.40	0.42	0.36	0.39	0.38
rs13823731	1	3103168	3682698	0.40	0.40	0.38	0.33	0.42	0.39	0.41	0.35	0.35	0.39	0.42	0.35	0.40	0.37
ss316928130	1	3156567	3710986	0.39	0.40	0.38	0.33	0.42	0.39	0.41	0.37	0.34	0.39	0.41	0.34	0.41	0.37
rs14788651	1	3184632	3715316	0.41	0.41	0.40	0.34	0.43	0.40	0.42	0.38	0.36	0.40	0.43	0.35	0.42	0.37
rs13823569	1	3199046	3752225	0.41	0.39	0.38	0.34	0.42	0.39	0.41	0.38	0.34	0.39	0.41	0.36	0.40	0.36
rs13823510	1	3248168	3774320	0.41	0.39	0.38	0.34	0.41	0.39	0.41	0.36	0.34	0.38	0.41	0.36	0.40	0.36
rs13823495	1	3290434	3780929	0.42	0.38	0.39	0.34	0.42	0.40	0.41	0.37	0.35	0.40	0.41	0.38	0.39	0.36
rs13823473	1	3333618	3843082	0.42	0.39	0.38	0.35	0.42	0.39	0.41	0.38	0.34	0.40	0.41	0.38	0.39	0.37
rs13823450	1	3353115	3863317	0.42	0.39	0.38	0.35	0.42	0.39	0.41	0.38	0.33	0.40	0.41	0.38	0.38	0.37
ss316928264	1	3369176	3892228	0.42	0.40	0.39	0.37	0.42	0.41	0.42	0.39	0.34	0.42	0.40	0.38	0.39	0.38
rs13823432	1	3402676	3912335	0.43	0.40	0.40	0.39	0.43	0.42	0.43	0.39	0.37	0.42	0.41	0.39	0.38	0.39
rs13823420	1	3420615	3936467	0.43	0.41	0.41	0.38	0.44	0.42	0.44	0.41	0.38	0.43	0.43	0.40	0.40	0.39
ss316928278	1	3442740	3944440	0.45	0.40	0.41	0.37	0.44	0.42	0.44	0.40	0.39	0.42	0.44	0.41	0.40	0.37
rs14704727	1	3465684	3972881	0.44	0.40	0.41	0.35	0.44	0.41	0.43	0.40	0.39	0.42	0.44	0.40	0.40	0.36
ss316928320	1	3500156	4015051	0.44	0.40	0.41	0.36	0.44	0.42	0.43	0.41	0.39	0.41	0.43	0.39	0.40	0.35
rs16031804	1	3530020	4030863	0.44	0.40	0.42	0.34	0.44	0.41	0.43	0.42	0.39	0.42	0.44	0.40	0.41	0.35
rs16691477	1	3542578	4048006	0.43	0.39	0.40	0.34	0.43	0.40	0.42	0.40	0.39	0.40	0.43	0.39	0.41	0.34
ss316928344	1	3574979	4087306	0.44	0.41	0.42	0.35	0.44	0.41	0.43	0.42	0.40	0.41	0.44	0.39	0.41	0.36
rs16037216	1	3643706	4097906	0.44	0.39	0.40	0.34	0.43	0.40	0.42	0.40	0.39	0.40	0.44	0.41	0.40	0.34
rs14714549	1	3671663	4123619	0.44	0.40	0.39	0.36	0.43	0.40	0.42	0.38	0.38	0.39	0.43	0.40	0.40	0.36
ss316928370	1	3682698	4145484	0.43	0.40	0.39	0.37	0.43	0.41	0.42	0.39	0.37	0.39	0.43	0.40	0.40	0.36
rs13809301	1	3710986	4172127	0.43	0.40	0.40	0.37	0.44	0.41	0.43	0.40	0.37	0.39	0.43	0.39	0.40	0.37
ss316928387	1	3715316	4225388	0.43	0.40	0.40	0.35	0.43	0.40	0.42	0.39	0.37	0.38	0.43	0.38	0.39	0.36
ss316928396	1	3752225	4240289	0.42	0.40	0.39	0.33	0.43	0.39	0.41	0.39	0.36	0.39	0.42	0.38	0.40	0.34
ss316928397	1	3774320	4267832	0.43	0.41	0.41	0.34	0.44	0.40	0.43	0.40	0.38	0.39	0.43	0.38	0.41	0.36
rs14714496	1	3780929	4279411	0.43	0.42	0.42	0.33	0.44	0.40	0.43	0.41	0.39	0.40	0.43	0.37	0.41	0.37
rs14714425	1	3843082	4307320	0.43	0.43	0.43	0.34	0.45	0.41	0.44	0.42	0.40	0.39	0.44	0.37	0.42	0.38
rs14714417	1	3863317	4332669	0.42	0.43	0.42	0.34	0.45	0.41	0.43	0.40	0.40	0.38	0.44	0.36	0.43	0.38
ss316928477	1	3892228	4355731	0.42	0.42	0.41	0.33	0.44	0.39	0.42	0.39	0.39	0.38	0.43	0.36	0.42	0.36
ss316928487	1	3912335	4380941	0.43	0.41	0.41	0.32	0.44	0.39	0.42	0.38	0.39	0.36	0.44	0.37	0.42	0.35
rs16036634	1	3936467	4388103	0.43	0.41	0.41	0.31	0.43	0.39	0.42	0.40	0.38	0.37	0.44	0.37	0.42	0.35
ss316928513	1	3944440	4427115	0.43	0.41	0.40	0.30	0.43	0.38	0.41	0.39	0.38	0.37	0.43	0.38	0.42	0.35
rs16690735	1	3972881	4443516	0.42	0.41	0.39	0.31	0.43	0.38	0.41	0.38	0.36	0.36	0.43	0.37	0.42	0.36
ss316928538	1	4015051	4465360	0.42	0.41	0.39	0.33	0.43	0.38	0.41	0.37	0.36	0.35	0.43	0.37	0.41	0.37
ss316928552	1	4030863	4473207	0.43	0.41	0.39	0.35	0.43	0.39	0.42	0.38	0.36	0.36	0.44	0.38	0.41	0.37
ss316928561	1	4048006	4501544	0.43	0.40	0.39	0.35	0.43	0.39	0.41	0.37	0.36	0.35	0.44	0.39	0.41	0.35
rs13827504	1	4087306	4526802	0.44	0.41	0.40	0.37	0.43	0.40	0.42	0.39	0.36	0.37	0.44	0.39	0.41	0.37
rs13827482	1	4097906	4556226	0.43	0.39	0.38	0.34	0.42	0.39	0.41	0.38	0.35	0.37	0.43	0.39	0.39	0.35
ss316928630	1	4123619	4571052	0.43	0.41	0.40	0.36	0.43	0.40	0.42	0.40	0.37	0.38	0.43	0.38	0.41	0.37
rs13827443	1	4145484	4610004	0.43	0.41	0.41	0.37	0.43	0.40	0.42	0.40	0.37	0.39	0.44	0.39	0.42	0.36
ss316928654	1	4172127	4632306	0.42	0.41	0.40	0.36	0.42	0.39	0.42	0.39	0.37	0.38	0.43	0.38	0.41	0.37
ss316928672	1	4225388	4677601	0.42	0.41	0.40	0.36	0.42	0.40	0.42	0.39	0.37	0.38	0.43	0.39	0.40	0.37
rs13827343	1	4240289	4710038	0.43	0.41	0.41	0.36	0.43	0.40	0.43	0.40	0.38	0.39	0.43	0.40	0.40	0.37
ss316928703	1	4267832	4720681	0.43	0.42	0.42	0.36	0.44	0.41	0.43	0.41	0.38	0.40	0.43	0.40	0.41	0.37
rs10729557	1	4279411	4758257	0.44	0.42	0.42	0.36	0.44	0.41	0.43	0.41	0.38	0.40	0.44	0.41	0.41	0.37
rs13827305	1	4307320	4779180	0.42	0.42	0.41	0.37	0.44	0.41	0.43	0.40	0.37	0.39	0.42	0.41	0.41	0.36
rs14791420	1	4332669	4818686	0.42	0.41	0.40	0.36	0.43	0.40	0.42	0.40	0.37	0.39	0.42	0.40	0.40	0.36
rs15191456	1	4355731	4837187	0.42	0.40	0.40	0.35	0.43	0.40	0.42	0.41	0.37	0.38	0.41	0.41	0.40	0.34
rs14791391	1	4380941	4874149	0.41	0.40	0.40	0.35	0.42	0.39	0.42	0.40	0.37	0.37	0.41	0.40	0.39	0.34
ss316928779	1	4388103	4878547	0.41	0.39	0.40	0.34	0.42	0.40	0.42	0.41	0.36	0.39	0.41	0.40	0.38	0.33
ss316928788	1	4427115	4907476	0.40	0.39	0.39	0.34	0.42	0.39	0.41	0.39	0.36	0.37	0.40	0.38	0.37	0.34
rs13827243	1	4443516	4945208	0.40	0.40	0.39	0.35	0.42	0.40	0.42	0.39	0.35	0.37	0.41	0.38	0.37	0.35
rs13621842	1	4465360	4957770	0.40	0.40	0.39	0.34	0.42	0.39	0.42	0.40	0.36	0.38	0.41	0.38	0.37	0.34
rs13827233	1	4473207	4986956	0.41	0.39	0.38	0.31	0.41	0.38	0.40	0.39	0.36	0.37	0.40	0.39	0.37	0.32
rs13827194	1	4501544	5018137	0.40	0.40	0.38	0.29	0.41	0.39	0.41	0.38	0.35	0.37	0.40	0.39	0.36	0.32
rs13621831	1	4526802	5040554	0.39	0.40	0.38	0.27	0.41	0.38	0.40	0.38	0.35	0.37	0.39	0.37	0.36	0.32
rs13827161	1	4556226	5057561	0.39	0.39	0.37	0.26	0.40	0.37	0.40	0.37	0.35	0.35	0.39	0.37	0.37	0.29
ss316928869	1	4571052	5063377	0.40	0.41	0.38	0.27	0.42	0.38	0.41	0.39	0.37	0.35	0.41	0.38	0.39	0.29
rs13827135	1	4610004	5105441	0.41	0.40	0.38	0.25	0.42	0.38	0.40	0.38	0.36	0.35	0.41	0.39	0.38	0.28
ss316928887	1	4632306	5128791	0.40	0.39	0.37	0.22	0.40	0.37	0.39	0.38	0.35	0.34	0.40	0.38	0.38	0.25
rs13827121	1	4677601	5150471	0.41	0.39	0.39	0.24	0.41	0.39	0.40	0.39	0.37	0.36	0.41	0.40	0.39	0.25
rs13827107	1	4710038	5168240	0.41	0.37	0.38	0.24	0.40	0.38	0.39	0.37	0.37	0.34	0.41	0.40	0.38	0.25
ss316928905	1	4720681	5180248	0.41	0.38	0.38	0.24	0.40	0.38	0.39	0.36	0.36	0.34	0.41	0.40	0.37	0.26
rs13621820	1	4758257	5202902	0.42	0.38	0.38	0.26	0.40	0.38	0.39	0.36	0.36	0.34	0.42	0.40	0.37	0.27
ss316928936	1	4779180	5221981	0.41	0.36	0.38	0.26	0.39	0.38	0.39	0.36	0.37	0.33	0.41	0.40	0.36	0.26
ss316928947	1	4818686	5251513	0.43	0.35	0.38	0.24	0.39	0.39	0.39	0.36	0.37	0.35	0.42	0.41	0.35	0.23
rs13827081	1	4837187	5282764	0.42	0.34	0.38	0.23	0.38	0.39	0.39	0.36	0.37	0.35	0.42	0.41	0.34	0.22
rs13827058	1	4874149	5314338	0.42	0.34	0.39	0.23	0.38	0.39	0.39	0.36	0.36	0.36	0.42	0.41	0.34	0.22
rs13621816	1	4878547	5367703	0.43	0.35	0.40	0.23	0.39	0.40	0.40	0.38	0.39	0.36	0.43	0.43	0.36	0.23
rs13827048	1	4907476	5387010	0.42	0.34	0.39	0.25	0.38	0.39	0.38	0.36	0.38	0.34	0.42	0.41	0.35	0.22
rs13827029	1	4945208	5390843	0.43	0.34	0.40	0.26	0.38	0.40	0.39	0.37	0.39	0.35	0.43	0.43	0.37	0.21
ss316928977	1	4957770	5434210	0.41	0.32	0.39	0.23	0.36	0.38	0.37	0.36	0.38	0.34	0.41	0.42	0.36	0.18
ss316928981	1	4986956	5455328	0.42	0.34	0.39	0.26	0.38	0.40	0.39	0.37	0.38	0.34	0.41	0.42	0.37	0.21
rs15190989	1	5018137	5464929	0.41	0.34	0.38	0.27	0.38	0.39	0.39	0.36	0.37	0.35	0.41	0.41	0.38	0.21
rs13826970	1	5040554	5501657	0.41	0.33	0.39	0.28	0.37	0.38	0.38	0.37	0.37	0.34	0.41	0.41	0.40	0.20
rs15190951	1	5057561	5521770	0.41	0.33	0.39	0.28	0.37	0.38	0.38	0.37	0.37	0.34	0.40	0.41	0.39	0.20
rs13826962	1	5063377	5543120	0.41	0.35	0.40	0.30	0.38	0.40	0.39	0.39	0.39	0.35	0.40	0.42	0.40	0.23
rs13826954	1	5105441	5545220	0.40	0.34	0.40	0.30	0.37	0.40	0.38	0.38	0.39	0.35	0.39	0.40	0.39	0.23
rs15190928	1	5128791	5602007	0.40	0.35	0.40	0.31	0.38	0.39	0.39	0.38	0.39	0.35	0.39	0.39	0.39	0.23
rs14791108	1	5150471	5612708	0.42	0.36	0.41	0.33	0.40	0.41	0.40	0.40	0.41	0.38	0.41	0.40	0.40	0.26
rs13826931	1	5168240	5636220	0.41	0.35	0.40	0.31	0.39	0.40	0.39	0.39	0.39	0.35	0.40	0.40	0.39	0.26
rs13826924	1	5180248	5688988	0.41	0.37	0.40	0.33	0.40	0.40	0.40	0.39	0.38	0.36	0.40	0.40	0.41	0.26
ss316929011	1	5202902	5712839	0.41	0.35	0.38	0.35	0.39	0.40	0.39	0.39	0.37	0.34	0.40	0.39	0.41	0.25
rs13826906	1	5221981	5737850	0.41	0.36	0.38	0.34	0.39	0.39	0.39	0.38	0.37	0.34	0.40	0.39	0.41	0.26
rs13826897	1	5251513	5754599	0.40	0.36	0.38	0.35	0.39	0.39	0.39	0.38	0.37	0.34	0.40	0.38	0.41	0.27
ss316929045	1	5282764	5764845	0.40	0.36	0.38	0.35	0.40	0.39	0.39	0.39	0.38	0.33	0.40	0.37	0.41	0.28
rs15190825	1	5314338	5782285	0.40	0.38	0.38	0.38	0.40	0.39	0.40	0.39	0.38	0.33	0.40	0.37	0.42	0.30
rs15190808	1	5367703	5815914	0.42	0.39	0.39	0.38	0.41	0.40	0.41	0.39	0.40	0.33	0.42	0.39	0.41	0.33
rs15190787	1	5387010	5840282	0.41	0.40	0.39	0.38	0.42	0.41	0.42	0.38	0.40	0.35	0.41	0.38	0.41	0.34
rs15190761	1	5390843	5887415	0.43	0.41	0.41	0.38	0.43	0.42	0.43	0.40	0.42	0.37	0.43	0.40	0.42	0.35
rs15190724	1	5434210	5900379	0.42	0.42	0.41	0.37	0.44	0.42	0.43	0.40	0.42	0.38	0.42	0.39	0.43	0.37
rs15190707	1	5455328	5920184	0.43	0.43	0.42	0.37	0.44	0.43	0.44	0.40	0.43	0.39	0.43	0.40	0.44	0.38
rs14791005	1	5464929	5956088	0.43	0.43	0.42	0.38	0.44	0.42	0.43	0.40	0.42	0.38	0.43	0.41	0.43	0.39
rs13826806	1	5501657	5972412	0.43	0.43	0.43	0.38	0.44	0.44	0.44	0.42	0.44	0.39	0.43	0.41	0.43	0.40
rs14790989	1	5521770	5989314	0.44	0.43	0.44	0.39	0.45	0.44	0.45	0.43	0.44	0.41	0.44	0.42	0.42	0.41
rs15190652	1	5543120	6013298	0.45	0.44	0.45	0.40	0.45	0.45	0.45	0.43	0.45	0.42	0.45	0.43	0.43	0.42
ss316929115	1	5545220	6039064	0.45	0.44	0.44	0.39	0.45	0.44	0.45	0.43	0.44	0.42	0.45	0.44	0.42	0.42
rs13621783	1	5602007	6050972	0.46	0.44	0.44	0.39	0.46	0.44	0.45	0.42	0.43	0.43	0.46	0.45	0.41	0.43
ss316929137	1	5612708	6085128	0.46	0.44	0.44	0.40	0.45	0.44	0.45	0.42	0.43	0.43	0.46	0.45	0.41	0.43
ss316929148	1	5636220	6128645	0.45	0.43	0.44	0.40	0.45	0.44	0.44	0.42	0.43	0.42	0.46	0.44	0.41	0.42
rs13826695	1	5688988	6148758	0.46	0.44	0.45	0.40	0.45	0.45	0.45	0.43	0.44	0.43	0.46	0.45	0.43	0.43
rs14790910	1	5712839	6182245	0.46	0.44	0.45	0.39	0.45	0.46	0.46	0.44	0.45	0.43	0.46	0.45	0.43	0.43
rs13826590	1	5737850	6193445	0.46	0.45	0.46	0.39	0.46	0.46	0.46	0.45	0.44	0.44	0.46	0.45	0.43	0.44
rs13826580	1	5754599	6220761	0.46	0.45	0.45	0.38	0.46	0.46	0.46	0.45	0.44	0.44	0.46	0.45	0.43	0.43
ss316929188	1	5764845	6260069	0.46	0.44	0.45	0.38	0.45	0.45	0.45	0.43	0.43	0.44	0.46	0.45	0.42	0.43
rs14790888	1	5782285	6295619	0.46	0.44	0.45	0.39	0.45	0.46	0.45	0.43	0.44	0.44	0.45	0.45	0.40	0.44
rs13826555	1	5815914	6326079	0.45	0.44	0.45	0.39	0.44	0.46	0.45	0.44	0.43	0.44	0.45	0.45	0.39	0.44
ss316929219	1	5840282	6335098	0.45	0.43	0.44	0.39	0.44	0.45	0.45	0.44	0.41	0.44	0.44	0.44	0.39	0.44
rs15190357	1	5887415	6359705	0.44	0.42	0.44	0.41	0.43	0.45	0.44	0.45	0.41	0.44	0.44	0.44	0.38	0.43
rs13820518	1	5900379	6381716	0.44	0.43	0.44	0.42	0.44	0.45	0.44	0.45	0.40	0.44	0.44	0.44	0.38	0.44
ss316929237	1	5920184	6390170	0.45	0.42	0.44	0.42	0.44	0.46	0.45	0.44	0.40	0.44	0.44	0.44	0.37	0.43
ss316929243	1	5956088	6412844	0.45	0.41	0.44	0.44	0.43	0.46	0.45	0.45	0.40	0.44	0.45	0.44	0.35	0.42
rs13826521	1	5972412	6449338	0.45	0.41	0.45	0.43	0.43	0.47	0.45	0.45	0.41	0.44	0.45	0.44	0.36	0.42
ss316929259	1	5989314	6492505	0.45	0.41	0.44	0.43	0.43	0.47	0.45	0.44	0.41	0.44	0.45	0.45	0.35	0.42
ss316929265	1	6013298	6514965	0.45	0.41	0.44	0.42	0.43	0.46	0.45	0.44	0.41	0.44	0.45	0.45	0.35	0.42
rs15190195	1	6039064	6531827	0.45	0.41	0.44	0.43	0.43	0.46	0.45	0.43	0.41	0.43	0.44	0.45	0.36	0.42
rs13621730	1	6050972	6545087	0.45	0.42	0.44	0.43	0.44	0.47	0.45	0.43	0.41	0.42	0.44	0.44	0.36	0.41
rs15190100	1	6085128	6572629	0.45	0.43	0.44	0.43	0.44	0.47	0.46	0.44	0.42	0.42	0.44	0.44	0.37	0.41
ss316929305	1	6128645	6583362	0.45	0.42	0.44	0.43	0.44	0.47	0.46	0.44	0.41	0.42	0.45	0.44	0.35	0.41
rs13826456	1	6148758	6644324	0.46	0.43	0.44	0.43	0.45	0.47	0.46	0.43	0.41	0.42	0.45	0.45	0.34	0.43
rs16703132	1	6182245	6651513	0.46	0.42	0.44	0.44	0.45	0.47	0.46	0.44	0.42	0.42	0.45	0.45	0.33	0.43
rs16021778	1	6193445	6711927	0.46	0.41	0.45	0.44	0.44	0.47	0.46	0.44	0.42	0.43	0.45	0.45	0.31	0.43
ss316929323	1	6220761	6718179	0.46	0.41	0.45	0.44	0.44	0.48	0.46	0.43	0.43	0.43	0.45	0.45	0.30	0.44
rs15189714	1	6260069	6746581	0.46	0.41	0.45	0.45	0.44	0.47	0.46	0.43	0.43	0.43	0.45	0.45	0.30	0.44
ss316929357	1	6295619	6776476	0.47	0.43	0.45	0.44	0.45	0.48	0.46	0.44	0.44	0.44	0.46	0.46	0.31	0.43
rs14790783	1	6326079	6800939	0.46	0.43	0.45	0.44	0.45	0.47	0.46	0.44	0.44	0.43	0.46	0.46	0.33	0.43
ss316929391	1	6335098	6822387	0.47	0.43	0.45	0.45	0.45	0.48	0.47	0.44	0.44	0.44	0.47	0.46	0.33	0.43
rs15189875	1	6359705	6854727	0.47	0.43	0.45	0.45	0.46	0.48	0.47	0.44	0.44	0.43	0.47	0.46	0.34	0.43
ss316929417	1	6381716	6893560	0.47	0.44	0.45	0.45	0.46	0.48	0.47	0.44	0.44	0.43	0.47	0.46	0.34	0.43
ss316929427	1	6390170	6953772	0.47	0.43	0.44	0.44	0.45	0.47	0.47	0.42	0.43	0.42	0.47	0.46	0.33	0.43
rs13826435	1	6412844	6982385	0.47	0.43	0.44	0.44	0.45	0.47	0.46	0.42	0.42	0.42	0.47	0.46	0.33	0.43
ss316929457	1	6449338	6998721	0.47	0.44	0.45	0.44	0.46	0.47	0.47	0.43	0.43	0.42	0.47	0.46	0.34	0.44
rs13815623	1	6492505	7032156	0.47	0.43	0.44	0.44	0.45	0.47	0.46	0.42	0.41	0.42	0.47	0.46	0.33	0.43
rs14740507	1	6514965	7045688	0.47	0.43	0.44	0.45	0.45	0.47	0.46	0.43	0.41	0.42	0.47	0.46	0.32	0.44
ss316929507	1	6531827	7063535	0.47	0.43	0.43	0.45	0.45	0.46	0.46	0.43	0.40	0.42	0.47	0.46	0.31	0.44
ss316929523	1	6545087	7083709	0.47	0.43	0.44	0.45	0.45	0.47	0.47	0.44	0.40	0.43	0.47	0.46	0.31	0.45
ss316929539	1	6572629	7119818	0.46	0.42	0.43	0.45	0.44	0.46	0.46	0.43	0.39	0.42	0.46	0.45	0.29	0.44
ss316929551	1	6583362	7127330	0.45	0.41	0.44	0.46	0.43	0.46	0.45	0.43	0.40	0.42	0.45	0.45	0.29	0.45
rs14715931	1	6644324	7152094	0.45	0.41	0.44	0.45	0.43	0.46	0.45	0.43	0.40	0.43	0.45	0.44	0.30	0.44
ss316929578	1	6651513	7169826	0.45	0.41	0.44	0.46	0.43	0.46	0.45	0.44	0.40	0.42	0.45	0.44	0.30	0.44
ss316929621	1	6711927	7198296	0.44	0.40	0.44	0.45	0.42	0.46	0.45	0.43	0.40	0.42	0.44	0.44	0.30	0.43
rs16718569	1	6718179	7226009	0.45	0.41	0.43	0.46	0.43	0.46	0.45	0.42	0.39	0.42	0.44	0.45	0.31	0.43
rs16718604	1	6746581	7258138	0.45	0.40	0.43	0.46	0.42	0.45	0.44	0.41	0.38	0.42	0.45	0.45	0.31	0.42
rs16040188	1	6776476	7287215	0.45	0.39	0.43	0.46	0.42	0.45	0.44	0.42	0.37	0.42	0.44	0.44	0.32	0.42
ss316929691	1	6800939	7299527	0.45	0.40	0.43	0.47	0.42	0.46	0.45	0.42	0.38	0.43	0.45	0.45	0.32	0.43
ss316929695	1	6822387	7326308	0.46	0.39	0.43	0.46	0.42	0.46	0.45	0.42	0.37	0.43	0.45	0.45	0.32	0.42
ss316929711	1	6854727	7352507	0.46	0.39	0.43	0.46	0.42	0.46	0.45	0.42	0.37	0.43	0.45	0.45	0.33	0.42
rs16086246	1	6893560	7367279	0.46	0.40	0.44	0.46	0.43	0.46	0.45	0.43	0.38	0.44	0.45	0.45	0.33	0.41
rs14736838	1	6953772	7408205	0.46	0.39	0.42	0.45	0.42	0.45	0.44	0.42	0.38	0.43	0.45	0.45	0.32	0.40
ss316929785	1	6982385	7442282	0.46	0.38	0.43	0.46	0.42	0.46	0.44	0.42	0.38	0.43	0.45	0.44	0.32	0.40
rs16756550	1	6998721	7460267	0.45	0.38	0.43	0.46	0.42	0.46	0.44	0.43	0.39	0.44	0.45	0.45	0.32	0.40
ss316929811	1	7032156	7474807	0.46	0.39	0.43	0.45	0.42	0.45	0.44	0.42	0.40	0.43	0.44	0.45	0.33	0.39
ss316929823	1	7045688	7499436	0.46	0.40	0.44	0.45	0.43	0.45	0.45	0.43	0.41	0.43	0.44	0.46	0.34	0.41
rs16693359	1	7063535	7530900	0.46	0.40	0.43	0.45	0.43	0.45	0.45	0.42	0.41	0.43	0.44	0.46	0.35	0.40
rs14790742	1	7083709	7536004	0.45	0.41	0.44	0.45	0.44	0.46	0.45	0.42	0.42	0.43	0.44	0.46	0.35	0.41
rs15189578	1	7119818	7572784	0.45	0.40	0.43	0.45	0.43	0.45	0.44	0.41	0.41	0.42	0.44	0.45	0.33	0.40
rs13826269	1	7127330	7603394	0.46	0.41	0.44	0.44	0.44	0.46	0.45	0.43	0.42	0.43	0.45	0.46	0.34	0.42
rs13826287	1	7152094	7635228	0.46	0.40	0.44	0.44	0.44	0.46	0.45	0.43	0.42	0.43	0.44	0.46	0.32	0.42
rs13826252	1	7169826	7674539	0.46	0.41	0.44	0.45	0.44	0.46	0.45	0.43	0.42	0.43	0.44	0.47	0.32	0.43
ss316929946	1	7198296	7689459	0.46	0.40	0.44	0.44	0.44	0.46	0.45	0.43	0.42	0.44	0.44	0.47	0.32	0.43
ss316929968	1	7226009	7719295	0.46	0.41	0.43	0.44	0.44	0.45	0.45	0.42	0.42	0.43	0.44	0.46	0.32	0.44
rs13826215	1	7258138	7739854	0.46	0.42	0.44	0.44	0.44	0.46	0.45	0.43	0.43	0.43	0.44	0.46	0.33	0.44
ss316930024	1	7287215	7755537	0.45	0.43	0.44	0.45	0.44	0.46	0.45	0.43	0.43	0.43	0.42	0.46	0.32	0.45
ss316930031	1	7299527	7779924	0.44	0.43	0.43	0.44	0.44	0.45	0.45	0.42	0.42	0.43	0.42	0.45	0.32	0.45
ss316930062	1	7326308	7811318	0.43	0.42	0.42	0.44	0.43	0.44	0.44	0.40	0.40	0.42	0.40	0.45	0.29	0.45
rs13826175	1	7352507	7820270	0.42	0.42	0.42	0.44	0.43	0.44	0.44	0.40	0.41	0.42	0.40	0.44	0.30	0.44
rs14790603	1	7367279	7848644	0.43	0.42	0.42	0.42	0.43	0.43	0.43	0.40	0.42	0.42	0.41	0.45	0.30	0.43
rs13826145	1	7408205	7869930	0.42	0.42	0.42	0.42	0.43	0.43	0.43	0.41	0.42	0.41	0.40	0.44	0.30	0.44
ss316930124	1	7442282	7908619	0.42	0.43	0.43	0.42	0.44	0.43	0.44	0.41	0.42	0.43	0.38	0.45	0.31	0.45
ss316930136	1	7460267	7913227	0.43	0.43	0.43	0.41	0.45	0.43	0.44	0.40	0.43	0.43	0.39	0.46	0.34	0.45
rs15189324	1	7474807	7976967	0.43	0.44	0.42	0.41	0.45	0.43	0.44	0.39	0.43	0.42	0.39	0.45	0.35	0.45
rs13817926	1	7499436	7996150	0.42	0.44	0.42	0.41	0.45	0.43	0.44	0.37	0.42	0.42	0.39	0.45	0.35	0.45
ss316930188	1	7530900	8036217	0.42	0.43	0.41	0.40	0.43	0.42	0.43	0.36	0.41	0.42	0.39	0.44	0.33	0.45
rs15189229	1	7536004	8065891	0.42	0.43	0.42	0.40	0.43	0.42	0.43	0.36	0.43	0.42	0.39	0.43	0.34	0.45
ss316930223	1	7572784	8089846	0.42	0.42	0.42	0.37	0.43	0.42	0.43	0.37	0.43	0.42	0.39	0.43	0.35	0.44
ss316930247	1	7603394	8129629	0.42	0.42	0.43	0.38	0.43	0.42	0.43	0.38	0.43	0.43	0.40	0.43	0.36	0.43
ss316930259	1	7635228	8154577	0.42	0.42	0.42	0.39	0.43	0.42	0.43	0.37	0.42	0.44	0.40	0.43	0.35	0.42
ss316930267	1	7674539	8171584	0.43	0.42	0.42	0.39	0.43	0.42	0.43	0.37	0.42	0.43	0.41	0.44	0.36	0.42
ss316930279	1	7689459	8191935	0.43	0.42	0.41	0.38	0.43	0.41	0.43	0.36	0.42	0.43	0.41	0.43	0.37	0.41
ss316930306	1	7719295	8231489	0.43	0.42	0.41	0.39	0.44	0.41	0.43	0.35	0.41	0.42	0.41	0.44	0.37	0.41
rs15189059	1	7739854	8246402	0.44	0.42	0.40	0.38	0.43	0.40	0.42	0.35	0.41	0.42	0.42	0.44	0.36	0.40
rs14790535	1	7755537	8267012	0.43	0.42	0.40	0.37	0.43	0.40	0.42	0.36	0.40	0.42	0.41	0.43	0.36	0.40
ss316930326	1	7779924	8280454	0.44	0.41	0.42	0.36	0.44	0.40	0.43	0.37	0.41	0.42	0.41	0.44	0.37	0.39
ss316930339	1	7811318	8318781	0.44	0.42	0.43	0.38	0.44	0.41	0.43	0.38	0.43	0.43	0.42	0.44	0.38	0.39
rs14790510	1	7820270	8338117	0.44	0.42	0.43	0.38	0.44	0.42	0.44	0.40	0.43	0.43	0.42	0.44	0.39	0.39
rs15188977	1	7848644	8358165	0.45	0.42	0.44	0.39	0.45	0.43	0.44	0.40	0.44	0.44	0.43	0.44	0.39	0.41
rs14738841	1	7869930	8382129	0.44	0.43	0.44	0.40	0.45	0.43	0.45	0.40	0.43	0.44	0.42	0.44	0.39	0.42
rs14790501	1	7908619	8401914	0.44	0.43	0.44	0.41	0.45	0.44	0.45	0.41	0.44	0.43	0.42	0.44	0.39	0.42
rs15188946	1	7913227	8424283	0.44	0.43	0.44	0.41	0.45	0.44	0.45	0.42	0.44	0.43	0.43	0.44	0.39	0.42
rs13825879	1	7976967	8434677	0.44	0.43	0.44	0.42	0.45	0.45	0.45	0.43	0.43	0.43	0.43	0.44	0.38	0.42
ss316930409	1	7996150	8466101	0.45	0.43	0.45	0.41	0.45	0.45	0.45	0.44	0.43	0.43	0.44	0.44	0.38	0.41
ss316930423	1	8036217	8502473	0.45	0.44	0.46	0.40	0.45	0.45	0.46	0.45	0.44	0.43	0.43	0.44	0.38	0.42
rs15188804	1	8065891	8525681	0.45	0.44	0.46	0.42	0.45	0.46	0.46	0.45	0.44	0.43	0.43	0.45	0.38	0.41
ss316930460	1	8089846	8555167	0.45	0.44	0.46	0.41	0.46	0.45	0.46	0.45	0.44	0.42	0.43	0.45	0.40	0.41
rs13825829	1	8129629	8591235	0.45	0.44	0.45	0.43	0.46	0.46	0.46	0.44	0.44	0.42	0.44	0.45	0.38	0.42
rs13825773	1	8154577	8606142	0.45	0.44	0.45	0.43	0.46	0.45	0.46	0.43	0.43	0.42	0.43	0.45	0.37	0.43
ss316930516	1	8171584	8643074	0.44	0.44	0.44	0.43	0.45	0.45	0.45	0.42	0.43	0.42	0.42	0.45	0.36	0.43
ss316930536	1	8191935	8663351	0.44	0.44	0.45	0.43	0.46	0.45	0.46	0.42	0.43	0.43	0.43	0.45	0.37	0.43
ss316930558	1	8231489	8671505	0.44	0.44	0.45	0.44	0.46	0.45	0.46	0.41	0.42	0.43	0.43	0.46	0.36	0.44
rs13825730	1	8246402	8692479	0.45	0.44	0.44	0.43	0.46	0.45	0.46	0.42	0.43	0.44	0.44	0.46	0.37	0.44
rs14790370	1	8267012	8712461	0.45	0.45	0.45	0.43	0.47	0.46	0.46	0.43	0.43	0.44	0.43	0.46	0.39	0.45
rs13825718	1	8280454	8781041	0.46	0.44	0.45	0.44	0.46	0.46	0.46	0.42	0.43	0.44	0.44	0.47	0.38	0.45
rs14790338	1	8318781	8783584	0.46	0.44	0.44	0.44	0.46	0.45	0.45	0.40	0.41	0.45	0.44	0.47	0.36	0.45
rs13825684	1	8338117	8814334	0.46	0.44	0.43	0.44	0.46	0.45	0.45	0.40	0.41	0.45	0.44	0.47	0.36	0.45
ss316930608	1	8358165	8853161	0.46	0.43	0.43	0.42	0.45	0.44	0.45	0.39	0.41	0.44	0.45	0.46	0.36	0.44
rs14790284	1	8382129	8887324	0.45	0.43	0.41	0.41	0.45	0.43	0.44	0.38	0.39	0.42	0.44	0.46	0.36	0.44
rs14790267	1	8401914	8892458	0.45	0.42	0.39	0.40	0.44	0.41	0.43	0.36	0.37	0.41	0.44	0.46	0.36	0.43
rs15188495	1	8424283	8923705	0.45	0.41	0.39	0.39	0.43	0.40	0.42	0.35	0.37	0.41	0.45	0.46	0.36	0.42
rs15188487	1	8434677	8964016	0.45	0.40	0.39	0.38	0.43	0.40	0.42	0.34	0.37	0.40	0.44	0.45	0.35	0.41
rs13825646	1	8466101	8985426	0.45	0.40	0.39	0.39	0.43	0.39	0.41	0.33	0.38	0.40	0.44	0.46	0.35	0.41
rs13787599	1	8502473	9018121	0.45	0.38	0.37	0.39	0.42	0.38	0.40	0.30	0.37	0.39	0.44	0.45	0.33	0.40
ss316930666	1	8525681	9052515	0.45	0.38	0.36	0.40	0.42	0.38	0.40	0.30	0.37	0.39	0.44	0.45	0.33	0.40
rs13825609	1	8555167	9062348	0.45	0.40	0.38	0.39	0.43	0.40	0.41	0.30	0.39	0.41	0.44	0.45	0.35	0.41
ss316930672	1	8591235	9080900	0.44	0.40	0.38	0.40	0.43	0.40	0.42	0.28	0.38	0.42	0.44	0.44	0.33	0.41
ss316930679	1	8606142	9110729	0.43	0.40	0.38	0.39	0.42	0.40	0.41	0.31	0.38	0.41	0.43	0.43	0.35	0.41
ss316930692	1	8643074	9128368	0.44	0.41	0.40	0.40	0.43	0.42	0.43	0.34	0.40	0.42	0.43	0.43	0.38	0.41
rs13825538	1	8663351	9158441	0.44	0.42	0.42	0.39	0.44	0.42	0.44	0.36	0.41	0.43	0.44	0.44	0.39	0.41
rs13825535	1	8671505	9180887	0.44	0.43	0.42	0.39	0.44	0.42	0.44	0.36	0.41	0.42	0.44	0.43	0.38	0.41
ss316930708	1	8692479	9212768	0.43	0.42	0.41	0.39	0.43	0.42	0.43	0.36	0.40	0.41	0.43	0.43	0.38	0.41
ss316930714	1	8712461	9297360	0.42	0.41	0.40	0.40	0.42	0.42	0.43	0.34	0.40	0.41	0.41	0.42	0.37	0.39
rs13787569	1	8781041	9334718	0.40	0.39	0.39	0.40	0.41	0.41	0.42	0.32	0.39	0.40	0.40	0.40	0.35	0.37
ss316930742	1	8783584	9382911	0.40	0.40	0.39	0.38	0.41	0.41	0.41	0.33	0.40	0.39	0.39	0.40	0.36	0.37
ss316930758	1	8814334	9384510	0.40	0.40	0.40	0.37	0.41	0.41	0.42	0.34	0.41	0.38	0.40	0.41	0.37	0.37
rs13825435	1	8853161	9407339	0.40	0.39	0.39	0.37	0.40	0.40	0.41	0.32	0.41	0.37	0.40	0.41	0.35	0.36
rs14790100	1	8887324	9444146	0.40	0.41	0.40	0.39	0.42	0.41	0.42	0.33	0.41	0.37	0.39	0.42	0.37	0.38
ss316930762	1	8892458	9467794	0.41	0.41	0.41	0.40	0.42	0.43	0.43	0.34	0.42	0.40	0.40	0.42	0.36	0.38
ss316930764	1	8923705	9490193	0.41	0.41	0.42	0.41	0.42	0.44	0.43	0.36	0.42	0.41	0.40	0.43	0.36	0.40
ss316930784	1	8964016	9503143	0.41	0.42	0.41	0.42	0.42	0.44	0.43	0.35	0.41	0.41	0.40	0.44	0.36	0.41
rs13825386	1	8985426	9550747	0.43	0.43	0.42	0.44	0.43	0.45	0.45	0.36	0.41	0.43	0.41	0.44	0.36	0.42
ss316930806	1	9018121	9563332	0.43	0.43	0.41	0.44	0.44	0.44	0.44	0.35	0.39	0.42	0.42	0.44	0.37	0.42
rs13825349	1	9052515	9572531	0.43	0.43	0.43	0.43	0.44	0.45	0.45	0.37	0.40	0.43	0.41	0.44	0.37	0.43
rs14790060	1	9062348	9632399	0.42	0.43	0.42	0.44	0.43	0.45	0.44	0.36	0.41	0.43	0.41	0.43	0.38	0.43
ss316930832	1	9080900	9660363	0.42	0.43	0.42	0.44	0.43	0.44	0.44	0.37	0.40	0.42	0.41	0.44	0.39	0.43
rs13825301	1	9110729	9694952	0.43	0.43	0.42	0.43	0.43	0.43	0.44	0.39	0.41	0.40	0.42	0.44	0.38	0.43
rs15188005	1	9128368	9695171	0.44	0.44	0.43	0.42	0.44	0.43	0.45	0.38	0.41	0.41	0.43	0.45	0.38	0.42
rs13825272	1	9158441	9739668	0.45	0.42	0.42	0.42	0.43	0.43	0.44	0.38	0.41	0.41	0.43	0.46	0.36	0.41
rs14790010	1	9180887	9774953	0.45	0.42	0.40	0.42	0.43	0.42	0.43	0.36	0.39	0.40	0.43	0.45	0.35	0.42
rs14790004	1	9212768	9799338	0.44	0.40	0.39	0.41	0.41	0.41	0.41	0.34	0.38	0.38	0.42	0.44	0.34	0.40
ss316930879	1	9297360	9837144	0.45	0.41	0.40	0.41	0.42	0.42	0.42	0.35	0.39	0.39	0.44	0.45	0.34	0.40
ss316930885	1	9334718	9869949	0.44	0.40	0.39	0.40	0.42	0.41	0.42	0.35	0.39	0.39	0.43	0.44	0.33	0.40
ss316930889	1	9382911	9902414	0.44	0.41	0.39	0.40	0.42	0.41	0.42	0.35	0.38	0.39	0.44	0.44	0.34	0.40
rs13825242	1	9384510	9984533	0.45	0.41	0.40	0.42	0.42	0.42	0.43	0.36	0.39	0.40	0.44	0.44	0.33	0.42
rs14789971	1	9407339	9991121	0.44	0.41	0.40	0.43	0.43	0.43	0.43	0.35	0.38	0.40	0.44	0.44	0.32	0.42
rs13787493	1	9444146	10048969	0.45	0.41	0.40	0.43	0.43	0.43	0.43	0.36	0.38	0.41	0.44	0.44	0.32	0.42
rs15187818	1	9467794	10055960	0.44	0.41	0.41	0.43	0.42	0.43	0.43	0.36	0.38	0.41	0.44	0.43	0.32	0.42
rs13825205	1	9490193	10110240	0.44	0.40	0.41	0.42	0.42	0.43	0.42	0.36	0.38	0.40	0.43	0.43	0.31	0.41
rs13825197	1	9503143	10143550	0.42	0.39	0.40	0.40	0.40	0.42	0.41	0.35	0.38	0.39	0.42	0.41	0.31	0.40
rs15187768	1	9550747	10163211	0.42	0.39	0.40	0.40	0.40	0.41	0.41	0.36	0.38	0.38	0.42	0.40	0.31	0.39
rs15187758	1	9563332	10173625	0.42	0.38	0.39	0.38	0.39	0.40	0.40	0.36	0.37	0.38	0.42	0.40	0.31	0.38
rs13825185	1	9572531	10210511	0.42	0.38	0.41	0.38	0.39	0.41	0.40	0.38	0.37	0.38	0.42	0.40	0.31	0.37
ss316930948	1	9632399	10309016	0.42	0.37	0.39	0.37	0.39	0.40	0.40	0.36	0.37	0.37	0.41	0.40	0.30	0.37
rs16702996	1	9660363	10341017	0.42	0.37	0.40	0.37	0.39	0.40	0.39	0.38	0.36	0.37	0.41	0.41	0.29	0.36
rs14797284	1	9694952	10342882	0.41	0.35	0.39	0.36	0.37	0.39	0.39	0.37	0.36	0.36	0.41	0.40	0.26	0.35
ss316930974	1	9695171	10369598	0.40	0.34	0.39	0.37	0.37	0.39	0.38	0.36	0.35	0.37	0.40	0.41	0.26	0.36
rs13834529	1	9739668	10405973	0.39	0.34	0.39	0.36	0.36	0.39	0.37	0.35	0.35	0.37	0.38	0.40	0.27	0.35
ss316930997	1	9774953	10414751	0.38	0.36	0.38	0.37	0.37	0.39	0.38	0.36	0.34	0.37	0.38	0.39	0.30	0.37
rs13834498	1	9799338	10444877	0.37	0.36	0.39	0.35	0.36	0.39	0.38	0.37	0.34	0.38	0.36	0.39	0.31	0.36
rs15203656	1	9837144	10460018	0.39	0.38	0.41	0.35	0.38	0.40	0.39	0.39	0.36	0.39	0.38	0.41	0.34	0.37
rs13834461	1	9869949	10500987	0.38	0.37	0.41	0.35	0.38	0.40	0.39	0.39	0.35	0.39	0.37	0.40	0.35	0.35
rs13834451	1	9902414	10502705	0.40	0.39	0.43	0.37	0.40	0.42	0.41	0.41	0.37	0.40	0.39	0.42	0.37	0.38
rs16757464	1	9984533	10543807	0.42	0.40	0.44	0.36	0.41	0.42	0.42	0.42	0.37	0.41	0.40	0.43	0.38	0.38
ss316931037	1	9991121	10565781	0.40	0.41	0.43	0.34	0.41	0.41	0.41	0.42	0.36	0.40	0.38	0.42	0.40	0.37
ss316931045	1	10048969	10608978	0.41	0.41	0.44	0.33	0.41	0.41	0.41	0.43	0.38	0.41	0.39	0.42	0.42	0.37
rs15203549	1	10055960	10630266	0.39	0.41	0.43	0.34	0.41	0.41	0.41	0.43	0.36	0.40	0.36	0.41	0.42	0.37
rs14797199	1	10110240	10634047	0.40	0.41	0.43	0.33	0.40	0.40	0.40	0.42	0.36	0.41	0.37	0.43	0.40	0.38
rs15203519	1	10143550	10667639	0.40	0.40	0.42	0.33	0.40	0.39	0.40	0.40	0.36	0.40	0.37	0.43	0.39	0.37
rs13834355	1	10163211	10689946	0.42	0.41	0.43	0.34	0.41	0.40	0.41	0.42	0.35	0.41	0.39	0.43	0.40	0.38
ss316931087	1	10173625	10717857	0.41	0.41	0.43	0.33	0.42	0.41	0.41	0.42	0.37	0.41	0.38	0.44	0.41	0.38
ss316931103	1	10210511	10746009	0.41	0.41	0.43	0.33	0.41	0.40	0.41	0.40	0.37	0.41	0.39	0.43	0.40	0.37
ss316931135	1	10309016	10762279	0.41	0.40	0.42	0.33	0.41	0.40	0.40	0.40	0.38	0.41	0.38	0.43	0.38	0.36
rs13834279	1	10341017	10794165	0.42	0.41	0.44	0.35	0.42	0.41	0.42	0.41	0.37	0.43	0.40	0.44	0.41	0.37
ss316931147	1	10342882	10811723	0.42	0.41	0.43	0.35	0.42	0.41	0.41	0.41	0.36	0.42	0.39	0.43	0.40	0.38
rs13715070	1	10369598	10834502	0.42	0.42	0.43	0.35	0.42	0.41	0.42	0.41	0.35	0.42	0.38	0.43	0.41	0.38
rs14797129	1	10405973	10858351	0.42	0.42	0.42	0.35	0.42	0.41	0.42	0.41	0.36	0.42	0.38	0.43	0.41	0.37
ss316931173	1	10414751	10875933	0.41	0.41	0.41	0.35	0.41	0.40	0.41	0.39	0.36	0.41	0.38	0.42	0.39	0.36
ss316931179	1	10444877	10904488	0.40	0.40	0.41	0.34	0.41	0.39	0.40	0.39	0.35	0.40	0.37	0.41	0.39	0.36
rs13834230	1	10460018	10930622	0.42	0.41	0.40	0.36	0.42	0.39	0.41	0.39	0.36	0.39	0.39	0.42	0.39	0.37
rs13834205	1	10500987	10975292	0.42	0.41	0.41	0.38	0.42	0.40	0.41	0.40	0.36	0.40	0.39	0.42	0.38	0.37
ss316931205	1	10502705	10978471	0.41	0.41	0.40	0.38	0.42	0.40	0.41	0.38	0.36	0.39	0.38	0.42	0.37	0.38
rs13834191	1	10543807	11014866	0.40	0.40	0.39	0.37	0.41	0.39	0.40	0.37	0.36	0.39	0.37	0.42	0.36	0.38
rs14797049	1	10565781	11045137	0.39	0.39	0.40	0.38	0.40	0.40	0.40	0.36	0.37	0.39	0.35	0.41	0.35	0.37
rs13834163	1	10608978	11084794	0.40	0.39	0.39	0.38	0.40	0.40	0.40	0.37	0.37	0.38	0.36	0.42	0.35	0.37
ss316931245	1	10630266	11106989	0.38	0.37	0.37	0.37	0.38	0.38	0.38	0.35	0.35	0.36	0.35	0.40	0.34	0.35
ss316931251	1	10634047	11130154	0.40	0.39	0.39	0.38	0.40	0.39	0.40	0.36	0.38	0.38	0.37	0.41	0.36	0.37
ss316931267	1	10667639	11141313	0.40	0.40	0.39	0.39	0.41	0.39	0.40	0.36	0.38	0.36	0.37	0.40	0.37	0.37
rs15203102	1	10689946	11173577	0.41	0.41	0.40	0.39	0.42	0.40	0.41	0.38	0.40	0.35	0.38	0.41	0.39	0.38
ss316931281	1	10717857	11199007	0.41	0.42	0.40	0.38	0.42	0.40	0.41	0.37	0.41	0.35	0.37	0.42	0.39	0.39
rs14797001	1	10746009	11212449	0.41	0.41	0.39	0.39	0.41	0.40	0.41	0.37	0.41	0.35	0.37	0.41	0.38	0.39
rs13834125	1	10762279	11246803	0.40	0.42	0.39	0.40	0.42	0.40	0.41	0.36	0.41	0.35	0.36	0.41	0.39	0.40
rs15203045	1	10794165	11255905	0.40	0.44	0.40	0.41	0.43	0.41	0.42	0.37	0.40	0.35	0.36	0.40	0.40	0.42
ss316931309	1	10811723	11290988	0.38	0.43	0.38	0.40	0.41	0.39	0.41	0.36	0.40	0.33	0.34	0.39	0.39	0.40
rs14796957	1	10834502	11301215	0.39	0.43	0.39	0.38	0.42	0.39	0.41	0.36	0.41	0.34	0.36	0.39	0.40	0.40
rs14796955	1	10858351	11330930	0.41	0.43	0.39	0.38	0.43	0.40	0.42	0.37	0.42	0.33	0.38	0.39	0.41	0.39
rs13715053	1	10875933	11382145	0.41	0.43	0.39	0.39	0.43	0.40	0.42	0.38	0.42	0.34	0.39	0.39	0.41	0.38
ss316931323	1	10904488	11419510	0.43	0.45	0.41	0.41	0.44	0.41	0.43	0.40	0.42	0.35	0.41	0.41	0.43	0.39
rs13834079	1	10930622	11429337	0.44	0.45	0.41	0.41	0.45	0.42	0.44	0.40	0.44	0.35	0.42	0.42	0.43	0.39
ss316931356	1	10975292	11456848	0.43	0.45	0.43	0.41	0.44	0.43	0.44	0.40	0.45	0.36	0.41	0.41	0.42	0.40
rs15202932	1	10978471	11487507	0.43	0.44	0.41	0.40	0.44	0.42	0.43	0.38	0.44	0.35	0.40	0.41	0.42	0.40
rs15202849	1	11014866	11510866	0.44	0.44	0.42	0.40	0.44	0.42	0.44	0.39	0.45	0.36	0.42	0.42	0.43	0.40
ss316931383	1	11045137	11523342	0.45	0.45	0.43	0.40	0.45	0.43	0.44	0.40	0.44	0.36	0.43	0.42	0.44	0.40
ss316931399	1	11084794	11541863	0.46	0.45	0.43	0.39	0.46	0.43	0.45	0.40	0.43	0.36	0.44	0.43	0.44	0.40
rs13833955	1	11106989	11569597	0.46	0.45	0.43	0.39	0.46	0.42	0.45	0.38	0.44	0.36	0.44	0.44	0.44	0.41
ss316931405	1	11130154	11594292	0.47	0.45	0.44	0.41	0.46	0.44	0.46	0.39	0.45	0.38	0.45	0.45	0.44	0.42
rs13833945	1	11141313	11616965	0.47	0.45	0.44	0.40	0.46	0.44	0.46	0.39	0.44	0.39	0.45	0.45	0.44	0.41
rs13833917	1	11173577	11652512	0.46	0.44	0.43	0.40	0.45	0.44	0.45	0.39	0.43	0.38	0.44	0.45	0.43	0.40
rs14796846	1	11199007	11661981	0.46	0.43	0.43	0.39	0.45	0.44	0.45	0.39	0.43	0.39	0.45	0.44	0.43	0.39
rs13833880	1	11212449	11720881	0.45	0.42	0.42	0.40	0.44	0.43	0.44	0.38	0.41	0.38	0.44	0.43	0.42	0.39
ss316931429	1	11246803	11741349	0.45	0.44	0.43	0.40	0.45	0.44	0.45	0.38	0.41	0.39	0.44	0.43	0.43	0.40
rs14796820	1	11255905	11741975	0.46	0.44	0.44	0.39	0.45	0.44	0.45	0.39	0.42	0.40	0.44	0.43	0.44	0.39
rs13833849	1	11290988	11783668	0.45	0.43	0.43	0.37	0.44	0.44	0.44	0.37	0.42	0.39	0.44	0.43	0.43	0.39
rs13715018	1	11301215	11800007	0.46	0.45	0.44	0.40	0.45	0.45	0.45	0.37	0.43	0.41	0.45	0.44	0.44	0.41
ss316931457	1	11330930	11830018	0.46	0.44	0.43	0.40	0.45	0.45	0.46	0.36	0.42	0.41	0.44	0.44	0.43	0.42
ss316931469	1	11382145	11888945	0.45	0.44	0.44	0.41	0.45	0.46	0.46	0.37	0.42	0.42	0.42	0.44	0.42	0.43
rs13833802	1	11419510	11902085	0.44	0.44	0.44	0.41	0.44	0.46	0.46	0.37	0.43	0.42	0.42	0.43	0.43	0.44
rs13833799	1	11429337	11928944	0.44	0.43	0.44	0.40	0.44	0.46	0.45	0.37	0.43	0.42	0.42	0.43	0.43	0.43
ss316931483	1	11456848	11946602	0.44	0.42	0.44	0.39	0.43	0.46	0.45	0.37	0.42	0.43	0.42	0.42	0.42	0.42
rs13833789	1	11487507	11986938	0.45	0.42	0.43	0.37	0.43	0.45	0.44	0.36	0.41	0.43	0.43	0.43	0.41	0.42
rs14796765	1	11510866	12012343	0.45	0.42	0.44	0.37	0.43	0.45	0.45	0.38	0.42	0.43	0.44	0.43	0.42	0.41
ss316931485	1	11523342	12015780	0.45	0.41	0.42	0.35	0.43	0.44	0.44	0.36	0.41	0.42	0.43	0.43	0.41	0.40
rs13714994	1	11541863	12052030	0.44	0.41	0.42	0.35	0.43	0.44	0.44	0.36	0.42	0.41	0.42	0.42	0.41	0.41
ss316931494	1	11569597	12084602	0.43	0.40	0.41	0.37	0.41	0.43	0.43	0.34	0.42	0.40	0.41	0.41	0.40	0.40
rs13833760	1	11594292	12103932	0.42	0.40	0.41	0.39	0.41	0.44	0.43	0.35	0.42	0.41	0.40	0.40	0.39	0.40
rs13833725	1	11616965	12126885	0.42	0.39	0.40	0.37	0.40	0.43	0.42	0.35	0.41	0.39	0.40	0.40	0.38	0.40
rs13833691	1	11652512	12170695	0.42	0.39	0.41	0.36	0.40	0.43	0.42	0.36	0.41	0.40	0.40	0.40	0.37	0.39
rs16058547	1	11661981	12189693	0.43	0.41	0.42	0.37	0.42	0.44	0.43	0.38	0.43	0.41	0.41	0.40	0.39	0.41
rs13833680	1	11720881	12194724	0.43	0.41	0.42	0.39	0.42	0.44	0.43	0.37	0.43	0.42	0.41	0.41	0.39	0.41
rs14796720	1	11741349	12212859	0.45	0.42	0.43	0.38	0.43	0.44	0.44	0.38	0.43	0.42	0.42	0.42	0.41	0.41
rs13833672	1	11741975	12252170	0.45	0.42	0.43	0.38	0.44	0.44	0.44	0.40	0.43	0.43	0.42	0.43	0.41	0.41
rs15202343	1	11783668	12302872	0.45	0.42	0.43	0.39	0.44	0.45	0.45	0.40	0.44	0.43	0.42	0.43	0.40	0.42
rs15202322	1	11800007	12322912	0.45	0.42	0.44	0.40	0.44	0.45	0.45	0.41	0.45	0.44	0.42	0.43	0.40	0.41
rs13714976	1	11830018	12328332	0.45	0.41	0.44	0.40	0.44	0.45	0.45	0.41	0.44	0.43	0.43	0.43	0.39	0.40
rs15202242	1	11888945	12392490	0.46	0.41	0.44	0.40	0.45	0.44	0.45	0.41	0.44	0.43	0.43	0.44	0.39	0.40
ss316931573	1	11902085	12397517	0.46	0.41	0.43	0.40	0.45	0.43	0.45	0.41	0.44	0.42	0.44	0.45	0.40	0.40
rs13833588	1	11928944	12425538	0.47	0.41	0.43	0.39	0.45	0.43	0.45	0.40	0.44	0.41	0.44	0.45	0.39	0.39
rs15202191	1	11946602	12436243	0.46	0.41	0.42	0.39	0.46	0.42	0.44	0.39	0.43	0.40	0.44	0.46	0.39	0.40
ss316931601	1	11986938	12480716	0.45	0.41	0.41	0.39	0.45	0.41	0.44	0.38	0.42	0.39	0.42	0.45	0.39	0.41
rs13833546	1	12012343	12494418	0.44	0.41	0.42	0.39	0.45	0.42	0.44	0.39	0.42	0.39	0.42	0.44	0.40	0.40
ss316931609	1	12015780	12506139	0.44	0.42	0.42	0.40	0.46	0.42	0.44	0.39	0.42	0.40	0.41	0.45	0.39	0.42
rs13833530	1	12052030	12546062	0.44	0.42	0.43	0.40	0.46	0.43	0.45	0.41	0.43	0.42	0.42	0.45	0.40	0.42
rs15202108	1	12084602	12564152	0.45	0.41	0.42	0.38	0.46	0.41	0.44	0.40	0.42	0.41	0.43	0.45	0.39	0.41
ss316931643	1	12103932	12619938	0.45	0.42	0.43	0.37	0.46	0.42	0.45	0.42	0.43	0.42	0.43	0.45	0.40	0.42
ss316931659	1	12126885	12640533	0.46	0.42	0.42	0.35	0.46	0.41	0.44	0.41	0.41	0.41	0.43	0.45	0.40	0.42
rs13833482	1	12170695	12672757	0.46	0.43	0.43	0.36	0.47	0.42	0.45	0.42	0.42	0.42	0.44	0.45	0.41	0.42
ss316931675	1	12189693	12690195	0.45	0.42	0.42	0.36	0.46	0.41	0.44	0.41	0.41	0.41	0.43	0.45	0.40	0.43
rs13833472	1	12194724	12696284	0.45	0.41	0.41	0.37	0.46	0.40	0.44	0.41	0.40	0.40	0.43	0.45	0.40	0.42
rs13833453	1	12212859	12736077	0.44	0.42	0.42	0.35	0.46	0.40	0.44	0.41	0.40	0.40	0.43	0.45	0.39	0.42
rs13833395	1	12252170	12773444	0.44	0.42	0.42	0.36	0.46	0.41	0.45	0.42	0.41	0.41	0.44	0.44	0.39	0.42
rs13833386	1	12302872	12790600	0.44	0.41	0.41	0.35	0.46	0.40	0.44	0.40	0.41	0.40	0.44	0.45	0.38	0.41
rs13833345	1	12322912	12801391	0.44	0.41	0.41	0.34	0.46	0.39	0.44	0.41	0.39	0.40	0.44	0.45	0.37	0.42
rs13833337	1	12328332	12840059	0.45	0.41	0.40	0.33	0.46	0.38	0.43	0.41	0.38	0.39	0.44	0.45	0.38	0.41
rs13833316	1	12392490	12854486	0.45	0.42	0.41	0.32	0.46	0.38	0.44	0.41	0.39	0.40	0.44	0.45	0.39	0.41
rs13833309	1	12397517	12866012	0.45	0.41	0.41	0.32	0.46	0.38	0.43	0.42	0.38	0.40	0.44	0.45	0.39	0.40
ss316931739	1	12425538	12900656	0.45	0.42	0.41	0.33	0.46	0.39	0.44	0.43	0.39	0.40	0.43	0.45	0.39	0.41
rs13833287	1	12436243	12922880	0.45	0.42	0.41	0.34	0.46	0.40	0.44	0.42	0.39	0.41	0.44	0.45	0.39	0.42
rs14796413	1	12480716	12933613	0.45	0.43	0.41	0.36	0.46	0.40	0.44	0.42	0.40	0.40	0.44	0.45	0.39	0.43
ss316931755	1	12494418	12952352	0.46	0.44	0.43	0.38	0.47	0.42	0.46	0.43	0.41	0.42	0.46	0.46	0.40	0.43
rs13833251	1	12506139	12987405	0.47	0.44	0.43	0.39	0.47	0.43	0.46	0.43	0.40	0.42	0.46	0.46	0.41	0.43
rs13714893	1	12546062	13001679	0.46	0.44	0.41	0.39	0.47	0.42	0.45	0.42	0.39	0.40	0.45	0.46	0.41	0.42
rs13833207	1	12564152	13032992	0.46	0.45	0.42	0.40	0.47	0.42	0.46	0.41	0.39	0.40	0.45	0.46	0.42	0.44
ss316931809	1	12619938	13034535	0.45	0.45	0.42	0.42	0.47	0.43	0.46	0.42	0.39	0.40	0.43	0.45	0.42	0.43
ss316931821	1	12640533	13063448	0.45	0.45	0.42	0.41	0.47	0.43	0.46	0.40	0.40	0.41	0.44	0.45	0.43	0.43
rs15201389	1	12672757	13095907	0.46	0.45	0.42	0.41	0.47	0.43	0.46	0.41	0.41	0.41	0.44	0.46	0.42	0.43
ss316931863	1	12690195	13138700	0.44	0.44	0.41	0.40	0.46	0.42	0.45	0.39	0.39	0.40	0.43	0.45	0.41	0.43
rs13833148	1	12696284	13158546	0.45	0.44	0.42	0.41	0.47	0.43	0.46	0.40	0.40	0.41	0.44	0.45	0.42	0.43
rs15201239	1	12736077	13165530	0.46	0.45	0.42	0.40	0.47	0.43	0.46	0.40	0.40	0.42	0.44	0.45	0.42	0.43
rs13714835	1	12773444	13203606	0.45	0.44	0.42	0.40	0.46	0.43	0.45	0.40	0.40	0.41	0.43	0.45	0.43	0.43
rs13832996	1	12790600	13216923	0.45	0.43	0.41	0.40	0.45	0.42	0.45	0.39	0.38	0.40	0.43	0.45	0.41	0.42
rs13832954	1	12801391	13237335	0.44	0.43	0.41	0.41	0.45	0.43	0.45	0.39	0.38	0.40	0.42	0.44	0.41	0.43
rs13832915	1	12840059	13254517	0.45	0.43	0.42	0.41	0.45	0.43	0.45	0.40	0.39	0.41	0.42	0.44	0.42	0.42
ss316931938	1	12854486	13282184	0.45	0.43	0.42	0.41	0.45	0.43	0.45	0.40	0.39	0.40	0.43	0.44	0.42	0.42
ss316931953	1	12866012	13307332	0.45	0.44	0.42	0.40	0.45	0.43	0.45	0.40	0.40	0.40	0.43	0.44	0.42	0.43
rs15200910	1	12900656	13328223	0.44	0.44	0.42	0.39	0.45	0.43	0.45	0.40	0.40	0.40	0.43	0.43	0.42	0.43
rs13832849	1	12922880	13356781	0.44	0.44	0.42	0.39	0.45	0.43	0.44	0.40	0.39	0.40	0.43	0.43	0.43	0.42
rs13832837	1	12933613	13376959	0.44	0.44	0.42	0.39	0.44	0.43	0.44	0.40	0.38	0.39	0.43	0.43	0.43	0.42
rs13714813	1	12952352	13399084	0.44	0.44	0.42	0.39	0.44	0.43	0.44	0.41	0.38	0.40	0.43	0.43	0.43	0.41
ss316932005	1	12987405	13424554	0.44	0.43	0.42	0.38	0.44	0.42	0.43	0.41	0.38	0.40	0.42	0.43	0.44	0.41
ss316932019	1	13001679	13452141	0.44	0.43	0.41	0.37	0.44	0.41	0.43	0.41	0.38	0.39	0.43	0.43	0.43	0.41
rs13832764	1	13032992	13471455	0.45	0.44	0.42	0.37	0.44	0.42	0.44	0.42	0.39	0.40	0.44	0.43	0.43	0.41
ss316932051	1	13034535	13477909	0.45	0.43	0.41	0.35	0.44	0.41	0.43	0.41	0.38	0.40	0.45	0.44	0.43	0.40
rs13832731	1	13063448	13516107	0.45	0.43	0.42	0.35	0.44	0.42	0.43	0.43	0.39	0.41	0.45	0.43	0.43	0.40
ss316932091	1	13095907	13530599	0.46	0.43	0.42	0.34	0.45	0.41	0.43	0.43	0.37	0.42	0.46	0.45	0.44	0.40
ss316932115	1	13138700	13551002	0.46	0.44	0.43	0.36	0.45	0.42	0.44	0.44	0.38	0.42	0.46	0.45	0.45	0.41
rs15200439	1	13158546	13566164	0.47	0.45	0.44	0.37	0.46	0.44	0.45	0.45	0.40	0.43	0.46	0.45	0.46	0.41
rs13832649	1	13165530	13598250	0.47	0.45	0.45	0.37	0.46	0.44	0.45	0.45	0.40	0.43	0.46	0.45	0.45	0.41
rs13832558	1	13203606	13609828	0.47	0.45	0.44	0.37	0.46	0.43	0.45	0.46	0.40	0.43	0.47	0.46	0.45	0.40
ss316932153	1	13216923	13624022	0.46	0.45	0.44	0.38	0.46	0.43	0.45	0.45	0.39	0.42	0.46	0.46	0.43	0.41
rs13832501	1	13237335	13633539	0.46	0.46	0.45	0.37	0.46	0.44	0.45	0.46	0.41	0.43	0.46	0.46	0.44	0.42
rs13832477	1	13254517	13646967	0.46	0.46	0.44	0.37	0.46	0.43	0.45	0.45	0.41	0.43	0.46	0.45	0.44	0.42
rs13832441	1	13282184	13706180	0.46	0.46	0.43	0.37	0.46	0.43	0.45	0.44	0.40	0.41	0.45	0.45	0.44	0.42
rs14795706	1	13307332	13723692	0.45	0.46	0.44	0.39	0.46	0.43	0.45	0.45	0.41	0.42	0.44	0.45	0.43	0.42
ss316932229	1	13328223	13743663	0.44	0.45	0.43	0.38	0.45	0.42	0.44	0.44	0.40	0.41	0.43	0.45	0.42	0.41
rs13714696	1	13356781	13756204	0.45	0.45	0.43	0.38	0.46	0.42	0.45	0.43	0.41	0.40	0.45	0.45	0.42	0.40
rs13714670	1	13376959	13785255	0.45	0.45	0.42	0.38	0.46	0.42	0.44	0.42	0.40	0.41	0.45	0.45	0.41	0.40
rs13832327	1	13399084	13803709	0.44	0.45	0.43	0.37	0.45	0.42	0.44	0.42	0.41	0.42	0.44	0.43	0.39	0.41
rs13832293	1	13424554	13815711	0.44	0.45	0.42	0.38	0.45	0.42	0.44	0.42	0.41	0.41	0.43	0.43	0.39	0.41
ss316932311	1	13452141	13852134	0.44	0.45	0.43	0.39	0.45	0.43	0.44	0.42	0.42	0.42	0.44	0.44	0.37	0.41
rs13832237	1	13471455	13872241	0.44	0.45	0.44	0.40	0.45	0.43	0.45	0.43	0.43	0.43	0.43	0.45	0.37	0.40
rs13832235	1	13477909	13877249	0.44	0.44	0.43	0.41	0.44	0.43	0.44	0.42	0.41	0.41	0.43	0.45	0.36	0.40
rs13832184	1	13516107	13878930	0.44	0.45	0.43	0.42	0.45	0.44	0.45	0.43	0.42	0.42	0.43	0.45	0.36	0.40
ss316932381	1	13530599	13885922	0.45	0.45	0.43	0.42	0.45	0.43	0.45	0.42	0.42	0.42	0.44	0.46	0.34	0.41
ss316932395	1	13551002	13918337	0.44	0.45	0.43	0.43	0.44	0.44	0.45	0.42	0.42	0.41	0.42	0.45	0.33	0.40
ss316932421	1	13566164	13955231	0.42	0.43	0.43	0.41	0.43	0.43	0.44	0.42	0.42	0.41	0.41	0.44	0.33	0.38
rs13832082	1	13598250	13971074	0.42	0.43	0.43	0.41	0.43	0.43	0.43	0.41	0.43	0.41	0.41	0.44	0.33	0.39
ss316932475	1	13609828	13984488	0.42	0.43	0.42	0.40	0.43	0.42	0.43	0.40	0.42	0.41	0.41	0.44	0.35	0.38
rs14795271	1	13624022	14021152	0.42	0.43	0.42	0.40	0.43	0.42	0.42	0.40	0.42	0.40	0.41	0.44	0.36	0.38
ss316932495	1	13633539	14027733	0.43	0.43	0.43	0.41	0.43	0.43	0.43	0.41	0.43	0.41	0.42	0.44	0.38	0.38
ss316932506	1	13646967	14064203	0.44	0.43	0.42	0.41	0.44	0.43	0.44	0.40	0.43	0.41	0.43	0.45	0.39	0.37
ss316932567	1	13706180	14076887	0.45	0.44	0.43	0.41	0.45	0.43	0.44	0.40	0.43	0.42	0.44	0.46	0.39	0.38
rs13714415	1	13723692	14105587	0.46	0.44	0.43	0.42	0.45	0.44	0.45	0.41	0.43	0.43	0.45	0.46	0.38	0.39
rs13831826	1	13743663	14111672	0.46	0.44	0.42	0.41	0.45	0.44	0.45	0.39	0.42	0.43	0.45	0.46	0.38	0.40
rs13831796	1	13756204	14144563	0.47	0.45	0.43	0.43	0.46	0.45	0.46	0.40	0.43	0.43	0.46	0.47	0.40	0.41
rs13831765	1	13785255	14149639	0.47	0.44	0.43	0.43	0.46	0.45	0.46	0.41	0.43	0.43	0.46	0.46	0.40	0.41
ss316932658	1	13803709	14184619	0.47	0.44	0.44	0.42	0.46	0.45	0.46	0.42	0.44	0.42	0.46	0.47	0.40	0.40
rs13714382	1	13815711	14206686	0.48	0.44	0.44	0.42	0.46	0.45	0.46	0.41	0.44	0.42	0.46	0.48	0.41	0.40
rs13831633	1	13852134	14226826	0.48	0.44	0.44	0.41	0.46	0.45	0.46	0.42	0.44	0.42	0.47	0.47	0.40	0.40
rs13831628	1	13872241	14253121	0.48	0.44	0.44	0.40	0.46	0.45	0.46	0.42	0.43	0.43	0.46	0.47	0.42	0.41
rs15198958	1	13877249	14266201	0.47	0.43	0.43	0.40	0.45	0.44	0.45	0.40	0.42	0.42	0.46	0.46	0.41	0.40
rs14794948	1	13878930	14282946	0.47	0.43	0.45	0.38	0.45	0.44	0.45	0.41	0.44	0.44	0.46	0.45	0.42	0.40
ss316932686	1	13885922	14317384	0.47	0.43	0.44	0.37	0.45	0.44	0.45	0.40	0.44	0.44	0.45	0.45	0.44	0.41
rs13831580	1	13918337	14336135	0.47	0.44	0.45	0.37	0.46	0.45	0.46	0.41	0.45	0.43	0.45	0.45	0.45	0.41
ss316932754	1	13955231	14343960	0.47	0.44	0.45	0.38	0.46	0.45	0.46	0.41	0.45	0.44	0.47	0.45	0.45	0.42
rs10725499	1	13971074	14368111	0.48	0.45	0.45	0.40	0.47	0.46	0.47	0.42	0.45	0.44	0.47	0.45	0.46	0.43
ss316932774	1	13984488	14395255	0.48	0.45	0.45	0.41	0.47	0.46	0.47	0.42	0.45	0.44	0.48	0.45	0.46	0.43
ss316932824	1	14021152	14418874	0.48	0.46	0.46	0.40	0.47	0.46	0.47	0.42	0.45	0.44	0.47	0.45	0.46	0.44
rs13831454	1	14027733	14444376	0.47	0.46	0.46	0.41	0.48	0.47	0.47	0.43	0.46	0.44	0.46	0.45	0.46	0.45
rs13831368	1	14064203	14460116	0.47	0.46	0.46	0.41	0.47	0.46	0.47	0.42	0.46	0.43	0.46	0.45	0.46	0.45
ss316932872	1	14076887	14483846	0.47	0.46	0.46	0.41	0.47	0.47	0.47	0.43	0.46	0.43	0.46	0.44	0.46	0.45
rs13831298	1	14105587	14507449	0.47	0.45	0.47	0.40	0.47	0.47	0.47	0.44	0.45	0.44	0.46	0.44	0.45	0.44
rs13831289	1	14111672	14524281	0.47	0.45	0.47	0.40	0.47	0.47	0.47	0.45	0.46	0.44	0.46	0.44	0.46	0.44
rs13831253	1	14144563	14550419	0.47	0.46	0.47	0.41	0.47	0.47	0.47	0.45	0.46	0.43	0.46	0.44	0.46	0.44
rs13831250	1	14149639	14558957	0.46	0.45	0.47	0.39	0.46	0.46	0.46	0.45	0.45	0.42	0.45	0.43	0.45	0.44
rs13831214	1	14184619	14586210	0.46	0.46	0.47	0.40	0.47	0.46	0.47	0.44	0.45	0.44	0.45	0.44	0.45	0.45
ss316932990	1	14206686	14609177	0.46	0.45	0.46	0.41	0.46	0.46	0.46	0.43	0.45	0.44	0.45	0.44	0.44	0.45
rs13831138	1	14226826	14618712	0.46	0.45	0.46	0.43	0.47	0.47	0.47	0.43	0.46	0.45	0.46	0.44	0.44	0.45
ss316933026	1	14253121	14650422	0.47	0.46	0.46	0.43	0.47	0.47	0.47	0.42	0.46	0.45	0.46	0.45	0.45	0.45
ss316933045	1	14266201	14673701	0.47	0.46	0.46	0.43	0.47	0.47	0.47	0.43	0.46	0.45	0.46	0.45	0.45	0.45
rs13831071	1	14282946	14681530	0.48	0.46	0.47	0.44	0.48	0.47	0.48	0.43	0.47	0.45	0.47	0.46	0.46	0.45
rs14794238	1	14317384	14719766	0.48	0.46	0.47	0.45	0.48	0.48	0.48	0.43	0.47	0.44	0.47	0.46	0.46	0.46
rs13714101	1	14336135	14725723	0.48	0.46	0.47	0.45	0.48	0.47	0.48	0.43	0.47	0.44	0.48	0.46	0.46	0.45
rs14794207	1	14343960	14764662	0.47	0.46	0.46	0.46	0.47	0.47	0.47	0.43	0.47	0.44	0.47	0.46	0.46	0.45
rs13830937	1	14368111	14770723	0.47	0.46	0.46	0.45	0.47	0.47	0.47	0.43	0.47	0.45	0.47	0.45	0.46	0.45
rs13830900	1	14395255	14788800	0.47	0.46	0.47	0.44	0.47	0.47	0.47	0.44	0.48	0.45	0.47	0.45	0.45	0.46
ss316933207	1	14418874	14824199	0.47	0.46	0.47	0.44	0.47	0.47	0.47	0.43	0.47	0.44	0.47	0.45	0.45	0.46
ss316933232	1	14444376	14830459	0.47	0.46	0.46	0.45	0.47	0.47	0.47	0.43	0.47	0.45	0.48	0.45	0.45	0.46
ss316933239	1	14460116	14896265	0.47	0.46	0.46	0.45	0.46	0.47	0.47	0.42	0.46	0.45	0.48	0.44	0.44	0.46
rs13830773	1	14483846	14922392	0.46	0.45	0.45	0.45	0.46	0.47	0.47	0.42	0.46	0.45	0.47	0.43	0.43	0.46
rs13830753	1	14507449	14947194	0.45	0.45	0.44	0.45	0.45	0.46	0.46	0.41	0.45	0.44	0.46	0.43	0.42	0.45
rs13830743	1	14524281	14968367	0.45	0.44	0.43	0.45	0.45	0.45	0.45	0.39	0.44	0.42	0.46	0.43	0.42	0.45
rs14793927	1	14550419	14994051	0.45	0.44	0.43	0.45	0.45	0.45	0.45	0.39	0.44	0.42	0.46	0.43	0.42	0.45
ss316933319	1	14558957	15015674	0.45	0.44	0.44	0.45	0.45	0.46	0.46	0.40	0.45	0.43	0.45	0.42	0.42	0.45
rs13830672	1	14586210	15025983	0.45	0.44	0.45	0.46	0.45	0.46	0.46	0.41	0.45	0.44	0.45	0.43	0.42	0.45
rs13830627	1	14609177	15060504	0.45	0.44	0.45	0.46	0.44	0.46	0.45	0.41	0.44	0.44	0.44	0.42	0.43	0.43
rs13830609	1	14618712	15080867	0.46	0.44	0.45	0.46	0.45	0.46	0.46	0.43	0.44	0.44	0.45	0.42	0.43	0.43
rs13713970	1	14650422	15086927	0.46	0.45	0.45	0.45	0.45	0.47	0.46	0.44	0.44	0.43	0.45	0.42	0.42	0.44
rs15197149	1	14673701	15123835	0.45	0.44	0.46	0.45	0.45	0.47	0.46	0.45	0.44	0.42	0.44	0.42	0.41	0.42
ss316933447	1	14681530	15130441	0.45	0.44	0.45	0.45	0.45	0.46	0.45	0.44	0.43	0.42	0.43	0.42	0.41	0.41
rs13830464	1	14719766	15157295	0.45	0.44	0.45	0.44	0.44	0.46	0.45	0.44	0.42	0.42	0.43	0.42	0.41	0.41
rs13830457	1	14725723	15175275	0.44	0.44	0.44	0.44	0.44	0.45	0.45	0.43	0.42	0.42	0.43	0.42	0.40	0.40
rs13830391	1	14764662	15206986	0.45	0.44	0.44	0.42	0.44	0.45	0.45	0.43	0.42	0.42	0.43	0.42	0.40	0.40
rs13830384	1	14770723	15227556	0.45	0.43	0.44	0.41	0.44	0.45	0.45	0.43	0.42	0.42	0.44	0.43	0.41	0.39
rs13830343	1	14788800	15233240	0.45	0.43	0.44	0.42	0.44	0.45	0.45	0.43	0.40	0.42	0.43	0.42	0.39	0.38
ss316933521	1	14824199	15272068	0.44	0.42	0.42	0.42	0.43	0.44	0.44	0.42	0.38	0.41	0.42	0.43	0.40	0.36
ss316933529	1	14830459	15279655	0.45	0.42	0.42	0.42	0.44	0.44	0.44	0.41	0.39	0.41	0.42	0.44	0.40	0.35
ss316933553	1	14896265	15305350	0.44	0.42	0.42	0.42	0.43	0.44	0.44	0.41	0.39	0.40	0.41	0.44	0.39	0.32
ss316933569	1	14922392	15327518	0.45	0.42	0.43	0.41	0.44	0.45	0.45	0.42	0.40	0.41	0.42	0.45	0.40	0.30
ss316933581	1	14947194	15357210	0.46	0.42	0.44	0.42	0.45	0.46	0.46	0.43	0.41	0.41	0.44	0.46	0.42	0.29
ss316933597	1	14968367	15366369	0.47	0.44	0.45	0.42	0.46	0.46	0.46	0.44	0.42	0.42	0.45	0.47	0.44	0.31
ss316933621	1	14994051	15408770	0.48	0.44	0.46	0.43	0.47	0.47	0.47	0.44	0.43	0.43	0.45	0.47	0.45	0.31
rs13830018	1	15015674	15427537	0.47	0.43	0.45	0.41	0.46	0.46	0.46	0.44	0.43	0.43	0.44	0.47	0.44	0.29
ss316933639	1	15025983	15463892	0.47	0.42	0.44	0.40	0.45	0.45	0.46	0.43	0.42	0.42	0.44	0.47	0.43	0.25
rs13830003	1	15060504	15469476	0.47	0.42	0.45	0.39	0.45	0.45	0.46	0.43	0.43	0.43	0.45	0.47	0.43	0.26
rs13829979	1	15080867	15499170	0.47	0.43	0.45	0.39	0.46	0.46	0.46	0.43	0.43	0.44	0.45	0.47	0.42	0.28
ss316933681	1	15086927	15511396	0.47	0.43	0.45	0.39	0.46	0.46	0.47	0.42	0.44	0.44	0.44	0.47	0.43	0.27
rs15196034	1	15123835	15543395	0.47	0.43	0.45	0.39	0.46	0.46	0.47	0.42	0.45	0.44	0.44	0.48	0.43	0.26
rs13829900	1	15130441	15552317	0.47	0.43	0.45	0.39	0.46	0.46	0.47	0.43	0.45	0.45	0.44	0.48	0.43	0.26
rs13713737	1	15157295	15602873	0.47	0.43	0.46	0.39	0.46	0.47	0.47	0.44	0.45	0.44	0.45	0.48	0.43	0.25
rs10723580	1	15175275	15626056	0.47	0.43	0.45	0.39	0.46	0.47	0.47	0.43	0.46	0.43	0.45	0.47	0.43	0.27
rs3137220	1	15206986	15667379	0.48	0.44	0.46	0.40	0.47	0.47	0.48	0.44	0.46	0.44	0.45	0.48	0.42	0.27
rs13829753	1	15227556	15702023	0.47	0.44	0.46	0.40	0.47	0.47	0.48	0.44	0.46	0.44	0.45	0.48	0.42	0.28
ss316933797	1	15233240	15712120	0.47	0.44	0.45	0.41	0.47	0.47	0.48	0.43	0.45	0.44	0.44	0.47	0.40	0.28
rs13829695	1	15272068	15739773	0.47	0.43	0.45	0.40	0.46	0.47	0.47	0.43	0.45	0.43	0.45	0.48	0.40	0.26
ss316933825	1	15279655	15753196	0.47	0.43	0.45	0.41	0.46	0.47	0.47	0.42	0.45	0.43	0.44	0.47	0.38	0.28
rs14793013	1	15305350	15776572	0.47	0.42	0.45	0.40	0.45	0.47	0.47	0.43	0.45	0.43	0.45	0.47	0.37	0.27
rs13829647	1	15327518	15802098	0.47	0.41	0.45	0.39	0.45	0.47	0.47	0.43	0.45	0.44	0.45	0.47	0.37	0.28
rs15195488	1	15357210	15814631	0.47	0.42	0.44	0.38	0.45	0.46	0.46	0.43	0.45	0.42	0.45	0.46	0.36	0.30
rs13829609	1	15366369	15833680	0.46	0.42	0.44	0.38	0.45	0.46	0.46	0.42	0.45	0.43	0.45	0.46	0.35	0.31
rs13829569	1	15408770	15866009	0.45	0.40	0.44	0.37	0.44	0.45	0.45	0.41	0.44	0.43	0.44	0.45	0.32	0.31
rs13829556	1	15427537	15878686	0.46	0.41	0.44	0.37	0.44	0.45	0.45	0.42	0.44	0.43	0.44	0.45	0.33	0.32
rs13829525	1	15463892	15931559	0.47	0.43	0.44	0.39	0.45	0.46	0.46	0.42	0.44	0.42	0.45	0.45	0.36	0.34
ss316933982	1	15469476	15944293	0.47	0.44	0.44	0.41	0.46	0.46	0.47	0.42	0.44	0.43	0.46	0.44	0.35	0.36
rs13829501	1	15499170	15954957	0.47	0.44	0.44	0.42	0.46	0.46	0.46	0.42	0.43	0.43	0.46	0.45	0.34	0.38
rs13829486	1	15511396	15993793	0.47	0.44	0.44	0.42	0.46	0.46	0.46	0.42	0.43	0.43	0.46	0.44	0.36	0.38
rs13829449	1	15543395	16014659	0.47	0.44	0.44	0.42	0.46	0.47	0.47	0.42	0.43	0.43	0.46	0.44	0.35	0.37
rs13829440	1	15552317	16038284	0.46	0.44	0.44	0.41	0.45	0.46	0.46	0.43	0.42	0.44	0.46	0.43	0.34	0.37
ss316934096	1	15602873	16076702	0.46	0.44	0.44	0.42	0.45	0.46	0.46	0.42	0.42	0.43	0.46	0.43	0.34	0.37
rs13829376	1	15626056	16088071	0.46	0.43	0.45	0.43	0.45	0.46	0.46	0.43	0.42	0.43	0.46	0.43	0.33	0.37
rs13829297	1	15667379	16108925	0.45	0.42	0.44	0.42	0.43	0.46	0.45	0.43	0.42	0.44	0.45	0.42	0.30	0.35
rs15194840	1	15702023	16133573	0.45	0.42	0.44	0.42	0.43	0.46	0.45	0.43	0.42	0.43	0.46	0.42	0.32	0.37
ss316934142	1	15712120	16138440	0.45	0.42	0.44	0.43	0.44	0.46	0.45	0.43	0.41	0.44	0.46	0.42	0.32	0.37
rs13713515	1	15739773	16199290	0.46	0.41	0.45	0.43	0.43	0.46	0.45	0.44	0.42	0.44	0.46	0.43	0.33	0.38
ss316934163	1	15753196	16221519	0.46	0.43	0.45	0.43	0.44	0.46	0.45	0.43	0.42	0.44	0.45	0.43	0.34	0.39
rs13829234	1	15776572	16247136	0.46	0.43	0.45	0.43	0.45	0.47	0.46	0.44	0.43	0.44	0.46	0.44	0.37	0.38
ss316934196	1	15802098	16264366	0.45	0.44	0.46	0.44	0.45	0.47	0.46	0.44	0.44	0.43	0.45	0.43	0.37	0.39
rs13829216	1	15814631	16291733	0.45	0.44	0.45	0.43	0.45	0.46	0.46	0.43	0.43	0.43	0.45	0.43	0.37	0.39
rs13829198	1	15833680	16315012	0.45	0.44	0.45	0.45	0.45	0.47	0.46	0.44	0.43	0.43	0.45	0.44	0.36	0.39
rs13829133	1	15866009	16326187	0.45	0.44	0.45	0.45	0.45	0.47	0.46	0.45	0.43	0.43	0.45	0.44	0.37	0.38
rs14792587	1	15878686	16348512	0.46	0.45	0.46	0.46	0.46	0.47	0.47	0.45	0.44	0.43	0.46	0.45	0.38	0.38
ss316934362	1	15931559	16389441	0.44	0.44	0.45	0.45	0.44	0.46	0.46	0.44	0.43	0.42	0.44	0.44	0.36	0.36
rs13828993	1	15944293	16402809	0.44	0.43	0.45	0.44	0.43	0.47	0.45	0.44	0.44	0.43	0.44	0.43	0.34	0.34
rs13713455	1	15954957	16424746	0.44	0.43	0.45	0.44	0.44	0.46	0.45	0.44	0.44	0.42	0.44	0.43	0.33	0.34
ss316934464	1	15993793	16437546	0.43	0.42	0.44	0.43	0.42	0.45	0.44	0.43	0.43	0.40	0.43	0.42	0.33	0.31
ss316934486	1	16014659	16465008	0.42	0.41	0.43	0.42	0.42	0.45	0.44	0.42	0.42	0.40	0.43	0.41	0.32	0.29
ss316934496	1	16038284	16494480	0.42	0.39	0.43	0.40	0.40	0.45	0.43	0.42	0.41	0.39	0.42	0.40	0.33	0.28
ss316934516	1	16076702	16496345	0.42	0.40	0.42	0.40	0.41	0.45	0.43	0.41	0.41	0.39	0.42	0.41	0.35	0.27
ss316934546	1	16088071	16521251	0.42	0.40	0.42	0.39	0.41	0.45	0.44	0.40	0.40	0.39	0.42	0.41	0.34	0.28
ss316934554	1	16108925	16547084	0.43	0.41	0.40	0.40	0.42	0.44	0.44	0.39	0.39	0.38	0.44	0.41	0.36	0.29
rs16736842	1	16133573	16590528	0.43	0.41	0.39	0.41	0.42	0.44	0.44	0.39	0.38	0.37	0.44	0.40	0.36	0.30
rs16736839	1	16138440	16605689	0.43	0.41	0.40	0.42	0.42	0.44	0.44	0.39	0.39	0.37	0.43	0.40	0.36	0.28
rs16736793	1	16199290	16618506	0.42	0.41	0.39	0.42	0.42	0.44	0.44	0.38	0.38	0.37	0.43	0.40	0.35	0.29
ss316934610	1	16221519	16659457	0.41	0.40	0.37	0.41	0.41	0.42	0.43	0.36	0.37	0.36	0.42	0.39	0.35	0.26
ss316934626	1	16247136	16694210	0.42	0.40	0.39	0.41	0.41	0.43	0.43	0.39	0.38	0.37	0.43	0.39	0.33	0.27
rs13828802	1	16264366	16726169	0.41	0.39	0.38	0.40	0.41	0.43	0.43	0.38	0.36	0.38	0.43	0.38	0.31	0.28
ss316934645	1	16291733	16737907	0.43	0.40	0.38	0.42	0.41	0.43	0.43	0.38	0.36	0.38	0.43	0.39	0.32	0.27
ss316934659	1	16315012	16750175	0.43	0.40	0.39	0.42	0.42	0.44	0.44	0.40	0.38	0.39	0.44	0.40	0.33	0.27
ss316934663	1	16326187	16798203	0.43	0.41	0.40	0.41	0.42	0.44	0.44	0.40	0.37	0.39	0.44	0.41	0.35	0.27
rs15193729	1	16348512	16803996	0.43	0.39	0.38	0.42	0.41	0.44	0.43	0.38	0.35	0.38	0.43	0.40	0.33	0.26
rs15193763	1	16389441	16820901	0.43	0.38	0.38	0.41	0.40	0.44	0.43	0.38	0.36	0.38	0.44	0.40	0.33	0.26
ss316934704	1	16402809	16847288	0.45	0.40	0.40	0.41	0.42	0.45	0.44	0.40	0.38	0.40	0.45	0.41	0.35	0.29
rs13818061	1	16424746	16872494	0.45	0.41	0.40	0.41	0.43	0.45	0.45	0.40	0.38	0.40	0.45	0.41	0.36	0.32
rs15193862	1	16437546	16918507	0.45	0.42	0.41	0.40	0.44	0.45	0.45	0.41	0.38	0.41	0.45	0.41	0.39	0.32
rs13828908	1	16465008	16924091	0.46	0.43	0.42	0.41	0.45	0.46	0.46	0.43	0.40	0.41	0.46	0.43	0.39	0.34
rs14792400	1	16494480	16959640	0.46	0.42	0.41	0.43	0.44	0.45	0.46	0.42	0.39	0.41	0.46	0.43	0.37	0.35
rs10723582	1	16496345	16981080	0.46	0.42	0.41	0.44	0.44	0.46	0.46	0.41	0.39	0.41	0.46	0.44	0.37	0.36
rs13828774	1	16521251	17011523	0.45	0.41	0.41	0.44	0.43	0.45	0.45	0.41	0.39	0.41	0.45	0.43	0.34	0.36
rs13828754	1	16547084	17033217	0.46	0.41	0.41	0.45	0.44	0.45	0.45	0.42	0.39	0.41	0.45	0.44	0.36	0.38
rs15193516	1	16590528	17075292	0.45	0.41	0.42	0.44	0.43	0.45	0.44	0.42	0.40	0.42	0.45	0.44	0.33	0.39
ss316934812	1	16605689	17085481	0.46	0.42	0.43	0.45	0.44	0.46	0.45	0.43	0.41	0.44	0.46	0.44	0.34	0.39
rs15193500	1	16618506	17099547	0.46	0.42	0.43	0.44	0.44	0.46	0.45	0.43	0.41	0.43	0.45	0.44	0.34	0.39
ss316934852	1	16659457	17122263	0.46	0.42	0.44	0.44	0.44	0.46	0.45	0.43	0.42	0.43	0.46	0.44	0.35	0.39
rs15193428	1	16694210	17151844	0.47	0.44	0.45	0.45	0.46	0.47	0.47	0.44	0.44	0.44	0.46	0.45	0.36	0.41
rs15193395	1	16726169	17167601	0.47	0.43	0.45	0.45	0.45	0.47	0.46	0.43	0.43	0.44	0.46	0.46	0.37	0.42
ss316934882	1	16737907	17206601	0.47	0.45	0.45	0.46	0.46	0.47	0.47	0.44	0.44	0.44	0.47	0.46	0.39	0.42
ss316934886	1	16750175	17213693	0.47	0.45	0.45	0.46	0.46	0.47	0.47	0.44	0.44	0.45	0.47	0.46	0.39	0.43
rs15193292	1	16798203	17254214	0.46	0.44	0.45	0.45	0.45	0.47	0.46	0.43	0.44	0.44	0.45	0.45	0.37	0.42
ss316934892	1	16803996	17293850	0.45	0.42	0.44	0.44	0.44	0.45	0.45	0.42	0.43	0.43	0.45	0.44	0.35	0.42
rs14723997	1	16820901	17299556	0.45	0.44	0.45	0.44	0.45	0.46	0.45	0.43	0.44	0.44	0.45	0.44	0.37	0.42
ss316934920	1	16847288	17350997	0.44	0.44	0.44	0.44	0.45	0.45	0.45	0.42	0.43	0.42	0.44	0.43	0.37	0.42
ss316934927	1	16872494	17362428	0.44	0.44	0.43	0.43	0.44	0.44	0.45	0.41	0.43	0.41	0.43	0.44	0.37	0.42
ss316934950	1	16918507	17388295	0.43	0.43	0.42	0.45	0.44	0.45	0.44	0.41	0.42	0.41	0.43	0.44	0.37	0.42
rs14727513	1	16924091	17409949	0.43	0.42	0.41	0.45	0.43	0.43	0.43	0.39	0.41	0.40	0.43	0.43	0.36	0.40
rs16738127	1	16959640	17435819	0.43	0.42	0.41	0.46	0.43	0.44	0.44	0.39	0.41	0.41	0.43	0.43	0.36	0.40
ss316935000	1	16981080	17468438	0.43	0.42	0.41	0.45	0.43	0.43	0.43	0.39	0.40	0.40	0.43	0.43	0.36	0.40
rs16734238	1	17011523	17502599	0.44	0.43	0.42	0.45	0.44	0.44	0.44	0.41	0.41	0.41	0.43	0.44	0.38	0.40
rs15193288	1	17033217	17519629	0.45	0.45	0.42	0.45	0.45	0.45	0.45	0.40	0.41	0.41	0.44	0.45	0.40	0.41
rs13828616	1	17075292	17562943	0.44	0.44	0.42	0.45	0.45	0.44	0.45	0.40	0.42	0.40	0.44	0.45	0.40	0.41
rs15193225	1	17085481	17601125	0.44	0.43	0.42	0.44	0.44	0.44	0.44	0.41	0.42	0.40	0.44	0.44	0.40	0.39
rs14792276	1	17099547	17610833	0.44	0.43	0.42	0.44	0.44	0.44	0.44	0.41	0.42	0.40	0.43	0.44	0.41	0.40
rs13828590	1	17122263	17650677	0.44	0.43	0.42	0.44	0.44	0.44	0.44	0.41	0.41	0.40	0.43	0.43	0.41	0.40
rs13828557	1	17151844	17666028	0.44	0.42	0.41	0.43	0.43	0.43	0.43	0.40	0.41	0.39	0.43	0.43	0.41	0.40
rs16692387	1	17167601	17680604	0.44	0.42	0.41	0.42	0.43	0.43	0.43	0.40	0.40	0.38	0.43	0.43	0.41	0.38
rs13828473	1	17206601	17717522	0.44	0.40	0.41	0.42	0.42	0.43	0.43	0.39	0.40	0.38	0.43	0.43	0.40	0.37
rs14792206	1	17213693	17733171	0.44	0.39	0.41	0.41	0.42	0.43	0.42	0.39	0.40	0.38	0.43	0.43	0.40	0.36
ss316935180	1	17254214	17788827	0.44	0.40	0.41	0.41	0.42	0.43	0.42	0.40	0.40	0.38	0.43	0.42	0.39	0.35
rs13828414	1	17293850	17804581	0.44	0.40	0.42	0.41	0.42	0.43	0.42	0.40	0.39	0.39	0.44	0.42	0.39	0.35
ss316935198	1	17299556	17837074	0.45	0.40	0.43	0.42	0.43	0.44	0.43	0.41	0.40	0.41	0.45	0.43	0.39	0.35
rs13828303	1	17350997	17853411	0.46	0.40	0.42	0.42	0.43	0.44	0.44	0.41	0.39	0.41	0.46	0.44	0.40	0.35
rs14792165	1	17362428	17885625	0.46	0.40	0.41	0.41	0.43	0.43	0.43	0.39	0.37	0.40	0.45	0.44	0.41	0.34
rs13828266	1	17388295	17889434	0.46	0.39	0.42	0.41	0.42	0.44	0.43	0.40	0.37	0.42	0.45	0.44	0.40	0.32
ss316935241	1	17409949	17922233	0.46	0.38	0.42	0.40	0.42	0.44	0.43	0.41	0.36	0.41	0.46	0.44	0.39	0.31
ss316935264	1	17435819	17951743	0.46	0.37	0.42	0.39	0.41	0.44	0.43	0.41	0.36	0.42	0.46	0.44	0.38	0.30
ss316935287	1	17468438	17979738	0.46	0.38	0.42	0.40	0.42	0.43	0.43	0.40	0.36	0.42	0.46	0.44	0.38	0.31
rs13800212	1	17502599	17994650	0.47	0.39	0.43	0.40	0.43	0.44	0.44	0.41	0.37	0.43	0.46	0.44	0.38	0.32
ss316935292	1	17519629	18020862	0.47	0.39	0.42	0.40	0.43	0.44	0.43	0.39	0.35	0.43	0.47	0.44	0.36	0.32
rs13828098	1	17562943	18066384	0.46	0.38	0.41	0.41	0.42	0.43	0.42	0.39	0.34	0.43	0.46	0.43	0.34	0.30
rs13828067	1	17601125	18086581	0.46	0.38	0.41	0.41	0.42	0.43	0.42	0.39	0.32	0.44	0.46	0.43	0.35	0.29
rs15192765	1	17610833	18112815	0.47	0.39	0.42	0.41	0.43	0.44	0.43	0.39	0.33	0.44	0.46	0.44	0.36	0.32
rs13800196	1	17650677	18128442	0.47	0.39	0.41	0.41	0.43	0.43	0.43	0.38	0.32	0.43	0.47	0.44	0.35	0.32
ss316935342	1	17666028	18169796	0.47	0.38	0.40	0.41	0.42	0.43	0.43	0.37	0.31	0.44	0.47	0.44	0.35	0.30
rs13828033	1	17680604	18196931	0.47	0.39	0.39	0.42	0.43	0.44	0.43	0.37	0.29	0.45	0.47	0.45	0.36	0.32
ss316935354	1	17717522	18235492	0.47	0.40	0.39	0.42	0.43	0.44	0.44	0.37	0.28	0.45	0.47	0.44	0.35	0.32
rs13828016	1	17733171	18237447	0.46	0.40	0.39	0.42	0.43	0.44	0.44	0.38	0.28	0.45	0.47	0.44	0.36	0.32
rs15192602	1	17788827	18280839	0.46	0.41	0.39	0.43	0.43	0.44	0.44	0.38	0.29	0.44	0.47	0.43	0.36	0.34
rs13827996	1	17804581	18305782	0.46	0.41	0.38	0.43	0.43	0.44	0.44	0.37	0.27	0.44	0.47	0.44	0.37	0.36
rs13827968	1	17837074	18330481	0.47	0.41	0.37	0.44	0.44	0.44	0.44	0.36	0.27	0.45	0.47	0.45	0.37	0.37
ss316935418	1	17853411	18348538	0.46	0.42	0.37	0.44	0.44	0.44	0.44	0.36	0.29	0.44	0.46	0.44	0.37	0.38
rs14791826	1	17885625	18376348	0.45	0.40	0.37	0.43	0.43	0.43	0.43	0.35	0.29	0.43	0.45	0.42	0.35	0.37
rs14791814	1	17889434	18380806	0.46	0.40	0.38	0.43	0.43	0.44	0.44	0.37	0.30	0.44	0.46	0.44	0.34	0.38
ss316935434	1	17922233	18421853	0.46	0.41	0.39	0.42	0.43	0.43	0.44	0.37	0.31	0.44	0.46	0.43	0.33	0.37
rs13827911	1	17951743	18444585	0.45	0.41	0.39	0.41	0.43	0.43	0.44	0.36	0.32	0.44	0.45	0.43	0.33	0.37
rs13827900	1	17979738	18510137	0.44	0.41	0.39	0.40	0.43	0.43	0.43	0.36	0.33	0.44	0.44	0.41	0.34	0.37
rs13827865	1	17994650	18529490	0.44	0.41	0.39	0.40	0.43	0.44	0.44	0.37	0.34	0.44	0.44	0.41	0.35	0.37
rs13827872	1	18020862	18532787	0.43	0.40	0.38	0.40	0.42	0.43	0.43	0.36	0.33	0.43	0.44	0.41	0.35	0.36
rs15192360	1	18066384	18581012	0.42	0.39	0.39	0.38	0.41	0.43	0.42	0.37	0.35	0.43	0.43	0.41	0.36	0.36
rs13827782	1	18086581	18607085	0.43	0.39	0.39	0.38	0.41	0.43	0.43	0.36	0.34	0.43	0.44	0.42	0.34	0.36
rs14791709	1	18112815	18634295	0.43	0.38	0.38	0.38	0.41	0.42	0.42	0.34	0.33	0.42	0.44	0.41	0.33	0.37
rs13827764	1	18128442	18664332	0.43	0.38	0.37	0.39	0.41	0.42	0.42	0.34	0.33	0.42	0.44	0.41	0.33	0.35
ss316935505	1	18169796	18708497	0.42	0.37	0.38	0.38	0.40	0.42	0.42	0.36	0.35	0.42	0.43	0.40	0.34	0.34
rs13827746	1	18196931	18729118	0.41	0.37	0.38	0.37	0.40	0.41	0.41	0.36	0.35	0.40	0.42	0.39	0.34	0.33
rs13827738	1	18235492	18737659	0.40	0.35	0.38	0.37	0.38	0.40	0.40	0.36	0.37	0.39	0.41	0.38	0.33	0.31
ss316935532	1	18237447	18779056	0.39	0.33	0.37	0.36	0.37	0.39	0.38	0.35	0.37	0.38	0.39	0.37	0.33	0.29
rs13827723	1	18280839	18799456	0.39	0.35	0.38	0.36	0.38	0.39	0.39	0.34	0.38	0.39	0.39	0.37	0.34	0.31
rs14791656	1	18305782	18827100	0.38	0.34	0.38	0.36	0.38	0.39	0.39	0.35	0.37	0.40	0.39	0.37	0.33	0.30
ss316935556	1	18330481	18836550	0.38	0.32	0.38	0.36	0.37	0.39	0.38	0.34	0.37	0.39	0.39	0.37	0.31	0.28
rs13827688	1	18348538	18855429	0.39	0.33	0.37	0.35	0.39	0.38	0.39	0.34	0.37	0.39	0.39	0.38	0.31	0.30
rs13800117	1	18376348	18898324	0.38	0.33	0.37	0.36	0.38	0.38	0.38	0.33	0.36	0.40	0.38	0.38	0.33	0.28
rs15192112	1	18380806	18911418	0.41	0.34	0.38	0.38	0.39	0.39	0.39	0.34	0.37	0.41	0.40	0.40	0.33	0.28
rs13827671	1	18421853	18960358	0.41	0.33	0.36	0.40	0.39	0.39	0.39	0.32	0.36	0.40	0.40	0.40	0.32	0.29
rs15192059	1	18444585	18975802	0.41	0.33	0.35	0.41	0.39	0.39	0.39	0.31	0.34	0.39	0.39	0.40	0.32	0.31
rs14791618	1	18510137	18986520	0.42	0.33	0.34	0.43	0.39	0.39	0.39	0.29	0.33	0.39	0.41	0.41	0.31	0.31
rs15192034	1	18529490	19027876	0.42	0.32	0.33	0.43	0.39	0.38	0.39	0.29	0.32	0.38	0.41	0.41	0.30	0.31
rs13827635	1	18532787	19048381	0.42	0.31	0.34	0.43	0.38	0.38	0.39	0.29	0.32	0.39	0.41	0.40	0.30	0.30
rs15192005	1	18581012	19058342	0.43	0.31	0.34	0.44	0.39	0.39	0.39	0.29	0.33	0.39	0.41	0.41	0.30	0.29
ss316935599	1	18607085	19083051	0.43	0.31	0.33	0.44	0.39	0.38	0.39	0.28	0.33	0.39	0.42	0.41	0.30	0.30
ss316935606	1	18634295	19106966	0.42	0.32	0.32	0.44	0.39	0.38	0.39	0.28	0.32	0.37	0.40	0.40	0.30	0.31
rs13827618	1	18664332	19123334	0.42	0.32	0.33	0.44	0.39	0.38	0.39	0.28	0.33	0.37	0.40	0.40	0.30	0.30
rs15191973	1	18708497	19149987	0.42	0.30	0.32	0.44	0.38	0.37	0.38	0.27	0.32	0.38	0.41	0.41	0.27	0.29
rs14791565	1	18729118	19186283	0.42	0.29	0.30	0.43	0.38	0.36	0.37	0.25	0.30	0.36	0.40	0.40	0.25	0.29
rs14791561	1	18737659	19235151	0.43	0.28	0.29	0.44	0.37	0.35	0.37	0.23	0.29	0.36	0.41	0.41	0.21	0.30
rs13827596	1	18779056	19262075	0.44	0.27	0.28	0.43	0.38	0.35	0.37	0.22	0.27	0.37	0.42	0.42	0.20	0.30
rs13827587	1	18799456	19278926	0.45	0.30	0.30	0.44	0.39	0.36	0.39	0.24	0.29	0.38	0.43	0.43	0.21	0.33
rs13827582	1	18827100	19309964	0.44	0.28	0.30	0.43	0.38	0.36	0.37	0.24	0.29	0.37	0.42	0.42	0.19	0.31
rs13827578	1	18836550	19380446	0.45	0.27	0.28	0.42	0.37	0.34	0.36	0.22	0.26	0.35	0.43	0.42	0.18	0.30
rs13827572	1	18855429	19410473	0.45	0.26	0.28	0.41	0.36	0.33	0.35	0.22	0.27	0.36	0.43	0.42	0.18	0.29
rs13800083	1	18898324	19445599	0.44	0.24	0.26	0.41	0.34	0.32	0.34	0.20	0.26	0.33	0.42	0.40	0.16	0.26
rs13834574	1	18911418	19473309	0.44	0.24	0.27	0.40	0.35	0.32	0.34	0.22	0.26	0.32	0.42	0.39	0.14	0.29
rs13834576	1	18960358	19482957	0.44	0.24	0.27	0.38	0.35	0.31	0.34	0.22	0.26	0.32	0.42	0.39	0.15	0.28
rs15203781	1	18975802	19534274	0.42	0.24	0.27	0.36	0.34	0.31	0.33	0.22	0.26	0.32	0.41	0.38	0.15	0.28
rs13834588	1	18986520	19557935	0.43	0.21	0.26	0.34	0.33	0.29	0.32	0.21	0.26	0.31	0.42	0.38	0.13	0.26
rs15203811	1	19027876	19575155	0.42	0.23	0.28	0.33	0.35	0.31	0.34	0.22	0.28	0.33	0.41	0.37	0.13	0.28
rs13834603	1	19048381	19623823	0.44	0.23	0.28	0.33	0.36	0.31	0.34	0.22	0.29	0.33	0.42	0.39	0.14	0.29
rs13834614	1	19058342	19662283	0.44	0.23	0.28	0.33	0.36	0.31	0.34	0.20	0.28	0.34	0.42	0.39	0.11	0.30
rs13834631	1	19083051	19667774	0.44	0.23	0.27	0.31	0.36	0.30	0.34	0.20	0.28	0.33	0.42	0.39	0.11	0.30
ss316935686	1	19106966	19700505	0.42	0.22	0.26	0.30	0.34	0.29	0.32	0.20	0.26	0.31	0.41	0.36	0.11	0.28
rs13834673	1	19123334	19748537	0.43	0.20	0.26	0.31	0.34	0.29	0.33	0.20	0.27	0.31	0.42	0.38	0.11	0.27
rs13834678	1	19149987	19775844	0.43	0.21	0.26	0.31	0.35	0.29	0.33	0.20	0.26	0.31	0.42	0.38	0.11	0.27
rs15203882	1	19186283	19797801	0.42	0.22	0.26	0.32	0.36	0.31	0.34	0.20	0.27	0.31	0.41	0.36	0.11	0.30
rs13834711	1	19235151	19806360	0.43	0.23	0.27	0.33	0.38	0.32	0.36	0.20	0.27	0.32	0.42	0.38	0.11	0.32
rs13834719	1	19262075	19849641	0.42	0.26	0.30	0.33	0.39	0.34	0.37	0.22	0.30	0.34	0.41	0.37	0.13	0.33
rs15203952	1	19278926	19865705	0.41	0.28	0.32	0.33	0.40	0.35	0.38	0.24	0.32	0.33	0.40	0.36	0.15	0.35
rs15203982	1	19309964	19871523	0.42	0.26	0.30	0.32	0.39	0.34	0.37	0.21	0.30	0.33	0.41	0.37	0.12	0.34
rs13834748	1	19380446	19947701	0.43	0.27	0.31	0.33	0.41	0.35	0.38	0.21	0.31	0.33	0.41	0.38	0.12	0.35
rs13834754	1	19410473	19953313	0.42	0.30	0.33	0.35	0.41	0.37	0.40	0.24	0.33	0.35	0.40	0.39	0.15	0.37
rs15204087	1	19445599	19974504	0.42	0.30	0.33	0.36	0.41	0.37	0.40	0.24	0.33	0.34	0.40	0.38	0.15	0.37
rs13834772	1	19473309	20009189	0.43	0.30	0.35	0.36	0.42	0.38	0.41	0.26	0.35	0.37	0.41	0.40	0.16	0.38
rs13834779	1	19482957	20037364	0.44	0.31	0.35	0.37	0.42	0.38	0.41	0.26	0.34	0.38	0.42	0.42	0.16	0.37
rs15204127	1	19534274	20086112	0.43	0.32	0.35	0.38	0.43	0.39	0.41	0.26	0.34	0.39	0.42	0.42	0.15	0.39
rs13834825	1	19557935	20086234	0.44	0.33	0.36	0.39	0.44	0.40	0.43	0.27	0.34	0.40	0.43	0.44	0.15	0.40
ss316935776	1	19575155	20106984	0.44	0.34	0.37	0.40	0.44	0.42	0.43	0.28	0.35	0.42	0.42	0.44	0.15	0.42
ss316935782	1	19623823	20131237	0.45	0.35	0.37	0.41	0.44	0.41	0.43	0.29	0.34	0.42	0.43	0.45	0.18	0.41
rs15204207	1	19662283	20172156	0.44	0.35	0.38	0.42	0.44	0.42	0.44	0.30	0.34	0.43	0.42	0.45	0.18	0.42
rs13834859	1	19667774	20185177	0.44	0.35	0.36	0.42	0.43	0.41	0.43	0.29	0.32	0.42	0.42	0.45	0.17	0.41
rs15204249	1	19700505	20195058	0.42	0.35	0.37	0.42	0.43	0.42	0.43	0.31	0.34	0.42	0.40	0.44	0.19	0.41
rs13834903	1	19748537	20238101	0.43	0.38	0.39	0.42	0.44	0.43	0.44	0.32	0.35	0.43	0.41	0.45	0.20	0.42
rs13798958	1	19775844	20250714	0.43	0.39	0.39	0.41	0.45	0.44	0.45	0.32	0.35	0.44	0.40	0.44	0.22	0.42
rs15204321	1	19797801	20284371	0.42	0.41	0.41	0.41	0.45	0.45	0.46	0.34	0.37	0.45	0.40	0.43	0.25	0.43
rs13834925	1	19806360	20312239	0.42	0.40	0.40	0.41	0.45	0.44	0.45	0.34	0.37	0.44	0.40	0.44	0.25	0.42
rs14797547	1	19849641	20350753	0.42	0.40	0.40	0.42	0.44	0.44	0.45	0.34	0.37	0.44	0.40	0.43	0.25	0.42
rs15204354	1	19865705	20361631	0.42	0.40	0.40	0.42	0.44	0.44	0.45	0.35	0.37	0.44	0.39	0.43	0.26	0.42
rs15204361	1	19871523	20401420	0.42	0.39	0.40	0.43	0.43	0.44	0.45	0.36	0.37	0.45	0.40	0.44	0.25	0.42
rs13798970	1	19947701	20413093	0.42	0.40	0.41	0.44	0.44	0.45	0.45	0.38	0.37	0.45	0.39	0.44	0.26	0.42
rs13834966	1	19953313	20435292	0.41	0.39	0.40	0.44	0.43	0.45	0.44	0.38	0.36	0.44	0.39	0.44	0.26	0.41
rs13834986	1	19974504	20496511	0.42	0.38	0.39	0.43	0.42	0.44	0.44	0.36	0.35	0.44	0.40	0.44	0.24	0.41
rs13834995	1	20009189	20521349	0.42	0.38	0.39	0.44	0.43	0.44	0.44	0.37	0.35	0.44	0.39	0.44	0.24	0.42
ss316935870	1	20037364	20521885	0.42	0.38	0.37	0.43	0.43	0.43	0.44	0.35	0.34	0.43	0.40	0.43	0.24	0.42
rs15204552	1	20086112	20566262	0.42	0.36	0.36	0.43	0.41	0.42	0.43	0.33	0.33	0.41	0.39	0.42	0.21	0.41
rs15204556	1	20086234	20569245	0.42	0.36	0.37	0.43	0.41	0.42	0.43	0.34	0.35	0.41	0.39	0.41	0.24	0.40
rs13835070	1	20106984	20598761	0.41	0.36	0.38	0.43	0.40	0.43	0.42	0.35	0.37	0.41	0.39	0.41	0.26	0.38
rs13835067	1	20131237	20612115	0.41	0.36	0.37	0.43	0.40	0.42	0.42	0.34	0.36	0.40	0.39	0.40	0.27	0.37
rs15204698	1	20172156	20654287	0.42	0.35	0.37	0.43	0.40	0.42	0.42	0.34	0.37	0.39	0.40	0.40	0.26	0.37
ss316935918	1	20185177	20676935	0.42	0.35	0.37	0.41	0.40	0.42	0.42	0.34	0.37	0.39	0.41	0.40	0.26	0.37
ss316935922	1	20195058	20695847	0.42	0.35	0.37	0.40	0.40	0.41	0.41	0.34	0.37	0.39	0.41	0.41	0.26	0.36
rs14797680	1	20238101	20724665	0.43	0.36	0.38	0.41	0.41	0.42	0.42	0.35	0.37	0.41	0.41	0.41	0.28	0.36
ss316935928	1	20250714	20738355	0.43	0.34	0.38	0.40	0.40	0.41	0.41	0.34	0.37	0.39	0.42	0.42	0.26	0.37
rs13835144	1	20284371	20767004	0.43	0.34	0.38	0.42	0.40	0.41	0.40	0.35	0.37	0.39	0.41	0.42	0.27	0.38
rs13835157	1	20312239	20787125	0.43	0.34	0.36	0.41	0.40	0.40	0.40	0.33	0.34	0.38	0.40	0.43	0.24	0.38
rs13835166	1	20350753	20800589	0.43	0.35	0.37	0.41	0.40	0.40	0.40	0.35	0.36	0.39	0.40	0.43	0.27	0.38
rs15204769	1	20361631	20828053	0.43	0.36	0.39	0.40	0.41	0.40	0.41	0.37	0.37	0.39	0.40	0.43	0.29	0.37
rs13835179	1	20401420	20851641	0.44	0.36	0.38	0.41	0.42	0.41	0.41	0.37	0.36	0.39	0.41	0.44	0.30	0.36
rs13799002	1	20413093	20872479	0.43	0.36	0.38	0.41	0.42	0.41	0.41	0.36	0.37	0.39	0.41	0.42	0.31	0.36
rs15204819	1	20435292	20877453	0.43	0.36	0.38	0.41	0.42	0.40	0.41	0.34	0.36	0.39	0.41	0.42	0.30	0.36
ss316936008	1	20496511	20911855	0.44	0.36	0.37	0.41	0.42	0.40	0.41	0.33	0.35	0.38	0.42	0.43	0.28	0.37
rs13835210	1	20521349	20943013	0.43	0.35	0.36	0.41	0.41	0.39	0.40	0.32	0.35	0.37	0.40	0.42	0.28	0.36
rs13835212	1	20521885	20961064	0.42	0.35	0.37	0.41	0.41	0.40	0.41	0.33	0.36	0.38	0.40	0.42	0.28	0.36
rs15204935	1	20566262	20986855	0.42	0.35	0.38	0.41	0.41	0.40	0.41	0.34	0.37	0.39	0.40	0.43	0.28	0.36
ss316936025	1	20569245	20989812	0.43	0.35	0.38	0.41	0.42	0.41	0.42	0.34	0.37	0.40	0.40	0.44	0.28	0.36
rs13835267	1	20598761	21033255	0.42	0.35	0.37	0.42	0.42	0.40	0.42	0.33	0.36	0.41	0.40	0.45	0.26	0.37
ss316936038	1	20612115	21061758	0.43	0.36	0.38	0.42	0.43	0.41	0.42	0.33	0.36	0.40	0.40	0.45	0.26	0.36
rs13835296	1	20654287	21076610	0.42	0.37	0.38	0.41	0.44	0.41	0.43	0.34	0.37	0.41	0.39	0.45	0.26	0.36
rs13835308	1	20676935	21104060	0.42	0.38	0.37	0.41	0.44	0.41	0.43	0.33	0.35	0.40	0.38	0.45	0.23	0.35
rs13835310	1	20695847	21132853	0.41	0.39	0.37	0.42	0.44	0.42	0.43	0.35	0.34	0.40	0.37	0.45	0.25	0.37
rs13799026	1	20724665	21154223	0.41	0.41	0.39	0.43	0.45	0.43	0.44	0.37	0.35	0.40	0.37	0.45	0.27	0.38
rs13835333	1	20738355	21165943	0.42	0.40	0.36	0.43	0.45	0.42	0.44	0.35	0.34	0.39	0.37	0.46	0.24	0.39
rs13799028	1	20767004	21199368	0.40	0.41	0.38	0.44	0.45	0.43	0.44	0.36	0.36	0.40	0.36	0.46	0.25	0.39
rs15205085	1	20787125	21208982	0.41	0.40	0.38	0.44	0.45	0.43	0.44	0.35	0.36	0.40	0.36	0.45	0.23	0.39
rs13835343	1	20800589	21224903	0.41	0.40	0.39	0.43	0.45	0.44	0.45	0.37	0.38	0.41	0.37	0.46	0.24	0.39
rs14797880	1	20828053	21253781	0.41	0.41	0.39	0.44	0.45	0.44	0.45	0.36	0.37	0.41	0.37	0.45	0.23	0.39
rs13835363	1	20851641	21266559	0.41	0.41	0.39	0.44	0.45	0.44	0.45	0.36	0.37	0.42	0.37	0.45	0.23	0.40
rs14797892	1	20872479	21288079	0.42	0.41	0.39	0.44	0.44	0.44	0.45	0.37	0.37	0.42	0.38	0.46	0.20	0.41
rs13835367	1	20877453	21332756	0.43	0.40	0.38	0.44	0.44	0.44	0.44	0.36	0.35	0.41	0.40	0.46	0.18	0.40
rs13835391	1	20911855	21348519	0.43	0.40	0.38	0.45	0.44	0.44	0.45	0.36	0.36	0.41	0.40	0.46	0.18	0.40
rs14797902	1	20943013	21386343	0.43	0.41	0.39	0.45	0.44	0.45	0.45	0.37	0.38	0.42	0.39	0.46	0.22	0.40
rs13835418	1	20961064	21409495	0.44	0.43	0.39	0.46	0.45	0.45	0.46	0.37	0.38	0.43	0.41	0.46	0.22	0.40
rs13835439	1	20986855	21423095	0.44	0.44	0.40	0.46	0.45	0.45	0.46	0.38	0.39	0.43	0.40	0.46	0.26	0.41
ss316936099	1	20989812	21457506	0.43	0.44	0.40	0.45	0.45	0.45	0.46	0.38	0.38	0.42	0.39	0.44	0.28	0.41
rs13835449	1	21033255	21461890	0.43	0.45	0.39	0.46	0.46	0.45	0.46	0.38	0.37	0.42	0.39	0.44	0.28	0.41
rs13835451	1	21061758	21495214	0.43	0.45	0.38	0.45	0.45	0.45	0.46	0.37	0.36	0.41	0.39	0.44	0.28	0.41
rs13835467	1	21076610	21527248	0.44	0.45	0.37	0.46	0.45	0.45	0.46	0.36	0.35	0.41	0.40	0.44	0.28	0.42
rs14748223	1	21104060	21555874	0.44	0.45	0.39	0.46	0.46	0.45	0.46	0.38	0.37	0.42	0.40	0.44	0.30	0.42
rs14797961	1	21132853	21581106	0.44	0.44	0.39	0.46	0.45	0.45	0.46	0.38	0.37	0.41	0.41	0.43	0.31	0.42
ss316936132	1	21154223	21587188	0.44	0.44	0.38	0.46	0.45	0.44	0.45	0.36	0.36	0.40	0.42	0.43	0.30	0.42
rs13799056	1	21165943	21648511	0.44	0.43	0.38	0.46	0.44	0.43	0.45	0.36	0.37	0.40	0.42	0.42	0.31	0.41
rs15205470	1	21199368	21664366	0.44	0.43	0.40	0.45	0.44	0.44	0.45	0.38	0.38	0.41	0.43	0.42	0.31	0.42
ss316936148	1	21208982	21691678	0.45	0.43	0.39	0.45	0.44	0.44	0.45	0.39	0.37	0.41	0.44	0.42	0.31	0.42
rs13799063	1	21224903	21697409	0.45	0.44	0.40	0.44	0.45	0.44	0.46	0.40	0.37	0.41	0.44	0.43	0.33	0.42
ss316936163	1	21253781	21734543	0.46	0.44	0.40	0.45	0.45	0.44	0.46	0.39	0.38	0.42	0.45	0.42	0.35	0.42
rs14797993	1	21266559	21745716	0.46	0.44	0.40	0.45	0.45	0.45	0.45	0.39	0.38	0.41	0.45	0.43	0.35	0.42
rs13835569	1	21288079	21771153	0.46	0.45	0.40	0.45	0.46	0.45	0.46	0.38	0.39	0.41	0.45	0.43	0.36	0.43
rs13835595	1	21332756	21781791	0.46	0.45	0.39	0.45	0.46	0.45	0.46	0.38	0.38	0.40	0.45	0.43	0.37	0.42
ss316936222	1	21348519	21817414	0.46	0.45	0.40	0.44	0.46	0.45	0.46	0.38	0.38	0.42	0.45	0.43	0.38	0.42
rs15205644	1	21386343	21821526	0.45	0.45	0.40	0.44	0.45	0.45	0.46	0.38	0.40	0.41	0.45	0.43	0.39	0.41
rs15205653	1	21409495	21868946	0.46	0.45	0.39	0.44	0.46	0.45	0.45	0.38	0.38	0.40	0.45	0.43	0.37	0.43
rs14798030	1	21423095	21908190	0.45	0.45	0.40	0.43	0.45	0.45	0.45	0.39	0.39	0.40	0.45	0.43	0.38	0.42
ss316936254	1	21457506	21930838	0.45	0.44	0.40	0.44	0.45	0.45	0.45	0.39	0.40	0.40	0.45	0.43	0.37	0.41
rs13835654	1	21461890	21955801	0.46	0.45	0.41	0.44	0.46	0.46	0.46	0.39	0.41	0.40	0.46	0.44	0.37	0.42
ss316936266	1	21495214	21995669	0.46	0.44	0.41	0.44	0.45	0.45	0.46	0.40	0.41	0.39	0.46	0.43	0.38	0.42
ss316936282	1	21527248	22010068	0.46	0.45	0.43	0.44	0.46	0.46	0.46	0.42	0.43	0.40	0.46	0.42	0.39	0.43
rs14707323	1	21555874	22018449	0.46	0.45	0.43	0.44	0.46	0.46	0.46	0.43	0.44	0.40	0.46	0.42	0.37	0.43
rs14742788	1	21581106	22045874	0.46	0.45	0.42	0.44	0.45	0.46	0.46	0.42	0.43	0.40	0.46	0.42	0.36	0.43
ss316936344	1	21587188	22097468	0.46	0.45	0.44	0.43	0.45	0.46	0.46	0.43	0.44	0.41	0.46	0.43	0.36	0.44
rs14798155	1	21648511	22102796	0.46	0.45	0.45	0.43	0.46	0.47	0.47	0.44	0.45	0.43	0.47	0.44	0.36	0.43
rs14740171	1	21664366	22164120	0.47	0.45	0.45	0.43	0.46	0.47	0.47	0.44	0.45	0.43	0.47	0.44	0.34	0.44
ss316936376	1	21691678	22172668	0.47	0.45	0.44	0.43	0.46	0.47	0.47	0.43	0.45	0.42	0.47	0.44	0.35	0.43
ss316936388	1	21697409	22191759	0.46	0.45	0.45	0.44	0.46	0.47	0.47	0.44	0.46	0.43	0.46	0.44	0.36	0.43
rs14717426	1	21734543	22215407	0.45	0.44	0.45	0.44	0.45	0.47	0.46	0.42	0.45	0.42	0.46	0.43	0.34	0.43
ss316936414	1	21745716	22245992	0.46	0.44	0.44	0.44	0.45	0.46	0.46	0.42	0.45	0.41	0.46	0.43	0.32	0.43
ss316936444	1	21771153	22269054	0.45	0.43	0.43	0.44	0.44	0.46	0.45	0.40	0.44	0.41	0.45	0.42	0.30	0.43
rs15205802	1	21781791	22304351	0.45	0.42	0.42	0.44	0.43	0.45	0.44	0.39	0.43	0.40	0.44	0.43	0.27	0.43
ss316936474	1	21817414	22333683	0.45	0.42	0.42	0.44	0.44	0.45	0.44	0.40	0.43	0.39	0.44	0.42	0.28	0.43
rs13835724	1	21821526	22368609	0.44	0.42	0.42	0.45	0.44	0.44	0.44	0.40	0.43	0.39	0.43	0.42	0.27	0.43
rs14711234	1	21868946	22389010	0.44	0.42	0.43	0.44	0.43	0.44	0.44	0.41	0.43	0.39	0.43	0.40	0.28	0.42
rs16733776	1	21908190	22402609	0.43	0.41	0.42	0.43	0.42	0.44	0.43	0.40	0.43	0.38	0.42	0.39	0.28	0.41
ss316936524	1	21930838	22440589	0.42	0.40	0.42	0.43	0.42	0.43	0.43	0.40	0.41	0.38	0.41	0.40	0.28	0.41
rs16733767	1	21955801	22456640	0.43	0.42	0.42	0.43	0.43	0.43	0.43	0.39	0.41	0.39	0.41	0.41	0.27	0.42
rs13860001	1	21995669	22513556	0.42	0.40	0.41	0.43	0.41	0.43	0.42	0.38	0.40	0.38	0.40	0.41	0.24	0.40
ss316936569	1	22010068	22535250	0.42	0.40	0.41	0.43	0.42	0.43	0.42	0.39	0.41	0.38	0.40	0.42	0.26	0.39
rs14732104	1	22018449	22556131	0.41	0.40	0.41	0.43	0.41	0.43	0.42	0.39	0.40	0.39	0.39	0.41	0.25	0.39
rs14732136	1	22045874	22576824	0.41	0.40	0.41	0.43	0.41	0.43	0.42	0.39	0.40	0.38	0.39	0.41	0.27	0.40
ss316936624	1	22097468	22599254	0.40	0.38	0.40	0.43	0.39	0.42	0.41	0.38	0.39	0.38	0.38	0.39	0.26	0.39
rs13816357	1	22102796	22644540	0.40	0.40	0.40	0.44	0.40	0.43	0.42	0.38	0.39	0.38	0.39	0.38	0.27	0.39
rs13802463	1	22164120	22669124	0.39	0.40	0.40	0.45	0.40	0.43	0.42	0.37	0.39	0.38	0.38	0.37	0.29	0.38
rs13835913	1	22172668	22684240	0.40	0.41	0.40	0.45	0.42	0.43	0.42	0.38	0.39	0.38	0.38	0.37	0.30	0.40
rs14798191	1	22191759	22703790	0.39	0.42	0.39	0.44	0.42	0.42	0.42	0.36	0.37	0.38	0.39	0.37	0.29	0.40
rs13835947	1	22215407	22742310	0.39	0.41	0.37	0.43	0.41	0.40	0.41	0.35	0.36	0.37	0.38	0.36	0.27	0.40
rs13835974	1	22245992	22766194	0.40	0.40	0.38	0.42	0.41	0.41	0.41	0.37	0.36	0.37	0.39	0.36	0.28	0.38
ss316936710	1	22269054	22791868	0.38	0.38	0.37	0.41	0.39	0.39	0.39	0.37	0.36	0.35	0.37	0.35	0.27	0.36
rs15206046	1	22304351	22802053	0.39	0.40	0.39	0.41	0.41	0.41	0.41	0.39	0.37	0.36	0.39	0.36	0.30	0.37
ss316936736	1	22333683	22840196	0.39	0.39	0.38	0.40	0.40	0.40	0.40	0.38	0.36	0.36	0.41	0.34	0.30	0.35
rs15206125	1	22368609	22877667	0.39	0.37	0.37	0.39	0.39	0.40	0.40	0.37	0.36	0.36	0.41	0.36	0.27	0.35
rs14798277	1	22389010	22888323	0.40	0.37	0.37	0.40	0.39	0.40	0.40	0.36	0.35	0.35	0.42	0.35	0.27	0.33
ss316936760	1	22402609	22933637	0.41	0.37	0.36	0.42	0.40	0.40	0.40	0.35	0.34	0.35	0.43	0.38	0.25	0.35
ss316936770	1	22440589	22949032	0.42	0.38	0.37	0.43	0.41	0.41	0.41	0.37	0.37	0.36	0.43	0.38	0.27	0.36
rs15206178	1	22456640	22967202	0.42	0.39	0.38	0.43	0.42	0.42	0.42	0.37	0.37	0.37	0.44	0.38	0.27	0.37
rs13836085	1	22513556	23010148	0.41	0.38	0.38	0.43	0.42	0.42	0.42	0.38	0.38	0.37	0.44	0.38	0.28	0.38
ss316936810	1	22535250	23026298	0.42	0.39	0.39	0.42	0.43	0.42	0.43	0.38	0.38	0.39	0.45	0.37	0.28	0.39
ss316936822	1	22556131	23052484	0.43	0.38	0.39	0.43	0.42	0.42	0.42	0.39	0.37	0.39	0.45	0.37	0.27	0.38
rs13745887	1	22576824	23072700	0.43	0.37	0.38	0.42	0.42	0.41	0.42	0.37	0.35	0.39	0.46	0.38	0.26	0.37
rs13836127	1	22599254	23103467	0.44	0.37	0.37	0.42	0.42	0.41	0.42	0.36	0.35	0.38	0.46	0.38	0.26	0.38
rs13836154	1	22644540	23139633	0.44	0.37	0.37	0.41	0.42	0.40	0.42	0.36	0.35	0.39	0.46	0.39	0.26	0.38
rs13836177	1	22669124	23178835	0.44	0.36	0.37	0.41	0.42	0.41	0.41	0.37	0.34	0.39	0.46	0.40	0.28	0.37
rs15206373	1	22684240	23197814	0.44	0.35	0.35	0.40	0.41	0.39	0.40	0.34	0.32	0.38	0.46	0.39	0.26	0.37
rs13836206	1	22703790	23202216	0.44	0.33	0.34	0.40	0.40	0.38	0.39	0.33	0.31	0.37	0.46	0.38	0.24	0.36
rs13836218	1	22742310	23234480	0.44	0.32	0.34	0.40	0.39	0.39	0.39	0.32	0.32	0.38	0.46	0.38	0.24	0.37
rs14798395	1	22766194	23258172	0.45	0.34	0.35	0.42	0.41	0.40	0.41	0.33	0.34	0.38	0.47	0.39	0.26	0.36
rs15206482	1	22791868	23305096	0.45	0.35	0.34	0.43	0.41	0.40	0.41	0.31	0.33	0.38	0.47	0.39	0.26	0.39
ss316936896	1	22802053	23356215	0.46	0.37	0.35	0.45	0.43	0.42	0.42	0.31	0.34	0.40	0.48	0.42	0.28	0.40
rs13836268	1	22840196	23391614	0.46	0.36	0.35	0.45	0.43	0.42	0.42	0.29	0.34	0.40	0.48	0.41	0.28	0.40
rs13836288	1	22877667	23400888	0.46	0.38	0.37	0.45	0.44	0.43	0.43	0.32	0.35	0.41	0.48	0.42	0.31	0.41
rs13836297	1	22888323	23432579	0.46	0.38	0.36	0.45	0.44	0.43	0.43	0.32	0.34	0.41	0.48	0.41	0.31	0.41
ss316936938	1	22933637	23448188	0.46	0.38	0.38	0.44	0.44	0.43	0.43	0.34	0.36	0.43	0.47	0.41	0.32	0.40
rs16714408	1	22949032	23473787	0.46	0.39	0.39	0.44	0.44	0.44	0.44	0.34	0.37	0.43	0.48	0.41	0.34	0.41
rs15206527	1	22967202	23511923	0.46	0.39	0.39	0.44	0.45	0.44	0.44	0.35	0.36	0.43	0.48	0.41	0.33	0.41
rs13836337	1	23010148	23531481	0.47	0.39	0.39	0.44	0.44	0.43	0.44	0.34	0.37	0.43	0.48	0.41	0.35	0.41
ss316936950	1	23026298	23578505	0.48	0.40	0.40	0.44	0.44	0.44	0.44	0.33	0.37	0.43	0.49	0.41	0.36	0.41
rs13836341	1	23052484	23608588	0.47	0.40	0.39	0.44	0.44	0.43	0.44	0.33	0.37	0.42	0.49	0.41	0.36	0.41
rs13836356	1	23072700	23641726	0.47	0.41	0.40	0.44	0.45	0.43	0.44	0.33	0.38	0.43	0.49	0.41	0.36	0.42
ss316936968	1	23103467	23666919	0.48	0.41	0.40	0.44	0.45	0.44	0.44	0.32	0.39	0.42	0.49	0.42	0.36	0.42
rs13836399	1	23139633	23699331	0.47	0.40	0.41	0.44	0.45	0.44	0.44	0.34	0.40	0.42	0.49	0.42	0.36	0.41
rs13836411	1	23178835	23713136	0.48	0.40	0.40	0.45	0.45	0.44	0.45	0.33	0.40	0.41	0.49	0.42	0.36	0.41
rs13836419	1	23197814	23733703	0.48	0.40	0.39	0.45	0.45	0.43	0.44	0.31	0.40	0.40	0.49	0.42	0.35	0.42
ss316936996	1	23202216	23769902	0.47	0.40	0.40	0.45	0.45	0.44	0.44	0.34	0.41	0.41	0.49	0.42	0.35	0.42
ss316937005	1	23234480	23785995	0.47	0.40	0.41	0.45	0.45	0.44	0.44	0.35	0.42	0.41	0.48	0.42	0.35	0.42
ss316937015	1	23258172	23813581	0.47	0.39	0.40	0.45	0.44	0.44	0.44	0.35	0.41	0.39	0.48	0.43	0.35	0.40
rs13745947	1	23305096	23821641	0.47	0.39	0.40	0.44	0.44	0.43	0.43	0.34	0.41	0.39	0.48	0.43	0.34	0.41
rs16029188	1	23356215	23855861	0.47	0.39	0.41	0.44	0.44	0.43	0.44	0.36	0.42	0.39	0.48	0.43	0.36	0.40
rs16699794	1	23391614	23880819	0.47	0.39	0.42	0.43	0.44	0.44	0.44	0.38	0.42	0.40	0.48	0.42	0.37	0.40
rs14699132	1	23400888	23894075	0.46	0.38	0.41	0.44	0.43	0.43	0.43	0.37	0.41	0.39	0.47	0.43	0.35	0.40
rs13836526	1	23432579	23925187	0.46	0.37	0.40	0.43	0.42	0.42	0.42	0.36	0.40	0.37	0.47	0.41	0.33	0.38
rs13836511	1	23448188	23942553	0.46	0.36	0.39	0.42	0.41	0.41	0.41	0.36	0.40	0.36	0.47	0.41	0.33	0.38
rs13836507	1	23473787	23967005	0.46	0.37	0.38	0.43	0.42	0.41	0.42	0.35	0.38	0.35	0.47	0.41	0.34	0.39
ss316937064	1	23511923	23979551	0.46	0.36	0.36	0.44	0.41	0.40	0.41	0.34	0.36	0.34	0.47	0.41	0.32	0.38
ss316937076	1	23531481	24005849	0.46	0.35	0.35	0.44	0.41	0.40	0.40	0.34	0.35	0.33	0.47	0.42	0.32	0.38
rs13836591	1	23578505	24040697	0.44	0.34	0.34	0.42	0.39	0.39	0.39	0.33	0.33	0.33	0.46	0.40	0.28	0.37
rs13836597	1	23608588	24050852	0.44	0.32	0.33	0.43	0.38	0.38	0.38	0.33	0.32	0.32	0.45	0.39	0.25	0.37
rs13836603	1	23641726	24066179	0.45	0.32	0.32	0.42	0.38	0.38	0.38	0.32	0.31	0.32	0.45	0.40	0.25	0.37
rs13836609	1	23666919	24096403	0.45	0.30	0.31	0.42	0.37	0.37	0.37	0.32	0.29	0.30	0.46	0.40	0.23	0.36
rs13745976	1	23699331	24124074	0.45	0.31	0.31	0.43	0.38	0.37	0.38	0.32	0.29	0.31	0.46	0.41	0.23	0.36
rs14730131	1	23713136	24132542	0.45	0.30	0.29	0.42	0.36	0.36	0.36	0.30	0.26	0.29	0.46	0.40	0.21	0.35
rs13836660	1	23733703	24147834	0.44	0.30	0.30	0.42	0.36	0.36	0.36	0.30	0.29	0.30	0.45	0.39	0.23	0.35
rs16693602	1	23769902	24186010	0.44	0.32	0.31	0.41	0.37	0.37	0.37	0.31	0.29	0.30	0.45	0.39	0.24	0.35
rs14798735	1	23785995	24190250	0.44	0.32	0.30	0.42	0.38	0.37	0.38	0.30	0.29	0.28	0.46	0.39	0.24	0.36
rs13836671	1	23813581	24210375	0.45	0.35	0.31	0.42	0.39	0.38	0.39	0.31	0.29	0.30	0.46	0.40	0.27	0.38
ss316937158	1	23821641	24237052	0.45	0.36	0.32	0.43	0.40	0.39	0.40	0.32	0.30	0.31	0.46	0.40	0.27	0.40
ss316937191	1	23855861	24273114	0.45	0.37	0.33	0.44	0.41	0.40	0.41	0.33	0.31	0.32	0.46	0.40	0.26	0.39
ss316937219	1	23880819	24293410	0.45	0.37	0.31	0.44	0.41	0.39	0.40	0.31	0.30	0.33	0.46	0.41	0.24	0.40
rs13836737	1	23894075	24299339	0.45	0.36	0.32	0.44	0.41	0.39	0.41	0.32	0.30	0.33	0.46	0.40	0.25	0.40
ss316937261	1	23925187	24329775	0.45	0.37	0.34	0.44	0.42	0.40	0.41	0.34	0.31	0.35	0.46	0.40	0.27	0.40
ss316937271	1	23942553	24337242	0.45	0.37	0.34	0.45	0.42	0.41	0.42	0.33	0.32	0.35	0.46	0.40	0.26	0.40
ss316937293	1	23967005	24375623	0.46	0.38	0.34	0.45	0.43	0.41	0.42	0.34	0.32	0.36	0.47	0.41	0.26	0.42
rs13836827	1	23979551	24383116	0.46	0.38	0.35	0.45	0.43	0.42	0.42	0.34	0.32	0.37	0.46	0.41	0.25	0.43
rs13836842	1	24005849	24413305	0.46	0.39	0.36	0.45	0.43	0.43	0.43	0.36	0.34	0.38	0.46	0.41	0.27	0.43
ss316937381	1	24040697	24425273	0.45	0.38	0.35	0.45	0.42	0.42	0.43	0.34	0.34	0.37	0.46	0.40	0.26	0.42
rs13746074	1	24050852	24442144	0.46	0.39	0.36	0.46	0.43	0.43	0.43	0.35	0.34	0.37	0.47	0.42	0.26	0.43
ss316937426	1	24066179	24472675	0.46	0.40	0.37	0.46	0.43	0.43	0.44	0.35	0.36	0.38	0.46	0.42	0.29	0.43
rs13836973	1	24096403	24493554	0.46	0.40	0.38	0.46	0.43	0.44	0.44	0.37	0.37	0.39	0.46	0.41	0.30	0.42
rs13837109	1	24124074	24504807	0.45	0.40	0.39	0.47	0.43	0.45	0.44	0.38	0.38	0.39	0.46	0.41	0.30	0.43
rs13837124	1	24132542	24531335	0.45	0.40	0.40	0.47	0.43	0.45	0.44	0.38	0.39	0.40	0.46	0.40	0.32	0.42
rs13837142	1	24147834	24574329	0.45	0.41	0.41	0.46	0.44	0.46	0.45	0.40	0.41	0.41	0.45	0.41	0.34	0.42
rs15207831	1	24186010	24576291	0.45	0.42	0.42	0.46	0.45	0.46	0.46	0.41	0.41	0.41	0.45	0.42	0.35	0.43
rs15207845	1	24190250	24616650	0.44	0.41	0.41	0.46	0.44	0.45	0.45	0.40	0.39	0.41	0.44	0.41	0.35	0.42
rs14799072	1	24210375	24616668	0.44	0.42	0.40	0.46	0.44	0.45	0.45	0.39	0.39	0.41	0.44	0.41	0.36	0.42
rs13837309	1	24237052	24637666	0.45	0.40	0.39	0.47	0.43	0.44	0.44	0.37	0.38	0.40	0.45	0.40	0.34	0.41
rs14799123	1	24273114	24677939	0.45	0.41	0.39	0.46	0.44	0.45	0.44	0.38	0.38	0.39	0.45	0.39	0.35	0.40
ss316937591	1	24293410	24689738	0.45	0.40	0.39	0.46	0.44	0.45	0.45	0.38	0.37	0.40	0.45	0.40	0.37	0.40
rs15208040	1	24299339	24720853	0.45	0.41	0.40	0.46	0.44	0.45	0.45	0.39	0.38	0.41	0.45	0.40	0.38	0.39
rs13837416	1	24329775	24740463	0.45	0.39	0.39	0.46	0.43	0.44	0.44	0.38	0.37	0.40	0.45	0.41	0.36	0.37
rs13837431	1	24337242	24806533	0.46	0.40	0.39	0.46	0.43	0.44	0.44	0.38	0.38	0.39	0.46	0.41	0.37	0.38
ss316937669	1	24375623	24828758	0.46	0.41	0.41	0.45	0.44	0.45	0.45	0.39	0.40	0.41	0.45	0.42	0.39	0.38
ss316937675	1	24383116	24849291	0.46	0.41	0.41	0.46	0.45	0.45	0.45	0.40	0.40	0.41	0.45	0.42	0.40	0.37
rs13837546	1	24413305	24867665	0.46	0.41	0.41	0.45	0.44	0.45	0.45	0.39	0.40	0.40	0.44	0.42	0.39	0.38
rs13837587	1	24425273	24903946	0.46	0.42	0.41	0.45	0.44	0.44	0.45	0.39	0.40	0.40	0.45	0.41	0.39	0.38
rs13837617	1	24442144	24935387	0.46	0.43	0.42	0.45	0.45	0.45	0.45	0.40	0.42	0.41	0.45	0.42	0.41	0.38
rs15208434	1	24472675	24958384	0.45	0.42	0.43	0.45	0.44	0.45	0.45	0.41	0.43	0.41	0.44	0.41	0.42	0.37
ss316937801	1	24493554	24982199	0.46	0.41	0.41	0.45	0.44	0.44	0.45	0.40	0.41	0.39	0.45	0.42	0.40	0.35
rs13837699	1	24504807	24992278	0.45	0.42	0.41	0.45	0.44	0.44	0.45	0.40	0.40	0.39	0.44	0.42	0.42	0.36
rs13837714	1	24531335	25017670	0.46	0.41	0.40	0.44	0.44	0.43	0.44	0.38	0.39	0.40	0.44	0.43	0.41	0.35
rs13837752	1	24574329	25040089	0.45	0.42	0.41	0.45	0.45	0.44	0.45	0.39	0.40	0.40	0.44	0.44	0.41	0.37
rs13746326	1	24576291	25060262	0.46	0.41	0.39	0.46	0.45	0.43	0.45	0.38	0.38	0.38	0.45	0.44	0.41	0.36
ss316937847	1	24616650	25086241	0.46	0.40	0.39	0.45	0.44	0.43	0.44	0.38	0.38	0.39	0.45	0.44	0.40	0.35
ss316937849	1	24616668	25108086	0.46	0.40	0.41	0.44	0.44	0.44	0.44	0.39	0.40	0.41	0.45	0.44	0.39	0.35
rs13837806	1	24637666	25127472	0.46	0.40	0.41	0.45	0.43	0.44	0.44	0.40	0.40	0.40	0.45	0.44	0.39	0.36
rs14799385	1	24677939	25135469	0.47	0.41	0.42	0.44	0.44	0.44	0.45	0.41	0.41	0.42	0.45	0.45	0.39	0.37
rs15208864	1	24689738	25169238	0.46	0.40	0.42	0.44	0.43	0.43	0.44	0.41	0.41	0.41	0.44	0.45	0.39	0.36
rs13837906	1	24720853	25188486	0.45	0.41	0.43	0.44	0.43	0.44	0.44	0.41	0.42	0.41	0.44	0.44	0.38	0.36
rs13837921	1	24740463	25198883	0.44	0.40	0.41	0.44	0.43	0.43	0.43	0.40	0.41	0.40	0.43	0.43	0.38	0.38
rs15209088	1	24806533	25230318	0.44	0.41	0.42	0.45	0.43	0.44	0.44	0.40	0.41	0.41	0.43	0.43	0.38	0.39
rs13838013	1	24828758	25236662	0.44	0.41	0.41	0.45	0.43	0.43	0.44	0.39	0.40	0.40	0.43	0.44	0.37	0.40
rs13838027	1	24849291	25263993	0.44	0.41	0.40	0.44	0.44	0.44	0.44	0.39	0.39	0.39	0.43	0.44	0.35	0.41
ss316937989	1	24867665	25298527	0.44	0.40	0.38	0.43	0.43	0.42	0.43	0.37	0.38	0.38	0.43	0.44	0.33	0.40
rs13838170	1	24903946	25305378	0.44	0.39	0.38	0.42	0.43	0.42	0.42	0.37	0.38	0.38	0.44	0.43	0.33	0.40
rs13838203	1	24935387	25340278	0.43	0.37	0.36	0.41	0.41	0.40	0.41	0.35	0.36	0.35	0.43	0.42	0.31	0.38
ss316938059	1	24958384	25356661	0.42	0.37	0.36	0.41	0.41	0.40	0.41	0.35	0.35	0.36	0.42	0.42	0.29	0.39
rs13746451	1	24982199	25377008	0.43	0.36	0.35	0.41	0.41	0.40	0.40	0.34	0.34	0.35	0.43	0.42	0.27	0.38
rs13838282	1	24992278	25388310	0.42	0.38	0.35	0.40	0.41	0.39	0.41	0.34	0.34	0.35	0.42	0.41	0.30	0.39
ss316938121	1	25017670	25409877	0.43	0.37	0.34	0.41	0.41	0.39	0.40	0.33	0.34	0.34	0.43	0.42	0.27	0.39
rs13746477	1	25040089	25447345	0.43	0.37	0.34	0.42	0.41	0.39	0.40	0.33	0.34	0.33	0.43	0.42	0.27	0.40
rs10729928	1	25060262	25462428	0.44	0.35	0.32	0.42	0.41	0.38	0.40	0.31	0.32	0.31	0.44	0.42	0.25	0.38
rs13838400	1	25086241	25474915	0.44	0.36	0.32	0.42	0.41	0.38	0.40	0.30	0.33	0.32	0.44	0.42	0.24	0.40
rs13746500	1	25108086	25494981	0.44	0.37	0.32	0.43	0.42	0.39	0.41	0.29	0.33	0.33	0.44	0.42	0.23	0.42
ss316938213	1	25127472	25524087	0.45	0.38	0.32	0.42	0.43	0.39	0.41	0.29	0.32	0.32	0.45	0.43	0.22	0.42
rs15209793	1	25135469	25542267	0.45	0.38	0.34	0.41	0.43	0.40	0.42	0.30	0.34	0.35	0.45	0.44	0.25	0.41
ss316938255	1	25169238	25555492	0.44	0.36	0.31	0.40	0.42	0.38	0.40	0.28	0.31	0.32	0.44	0.43	0.24	0.40
ss316938263	1	25188486	25594705	0.45	0.37	0.33	0.41	0.43	0.40	0.41	0.29	0.33	0.33	0.45	0.44	0.23	0.42
ss316938279	1	25198883	25614297	0.45	0.37	0.33	0.40	0.42	0.39	0.41	0.30	0.34	0.34	0.45	0.44	0.23	0.43
rs13838617	1	25230318	25621076	0.46	0.36	0.33	0.40	0.43	0.39	0.41	0.30	0.33	0.34	0.46	0.45	0.21	0.42
rs13838625	1	25236662	25658871	0.45	0.36	0.31	0.40	0.43	0.39	0.41	0.28	0.32	0.32	0.45	0.45	0.21	0.43
rs13746572	1	25263993	25669954	0.45	0.36	0.31	0.39	0.43	0.38	0.41	0.27	0.32	0.32	0.45	0.45	0.19	0.43
rs13838711	1	25298527	25682194	0.46	0.37	0.32	0.40	0.43	0.39	0.41	0.28	0.32	0.33	0.46	0.45	0.21	0.43
rs13838715	1	25305378	25747253	0.45	0.38	0.33	0.40	0.43	0.39	0.41	0.30	0.34	0.34	0.45	0.44	0.22	0.44
rs13746604	1	25340278	25751284	0.45	0.39	0.35	0.41	0.43	0.41	0.43	0.31	0.36	0.35	0.44	0.45	0.26	0.43
ss316938419	1	25356661	25771822	0.46	0.40	0.37	0.43	0.45	0.43	0.44	0.33	0.38	0.37	0.45	0.46	0.27	0.45
rs13838772	1	25377008	25811603	0.46	0.40	0.37	0.44	0.45	0.43	0.44	0.33	0.38	0.37	0.46	0.47	0.28	0.44
rs14799956	1	25388310	25819616	0.46	0.40	0.39	0.43	0.45	0.44	0.45	0.34	0.40	0.39	0.45	0.47	0.28	0.45
rs13838804	1	25409877	25850292	0.46	0.40	0.40	0.42	0.45	0.45	0.46	0.35	0.42	0.41	0.45	0.47	0.27	0.46
rs13838840	1	25447345	25892949	0.46	0.41	0.42	0.42	0.46	0.45	0.46	0.37	0.43	0.42	0.44	0.47	0.28	0.46
rs13838858	1	25462428	25905534	0.46	0.41	0.42	0.42	0.46	0.45	0.46	0.37	0.43	0.42	0.44	0.46	0.28	0.46
rs13838880	1	25474915	25928026	0.45	0.42	0.43	0.42	0.47	0.46	0.47	0.39	0.44	0.44	0.44	0.46	0.30	0.46
rs13838911	1	25494981	25947735	0.45	0.42	0.43	0.42	0.46	0.46	0.47	0.39	0.44	0.44	0.44	0.46	0.30	0.46
rs13838947	1	25524087	25948720	0.45	0.42	0.43	0.42	0.47	0.46	0.47	0.39	0.45	0.45	0.44	0.47	0.31	0.46
rs13838975	1	25542267	25996053	0.45	0.42	0.44	0.43	0.46	0.46	0.47	0.39	0.45	0.45	0.44	0.46	0.32	0.46
rs13838999	1	25555492	26023743	0.45	0.42	0.43	0.43	0.46	0.46	0.46	0.38	0.44	0.44	0.45	0.46	0.31	0.46
rs13746685	1	25594705	26044248	0.46	0.43	0.43	0.44	0.47	0.46	0.47	0.39	0.44	0.45	0.46	0.47	0.32	0.47
ss316938587	1	25614297	26052352	0.46	0.43	0.44	0.44	0.47	0.46	0.47	0.40	0.44	0.45	0.45	0.47	0.34	0.46
rs13839043	1	25621076	26079413	0.46	0.43	0.43	0.45	0.47	0.46	0.47	0.40	0.43	0.45	0.45	0.47	0.33	0.46
ss316938617	1	25658871	26114236	0.46	0.43	0.45	0.44	0.47	0.47	0.47	0.41	0.45	0.46	0.45	0.47	0.33	0.46
rs13839090	1	25669954	26128232	0.46	0.43	0.46	0.44	0.47	0.47	0.47	0.43	0.46	0.46	0.46	0.47	0.34	0.46
rs15210644	1	25682194	26154482	0.46	0.43	0.46	0.44	0.47	0.47	0.47	0.44	0.46	0.47	0.46	0.46	0.36	0.46
ss316938641	1	25747253	26172760	0.45	0.42	0.46	0.44	0.46	0.47	0.47	0.44	0.46	0.47	0.45	0.46	0.34	0.45
rs13839139	1	25751284	26181611	0.46	0.41	0.45	0.44	0.46	0.46	0.46	0.42	0.45	0.46	0.45	0.46	0.34	0.44
rs13839183	1	25771822	26203973	0.46	0.42	0.46	0.44	0.46	0.46	0.46	0.43	0.45	0.46	0.46	0.47	0.32	0.44
rs13839204	1	25811603	26237323	0.46	0.42	0.45	0.43	0.46	0.46	0.46	0.42	0.44	0.46	0.46	0.47	0.32	0.44
rs13839223	1	25819616	26248224	0.46	0.43	0.44	0.42	0.46	0.45	0.46	0.41	0.43	0.45	0.46	0.46	0.33	0.44
ss316938685	1	25850292	26282475	0.46	0.43	0.43	0.42	0.45	0.44	0.45	0.39	0.42	0.45	0.46	0.46	0.33	0.44
rs13839342	1	25892949	26310931	0.47	0.43	0.42	0.43	0.45	0.43	0.45	0.38	0.40	0.44	0.47	0.46	0.32	0.44
rs13839353	1	25905534	26328088	0.47	0.43	0.40	0.43	0.45	0.42	0.44	0.36	0.38	0.43	0.48	0.46	0.31	0.44
ss316938713	1	25928026	26352926	0.47	0.44	0.40	0.42	0.46	0.42	0.44	0.36	0.38	0.43	0.47	0.46	0.34	0.45
rs13839372	1	25947735	26373883	0.47	0.43	0.39	0.42	0.45	0.41	0.43	0.35	0.37	0.42	0.47	0.46	0.32	0.45
rs14800394	1	25948720	26387502	0.47	0.43	0.39	0.42	0.45	0.42	0.43	0.36	0.38	0.42	0.47	0.46	0.33	0.44
ss316938759	1	25996053	26408653	0.47	0.42	0.38	0.42	0.44	0.41	0.43	0.35	0.35	0.41	0.47	0.45	0.31	0.44
rs13839468	1	26023743	26438633	0.47	0.41	0.37	0.42	0.44	0.41	0.43	0.34	0.34	0.40	0.47	0.45	0.30	0.44
ss316938777	1	26044248	26454195	0.47	0.41	0.37	0.43	0.44	0.41	0.43	0.33	0.34	0.41	0.47	0.46	0.28	0.45
ss316938787	1	26052352	26465038	0.47	0.40	0.36	0.42	0.44	0.40	0.42	0.32	0.34	0.40	0.47	0.45	0.27	0.44
rs13839575	1	26079413	26498498	0.46	0.40	0.36	0.41	0.43	0.40	0.42	0.31	0.34	0.40	0.47	0.44	0.27	0.44
rs13839630	1	26114236	26509743	0.46	0.39	0.34	0.40	0.42	0.38	0.41	0.29	0.33	0.37	0.47	0.44	0.27	0.42
ss316938897	1	26128232	26526380	0.45	0.39	0.32	0.40	0.42	0.37	0.40	0.28	0.31	0.36	0.46	0.43	0.27	0.42
rs13839706	1	26154482	26561933	0.45	0.39	0.31	0.40	0.42	0.36	0.40	0.27	0.30	0.36	0.46	0.43	0.27	0.42
rs14800609	1	26172760	26589642	0.46	0.39	0.30	0.39	0.42	0.37	0.40	0.26	0.28	0.36	0.46	0.44	0.27	0.42
rs13839736	1	26181611	26612603	0.46	0.40	0.31	0.40	0.43	0.37	0.41	0.25	0.29	0.36	0.46	0.44	0.27	0.42
rs14800657	1	26203973	26657115	0.46	0.40	0.32	0.41	0.43	0.38	0.41	0.26	0.29	0.37	0.46	0.44	0.27	0.43
rs13746920	1	26237323	26684319	0.46	0.40	0.30	0.42	0.43	0.37	0.41	0.24	0.29	0.36	0.46	0.45	0.30	0.44
rs13746923	1	26248224	26710131	0.45	0.39	0.30	0.41	0.42	0.36	0.40	0.24	0.30	0.35	0.46	0.44	0.30	0.42
rs10731631	1	26282475	26720913	0.46	0.39	0.31	0.42	0.42	0.37	0.40	0.25	0.31	0.36	0.46	0.44	0.29	0.42
rs13839888	1	26310931	26755345	0.45	0.38	0.33	0.42	0.42	0.38	0.40	0.27	0.33	0.37	0.46	0.43	0.30	0.42
rs13839897	1	26328088	26760788	0.44	0.38	0.32	0.42	0.41	0.38	0.40	0.27	0.32	0.36	0.44	0.42	0.30	0.40
rs13839921	1	26352926	26798458	0.43	0.38	0.33	0.43	0.41	0.38	0.40	0.27	0.33	0.37	0.43	0.42	0.32	0.40
rs13839960	1	26373883	26819272	0.44	0.38	0.35	0.43	0.41	0.40	0.41	0.30	0.35	0.38	0.43	0.43	0.32	0.40
rs13746991	1	26387502	26834213	0.44	0.39	0.35	0.43	0.42	0.40	0.42	0.30	0.35	0.39	0.44	0.43	0.32	0.41
rs13840040	1	26408653	26852972	0.44	0.41	0.35	0.43	0.43	0.40	0.42	0.29	0.36	0.38	0.43	0.44	0.33	0.42
rs13840096	1	26438633	26876803	0.43	0.41	0.37	0.43	0.43	0.41	0.42	0.32	0.37	0.39	0.43	0.43	0.35	0.41
ss316939167	1	26454195	26885642	0.43	0.40	0.38	0.43	0.43	0.42	0.42	0.34	0.38	0.40	0.43	0.43	0.35	0.40
rs13840138	1	26465038	26917895	0.43	0.41	0.39	0.42	0.43	0.42	0.43	0.36	0.39	0.39	0.43	0.42	0.35	0.39
rs14800862	1	26498498	26936005	0.42	0.43	0.41	0.41	0.44	0.43	0.43	0.38	0.41	0.40	0.42	0.42	0.36	0.39
rs13840204	1	26509743	26953531	0.43	0.42	0.40	0.42	0.44	0.42	0.43	0.37	0.39	0.40	0.43	0.43	0.34	0.40
rs13840237	1	26526380	26979119	0.43	0.42	0.42	0.43	0.44	0.44	0.44	0.39	0.41	0.41	0.43	0.43	0.33	0.40
rs13747106	1	26561933	27010562	0.43	0.43	0.43	0.42	0.44	0.44	0.44	0.40	0.42	0.42	0.43	0.43	0.34	0.39
ss316939295	1	26589642	27021802	0.43	0.44	0.42	0.41	0.45	0.44	0.45	0.40	0.41	0.42	0.43	0.43	0.34	0.37
rs15212454	1	26612603	27048663	0.42	0.43	0.42	0.41	0.44	0.43	0.44	0.39	0.41	0.40	0.42	0.42	0.34	0.35
ss316939363	1	26657115	27074141	0.42	0.43	0.42	0.40	0.44	0.44	0.44	0.41	0.42	0.40	0.42	0.41	0.36	0.36
ss316939387	1	26684319	27079761	0.43	0.44	0.43	0.41	0.45	0.45	0.45	0.41	0.44	0.40	0.43	0.42	0.37	0.38
rs13840439	1	26710131	27111068	0.43	0.44	0.43	0.42	0.44	0.45	0.45	0.42	0.43	0.41	0.44	0.41	0.36	0.37
ss316939419	1	26720913	27172510	0.42	0.43	0.43	0.41	0.43	0.44	0.44	0.42	0.42	0.41	0.42	0.40	0.35	0.37
ss316939457	1	26755345	27184595	0.41	0.43	0.43	0.40	0.43	0.44	0.44	0.42	0.43	0.41	0.42	0.40	0.35	0.36
ss316939461	1	26760788	27201939	0.41	0.43	0.43	0.38	0.43	0.44	0.44	0.42	0.43	0.41	0.41	0.39	0.36	0.36
rs15212991	1	26798458	27226490	0.41	0.44	0.45	0.37	0.44	0.45	0.44	0.44	0.45	0.42	0.42	0.40	0.38	0.35
ss316939499	1	26819272	27247027	0.41	0.43	0.45	0.36	0.43	0.44	0.44	0.44	0.45	0.42	0.42	0.40	0.36	0.35
rs13840555	1	26834213	27295738	0.41	0.43	0.44	0.36	0.43	0.44	0.44	0.43	0.44	0.42	0.42	0.40	0.35	0.36
ss316939539	1	26852972	27316410	0.40	0.43	0.44	0.35	0.43	0.43	0.43	0.43	0.44	0.41	0.41	0.39	0.37	0.35
rs13840621	1	26876803	27351930	0.39	0.43	0.44	0.34	0.42	0.43	0.42	0.43	0.44	0.41	0.40	0.37	0.37	0.33
rs13840648	1	26885642	27372787	0.37	0.42	0.42	0.32	0.41	0.41	0.41	0.41	0.43	0.39	0.38	0.35	0.36	0.32
ss316939609	1	26917895	27384653	0.37	0.42	0.42	0.32	0.40	0.41	0.41	0.40	0.43	0.39	0.38	0.35	0.36	0.32
ss316939629	1	26936005	27414286	0.37	0.41	0.42	0.32	0.40	0.40	0.40	0.40	0.43	0.39	0.38	0.36	0.38	0.32
rs13840709	1	26953531	27417298	0.39	0.39	0.41	0.33	0.39	0.40	0.40	0.39	0.42	0.38	0.39	0.37	0.37	0.31
ss316939679	1	26979119	27455963	0.39	0.40	0.41	0.34	0.40	0.41	0.40	0.40	0.42	0.39	0.40	0.37	0.39	0.32
rs13747282	1	27010562	27484023	0.38	0.41	0.40	0.32	0.40	0.39	0.40	0.38	0.40	0.38	0.39	0.36	0.39	0.31
ss316939732	1	27021802	27507956	0.37	0.40	0.38	0.32	0.39	0.38	0.39	0.36	0.39	0.37	0.38	0.35	0.38	0.33
rs13840850	1	27048663	27528479	0.36	0.38	0.37	0.33	0.37	0.36	0.37	0.35	0.38	0.35	0.37	0.34	0.37	0.32
rs15213708	1	27074141	27537855	0.37	0.38	0.38	0.34	0.37	0.37	0.37	0.35	0.38	0.37	0.38	0.35	0.35	0.33
ss316939765	1	27079761	27570133	0.35	0.36	0.35	0.33	0.36	0.34	0.35	0.33	0.36	0.35	0.36	0.33	0.35	0.30
rs13840879	1	27111068	27592555	0.33	0.35	0.34	0.33	0.34	0.33	0.34	0.31	0.35	0.36	0.34	0.32	0.33	0.30
rs15213811	1	27172510	27609003	0.34	0.36	0.33	0.32	0.35	0.33	0.34	0.29	0.34	0.34	0.34	0.33	0.33	0.30
rs13747296	1	27184595	27624218	0.35	0.37	0.35	0.32	0.36	0.34	0.35	0.32	0.36	0.36	0.35	0.33	0.36	0.30
ss316939797	1	27201939	27650614	0.36	0.37	0.35	0.34	0.37	0.35	0.36	0.32	0.35	0.36	0.36	0.34	0.36	0.31
rs13747311	1	27226490	27680090	0.37	0.38	0.35	0.36	0.37	0.36	0.37	0.32	0.35	0.36	0.38	0.35	0.36	0.32
ss316939813	1	27247027	27718907	0.38	0.38	0.35	0.38	0.38	0.36	0.38	0.33	0.34	0.36	0.38	0.37	0.36	0.33
rs13840942	1	27295738	27736599	0.38	0.37	0.35	0.39	0.38	0.37	0.38	0.33	0.34	0.37	0.39	0.37	0.36	0.31
rs13840955	1	27316410	27753100	0.38	0.37	0.36	0.39	0.37	0.38	0.38	0.34	0.35	0.37	0.38	0.36	0.37	0.29
rs14801567	1	27351930	27785677	0.39	0.37	0.35	0.38	0.38	0.39	0.39	0.34	0.34	0.37	0.39	0.37	0.35	0.28
rs13840979	1	27372787	27805505	0.39	0.36	0.34	0.38	0.38	0.38	0.38	0.33	0.32	0.36	0.39	0.37	0.32	0.30
rs13840980	1	27384653	27827506	0.40	0.38	0.35	0.38	0.39	0.39	0.39	0.34	0.32	0.38	0.41	0.39	0.34	0.31
rs15214074	1	27414286	27843730	0.39	0.39	0.35	0.39	0.40	0.39	0.40	0.35	0.31	0.38	0.40	0.38	0.34	0.31
rs13840991	1	27417298	27857584	0.39	0.40	0.33	0.40	0.40	0.38	0.40	0.33	0.28	0.37	0.39	0.38	0.34	0.33
rs13840996	1	27455963	27903959	0.37	0.40	0.32	0.40	0.40	0.38	0.40	0.33	0.28	0.36	0.38	0.36	0.36	0.33
rs14801623	1	27484023	27955510	0.37	0.40	0.32	0.40	0.40	0.38	0.40	0.32	0.28	0.37	0.37	0.35	0.36	0.32
rs15214180	1	27507956	27971708	0.39	0.40	0.34	0.40	0.40	0.40	0.41	0.34	0.30	0.39	0.39	0.37	0.37	0.33
rs13841034	1	27528479	27987313	0.39	0.39	0.34	0.41	0.40	0.40	0.41	0.34	0.30	0.39	0.40	0.38	0.37	0.31
ss316939917	1	27537855	28031052	0.40	0.41	0.36	0.42	0.42	0.42	0.43	0.36	0.31	0.41	0.41	0.39	0.39	0.34
rs13841060	1	27570133	28091121	0.40	0.42	0.36	0.42	0.42	0.43	0.44	0.37	0.32	0.41	0.41	0.40	0.40	0.36
rs14801707	1	27592555	28106752	0.42	0.42	0.38	0.43	0.43	0.45	0.45	0.38	0.34	0.42	0.42	0.41	0.38	0.38
rs15214395	1	27609003	28140951	0.43	0.42	0.39	0.43	0.43	0.45	0.45	0.40	0.36	0.43	0.43	0.42	0.38	0.39
rs13841091	1	27624218	28160433	0.43	0.42	0.40	0.43	0.43	0.45	0.45	0.40	0.36	0.45	0.43	0.42	0.37	0.39
rs14801760	1	27650614	28188508	0.42	0.41	0.39	0.43	0.43	0.45	0.45	0.39	0.35	0.44	0.42	0.42	0.35	0.39
rs14801790	1	27680090	28208139	0.43	0.40	0.39	0.43	0.42	0.45	0.44	0.38	0.35	0.43	0.43	0.43	0.33	0.38
rs13841146	1	27718907	28217922	0.43	0.40	0.38	0.42	0.42	0.44	0.44	0.37	0.35	0.43	0.43	0.43	0.34	0.37
ss316940017	1	27736599	28234361	0.43	0.40	0.37	0.42	0.42	0.44	0.44	0.36	0.35	0.43	0.43	0.42	0.35	0.36
ss316940023	1	27753100	28255219	0.42	0.39	0.37	0.42	0.41	0.44	0.43	0.35	0.34	0.43	0.42	0.41	0.35	0.36
rs14801862	1	27785677	28285467	0.42	0.39	0.37	0.42	0.41	0.44	0.43	0.35	0.34	0.43	0.43	0.42	0.35	0.36
rs13841208	1	27805505	28317134	0.41	0.37	0.37	0.42	0.39	0.43	0.42	0.34	0.34	0.43	0.41	0.40	0.35	0.36
rs14801926	1	27827506	28336899	0.42	0.38	0.39	0.42	0.41	0.44	0.43	0.36	0.36	0.44	0.43	0.41	0.36	0.35
ss316940065	1	27843730	28350492	0.42	0.39	0.40	0.42	0.41	0.45	0.43	0.38	0.38	0.45	0.42	0.41	0.34	0.36
rs13747443	1	27857584	28367719	0.43	0.37	0.39	0.42	0.40	0.44	0.42	0.36	0.37	0.45	0.43	0.42	0.34	0.35
ss316940089	1	27903959	28388595	0.42	0.38	0.41	0.42	0.39	0.45	0.43	0.38	0.39	0.45	0.42	0.42	0.34	0.35
rs13841376	1	27955510	28413375	0.43	0.39	0.42	0.42	0.40	0.45	0.44	0.39	0.41	0.46	0.43	0.43	0.34	0.36
rs14802014	1	27971708	28425243	0.43	0.38	0.41	0.43	0.40	0.45	0.43	0.39	0.40	0.45	0.44	0.42	0.32	0.36
ss316940121	1	27987313	28460357	0.43	0.37	0.42	0.43	0.40	0.45	0.43	0.39	0.40	0.45	0.44	0.43	0.32	0.35
ss316940135	1	28031052	28468572	0.44	0.38	0.43	0.43	0.40	0.46	0.43	0.41	0.42	0.46	0.45	0.43	0.34	0.35
ss316940171	1	28091121	28497192	0.44	0.38	0.43	0.44	0.41	0.46	0.43	0.40	0.42	0.46	0.45	0.43	0.34	0.35
rs13841553	1	28106752	28523801	0.44	0.37	0.43	0.43	0.40	0.45	0.43	0.41	0.42	0.46	0.45	0.43	0.34	0.33
ss316940208	1	28140951	28540511	0.44	0.37	0.43	0.44	0.40	0.45	0.43	0.41	0.42	0.46	0.45	0.43	0.36	0.31
rs13841608	1	28160433	28554561	0.44	0.37	0.42	0.44	0.40	0.44	0.43	0.39	0.40	0.44	0.45	0.42	0.38	0.28
rs14802274	1	28188508	28591055	0.44	0.37	0.41	0.44	0.40	0.44	0.42	0.39	0.40	0.43	0.45	0.42	0.39	0.25
rs13841633	1	28208139	28597595	0.44	0.39	0.42	0.44	0.41	0.44	0.43	0.40	0.41	0.44	0.45	0.42	0.40	0.25
rs13841646	1	28217922	28622151	0.44	0.39	0.41	0.44	0.41	0.44	0.43	0.39	0.40	0.43	0.45	0.42	0.39	0.27
ss316940259	1	28234361	28649418	0.43	0.40	0.41	0.44	0.41	0.43	0.43	0.39	0.39	0.43	0.44	0.41	0.39	0.30
rs15215403	1	28255219	28676537	0.44	0.40	0.42	0.44	0.42	0.43	0.43	0.40	0.40	0.43	0.45	0.42	0.39	0.29
ss316940292	1	28285467	28680711	0.44	0.42	0.43	0.43	0.43	0.44	0.44	0.42	0.42	0.42	0.45	0.42	0.39	0.30
rs13841714	1	28317134	28700661	0.44	0.41	0.42	0.44	0.43	0.43	0.44	0.41	0.41	0.40	0.45	0.42	0.39	0.30
ss316940310	1	28336899	28720728	0.46	0.43	0.43	0.45	0.45	0.44	0.45	0.42	0.43	0.40	0.47	0.44	0.40	0.33
ss316940320	1	28350492	28752185	0.46	0.42	0.42	0.45	0.44	0.44	0.45	0.41	0.43	0.39	0.46	0.45	0.41	0.33
rs13747574	1	28367719	28767483	0.47	0.41	0.41	0.45	0.44	0.44	0.44	0.40	0.41	0.39	0.47	0.46	0.41	0.31
rs13841750	1	28388595	28800862	0.46	0.41	0.41	0.46	0.44	0.44	0.44	0.40	0.42	0.39	0.47	0.45	0.42	0.31
rs13841779	1	28413375	28810061	0.47	0.40	0.40	0.45	0.44	0.44	0.44	0.39	0.40	0.39	0.48	0.46	0.40	0.31
ss316940362	1	28425243	28834893	0.47	0.38	0.39	0.46	0.43	0.43	0.43	0.37	0.38	0.39	0.48	0.46	0.38	0.29
rs10731669	1	28460357	28861468	0.47	0.40	0.41	0.45	0.44	0.43	0.44	0.39	0.40	0.40	0.48	0.47	0.40	0.30
rs14802541	1	28468572	28892007	0.46	0.39	0.39	0.44	0.43	0.42	0.43	0.38	0.39	0.38	0.46	0.45	0.38	0.30
rs13747634	1	28497192	28906613	0.46	0.39	0.38	0.43	0.42	0.41	0.42	0.37	0.38	0.35	0.46	0.45	0.39	0.30
rs13747646	1	28523801	28933968	0.46	0.39	0.38	0.42	0.42	0.40	0.42	0.37	0.38	0.35	0.46	0.44	0.39	0.30
rs15216023	1	28540511	28935425	0.46	0.40	0.37	0.43	0.43	0.40	0.42	0.37	0.37	0.35	0.46	0.45	0.40	0.32
rs14802624	1	28554561	28967412	0.46	0.40	0.38	0.43	0.43	0.41	0.42	0.38	0.38	0.35	0.46	0.44	0.41	0.33
ss316940513	1	28591055	28988446	0.46	0.40	0.39	0.42	0.43	0.42	0.43	0.39	0.40	0.36	0.46	0.45	0.39	0.34
ss316940519	1	28597595	29021451	0.47	0.41	0.40	0.42	0.44	0.42	0.44	0.39	0.41	0.38	0.46	0.46	0.39	0.34
ss316940541	1	28622151	29040677	0.47	0.41	0.40	0.44	0.44	0.43	0.44	0.38	0.40	0.39	0.46	0.46	0.38	0.36
ss316940565	1	28649418	29051062	0.46	0.41	0.41	0.44	0.44	0.43	0.44	0.40	0.42	0.40	0.46	0.45	0.40	0.34
ss316940587	1	28676537	29078216	0.47	0.40	0.41	0.43	0.44	0.43	0.44	0.39	0.42	0.40	0.47	0.45	0.38	0.33
rs13842029	1	28680711	29089472	0.47	0.41	0.41	0.43	0.44	0.43	0.44	0.38	0.41	0.41	0.47	0.45	0.37	0.34
rs13842050	1	28700661	29107671	0.47	0.40	0.39	0.43	0.44	0.42	0.43	0.36	0.39	0.40	0.46	0.45	0.37	0.35
rs13747734	1	28720728	29143618	0.46	0.41	0.39	0.44	0.44	0.43	0.43	0.36	0.38	0.41	0.46	0.45	0.37	0.37
rs13747739	1	28752185	29152044	0.46	0.40	0.40	0.43	0.44	0.43	0.43	0.37	0.38	0.42	0.45	0.44	0.36	0.37
rs13747755	1	28767483	29179042	0.46	0.40	0.41	0.42	0.43	0.42	0.43	0.38	0.38	0.43	0.45	0.44	0.35	0.37
rs13842165	1	28800862	29191373	0.46	0.41	0.42	0.42	0.44	0.43	0.44	0.39	0.40	0.42	0.45	0.44	0.35	0.38
rs13842177	1	28810061	29223194	0.46	0.42	0.42	0.42	0.44	0.43	0.44	0.39	0.40	0.42	0.45	0.44	0.35	0.38
rs13842200	1	28834893	29265752	0.45	0.41	0.41	0.42	0.44	0.43	0.44	0.39	0.40	0.41	0.45	0.43	0.35	0.36
rs13842237	1	28861468	29278769	0.45	0.42	0.43	0.41	0.45	0.44	0.44	0.40	0.42	0.42	0.45	0.43	0.37	0.37
rs13747819	1	28892007	29317892	0.44	0.41	0.42	0.42	0.43	0.43	0.43	0.39	0.41	0.42	0.44	0.42	0.35	0.36
rs13842324	1	28906613	29336889	0.46	0.42	0.43	0.43	0.44	0.44	0.44	0.40	0.41	0.44	0.46	0.43	0.35	0.38
rs13842364	1	28933968	29352870	0.46	0.41	0.42	0.43	0.44	0.44	0.44	0.39	0.40	0.44	0.46	0.43	0.33	0.40
rs13747833	1	28935425	29380647	0.46	0.41	0.42	0.42	0.44	0.43	0.44	0.40	0.39	0.43	0.46	0.43	0.32	0.38
rs13842417	1	28967412	29396305	0.45	0.39	0.41	0.40	0.43	0.42	0.43	0.39	0.38	0.42	0.46	0.41	0.29	0.36
rs13842446	1	28988446	29429475	0.44	0.38	0.40	0.41	0.42	0.41	0.42	0.37	0.37	0.42	0.45	0.41	0.29	0.35
rs15217124	1	29021451	29452514	0.44	0.39	0.39	0.42	0.42	0.41	0.42	0.37	0.37	0.41	0.45	0.41	0.31	0.35
rs14803132	1	29040677	29472598	0.44	0.38	0.39	0.41	0.42	0.41	0.42	0.38	0.36	0.41	0.45	0.40	0.33	0.35
rs13747869	1	29051062	29488168	0.44	0.38	0.40	0.41	0.42	0.41	0.42	0.39	0.37	0.40	0.44	0.41	0.34	0.36
rs13842514	1	29078216	29504667	0.44	0.37	0.38	0.39	0.41	0.39	0.41	0.37	0.34	0.38	0.43	0.41	0.31	0.36
rs13842524	1	29089472	29537323	0.44	0.37	0.40	0.40	0.42	0.41	0.42	0.39	0.35	0.39	0.44	0.41	0.33	0.34
ss316940896	1	29107671	29556436	0.44	0.35	0.38	0.40	0.41	0.40	0.41	0.38	0.34	0.38	0.43	0.40	0.32	0.35
rs15217350	1	29143618	29569757	0.44	0.35	0.38	0.40	0.40	0.40	0.41	0.38	0.34	0.39	0.44	0.40	0.31	0.33
ss316940921	1	29152044	29585524	0.45	0.35	0.39	0.40	0.41	0.40	0.41	0.37	0.35	0.40	0.45	0.40	0.31	0.32
rs13842600	1	29179042	29615542	0.45	0.34	0.37	0.40	0.40	0.39	0.40	0.35	0.32	0.39	0.45	0.39	0.30	0.30
rs13842605	1	29191373	29644297	0.44	0.35	0.36	0.41	0.40	0.39	0.40	0.34	0.32	0.38	0.44	0.39	0.30	0.32
rs13842619	1	29223194	29656017	0.44	0.34	0.36	0.41	0.39	0.39	0.40	0.33	0.32	0.39	0.44	0.39	0.29	0.33
ss316940945	1	29265752	29686075	0.43	0.34	0.37	0.41	0.39	0.39	0.39	0.35	0.33	0.38	0.43	0.38	0.28	0.33
rs15217520	1	29278769	29802467	0.43	0.35	0.37	0.41	0.40	0.40	0.40	0.36	0.35	0.38	0.43	0.39	0.29	0.35
rs14803412	1	29317892	29827642	0.44	0.34	0.37	0.41	0.39	0.40	0.40	0.35	0.35	0.38	0.43	0.39	0.26	0.34
rs13842717	1	29336889	29831809	0.44	0.34	0.38	0.41	0.40	0.41	0.41	0.35	0.36	0.39	0.44	0.39	0.26	0.34
ss316940991	1	29352870	29869574	0.44	0.34	0.38	0.42	0.39	0.41	0.41	0.34	0.37	0.38	0.43	0.40	0.26	0.34
rs13842748	1	29380647	29876647	0.44	0.34	0.38	0.42	0.39	0.41	0.41	0.34	0.38	0.38	0.43	0.39	0.26	0.33
rs13842758	1	29396305	29914113	0.43	0.33	0.39	0.42	0.38	0.42	0.40	0.33	0.39	0.39	0.42	0.38	0.25	0.33
rs14803481	1	29429475	29924920	0.43	0.33	0.39	0.44	0.38	0.42	0.41	0.32	0.40	0.39	0.43	0.40	0.25	0.33
rs14803492	1	29452514	29943305	0.44	0.31	0.38	0.43	0.38	0.41	0.40	0.32	0.39	0.38	0.43	0.39	0.22	0.32
rs14803524	1	29472598	29967751	0.43	0.31	0.39	0.41	0.37	0.41	0.39	0.32	0.39	0.38	0.43	0.38	0.22	0.31
ss316941039	1	29488168	30002124	0.42	0.31	0.38	0.41	0.36	0.40	0.38	0.29	0.38	0.37	0.42	0.38	0.22	0.31
ss316941043	1	29504667	30022732	0.41	0.29	0.36	0.39	0.34	0.39	0.37	0.28	0.37	0.38	0.42	0.36	0.21	0.29
rs13842850	1	29537323	30030667	0.41	0.32	0.38	0.40	0.36	0.40	0.38	0.31	0.39	0.38	0.43	0.36	0.22	0.29
rs13842853	1	29556436	30063168	0.41	0.32	0.37	0.41	0.37	0.40	0.39	0.31	0.39	0.36	0.43	0.36	0.20	0.30
rs13747995	1	29569757	30080590	0.41	0.34	0.37	0.41	0.38	0.41	0.39	0.32	0.39	0.37	0.43	0.36	0.19	0.31
rs13842875	1	29585524	30090128	0.41	0.33	0.37	0.40	0.37	0.40	0.39	0.31	0.39	0.36	0.42	0.36	0.19	0.30
rs13748004	1	29615542	30125070	0.40	0.33	0.36	0.41	0.36	0.39	0.38	0.31	0.38	0.35	0.42	0.35	0.19	0.31
rs15217930	1	29644297	30150100	0.41	0.35	0.38	0.42	0.38	0.41	0.40	0.33	0.39	0.36	0.42	0.37	0.20	0.31
rs13748032	1	29656017	30152519	0.41	0.34	0.37	0.41	0.38	0.40	0.39	0.32	0.38	0.35	0.43	0.36	0.16	0.30
rs15217989	1	29686075	30174276	0.40	0.35	0.36	0.42	0.39	0.40	0.39	0.31	0.36	0.34	0.43	0.35	0.19	0.28
rs13748065	1	29802467	30211744	0.40	0.35	0.35	0.41	0.38	0.39	0.39	0.29	0.35	0.34	0.42	0.35	0.19	0.28
rs14803794	1	29827642	30223977	0.39	0.35	0.35	0.41	0.38	0.39	0.39	0.29	0.35	0.34	0.42	0.34	0.21	0.26
rs14803801	1	29831809	30248159	0.38	0.36	0.35	0.41	0.38	0.38	0.38	0.30	0.34	0.34	0.41	0.33	0.24	0.26
rs14803847	1	29869574	30277841	0.38	0.37	0.35	0.40	0.38	0.38	0.38	0.29	0.34	0.34	0.40	0.34	0.27	0.26
rs13843022	1	29876647	30297203	0.39	0.37	0.36	0.40	0.39	0.38	0.39	0.29	0.34	0.34	0.41	0.34	0.30	0.25
rs15218283	1	29914113	30315475	0.39	0.39	0.38	0.41	0.40	0.40	0.40	0.31	0.35	0.36	0.41	0.35	0.32	0.25
rs13843057	1	29924920	30340210	0.41	0.40	0.38	0.42	0.42	0.41	0.41	0.32	0.36	0.37	0.43	0.37	0.32	0.25
rs13843077	1	29943305	30349698	0.40	0.41	0.39	0.42	0.42	0.41	0.41	0.32	0.36	0.38	0.42	0.36	0.34	0.25
ss316941197	1	29967751	30367630	0.41	0.42	0.39	0.43	0.43	0.42	0.43	0.33	0.37	0.38	0.42	0.38	0.36	0.26
rs14803948	1	30002124	30395366	0.40	0.42	0.37	0.43	0.42	0.41	0.42	0.32	0.35	0.37	0.41	0.38	0.33	0.27
rs13748118	1	30022732	30405764	0.42	0.43	0.38	0.44	0.44	0.42	0.43	0.34	0.35	0.38	0.42	0.40	0.32	0.29
ss316941209	1	30030667	30433727	0.43	0.43	0.39	0.45	0.44	0.43	0.44	0.35	0.36	0.38	0.43	0.42	0.34	0.28
ss316941235	1	30063168	30461828	0.43	0.42	0.38	0.44	0.44	0.43	0.44	0.33	0.35	0.39	0.43	0.42	0.34	0.29
rs13843155	1	30080590	30484159	0.44	0.42	0.38	0.43	0.43	0.43	0.44	0.33	0.35	0.40	0.43	0.43	0.36	0.29
ss316941247	1	30090128	30533032	0.43	0.42	0.39	0.42	0.43	0.43	0.43	0.32	0.35	0.40	0.43	0.43	0.38	0.27
rs13843202	1	30125070	30547326	0.44	0.42	0.39	0.43	0.44	0.43	0.44	0.33	0.36	0.41	0.43	0.43	0.38	0.29
ss316941275	1	30150100	30566829	0.44	0.42	0.41	0.41	0.44	0.44	0.44	0.35	0.38	0.42	0.43	0.43	0.40	0.28
rs13843242	1	30152519	30577223	0.44	0.41	0.40	0.41	0.43	0.43	0.43	0.34	0.37	0.42	0.43	0.43	0.40	0.27
rs13843276	1	30174276	30603248	0.44	0.40	0.40	0.41	0.43	0.43	0.43	0.34	0.37	0.41	0.42	0.43	0.41	0.28
rs15218804	1	30211744	30656438	0.44	0.39	0.40	0.40	0.42	0.43	0.43	0.33	0.37	0.41	0.42	0.44	0.40	0.29
rs15218822	1	30223977	30683132	0.44	0.40	0.40	0.40	0.42	0.43	0.43	0.34	0.37	0.42	0.42	0.44	0.42	0.29
rs13748170	1	30248159	30715897	0.45	0.41	0.40	0.39	0.43	0.43	0.44	0.34	0.37	0.41	0.42	0.44	0.41	0.29
rs14804149	1	30277841	30745129	0.45	0.40	0.39	0.39	0.43	0.43	0.43	0.32	0.37	0.39	0.43	0.44	0.40	0.27
rs13843398	1	30297203	30756653	0.45	0.40	0.39	0.39	0.43	0.43	0.43	0.33	0.38	0.40	0.43	0.43	0.39	0.29
ss316941364	1	30315475	30784845	0.44	0.39	0.37	0.38	0.42	0.41	0.42	0.32	0.36	0.38	0.42	0.43	0.37	0.29
rs13843435	1	30340210	30816762	0.44	0.37	0.36	0.37	0.41	0.40	0.41	0.32	0.35	0.38	0.42	0.43	0.35	0.28
rs13843441	1	30349698	30841316	0.44	0.37	0.35	0.37	0.40	0.40	0.41	0.30	0.34	0.36	0.41	0.44	0.37	0.29
rs13748217	1	30367630	30873808	0.44	0.39	0.36	0.37	0.42	0.40	0.42	0.32	0.35	0.37	0.42	0.44	0.37	0.32
rs13843527	1	30395366	30875693	0.44	0.39	0.37	0.37	0.41	0.41	0.41	0.32	0.36	0.38	0.42	0.44	0.37	0.32
ss316941462	1	30405764	30907918	0.44	0.38	0.37	0.38	0.41	0.41	0.41	0.32	0.36	0.38	0.42	0.44	0.37	0.31
rs13843550	1	30433727	30958205	0.44	0.38	0.36	0.36	0.41	0.41	0.41	0.31	0.35	0.38	0.41	0.44	0.37	0.29
ss316941484	1	30461828	30981679	0.44	0.38	0.37	0.36	0.41	0.40	0.41	0.30	0.37	0.38	0.41	0.43	0.36	0.29
ss316941489	1	30484159	31002194	0.45	0.38	0.38	0.36	0.41	0.41	0.41	0.32	0.37	0.39	0.41	0.42	0.37	0.28
rs13843661	1	30533032	31004788	0.44	0.36	0.37	0.35	0.40	0.40	0.40	0.31	0.38	0.38	0.40	0.42	0.35	0.27
rs13843688	1	30547326	31039325	0.43	0.35	0.36	0.37	0.39	0.40	0.40	0.31	0.37	0.36	0.39	0.42	0.33	0.27
ss316941541	1	30566829	31044791	0.44	0.37	0.38	0.38	0.40	0.42	0.41	0.33	0.38	0.37	0.40	0.42	0.35	0.26
rs13748311	1	30577223	31095042	0.44	0.37	0.36	0.40	0.40	0.41	0.41	0.31	0.37	0.37	0.40	0.43	0.32	0.28
rs13843754	1	30603248	31118403	0.43	0.37	0.36	0.38	0.40	0.41	0.40	0.30	0.37	0.36	0.39	0.42	0.32	0.27
rs13843793	1	30656438	31129827	0.43	0.36	0.37	0.37	0.39	0.40	0.40	0.31	0.38	0.37	0.40	0.41	0.33	0.24
rs14804537	1	30683132	31157508	0.43	0.38	0.38	0.37	0.40	0.41	0.41	0.34	0.39	0.39	0.41	0.41	0.34	0.26
rs13748357	1	30715897	31185782	0.44	0.38	0.39	0.38	0.40	0.42	0.41	0.35	0.40	0.40	0.41	0.41	0.34	0.26
ss316941644	1	30745129	31203266	0.43	0.37	0.40	0.39	0.40	0.43	0.41	0.37	0.40	0.41	0.41	0.42	0.35	0.25
rs13843918	1	30756653	31233815	0.43	0.39	0.40	0.40	0.41	0.43	0.42	0.37	0.40	0.42	0.41	0.43	0.37	0.28
rs13843977	1	30784845	31266431	0.43	0.39	0.40	0.39	0.41	0.43	0.42	0.37	0.39	0.42	0.40	0.43	0.37	0.27
rs13844015	1	30816762	31297564	0.43	0.38	0.40	0.40	0.40	0.43	0.42	0.37	0.40	0.43	0.40	0.42	0.37	0.26
rs13844050	1	30841316	31300797	0.43	0.40	0.41	0.41	0.41	0.44	0.43	0.38	0.40	0.43	0.40	0.41	0.38	0.27
rs13844092	1	30873808	31321329	0.42	0.40	0.41	0.40	0.41	0.44	0.43	0.39	0.41	0.43	0.40	0.40	0.37	0.28
rs13844100	1	30875693	31360335	0.41	0.38	0.40	0.40	0.39	0.43	0.41	0.38	0.40	0.41	0.39	0.38	0.36	0.25
rs13844118	1	30907918	31371130	0.42	0.38	0.40	0.40	0.40	0.44	0.42	0.39	0.39	0.42	0.39	0.38	0.34	0.27
rs13844143	1	30958205	31385229	0.42	0.40	0.42	0.40	0.41	0.45	0.43	0.40	0.41	0.43	0.40	0.38	0.36	0.29
rs15220683	1	30981679	31405039	0.42	0.39	0.42	0.42	0.41	0.44	0.42	0.40	0.41	0.43	0.41	0.38	0.38	0.31
rs14804918	1	31002194	31442306	0.42	0.40	0.41	0.43	0.41	0.44	0.43	0.40	0.40	0.43	0.41	0.38	0.37	0.33
rs13844219	1	31004788	31462954	0.42	0.41	0.41	0.44	0.42	0.44	0.43	0.40	0.41	0.43	0.41	0.40	0.37	0.35
ss316941878	1	31039325	31507742	0.43	0.42	0.42	0.44	0.43	0.45	0.44	0.41	0.40	0.44	0.42	0.40	0.39	0.37
rs13844265	1	31044791	31548950	0.44	0.43	0.43	0.43	0.44	0.46	0.45	0.42	0.42	0.45	0.43	0.41	0.41	0.36
ss316941936	1	31095042	31550587	0.44	0.42	0.43	0.43	0.44	0.45	0.45	0.42	0.42	0.45	0.43	0.40	0.41	0.35
rs14804987	1	31118403	31589183	0.44	0.42	0.43	0.42	0.44	0.45	0.44	0.42	0.42	0.44	0.44	0.40	0.43	0.34
rs13844451	1	31129827	31594012	0.44	0.43	0.44	0.44	0.44	0.46	0.45	0.42	0.43	0.45	0.44	0.42	0.43	0.36
ss316941998	1	31157508	31629468	0.45	0.44	0.44	0.45	0.45	0.46	0.46	0.42	0.43	0.44	0.44	0.43	0.43	0.38
ss316942010	1	31185782	31654011	0.45	0.44	0.43	0.45	0.45	0.46	0.46	0.40	0.43	0.44	0.44	0.43	0.43	0.37
rs13844496	1	31203266	31659191	0.46	0.44	0.44	0.45	0.46	0.46	0.46	0.39	0.43	0.44	0.45	0.44	0.44	0.38
rs15221287	1	31233815	31694495	0.45	0.44	0.43	0.45	0.46	0.45	0.46	0.38	0.43	0.43	0.44	0.43	0.43	0.40
ss316942056	1	31266431	31704881	0.45	0.43	0.43	0.45	0.45	0.45	0.45	0.38	0.43	0.43	0.44	0.43	0.42	0.40
rs13748593	1	31297564	31734440	0.45	0.43	0.43	0.46	0.45	0.45	0.46	0.38	0.42	0.43	0.45	0.43	0.41	0.40
ss316942086	1	31300797	31752616	0.47	0.44	0.43	0.46	0.46	0.45	0.47	0.38	0.43	0.43	0.46	0.44	0.43	0.42
rs13748610	1	31321329	31766337	0.46	0.43	0.42	0.45	0.45	0.45	0.46	0.37	0.42	0.42	0.45	0.44	0.42	0.40
rs13748630	1	31360335	31787884	0.46	0.42	0.42	0.46	0.45	0.45	0.46	0.36	0.43	0.41	0.45	0.43	0.42	0.39
ss316942134	1	31371130	31835579	0.47	0.44	0.43	0.45	0.46	0.45	0.46	0.37	0.44	0.43	0.46	0.45	0.43	0.41
ss316942142	1	31385229	31864765	0.46	0.43	0.43	0.45	0.46	0.45	0.46	0.37	0.44	0.43	0.47	0.44	0.44	0.39
rs13844728	1	31405039	31885947	0.47	0.44	0.44	0.44	0.46	0.45	0.46	0.37	0.44	0.43	0.46	0.45	0.45	0.39
rs13844786	1	31442306	31894204	0.46	0.43	0.44	0.43	0.45	0.45	0.46	0.39	0.45	0.43	0.46	0.44	0.45	0.38
rs13844826	1	31462954	31907025	0.46	0.43	0.45	0.42	0.45	0.45	0.46	0.40	0.45	0.41	0.46	0.44	0.44	0.37
ss316942249	1	31507742	31942814	0.46	0.42	0.44	0.42	0.44	0.44	0.45	0.38	0.44	0.42	0.45	0.44	0.44	0.38
rs15222117	1	31548950	31956190	0.45	0.42	0.44	0.42	0.44	0.45	0.45	0.38	0.44	0.42	0.45	0.44	0.43	0.38
ss316942292	1	31550587	31990482	0.45	0.42	0.43	0.42	0.44	0.44	0.44	0.37	0.43	0.41	0.45	0.43	0.42	0.40
rs13844947	1	31589183	32010189	0.44	0.43	0.42	0.42	0.44	0.43	0.44	0.36	0.42	0.41	0.44	0.42	0.41	0.41
ss316942324	1	31594012	32028162	0.45	0.43	0.42	0.43	0.44	0.44	0.45	0.37	0.42	0.41	0.45	0.42	0.40	0.43
rs13844959	1	31629468	32054641	0.45	0.43	0.41	0.43	0.44	0.44	0.45	0.37	0.41	0.41	0.45	0.42	0.40	0.43
ss316942377	1	31654011	32075363	0.45	0.44	0.42	0.42	0.44	0.44	0.45	0.38	0.42	0.42	0.45	0.41	0.41	0.43
rs13748804	1	31659191	32084069	0.45	0.44	0.43	0.43	0.44	0.45	0.45	0.39	0.43	0.42	0.45	0.41	0.41	0.42
ss316942412	1	31694495	32099096	0.45	0.43	0.43	0.42	0.44	0.45	0.45	0.40	0.43	0.42	0.45	0.41	0.39	0.42
ss316942438	1	31704881	32120486	0.45	0.43	0.42	0.43	0.44	0.45	0.45	0.40	0.42	0.40	0.46	0.41	0.39	0.42
rs15222544	1	31734440	32157376	0.45	0.44	0.44	0.42	0.45	0.45	0.45	0.41	0.43	0.41	0.46	0.41	0.41	0.42
rs13845084	1	31752616	32160890	0.45	0.45	0.44	0.42	0.45	0.45	0.46	0.41	0.44	0.41	0.46	0.41	0.42	0.42
ss316942474	1	31766337	32192178	0.44	0.44	0.44	0.42	0.45	0.46	0.45	0.42	0.45	0.41	0.45	0.40	0.41	0.42
rs13748847	1	31787884	32216650	0.45	0.45	0.45	0.41	0.46	0.46	0.46	0.43	0.45	0.42	0.46	0.41	0.42	0.42
ss316942538	1	31835579	32224532	0.45	0.44	0.45	0.40	0.45	0.46	0.45	0.43	0.45	0.41	0.45	0.41	0.41	0.42
ss316942570	1	31864765	32268974	0.44	0.43	0.44	0.41	0.44	0.45	0.44	0.41	0.44	0.40	0.44	0.40	0.39	0.40
ss316942606	1	31885947	32307932	0.43	0.43	0.44	0.42	0.44	0.45	0.45	0.41	0.44	0.41	0.43	0.41	0.39	0.40
rs13845186	1	31894204	32348348	0.42	0.41	0.43	0.41	0.42	0.44	0.43	0.39	0.43	0.40	0.42	0.39	0.37	0.38
rs13748891	1	31907025	32368424	0.42	0.42	0.41	0.42	0.42	0.44	0.43	0.37	0.41	0.39	0.42	0.40	0.36	0.40
ss316942648	1	31942814	32385227	0.41	0.42	0.40	0.41	0.42	0.43	0.42	0.36	0.41	0.39	0.41	0.39	0.37	0.38
ss316942664	1	31956190	32415459	0.42	0.42	0.41	0.41	0.42	0.43	0.43	0.36	0.41	0.38	0.41	0.39	0.38	0.36
rs14805886	1	31990482	32433602	0.41	0.41	0.40	0.41	0.42	0.43	0.42	0.36	0.40	0.36	0.41	0.38	0.36	0.36
rs15223475	1	32010189	32471716	0.42	0.42	0.41	0.41	0.42	0.43	0.43	0.36	0.41	0.38	0.42	0.40	0.38	0.34
rs13845369	1	32028162	32476425	0.42	0.41	0.41	0.42	0.42	0.44	0.43	0.36	0.41	0.38	0.41	0.39	0.39	0.32
rs15223568	1	32054641	32514286	0.42	0.42	0.41	0.42	0.42	0.43	0.43	0.36	0.41	0.37	0.41	0.39	0.38	0.32
ss316942712	1	32075363	32521047	0.42	0.42	0.41	0.41	0.43	0.43	0.43	0.36	0.41	0.37	0.41	0.39	0.37	0.31
ss316942716	1	32084069	32546662	0.42	0.41	0.39	0.41	0.41	0.43	0.42	0.34	0.39	0.37	0.40	0.40	0.36	0.29
ss316942726	1	32099096	32568778	0.42	0.39	0.39	0.41	0.41	0.42	0.42	0.33	0.38	0.36	0.40	0.41	0.34	0.28
rs13845400	1	32120486	32584444	0.42	0.40	0.38	0.41	0.41	0.42	0.42	0.31	0.36	0.37	0.39	0.40	0.36	0.29
rs13845425	1	32157376	32610144	0.43	0.40	0.40	0.42	0.42	0.43	0.43	0.32	0.38	0.38	0.40	0.41	0.36	0.27
ss316942762	1	32160890	32647233	0.43	0.40	0.39	0.42	0.42	0.43	0.43	0.31	0.36	0.38	0.41	0.41	0.35	0.29
ss316942792	1	32192178	32669245	0.42	0.40	0.38	0.42	0.42	0.42	0.43	0.29	0.35	0.37	0.40	0.39	0.36	0.27
rs15223929	1	32216650	32677086	0.42	0.40	0.38	0.41	0.42	0.42	0.43	0.29	0.35	0.38	0.41	0.40	0.37	0.25
ss316942805	1	32224532	32695160	0.42	0.39	0.37	0.41	0.42	0.41	0.42	0.28	0.34	0.39	0.40	0.41	0.35	0.25
rs13845516	1	32268974	32724751	0.42	0.40	0.38	0.43	0.42	0.43	0.43	0.30	0.34	0.39	0.40	0.41	0.36	0.25
rs16707111	1	32307932	32747017	0.43	0.42	0.40	0.42	0.44	0.44	0.44	0.32	0.35	0.40	0.41	0.42	0.38	0.27
rs15224288	1	32348348	32772553	0.43	0.42	0.39	0.43	0.43	0.44	0.44	0.33	0.34	0.39	0.41	0.42	0.37	0.28
rs15224359	1	32368424	32795893	0.45	0.43	0.41	0.43	0.45	0.45	0.45	0.34	0.36	0.40	0.42	0.43	0.39	0.31
ss316942904	1	32385227	32838713	0.45	0.43	0.42	0.44	0.45	0.46	0.46	0.37	0.37	0.40	0.43	0.42	0.40	0.29
ss316942920	1	32415459	32854971	0.46	0.44	0.44	0.44	0.46	0.47	0.47	0.38	0.37	0.41	0.44	0.43	0.40	0.30
ss316942932	1	32433602	32880577	0.46	0.44	0.44	0.45	0.46	0.47	0.47	0.38	0.38	0.41	0.44	0.43	0.41	0.32
rs13845732	1	32471716	32886152	0.47	0.44	0.45	0.45	0.46	0.47	0.47	0.38	0.38	0.41	0.45	0.44	0.40	0.34
ss316942962	1	32476425	32920271	0.46	0.44	0.45	0.45	0.46	0.47	0.47	0.39	0.39	0.41	0.44	0.45	0.41	0.34
rs13845781	1	32514286	32949802	0.47	0.44	0.45	0.45	0.46	0.47	0.47	0.39	0.39	0.41	0.45	0.45	0.40	0.34
rs14806414	1	32521047	32952702	0.47	0.44	0.45	0.44	0.46	0.47	0.47	0.39	0.39	0.42	0.45	0.45	0.41	0.33
rs13845817	1	32546662	32978692	0.46	0.43	0.46	0.45	0.46	0.47	0.47	0.40	0.40	0.42	0.45	0.45	0.42	0.33
ss316943030	1	32568778	33009710	0.46	0.44	0.46	0.45	0.46	0.48	0.47	0.39	0.40	0.42	0.45	0.44	0.43	0.35
rs13845840	1	32584444	33014479	0.46	0.45	0.46	0.45	0.46	0.47	0.47	0.39	0.40	0.43	0.45	0.44	0.43	0.36
rs13749240	1	32610144	33046507	0.46	0.45	0.46	0.45	0.46	0.47	0.47	0.39	0.40	0.42	0.45	0.43	0.44	0.36
rs14806554	1	32647233	33077532	0.45	0.45	0.45	0.45	0.46	0.47	0.47	0.39	0.39	0.42	0.45	0.42	0.45	0.37
rs15225136	1	32669245	33091180	0.45	0.44	0.44	0.43	0.45	0.46	0.46	0.39	0.39	0.41	0.44	0.43	0.44	0.35
ss316943094	1	32677086	33110811	0.45	0.44	0.45	0.44	0.45	0.47	0.46	0.40	0.39	0.42	0.45	0.44	0.44	0.36
ss316943106	1	32695160	33139074	0.46	0.44	0.44	0.44	0.45	0.46	0.46	0.40	0.38	0.42	0.45	0.44	0.43	0.38
rs10722194	1	32724751	33141830	0.46	0.45	0.44	0.45	0.45	0.46	0.46	0.40	0.36	0.41	0.45	0.43	0.44	0.39
ss316943155	1	32747017	33173183	0.46	0.45	0.43	0.45	0.46	0.46	0.46	0.39	0.36	0.42	0.46	0.44	0.44	0.39
rs13749335	1	32772553	33199784	0.46	0.44	0.43	0.45	0.45	0.46	0.46	0.40	0.36	0.41	0.46	0.44	0.45	0.38
ss316943189	1	32795893	33209494	0.46	0.45	0.44	0.45	0.45	0.46	0.46	0.40	0.36	0.42	0.46	0.44	0.46	0.37
rs13846121	1	32838713	33245729	0.46	0.44	0.44	0.44	0.45	0.46	0.46	0.40	0.36	0.41	0.46	0.44	0.45	0.37
rs13846130	1	32854971	33246542	0.45	0.43	0.43	0.44	0.44	0.45	0.45	0.38	0.35	0.42	0.45	0.44	0.44	0.37
ss316943232	1	32880577	33277025	0.45	0.43	0.42	0.44	0.44	0.44	0.45	0.37	0.35	0.42	0.45	0.44	0.44	0.37
ss316943237	1	32886152	33310791	0.45	0.43	0.42	0.44	0.44	0.44	0.44	0.37	0.34	0.42	0.46	0.44	0.44	0.37
rs15225584	1	32920271	33328556	0.46	0.44	0.42	0.44	0.45	0.45	0.45	0.38	0.35	0.43	0.46	0.44	0.46	0.37
rs13749377	1	32949802	33352084	0.45	0.44	0.42	0.44	0.44	0.45	0.45	0.38	0.35	0.43	0.46	0.44	0.46	0.37
rs15225667	1	32952702	33356800	0.46	0.44	0.42	0.44	0.45	0.45	0.45	0.38	0.36	0.44	0.46	0.45	0.46	0.38
rs13846242	1	32978692	33389895	0.46	0.44	0.43	0.43	0.45	0.45	0.45	0.40	0.37	0.43	0.46	0.45	0.45	0.39
ss316943305	1	33009710	33408803	0.46	0.44	0.43	0.42	0.45	0.45	0.45	0.40	0.37	0.44	0.46	0.45	0.45	0.40
ss316943314	1	33014479	33441842	0.46	0.44	0.44	0.41	0.45	0.45	0.45	0.41	0.38	0.43	0.46	0.46	0.45	0.41
rs15225889	1	33046507	33475212	0.47	0.44	0.44	0.41	0.45	0.45	0.45	0.43	0.40	0.42	0.46	0.46	0.45	0.41
rs13846313	1	33077532	33495686	0.47	0.44	0.45	0.40	0.45	0.45	0.45	0.44	0.41	0.42	0.46	0.47	0.45	0.41
ss316943350	1	33091180	33524781	0.47	0.44	0.45	0.39	0.45	0.45	0.45	0.43	0.41	0.43	0.46	0.47	0.44	0.41
ss316943360	1	33110811	33558707	0.47	0.45	0.46	0.41	0.46	0.46	0.46	0.43	0.41	0.44	0.47	0.47	0.45	0.42
rs13749440	1	33139074	33581774	0.47	0.45	0.46	0.41	0.45	0.46	0.46	0.44	0.42	0.43	0.46	0.47	0.45	0.43
rs14806855	1	33141830	33604427	0.47	0.44	0.45	0.41	0.45	0.46	0.45	0.42	0.41	0.44	0.46	0.47	0.44	0.43
rs13846466	1	33173183	33618301	0.47	0.44	0.46	0.42	0.45	0.46	0.46	0.43	0.42	0.45	0.46	0.46	0.45	0.42
rs13846489	1	33199784	33653539	0.46	0.44	0.45	0.41	0.45	0.45	0.45	0.43	0.41	0.43	0.45	0.46	0.44	0.42
rs13749461	1	33209494	33669462	0.46	0.44	0.45	0.41	0.45	0.46	0.46	0.43	0.41	0.44	0.45	0.46	0.43	0.43
rs14806951	1	33245729	33691792	0.46	0.44	0.44	0.42	0.45	0.45	0.45	0.41	0.40	0.44	0.45	0.45	0.41	0.44
ss316943446	1	33246542	33719563	0.46	0.44	0.44	0.43	0.45	0.45	0.45	0.41	0.40	0.44	0.45	0.45	0.42	0.44
ss316943456	1	33277025	33770847	0.46	0.44	0.44	0.43	0.45	0.45	0.45	0.41	0.40	0.43	0.45	0.46	0.41	0.44
rs15226289	1	33310791	33807251	0.46	0.44	0.44	0.43	0.45	0.45	0.46	0.41	0.41	0.44	0.45	0.46	0.41	0.45
ss316943475	1	33328556	33830746	0.45	0.42	0.43	0.41	0.44	0.44	0.44	0.40	0.40	0.43	0.43	0.45	0.39	0.43
rs15226336	1	33352084	33849095	0.45	0.42	0.42	0.41	0.43	0.44	0.44	0.39	0.39	0.43	0.43	0.45	0.39	0.43
rs13846654	1	33356800	33873833	0.45	0.42	0.42	0.40	0.44	0.43	0.44	0.40	0.39	0.42	0.44	0.45	0.38	0.44
rs13846669	1	33389895	33892403	0.45	0.43	0.42	0.40	0.44	0.43	0.44	0.40	0.38	0.40	0.44	0.45	0.38	0.45
rs13846676	1	33408803	33916647	0.45	0.43	0.42	0.41	0.45	0.43	0.45	0.39	0.38	0.41	0.45	0.44	0.39	0.44
ss316943501	1	33441842	33939467	0.45	0.42	0.42	0.42	0.44	0.43	0.44	0.39	0.38	0.41	0.44	0.43	0.38	0.44
rs13846729	1	33475212	33961491	0.44	0.42	0.41	0.43	0.44	0.43	0.44	0.38	0.37	0.42	0.44	0.43	0.36	0.44
ss316943528	1	33495686	33974489	0.44	0.41	0.40	0.42	0.43	0.42	0.43	0.36	0.35	0.41	0.43	0.41	0.35	0.43
rs13846760	1	33524781	34003589	0.43	0.41	0.39	0.42	0.43	0.42	0.43	0.35	0.36	0.42	0.43	0.40	0.34	0.43
ss316943553	1	33558707	34022514	0.44	0.41	0.39	0.43	0.43	0.42	0.43	0.34	0.36	0.41	0.43	0.41	0.34	0.43
ss316943568	1	33581774	34050209	0.44	0.42	0.40	0.43	0.44	0.42	0.44	0.34	0.38	0.41	0.43	0.42	0.33	0.44
ss316943583	1	33604427	34071200	0.45	0.41	0.40	0.43	0.44	0.43	0.44	0.34	0.37	0.41	0.44	0.43	0.32	0.43
rs13846854	1	33618301	34075800	0.45	0.41	0.42	0.43	0.44	0.44	0.44	0.35	0.39	0.41	0.44	0.43	0.33	0.43
rs13846887	1	33653539	34095641	0.45	0.41	0.42	0.43	0.44	0.44	0.44	0.34	0.39	0.40	0.44	0.44	0.32	0.44
rs13846896	1	33669462	34134487	0.46	0.42	0.43	0.43	0.45	0.44	0.45	0.35	0.41	0.41	0.45	0.45	0.32	0.46
rs13846915	1	33691792	34149740	0.46	0.42	0.42	0.44	0.44	0.44	0.45	0.32	0.40	0.41	0.45	0.46	0.31	0.46
rs13846932	1	33719563	34161951	0.47	0.42	0.44	0.44	0.45	0.45	0.45	0.34	0.42	0.41	0.46	0.46	0.32	0.46
rs13846958	1	33770847	34186432	0.46	0.42	0.44	0.44	0.44	0.44	0.45	0.32	0.41	0.41	0.45	0.46	0.29	0.46
ss316943625	1	33807251	34229989	0.46	0.41	0.43	0.43	0.44	0.44	0.44	0.33	0.41	0.41	0.45	0.45	0.29	0.46
rs15226951	1	33830746	34237533	0.46	0.41	0.43	0.43	0.44	0.44	0.44	0.31	0.41	0.40	0.45	0.46	0.28	0.46
rs15226971	1	33849095	34277204	0.47	0.43	0.44	0.44	0.45	0.45	0.45	0.33	0.43	0.41	0.46	0.47	0.30	0.47
rs13749637	1	33873833	34318647	0.46	0.41	0.44	0.44	0.44	0.45	0.45	0.33	0.42	0.39	0.45	0.47	0.29	0.46
rs15227054	1	33892403	34339436	0.45	0.39	0.43	0.44	0.42	0.44	0.44	0.30	0.42	0.40	0.44	0.46	0.27	0.45
rs13749655	1	33916647	34359788	0.45	0.37	0.41	0.45	0.41	0.44	0.42	0.28	0.40	0.39	0.42	0.46	0.25	0.43
rs14807412	1	33939467	34379597	0.44	0.36	0.40	0.45	0.40	0.43	0.42	0.28	0.39	0.39	0.42	0.46	0.23	0.43
rs14807438	1	33961491	34402862	0.44	0.36	0.40	0.45	0.40	0.43	0.42	0.28	0.39	0.38	0.41	0.47	0.24	0.43
rs15227108	1	33974489	34416708	0.44	0.37	0.41	0.44	0.40	0.43	0.42	0.30	0.40	0.38	0.42	0.46	0.26	0.42
rs14807451	1	34003589	34471752	0.45	0.38	0.42	0.45	0.42	0.44	0.43	0.33	0.41	0.39	0.42	0.47	0.29	0.42
rs14807453	1	34022514	34494596	0.44	0.38	0.42	0.46	0.41	0.44	0.43	0.33	0.41	0.37	0.41	0.47	0.31	0.42
rs13847091	1	34050209	34513287	0.43	0.38	0.41	0.45	0.40	0.43	0.42	0.33	0.40	0.36	0.40	0.46	0.32	0.41
rs13847122	1	34071200	34551034	0.41	0.36	0.40	0.44	0.38	0.42	0.40	0.32	0.39	0.34	0.38	0.45	0.31	0.39
rs13847135	1	34075800	34567588	0.41	0.35	0.39	0.44	0.38	0.41	0.39	0.32	0.39	0.34	0.37	0.45	0.30	0.38
rs13847144	1	34095641	34595925	0.41	0.36	0.39	0.43	0.38	0.41	0.40	0.33	0.39	0.34	0.38	0.44	0.30	0.39
rs14807522	1	34134487	34602267	0.41	0.36	0.38	0.43	0.38	0.40	0.39	0.32	0.38	0.34	0.38	0.44	0.30	0.39
rs13847184	1	34149740	34637107	0.40	0.35	0.36	0.42	0.37	0.39	0.38	0.32	0.37	0.34	0.36	0.44	0.30	0.37
rs13847199	1	34161951	34649056	0.40	0.34	0.36	0.41	0.36	0.39	0.38	0.33	0.37	0.32	0.37	0.43	0.30	0.36
rs13847238	1	34186432	34667869	0.40	0.34	0.36	0.41	0.37	0.39	0.38	0.34	0.37	0.33	0.38	0.43	0.31	0.35
rs15227449	1	34229989	34703709	0.40	0.34	0.36	0.41	0.36	0.39	0.38	0.34	0.37	0.33	0.38	0.42	0.32	0.34
rs13847277	1	34237533	34737167	0.41	0.35	0.37	0.42	0.38	0.40	0.39	0.35	0.38	0.34	0.39	0.44	0.33	0.35
rs13749724	1	34277204	34754635	0.42	0.35	0.36	0.42	0.38	0.40	0.39	0.35	0.37	0.34	0.40	0.44	0.34	0.34
rs14807627	1	34318647	34781273	0.41	0.34	0.36	0.41	0.37	0.39	0.38	0.34	0.36	0.35	0.39	0.43	0.32	0.35
rs15227538	1	34339436	34803684	0.41	0.35	0.38	0.40	0.38	0.39	0.39	0.36	0.38	0.35	0.40	0.42	0.34	0.35
rs14807648	1	34359788	34805875	0.42	0.37	0.39	0.41	0.39	0.41	0.40	0.38	0.38	0.36	0.41	0.43	0.36	0.37
rs14807658	1	34379597	34847014	0.43	0.39	0.40	0.41	0.41	0.42	0.42	0.39	0.40	0.38	0.43	0.43	0.38	0.37
rs15227647	1	34402862	34864886	0.44	0.40	0.40	0.42	0.42	0.42	0.42	0.38	0.39	0.38	0.43	0.44	0.38	0.38
ss316943754	1	34416708	34869245	0.44	0.41	0.41	0.42	0.42	0.42	0.43	0.38	0.40	0.40	0.43	0.44	0.40	0.39
ss316943796	1	34471752	34896094	0.44	0.41	0.40	0.43	0.42	0.43	0.43	0.38	0.40	0.38	0.44	0.44	0.40	0.38
rs13847466	1	34494596	34930400	0.44	0.40	0.40	0.43	0.42	0.42	0.43	0.37	0.40	0.39	0.43	0.43	0.40	0.38
ss316943800	1	34513287	34944257	0.44	0.39	0.39	0.42	0.41	0.42	0.42	0.36	0.38	0.39	0.44	0.44	0.38	0.36
rs15227869	1	34551034	34961868	0.45	0.39	0.41	0.43	0.42	0.43	0.43	0.36	0.40	0.41	0.45	0.45	0.37	0.38
rs13847518	1	34567588	34973995	0.46	0.39	0.40	0.44	0.42	0.43	0.43	0.36	0.39	0.41	0.45	0.46	0.37	0.38
rs14807749	1	34595925	35018980	0.46	0.38	0.40	0.43	0.42	0.43	0.43	0.35	0.40	0.41	0.45	0.45	0.36	0.37
rs14807757	1	34602267	35077656	0.46	0.38	0.40	0.43	0.41	0.43	0.42	0.35	0.39	0.40	0.45	0.46	0.35	0.37
rs15228031	1	34637107	35106404	0.45	0.38	0.39	0.42	0.41	0.42	0.42	0.35	0.38	0.39	0.44	0.45	0.36	0.35
ss316943836	1	34649056	35126830	0.45	0.38	0.40	0.42	0.41	0.43	0.43	0.36	0.40	0.40	0.45	0.45	0.37	0.35
ss316943838	1	34667869	35139978	0.45	0.39	0.40	0.43	0.42	0.44	0.43	0.37	0.41	0.40	0.45	0.45	0.38	0.35
rs13847611	1	34703709	35160287	0.45	0.38	0.39	0.43	0.41	0.43	0.42	0.36	0.40	0.40	0.44	0.45	0.38	0.34
rs13847633	1	34737167	35189315	0.45	0.39	0.40	0.44	0.42	0.44	0.43	0.36	0.40	0.39	0.44	0.45	0.40	0.32
rs15228330	1	34754635	35195645	0.44	0.38	0.41	0.42	0.41	0.44	0.43	0.37	0.40	0.40	0.43	0.43	0.40	0.31
ss316943902	1	34781273	35235140	0.44	0.38	0.42	0.42	0.40	0.44	0.43	0.39	0.42	0.39	0.43	0.43	0.39	0.30
rs14807992	1	34803684	35253189	0.45	0.39	0.42	0.42	0.41	0.45	0.43	0.39	0.42	0.40	0.44	0.44	0.41	0.30
ss316943917	1	34805875	35258791	0.45	0.39	0.42	0.43	0.42	0.45	0.44	0.39	0.42	0.41	0.45	0.45	0.41	0.30
rs14808070	1	34847014	35279098	0.45	0.37	0.41	0.43	0.41	0.44	0.43	0.37	0.41	0.42	0.45	0.45	0.38	0.28
rs13847756	1	34864886	35313275	0.45	0.38	0.41	0.43	0.42	0.44	0.43	0.38	0.41	0.42	0.44	0.45	0.38	0.29
ss316943944	1	34869245	35330907	0.44	0.37	0.43	0.43	0.41	0.45	0.43	0.40	0.42	0.43	0.44	0.44	0.39	0.30
rs10728163	1	34896094	35353242	0.44	0.37	0.43	0.43	0.41	0.45	0.43	0.40	0.42	0.43	0.45	0.44	0.39	0.29
ss316943978	1	34930400	35353311	0.44	0.37	0.42	0.42	0.41	0.44	0.42	0.39	0.41	0.42	0.44	0.43	0.37	0.31
rs13847862	1	34944257	35369735	0.44	0.37	0.42	0.42	0.41	0.45	0.43	0.40	0.41	0.42	0.44	0.44	0.38	0.31
rs13847878	1	34961868	35403945	0.45	0.39	0.43	0.43	0.42	0.46	0.44	0.42	0.43	0.43	0.45	0.44	0.39	0.33
rs13847890	1	34973995	35434096	0.45	0.39	0.43	0.43	0.43	0.45	0.44	0.42	0.42	0.42	0.45	0.44	0.39	0.33
rs13847963	1	35018980	35447425	0.45	0.41	0.44	0.44	0.44	0.46	0.45	0.43	0.43	0.43	0.45	0.45	0.40	0.35
rs13848006	1	35077656	35472674	0.45	0.42	0.45	0.44	0.45	0.47	0.46	0.44	0.44	0.44	0.46	0.45	0.42	0.36
rs15229048	1	35106404	35495451	0.46	0.43	0.44	0.44	0.45	0.47	0.46	0.43	0.43	0.44	0.46	0.45	0.43	0.35
ss316944113	1	35126830	35524935	0.46	0.42	0.44	0.46	0.45	0.47	0.46	0.43	0.43	0.44	0.46	0.46	0.43	0.37
rs13848126	1	35139978	35535717	0.46	0.43	0.44	0.46	0.45	0.47	0.46	0.43	0.42	0.44	0.46	0.45	0.43	0.37
ss316944126	1	35160287	35566088	0.46	0.43	0.43	0.46	0.46	0.46	0.46	0.42	0.41	0.43	0.47	0.45	0.43	0.38
ss316944166	1	35189315	35573399	0.46	0.42	0.43	0.46	0.45	0.46	0.46	0.41	0.40	0.43	0.47	0.45	0.42	0.38
ss316944168	1	35195645	35595840	0.47	0.43	0.42	0.46	0.46	0.46	0.46	0.41	0.40	0.43	0.48	0.45	0.40	0.39
ss316944198	1	35235140	35619633	0.48	0.43	0.41	0.47	0.46	0.45	0.46	0.40	0.38	0.42	0.48	0.47	0.40	0.40
ss316944224	1	35253189	35640696	0.47	0.43	0.39	0.47	0.46	0.44	0.45	0.38	0.36	0.42	0.48	0.46	0.39	0.39
rs15229524	1	35258791	35664958	0.47	0.41	0.38	0.46	0.45	0.43	0.45	0.36	0.35	0.41	0.47	0.46	0.37	0.39
rs13887441	1	35279098	35685875	0.47	0.41	0.37	0.46	0.45	0.43	0.45	0.35	0.34	0.41	0.47	0.46	0.35	0.40
ss316944271	1	35313275	35718583	0.47	0.43	0.38	0.46	0.46	0.44	0.45	0.37	0.36	0.41	0.47	0.45	0.37	0.41
rs13848330	1	35330907	35722257	0.47	0.42	0.38	0.46	0.45	0.43	0.45	0.37	0.35	0.40	0.47	0.45	0.37	0.41
rs15229706	1	35353242	35760100	0.46	0.41	0.35	0.45	0.44	0.42	0.43	0.34	0.33	0.38	0.47	0.44	0.35	0.40
rs15229707	1	35353311	35771380	0.46	0.40	0.34	0.45	0.44	0.41	0.43	0.33	0.32	0.37	0.47	0.44	0.34	0.40
ss316944344	1	35369735	35791966	0.47	0.41	0.35	0.45	0.44	0.42	0.44	0.34	0.33	0.39	0.47	0.44	0.36	0.39
ss316944374	1	35403945	35801948	0.46	0.41	0.36	0.45	0.44	0.41	0.44	0.34	0.34	0.39	0.47	0.44	0.35	0.39
rs13750177	1	35434096	35825031	0.46	0.40	0.35	0.45	0.44	0.41	0.43	0.33	0.33	0.39	0.47	0.44	0.34	0.39
rs13848474	1	35447425	35864285	0.47	0.40	0.34	0.44	0.43	0.40	0.43	0.31	0.32	0.40	0.47	0.44	0.35	0.38
ss316944463	1	35472674	35868724	0.46	0.39	0.34	0.44	0.43	0.40	0.42	0.30	0.32	0.39	0.46	0.43	0.34	0.38
rs13848519	1	35495451	35886965	0.46	0.40	0.33	0.44	0.43	0.39	0.42	0.29	0.32	0.38	0.46	0.42	0.34	0.39
ss316944510	1	35524935	35920556	0.46	0.39	0.34	0.44	0.43	0.39	0.42	0.29	0.34	0.38	0.46	0.42	0.33	0.39
rs13848569	1	35535717	35934198	0.46	0.39	0.34	0.43	0.42	0.39	0.41	0.28	0.33	0.39	0.46	0.42	0.33	0.39
rs13848617	1	35566088	35972082	0.46	0.40	0.34	0.43	0.43	0.39	0.42	0.27	0.34	0.39	0.46	0.42	0.32	0.41
rs13848624	1	35573399	35987901	0.45	0.40	0.35	0.44	0.43	0.40	0.43	0.29	0.36	0.39	0.45	0.42	0.31	0.40
ss316944600	1	35595840	36012099	0.45	0.42	0.36	0.43	0.44	0.41	0.44	0.31	0.37	0.40	0.45	0.41	0.33	0.41
rs13848717	1	35619633	36022737	0.44	0.42	0.37	0.43	0.44	0.41	0.44	0.33	0.38	0.40	0.45	0.40	0.35	0.42
ss316944675	1	35640696	36055925	0.43	0.41	0.39	0.43	0.43	0.42	0.44	0.35	0.39	0.41	0.44	0.38	0.35	0.41
rs15230506	1	35664958	36076523	0.43	0.42	0.40	0.43	0.43	0.43	0.45	0.37	0.41	0.42	0.44	0.37	0.37	0.41
ss316944722	1	35685875	36080363	0.43	0.43	0.42	0.44	0.44	0.45	0.46	0.39	0.43	0.43	0.45	0.36	0.39	0.42
rs13848780	1	35718583	36118975	0.42	0.43	0.43	0.43	0.43	0.45	0.45	0.41	0.43	0.43	0.43	0.35	0.40	0.41
rs13750292	1	35722257	36139641	0.41	0.42	0.43	0.44	0.43	0.44	0.45	0.41	0.43	0.41	0.43	0.35	0.40	0.39
rs13848840	1	35760100	36142146	0.40	0.43	0.42	0.43	0.43	0.44	0.45	0.40	0.43	0.41	0.42	0.34	0.40	0.39
rs13848872	1	35771380	36181539	0.40	0.43	0.43	0.43	0.43	0.44	0.45	0.41	0.44	0.41	0.41	0.34	0.40	0.39
rs15230808	1	35791966	36191064	0.40	0.43	0.43	0.42	0.42	0.45	0.45	0.41	0.45	0.42	0.41	0.34	0.40	0.38
ss316944809	1	35801948	36245175	0.38	0.42	0.43	0.41	0.41	0.44	0.44	0.40	0.44	0.41	0.41	0.32	0.39	0.36
ss316944816	1	35825031	36263199	0.40	0.41	0.42	0.42	0.41	0.44	0.45	0.40	0.44	0.40	0.42	0.33	0.40	0.36
ss316944864	1	35864285	36271011	0.40	0.41	0.41	0.42	0.42	0.44	0.44	0.38	0.43	0.40	0.42	0.33	0.38	0.37
rs14809151	1	35868724	36295413	0.40	0.42	0.41	0.42	0.42	0.43	0.44	0.39	0.42	0.39	0.42	0.34	0.39	0.36
ss316944895	1	35886965	36307926	0.41	0.42	0.41	0.42	0.43	0.44	0.45	0.38	0.42	0.40	0.43	0.36	0.40	0.37
ss316944916	1	35920556	36348081	0.41	0.42	0.41	0.42	0.43	0.43	0.45	0.39	0.42	0.40	0.43	0.36	0.38	0.36
ss316944932	1	35934198	36363681	0.41	0.42	0.41	0.41	0.43	0.43	0.45	0.40	0.41	0.41	0.42	0.36	0.38	0.36
rs13849163	1	35972082	36370272	0.42	0.42	0.41	0.43	0.43	0.43	0.45	0.40	0.40	0.40	0.44	0.37	0.37	0.37
rs13849177	1	35987901	36392744	0.43	0.42	0.41	0.41	0.43	0.44	0.45	0.41	0.41	0.41	0.44	0.38	0.38	0.37
ss316944984	1	36012099	36426983	0.43	0.43	0.41	0.41	0.43	0.44	0.45	0.41	0.40	0.42	0.45	0.37	0.39	0.37
ss316944990	1	36022737	36443410	0.43	0.42	0.40	0.41	0.43	0.43	0.44	0.40	0.39	0.41	0.45	0.36	0.38	0.38
rs13750411	1	36055925	36473512	0.44	0.42	0.40	0.40	0.43	0.43	0.44	0.39	0.39	0.41	0.45	0.38	0.38	0.37
ss316945036	1	36076523	36491471	0.45	0.43	0.38	0.41	0.44	0.43	0.45	0.37	0.38	0.40	0.46	0.40	0.37	0.39
ss316945040	1	36080363	36498694	0.45	0.43	0.37	0.42	0.44	0.42	0.44	0.35	0.36	0.39	0.46	0.40	0.35	0.40
rs15231516	1	36118975	36532257	0.45	0.43	0.37	0.42	0.45	0.41	0.44	0.34	0.36	0.39	0.46	0.42	0.34	0.41
ss316945112	1	36139641	36549666	0.46	0.44	0.36	0.42	0.46	0.41	0.45	0.33	0.35	0.39	0.47	0.43	0.34	0.42
rs13849345	1	36142146	36568374	0.46	0.43	0.34	0.41	0.45	0.40	0.44	0.31	0.34	0.39	0.47	0.44	0.31	0.42
rs15231577	1	36181539	36611766	0.47	0.43	0.35	0.41	0.46	0.40	0.44	0.31	0.34	0.39	0.46	0.44	0.31	0.42
ss316945140	1	36191064	36641924	0.47	0.44	0.36	0.41	0.46	0.41	0.45	0.33	0.34	0.40	0.47	0.46	0.33	0.42
rs14809453	1	36245175	36653555	0.48	0.45	0.35	0.42	0.47	0.41	0.46	0.32	0.32	0.40	0.47	0.47	0.33	0.42
rs13849470	1	36263199	36671391	0.48	0.46	0.35	0.42	0.48	0.42	0.46	0.32	0.32	0.42	0.47	0.47	0.34	0.43
rs15231705	1	36271011	36697515	0.48	0.45	0.34	0.42	0.47	0.41	0.46	0.31	0.31	0.40	0.47	0.47	0.32	0.43
rs13849513	1	36295413	36724607	0.47	0.45	0.34	0.42	0.47	0.41	0.45	0.31	0.31	0.39	0.47	0.46	0.32	0.43
rs13849544	1	36307926	36747797	0.47	0.44	0.34	0.43	0.46	0.42	0.45	0.31	0.31	0.39	0.46	0.46	0.31	0.41
rs13849591	1	36348081	36772089	0.47	0.44	0.35	0.42	0.46	0.42	0.45	0.33	0.33	0.39	0.46	0.46	0.30	0.41
rs13849611	1	36363681	36792281	0.47	0.44	0.34	0.43	0.46	0.41	0.45	0.31	0.32	0.40	0.46	0.46	0.30	0.42
rs15231873	1	36370272	36804157	0.47	0.44	0.35	0.44	0.46	0.42	0.45	0.33	0.33	0.40	0.46	0.46	0.32	0.41
rs13849672	1	36392744	36818967	0.47	0.44	0.37	0.43	0.46	0.43	0.46	0.35	0.35	0.40	0.46	0.45	0.35	0.41
rs13849721	1	36426983	36853033	0.46	0.43	0.35	0.44	0.45	0.42	0.45	0.32	0.33	0.38	0.45	0.45	0.33	0.40
rs15232086	1	36443410	36871141	0.46	0.42	0.35	0.43	0.45	0.41	0.44	0.31	0.32	0.38	0.44	0.46	0.33	0.40
rs13849763	1	36473512	36880480	0.46	0.41	0.36	0.43	0.44	0.42	0.44	0.31	0.34	0.39	0.44	0.46	0.31	0.38
rs13849802	1	36491471	36947274	0.46	0.40	0.36	0.44	0.44	0.41	0.44	0.32	0.34	0.39	0.44	0.46	0.29	0.39
rs13849808	1	36498694	36961059	0.46	0.40	0.38	0.43	0.44	0.42	0.44	0.34	0.37	0.40	0.44	0.46	0.32	0.38
rs13849839	1	36532257	36974554	0.46	0.40	0.39	0.43	0.43	0.43	0.44	0.35	0.38	0.41	0.44	0.45	0.33	0.36
rs13849851	1	36549666	37000949	0.46	0.39	0.39	0.43	0.43	0.42	0.44	0.34	0.37	0.42	0.44	0.43	0.34	0.34
rs13849877	1	36568374	37051050	0.45	0.39	0.38	0.42	0.43	0.42	0.44	0.34	0.36	0.41	0.44	0.43	0.33	0.33
rs13849944	1	36611766	37061930	0.45	0.39	0.38	0.43	0.43	0.42	0.44	0.34	0.37	0.41	0.44	0.43	0.33	0.32
rs13750741	1	36641924	37076159	0.46	0.39	0.38	0.43	0.42	0.42	0.44	0.33	0.37	0.41	0.45	0.42	0.33	0.33
ss316945509	1	36653555	37105921	0.45	0.39	0.38	0.44	0.43	0.43	0.44	0.33	0.37	0.41	0.45	0.42	0.33	0.35
rs13849993	1	36671391	37132052	0.45	0.38	0.39	0.43	0.43	0.44	0.44	0.34	0.38	0.41	0.45	0.42	0.33	0.36
ss316945562	1	36697515	37156296	0.44	0.38	0.39	0.44	0.43	0.43	0.44	0.34	0.39	0.39	0.44	0.40	0.34	0.37
rs15232929	1	36724607	37165919	0.44	0.39	0.39	0.44	0.43	0.43	0.44	0.34	0.39	0.40	0.43	0.42	0.35	0.38
rs13850069	1	36747797	37189704	0.44	0.41	0.40	0.44	0.44	0.44	0.45	0.36	0.41	0.40	0.44	0.43	0.37	0.39
rs13850089	1	36772089	37222916	0.45	0.41	0.40	0.44	0.44	0.44	0.45	0.36	0.41	0.41	0.44	0.43	0.37	0.40
rs13750825	1	36792281	37274470	0.45	0.39	0.39	0.44	0.43	0.44	0.44	0.33	0.40	0.41	0.44	0.43	0.35	0.38
rs13850115	1	36804157	37283815	0.45	0.40	0.40	0.44	0.44	0.44	0.45	0.36	0.41	0.41	0.44	0.43	0.36	0.37
rs13850130	1	36818967	37305405	0.45	0.40	0.40	0.44	0.44	0.44	0.45	0.34	0.41	0.42	0.44	0.43	0.36	0.38
ss316945698	1	36853033	37336711	0.44	0.40	0.40	0.44	0.44	0.44	0.45	0.33	0.41	0.43	0.44	0.43	0.35	0.37
ss316945704	1	36871141	37381471	0.45	0.42	0.41	0.44	0.44	0.45	0.45	0.34	0.43	0.44	0.44	0.43	0.37	0.37
ss316945712	1	36880480	37400163	0.44	0.41	0.40	0.44	0.44	0.44	0.45	0.33	0.43	0.43	0.44	0.42	0.36	0.38
rs15233398	1	36947274	37420562	0.44	0.41	0.39	0.44	0.44	0.43	0.44	0.32	0.41	0.43	0.44	0.42	0.36	0.38
ss316945750	1	36961059	37429667	0.44	0.42	0.37	0.43	0.44	0.42	0.44	0.30	0.39	0.42	0.44	0.42	0.35	0.39
rs13850355	1	36974554	37453758	0.44	0.42	0.37	0.44	0.44	0.43	0.44	0.30	0.39	0.42	0.44	0.42	0.36	0.39
rs13850387	1	37000949	37472376	0.44	0.43	0.38	0.44	0.45	0.43	0.45	0.30	0.39	0.42	0.43	0.43	0.36	0.40
rs14810260	1	37051050	37510876	0.43	0.42	0.37	0.43	0.44	0.43	0.44	0.31	0.39	0.40	0.42	0.42	0.35	0.39
ss316945824	1	37061930	37535884	0.43	0.42	0.38	0.44	0.44	0.43	0.44	0.32	0.39	0.41	0.42	0.43	0.35	0.40
rs13750920	1	37076159	37578506	0.44	0.43	0.39	0.44	0.45	0.44	0.45	0.33	0.40	0.42	0.42	0.43	0.36	0.41
rs13850490	1	37105921	37595899	0.43	0.42	0.40	0.43	0.44	0.44	0.44	0.35	0.41	0.43	0.42	0.42	0.35	0.39
rs14810347	1	37132052	37611116	0.42	0.41	0.39	0.42	0.42	0.42	0.43	0.33	0.40	0.41	0.41	0.41	0.34	0.38
ss316945926	1	37156296	37622981	0.42	0.41	0.39	0.42	0.42	0.41	0.42	0.32	0.39	0.42	0.41	0.41	0.33	0.38
rs13850540	1	37165919	37657009	0.43	0.40	0.39	0.42	0.42	0.41	0.42	0.32	0.38	0.42	0.42	0.41	0.31	0.39
ss316945971	1	37189704	37672493	0.43	0.39	0.38	0.42	0.41	0.41	0.42	0.32	0.37	0.42	0.43	0.40	0.30	0.37
rs13850642	1	37222916	37725244	0.44	0.39	0.37	0.42	0.41	0.41	0.42	0.30	0.36	0.43	0.44	0.40	0.28	0.37
rs15234057	1	37274470	37756892	0.44	0.40	0.37	0.41	0.42	0.40	0.42	0.31	0.35	0.42	0.44	0.40	0.31	0.37
rs10725604	1	37283815	37799016	0.44	0.41	0.37	0.42	0.43	0.41	0.43	0.32	0.36	0.41	0.44	0.40	0.33	0.39
rs14810568	1	37305405	37823355	0.43	0.39	0.37	0.40	0.42	0.40	0.42	0.31	0.36	0.40	0.44	0.39	0.31	0.39
rs13850754	1	37336711	37836474	0.43	0.39	0.36	0.41	0.41	0.40	0.41	0.32	0.35	0.38	0.44	0.39	0.32	0.38
rs15234281	1	37381471	37859305	0.43	0.38	0.37	0.41	0.41	0.40	0.41	0.34	0.35	0.38	0.44	0.39	0.31	0.38
rs13850809	1	37400163	37871821	0.44	0.37	0.36	0.42	0.41	0.40	0.40	0.33	0.33	0.37	0.45	0.40	0.29	0.37
rs13850851	1	37420562	37898931	0.45	0.37	0.37	0.43	0.42	0.41	0.41	0.34	0.35	0.38	0.45	0.41	0.30	0.38
rs13850877	1	37429667	37917355	0.45	0.38	0.39	0.43	0.42	0.42	0.42	0.37	0.37	0.39	0.46	0.42	0.31	0.38
rs13850931	1	37453758	37940483	0.46	0.39	0.40	0.43	0.43	0.43	0.43	0.38	0.38	0.39	0.46	0.42	0.32	0.38
rs15234591	1	37472376	37969096	0.45	0.37	0.38	0.42	0.42	0.42	0.42	0.36	0.36	0.37	0.45	0.41	0.29	0.37
rs14810796	1	37510876	37988840	0.45	0.36	0.37	0.42	0.41	0.41	0.42	0.35	0.34	0.36	0.46	0.42	0.28	0.38
rs13850958	1	37535884	38004425	0.46	0.38	0.38	0.43	0.43	0.42	0.43	0.37	0.36	0.37	0.47	0.43	0.30	0.39
rs13850998	1	37578506	38025985	0.45	0.36	0.37	0.42	0.41	0.41	0.41	0.35	0.35	0.36	0.46	0.42	0.29	0.39
ss316946461	1	37595899	38036096	0.45	0.36	0.37	0.43	0.42	0.41	0.42	0.35	0.35	0.36	0.46	0.42	0.30	0.39
ss316946496	1	37611116	38060340	0.46	0.37	0.36	0.44	0.42	0.41	0.42	0.34	0.34	0.34	0.46	0.43	0.29	0.40
rs13851029	1	37622981	38090108	0.46	0.39	0.37	0.45	0.43	0.42	0.43	0.35	0.34	0.37	0.47	0.44	0.32	0.41
rs13851096	1	37657009	38125185	0.47	0.38	0.37	0.44	0.43	0.42	0.43	0.36	0.34	0.36	0.47	0.45	0.31	0.41
rs13851122	1	37672493	38141350	0.47	0.39	0.38	0.43	0.44	0.42	0.43	0.36	0.35	0.37	0.47	0.46	0.32	0.41
rs13751207	1	37725244	38170647	0.47	0.40	0.40	0.44	0.45	0.43	0.44	0.37	0.37	0.39	0.47	0.46	0.33	0.42
ss316946671	1	37756892	38199732	0.47	0.40	0.41	0.43	0.44	0.43	0.44	0.38	0.37	0.39	0.46	0.45	0.33	0.41
rs13851195	1	37799016	38213959	0.47	0.40	0.42	0.42	0.44	0.44	0.44	0.39	0.38	0.40	0.46	0.45	0.32	0.42
rs13851210	1	37823355	38231371	0.46	0.40	0.43	0.41	0.44	0.44	0.44	0.40	0.39	0.40	0.46	0.45	0.33	0.41
ss316946769	1	37836474	38252451	0.46	0.40	0.43	0.41	0.44	0.44	0.44	0.41	0.39	0.42	0.46	0.45	0.34	0.40
ss316946786	1	37859305	38283069	0.46	0.40	0.44	0.40	0.44	0.44	0.44	0.41	0.40	0.43	0.46	0.45	0.32	0.42
rs13851251	1	37871821	38300287	0.47	0.40	0.44	0.39	0.44	0.44	0.44	0.40	0.40	0.42	0.46	0.45	0.34	0.41
rs13851316	1	37898931	38327311	0.46	0.40	0.44	0.37	0.43	0.43	0.44	0.41	0.39	0.43	0.46	0.45	0.34	0.41
ss316946839	1	37917355	38338667	0.46	0.41	0.44	0.37	0.44	0.43	0.44	0.41	0.39	0.43	0.45	0.45	0.35	0.40
rs13751283	1	37940483	38374473	0.45	0.41	0.43	0.37	0.43	0.43	0.43	0.42	0.38	0.43	0.44	0.44	0.35	0.40
rs13851395	1	37969096	38375409	0.45	0.40	0.44	0.37	0.43	0.43	0.43	0.42	0.39	0.43	0.44	0.45	0.35	0.39
rs13851434	1	37988840	38403660	0.45	0.41	0.45	0.37	0.44	0.44	0.44	0.44	0.39	0.44	0.44	0.45	0.37	0.39
rs13851442	1	38004425	38421021	0.45	0.41	0.46	0.37	0.44	0.45	0.44	0.45	0.41	0.45	0.44	0.45	0.38	0.38
rs13851482	1	38025985	38446439	0.44	0.41	0.46	0.37	0.44	0.45	0.44	0.45	0.41	0.45	0.43	0.45	0.38	0.38
ss316946897	1	38036096	38462854	0.45	0.43	0.46	0.37	0.45	0.46	0.45	0.45	0.41	0.45	0.44	0.46	0.40	0.40
rs13751340	1	38060340	38482379	0.46	0.43	0.46	0.37	0.45	0.45	0.46	0.46	0.40	0.45	0.44	0.46	0.40	0.39
ss316946912	1	38090108	38528074	0.46	0.44	0.46	0.37	0.46	0.46	0.46	0.47	0.41	0.46	0.45	0.47	0.41	0.40
rs13851564	1	38125185	38539233	0.46	0.43	0.47	0.37	0.46	0.46	0.46	0.47	0.42	0.46	0.45	0.46	0.41	0.40
rs13851574	1	38141350	38577873	0.46	0.44	0.47	0.38	0.46	0.47	0.47	0.48	0.42	0.46	0.45	0.46	0.42	0.40
rs13751402	1	38170647	38614889	0.46	0.44	0.47	0.40	0.46	0.47	0.47	0.47	0.42	0.46	0.45	0.47	0.41	0.40
rs13851641	1	38199732	38614918	0.46	0.44	0.47	0.40	0.46	0.47	0.47	0.47	0.43	0.46	0.45	0.47	0.41	0.40
rs13851675	1	38213959	38655743	0.46	0.43	0.46	0.41	0.46	0.47	0.47	0.47	0.43	0.46	0.45	0.46	0.41	0.40
rs15236220	1	38231371	38661143	0.45	0.43	0.46	0.41	0.45	0.46	0.47	0.47	0.42	0.46	0.44	0.46	0.40	0.40
rs10722268	1	38252451	38688035	0.46	0.43	0.46	0.42	0.46	0.47	0.47	0.47	0.42	0.45	0.45	0.47	0.40	0.41
rs13851721	1	38283069	38725371	0.46	0.44	0.45	0.43	0.46	0.47	0.47	0.46	0.42	0.44	0.45	0.47	0.41	0.42
rs13851731	1	38300287	38749729	0.45	0.43	0.45	0.42	0.46	0.46	0.47	0.46	0.42	0.43	0.44	0.46	0.41	0.40
ss316947057	1	38327311	38782968	0.45	0.42	0.44	0.42	0.45	0.46	0.46	0.45	0.41	0.43	0.44	0.46	0.39	0.40
rs10723888	1	38338667	38804819	0.44	0.43	0.45	0.42	0.45	0.46	0.46	0.45	0.42	0.43	0.43	0.45	0.40	0.40
rs14811624	1	38374473	38808865	0.44	0.42	0.45	0.40	0.44	0.46	0.46	0.46	0.43	0.43	0.43	0.44	0.40	0.40
ss316947103	1	38375409	38845557	0.44	0.41	0.44	0.40	0.44	0.45	0.45	0.44	0.42	0.42	0.43	0.45	0.39	0.39
rs15236831	1	38403660	38860191	0.44	0.41	0.44	0.40	0.44	0.45	0.45	0.44	0.42	0.43	0.44	0.45	0.38	0.39
rs15236933	1	38421021	38890152	0.45	0.40	0.44	0.41	0.44	0.45	0.45	0.44	0.43	0.43	0.44	0.45	0.38	0.39
rs13851906	1	38446439	38911376	0.44	0.40	0.44	0.39	0.43	0.44	0.44	0.44	0.42	0.42	0.44	0.44	0.38	0.39
ss316947181	1	38462854	38934825	0.45	0.41	0.43	0.40	0.44	0.44	0.45	0.43	0.42	0.43	0.44	0.45	0.38	0.38
rs13851931	1	38482379	38936235	0.43	0.41	0.43	0.40	0.43	0.43	0.44	0.43	0.42	0.42	0.43	0.43	0.36	0.38
rs13851964	1	38528074	38973220	0.43	0.40	0.42	0.40	0.42	0.43	0.43	0.42	0.42	0.41	0.43	0.43	0.35	0.37
rs13851981	1	38539233	38993042	0.42	0.39	0.42	0.40	0.42	0.43	0.43	0.42	0.42	0.41	0.43	0.42	0.33	0.36
rs13852031	1	38577873	39025192	0.42	0.38	0.41	0.41	0.41	0.42	0.42	0.40	0.41	0.40	0.42	0.41	0.32	0.35
rs14811780	1	38614889	39079178	0.41	0.37	0.40	0.40	0.39	0.41	0.41	0.39	0.41	0.38	0.41	0.40	0.30	0.33
ss316947275	1	38614918	39104936	0.40	0.36	0.40	0.41	0.39	0.41	0.41	0.40	0.41	0.39	0.41	0.39	0.31	0.33
ss316947292	1	38655743	39118012	0.40	0.36	0.40	0.40	0.39	0.41	0.41	0.39	0.40	0.38	0.40	0.39	0.33	0.33
rs13852120	1	38661143	39139650	0.42	0.38	0.40	0.41	0.41	0.42	0.42	0.40	0.40	0.40	0.41	0.40	0.35	0.34
rs14811794	1	38688035	39172012	0.42	0.38	0.41	0.42	0.41	0.43	0.42	0.40	0.41	0.40	0.42	0.40	0.34	0.34
ss316947340	1	38725371	39195170	0.40	0.37	0.40	0.42	0.39	0.42	0.41	0.40	0.41	0.40	0.41	0.38	0.31	0.34
rs14811826	1	38749729	39211509	0.41	0.37	0.41	0.42	0.39	0.42	0.42	0.40	0.42	0.41	0.40	0.38	0.30	0.34
rs15237709	1	38782968	39244865	0.42	0.38	0.43	0.43	0.41	0.44	0.43	0.42	0.43	0.42	0.42	0.40	0.32	0.36
rs15237724	1	38804819	39284001	0.43	0.38	0.42	0.42	0.41	0.45	0.43	0.41	0.43	0.43	0.42	0.39	0.32	0.36
rs13852223	1	38808865	39288673	0.44	0.39	0.42	0.43	0.42	0.45	0.44	0.40	0.42	0.43	0.44	0.40	0.32	0.37
rs15237765	1	38845557	39325859	0.44	0.38	0.42	0.43	0.42	0.45	0.44	0.40	0.42	0.43	0.44	0.40	0.32	0.36
rs13852242	1	38860191	39334827	0.45	0.40	0.43	0.43	0.43	0.46	0.45	0.42	0.44	0.44	0.45	0.41	0.34	0.38
rs15237784	1	38890152	39360501	0.44	0.40	0.43	0.44	0.43	0.46	0.45	0.42	0.44	0.44	0.44	0.40	0.35	0.36
rs14811908	1	38911376	39369849	0.44	0.41	0.43	0.44	0.43	0.46	0.46	0.42	0.44	0.44	0.44	0.40	0.36	0.37
rs13852268	1	38934825	39402308	0.45	0.40	0.43	0.44	0.43	0.46	0.46	0.42	0.44	0.43	0.45	0.40	0.36	0.37
ss316947463	1	38936235	39429946	0.44	0.38	0.43	0.42	0.42	0.45	0.45	0.41	0.43	0.42	0.44	0.38	0.36	0.36
rs15237894	1	38973220	39437928	0.45	0.38	0.43	0.42	0.42	0.46	0.45	0.42	0.44	0.43	0.45	0.39	0.36	0.35
rs13751677	1	38993042	39455853	0.44	0.40	0.43	0.42	0.43	0.46	0.45	0.42	0.44	0.43	0.45	0.39	0.36	0.35
rs13852324	1	39025192	39485190	0.44	0.40	0.43	0.41	0.43	0.46	0.45	0.42	0.44	0.43	0.45	0.39	0.37	0.35
rs14811938	1	39079178	39497811	0.45	0.41	0.45	0.42	0.44	0.47	0.46	0.43	0.46	0.44	0.45	0.40	0.37	0.37
ss316947536	1	39104936	39519322	0.45	0.42	0.45	0.42	0.44	0.47	0.46	0.43	0.45	0.44	0.46	0.41	0.37	0.39
ss316947538	1	39118012	39549232	0.45	0.42	0.44	0.42	0.44	0.46	0.46	0.42	0.44	0.43	0.45	0.41	0.37	0.39
rs13852362	1	39139650	39579414	0.45	0.41	0.43	0.42	0.43	0.46	0.45	0.42	0.44	0.43	0.45	0.40	0.37	0.37
rs13852383	1	39172012	39581730	0.44	0.40	0.43	0.41	0.43	0.45	0.44	0.42	0.43	0.43	0.45	0.40	0.36	0.37
rs14811998	1	39195170	39620594	0.44	0.41	0.43	0.40	0.43	0.45	0.44	0.42	0.43	0.43	0.45	0.40	0.37	0.36
rs13852414	1	39211509	39635145	0.45	0.42	0.43	0.41	0.44	0.45	0.45	0.41	0.43	0.43	0.46	0.41	0.39	0.37
rs15238216	1	39244865	39655085	0.45	0.43	0.43	0.41	0.44	0.45	0.45	0.41	0.42	0.44	0.46	0.42	0.40	0.37
rs13852481	1	39284001	39679809	0.45	0.43	0.41	0.41	0.44	0.44	0.45	0.39	0.41	0.43	0.46	0.42	0.41	0.36
rs15238298	1	39288673	39686473	0.45	0.43	0.41	0.42	0.44	0.43	0.44	0.39	0.41	0.42	0.45	0.42	0.41	0.37
rs13852533	1	39325859	39714110	0.45	0.43	0.41	0.42	0.45	0.42	0.44	0.38	0.41	0.42	0.45	0.42	0.41	0.37
ss316947609	1	39334827	39736315	0.46	0.44	0.40	0.43	0.46	0.43	0.45	0.37	0.40	0.42	0.46	0.43	0.42	0.38
rs13751750	1	39360501	39765836	0.46	0.44	0.38	0.44	0.45	0.42	0.44	0.35	0.39	0.40	0.46	0.43	0.40	0.39
rs15238509	1	39369849	39789802	0.46	0.44	0.37	0.44	0.45	0.41	0.44	0.34	0.37	0.41	0.46	0.43	0.40	0.40
ss316947638	1	39402308	39801359	0.45	0.43	0.37	0.44	0.44	0.41	0.44	0.33	0.37	0.39	0.46	0.43	0.38	0.40
rs14812191	1	39429946	39813428	0.45	0.44	0.36	0.45	0.45	0.41	0.44	0.32	0.36	0.40	0.45	0.42	0.37	0.41
rs13852634	1	39437928	39839065	0.45	0.44	0.38	0.46	0.45	0.43	0.45	0.34	0.37	0.41	0.46	0.43	0.37	0.42
rs13751809	1	39455853	39881226	0.46	0.45	0.37	0.47	0.46	0.43	0.45	0.33	0.38	0.41	0.46	0.44	0.36	0.43
rs15238826	1	39485190	39896998	0.47	0.44	0.38	0.47	0.46	0.44	0.46	0.33	0.37	0.42	0.47	0.44	0.36	0.44
ss316947704	1	39497811	39931277	0.47	0.44	0.36	0.47	0.46	0.43	0.45	0.31	0.36	0.42	0.47	0.45	0.36	0.44
rs13852759	1	39519322	39949935	0.47	0.43	0.35	0.47	0.46	0.42	0.44	0.30	0.34	0.41	0.47	0.45	0.36	0.44
rs13852800	1	39549232	39960836	0.47	0.44	0.35	0.47	0.46	0.42	0.45	0.30	0.35	0.41	0.47	0.45	0.37	0.44
rs13852835	1	39579414	39990066	0.48	0.43	0.36	0.47	0.46	0.42	0.45	0.32	0.36	0.41	0.48	0.45	0.37	0.43
ss316947774	1	39581730	39999618	0.48	0.43	0.37	0.48	0.46	0.43	0.45	0.33	0.38	0.41	0.48	0.45	0.35	0.45
rs13852898	1	39620594	40029247	0.48	0.44	0.37	0.47	0.47	0.43	0.46	0.32	0.38	0.42	0.48	0.46	0.35	0.45
rs10728318	1	39635145	40049212	0.48	0.43	0.36	0.48	0.46	0.43	0.45	0.31	0.37	0.40	0.47	0.46	0.34	0.46
rs13751882	1	39655085	40067121	0.48	0.43	0.37	0.47	0.46	0.43	0.46	0.33	0.38	0.41	0.48	0.46	0.33	0.46
ss316947866	1	39679809	40088804	0.47	0.43	0.38	0.48	0.46	0.44	0.46	0.32	0.38	0.39	0.48	0.45	0.31	0.45
rs14812460	1	39686473	40105385	0.47	0.42	0.38	0.47	0.46	0.44	0.45	0.34	0.39	0.39	0.48	0.44	0.31	0.45
rs13853050	1	39714110	40142197	0.47	0.42	0.39	0.48	0.46	0.44	0.46	0.34	0.39	0.41	0.48	0.44	0.30	0.46
rs13751958	1	39736315	40158695	0.47	0.42	0.40	0.48	0.46	0.45	0.45	0.36	0.39	0.41	0.48	0.44	0.29	0.46
ss316947951	1	39765836	40184219	0.46	0.41	0.39	0.47	0.44	0.44	0.44	0.35	0.39	0.40	0.47	0.43	0.27	0.45
rs13853104	1	39789802	40187165	0.46	0.40	0.40	0.47	0.44	0.44	0.44	0.36	0.39	0.42	0.46	0.43	0.26	0.45
rs13853116	1	39801359	40215820	0.46	0.40	0.39	0.47	0.44	0.44	0.44	0.36	0.39	0.41	0.46	0.42	0.26	0.46
rs13751992	1	39813428	40241543	0.46	0.40	0.40	0.46	0.44	0.44	0.44	0.36	0.40	0.42	0.46	0.42	0.27	0.45
ss316948027	1	39839065	40257912	0.46	0.39	0.40	0.46	0.43	0.43	0.43	0.35	0.40	0.41	0.47	0.43	0.25	0.45
rs15239731	1	39881226	40284993	0.46	0.38	0.39	0.45	0.43	0.42	0.43	0.35	0.40	0.40	0.47	0.43	0.26	0.43
ss316948117	1	39896998	40312238	0.46	0.37	0.39	0.45	0.43	0.42	0.42	0.34	0.40	0.40	0.47	0.42	0.25	0.43
ss316948127	1	39931277	40329427	0.46	0.37	0.40	0.45	0.42	0.42	0.42	0.35	0.40	0.40	0.46	0.42	0.26	0.43
rs13752040	1	39949935	40350313	0.45	0.37	0.40	0.45	0.42	0.43	0.43	0.37	0.40	0.40	0.45	0.42	0.27	0.43
ss316948168	1	39960836	40375883	0.45	0.38	0.41	0.45	0.43	0.43	0.43	0.38	0.42	0.39	0.46	0.42	0.27	0.43
rs13853420	1	39990066	40407208	0.45	0.37	0.40	0.45	0.42	0.43	0.42	0.36	0.41	0.40	0.46	0.42	0.26	0.43
rs15240070	1	39999618	40437362	0.45	0.38	0.40	0.45	0.42	0.43	0.42	0.37	0.40	0.40	0.46	0.42	0.27	0.43
ss316948250	1	40029247	40445781	0.45	0.38	0.41	0.45	0.43	0.43	0.43	0.37	0.40	0.41	0.46	0.43	0.28	0.43
rs13752116	1	40049212	40464895	0.45	0.37	0.40	0.45	0.41	0.42	0.42	0.37	0.39	0.39	0.46	0.41	0.27	0.41
ss316948287	1	40067121	40500859	0.46	0.37	0.41	0.45	0.42	0.43	0.43	0.37	0.40	0.41	0.47	0.42	0.26	0.42
ss316948304	1	40088804	40516621	0.45	0.36	0.39	0.44	0.41	0.41	0.41	0.35	0.39	0.39	0.46	0.41	0.24	0.41
rs10730351	1	40105385	40541774	0.45	0.34	0.38	0.43	0.40	0.40	0.40	0.34	0.37	0.39	0.46	0.41	0.23	0.41
rs13853671	1	40142197	40556395	0.45	0.33	0.36	0.43	0.39	0.39	0.39	0.33	0.35	0.39	0.46	0.40	0.21	0.40
ss316948399	1	40158695	40582815	0.45	0.33	0.37	0.43	0.40	0.40	0.40	0.35	0.36	0.39	0.46	0.41	0.21	0.40
rs14813072	1	40184219	40598899	0.45	0.33	0.37	0.42	0.40	0.40	0.40	0.34	0.35	0.38	0.46	0.41	0.21	0.40
ss316948437	1	40187165	40625242	0.45	0.33	0.37	0.42	0.40	0.40	0.40	0.34	0.35	0.38	0.47	0.42	0.22	0.39
ss316948471	1	40215820	40630048	0.45	0.32	0.37	0.41	0.39	0.39	0.39	0.34	0.35	0.38	0.47	0.41	0.22	0.37
rs13853811	1	40241543	40663305	0.45	0.32	0.36	0.41	0.39	0.40	0.39	0.34	0.35	0.37	0.46	0.41	0.22	0.37
ss316948502	1	40257912	40675887	0.45	0.32	0.36	0.43	0.39	0.40	0.40	0.34	0.34	0.36	0.47	0.41	0.21	0.38
rs13853878	1	40284993	40692793	0.45	0.31	0.36	0.42	0.38	0.39	0.39	0.33	0.35	0.36	0.46	0.41	0.21	0.37
rs13752279	1	40312238	40717927	0.45	0.33	0.35	0.43	0.40	0.40	0.40	0.32	0.34	0.38	0.46	0.42	0.21	0.39
ss316948568	1	40329427	40752110	0.45	0.33	0.36	0.43	0.40	0.40	0.40	0.33	0.34	0.37	0.46	0.43	0.23	0.38
rs13853938	1	40350313	40779527	0.45	0.34	0.35	0.42	0.40	0.39	0.40	0.32	0.33	0.37	0.46	0.42	0.24	0.38
rs13853997	1	40375883	40793505	0.45	0.32	0.34	0.41	0.39	0.39	0.39	0.30	0.33	0.36	0.46	0.41	0.23	0.36
rs13854044	1	40407208	40816572	0.44	0.30	0.32	0.41	0.37	0.37	0.38	0.27	0.31	0.36	0.46	0.41	0.21	0.34
rs13752368	1	40437362	40847422	0.43	0.29	0.31	0.40	0.36	0.36	0.36	0.27	0.30	0.34	0.44	0.39	0.21	0.33
ss316948698	1	40445781	40858491	0.42	0.28	0.33	0.40	0.35	0.38	0.36	0.28	0.32	0.35	0.44	0.40	0.19	0.32
rs13854109	1	40464895	40871141	0.42	0.27	0.32	0.40	0.35	0.37	0.36	0.28	0.31	0.33	0.44	0.39	0.18	0.32
rs15241483	1	40500859	40892009	0.42	0.28	0.34	0.39	0.35	0.38	0.37	0.30	0.33	0.35	0.43	0.40	0.20	0.32
rs13854171	1	40516621	40928877	0.42	0.27	0.34	0.38	0.35	0.38	0.36	0.29	0.34	0.35	0.43	0.40	0.23	0.31
rs13854218	1	40541774	40973484	0.42	0.28	0.35	0.39	0.35	0.39	0.37	0.31	0.36	0.35	0.43	0.39	0.26	0.29
ss316948768	1	40556395	40978024	0.43	0.29	0.37	0.40	0.36	0.41	0.38	0.33	0.37	0.36	0.43	0.40	0.29	0.29
rs15241614	1	40582815	41013809	0.43	0.32	0.38	0.41	0.38	0.42	0.40	0.34	0.38	0.37	0.44	0.41	0.31	0.32
ss316948800	1	40598899	41032899	0.43	0.32	0.37	0.40	0.38	0.42	0.40	0.33	0.39	0.37	0.44	0.41	0.33	0.30
rs13854300	1	40625242	41044571	0.43	0.33	0.37	0.41	0.38	0.41	0.40	0.33	0.38	0.35	0.44	0.41	0.35	0.32
ss316948818	1	40630048	41059664	0.44	0.35	0.38	0.42	0.40	0.42	0.41	0.34	0.39	0.36	0.44	0.41	0.36	0.33
ss316948834	1	40663305	41087824	0.44	0.37	0.38	0.43	0.41	0.42	0.42	0.36	0.39	0.35	0.45	0.42	0.38	0.36
rs13854372	1	40675887	41099499	0.45	0.38	0.39	0.43	0.42	0.43	0.43	0.38	0.40	0.35	0.46	0.43	0.40	0.34
rs13854399	1	40692793	41144097	0.44	0.38	0.38	0.42	0.41	0.42	0.42	0.37	0.39	0.34	0.45	0.42	0.40	0.34
rs13752494	1	40717927	41181878	0.45	0.39	0.39	0.43	0.42	0.43	0.43	0.38	0.40	0.36	0.45	0.43	0.40	0.36
rs13854452	1	40752110	41188714	0.45	0.39	0.40	0.43	0.42	0.43	0.43	0.39	0.40	0.37	0.45	0.43	0.41	0.35
rs15242113	1	40779527	41268430	0.44	0.38	0.39	0.42	0.41	0.42	0.42	0.38	0.39	0.37	0.45	0.42	0.39	0.35
ss316948902	1	40793505	41282053	0.44	0.37	0.39	0.43	0.41	0.42	0.42	0.37	0.39	0.36	0.45	0.41	0.38	0.35
ss316948922	1	40816572	41296668	0.44	0.38	0.39	0.42	0.41	0.42	0.42	0.38	0.39	0.36	0.45	0.42	0.39	0.35
rs15242242	1	40847422	41326161	0.44	0.38	0.40	0.42	0.41	0.42	0.42	0.39	0.39	0.36	0.45	0.42	0.39	0.34
rs13854550	1	40858491	41338436	0.45	0.38	0.42	0.43	0.42	0.44	0.43	0.41	0.41	0.36	0.46	0.43	0.40	0.34
rs13854561	1	40871141	41371157	0.46	0.40	0.40	0.42	0.43	0.43	0.43	0.39	0.40	0.35	0.47	0.43	0.40	0.34
rs13854592	1	40892009	41395584	0.45	0.40	0.41	0.42	0.43	0.43	0.43	0.40	0.40	0.36	0.46	0.42	0.42	0.33
rs14813829	1	40928877	41401876	0.45	0.40	0.40	0.42	0.43	0.42	0.43	0.39	0.39	0.36	0.46	0.42	0.41	0.35
ss316949008	1	40973484	41438068	0.45	0.40	0.40	0.43	0.43	0.42	0.43	0.39	0.39	0.34	0.46	0.43	0.42	0.34
ss316949010	1	40978024	41447937	0.46	0.41	0.40	0.42	0.43	0.42	0.43	0.40	0.39	0.35	0.47	0.44	0.41	0.35
rs13854661	1	41013809	41481451	0.45	0.40	0.39	0.42	0.43	0.41	0.42	0.39	0.39	0.34	0.46	0.43	0.41	0.34
rs14813905	1	41032899	41505747	0.44	0.38	0.38	0.41	0.41	0.40	0.41	0.38	0.39	0.34	0.45	0.43	0.40	0.32
rs13854707	1	41044571	41520639	0.44	0.38	0.37	0.41	0.41	0.39	0.40	0.36	0.37	0.32	0.45	0.43	0.38	0.32
ss316949057	1	41059664	41538929	0.43	0.37	0.36	0.41	0.40	0.39	0.39	0.35	0.37	0.32	0.44	0.42	0.37	0.32
rs13854788	1	41087824	41553488	0.42	0.36	0.36	0.39	0.39	0.38	0.38	0.34	0.36	0.33	0.43	0.41	0.36	0.30
rs13854801	1	41099499	41575302	0.42	0.35	0.36	0.40	0.38	0.38	0.38	0.33	0.37	0.34	0.43	0.41	0.36	0.29
rs14813975	1	41144097	41607141	0.42	0.35	0.37	0.38	0.38	0.38	0.38	0.34	0.37	0.34	0.43	0.40	0.35	0.28
rs13854879	1	41181878	41618258	0.43	0.37	0.38	0.38	0.40	0.40	0.40	0.35	0.39	0.37	0.44	0.41	0.35	0.27
rs13854883	1	41188714	41649784	0.43	0.36	0.38	0.38	0.39	0.40	0.39	0.34	0.39	0.36	0.43	0.42	0.35	0.24
rs15242983	1	41268430	41654328	0.43	0.34	0.37	0.37	0.38	0.39	0.38	0.33	0.38	0.36	0.43	0.41	0.33	0.24
ss316949183	1	41282053	41684034	0.43	0.36	0.37	0.37	0.39	0.39	0.39	0.33	0.39	0.35	0.43	0.42	0.34	0.26
rs13854959	1	41296668	41701155	0.44	0.38	0.39	0.37	0.40	0.40	0.40	0.34	0.41	0.37	0.44	0.43	0.34	0.28
rs13854993	1	41326161	41733306	0.43	0.37	0.38	0.37	0.40	0.39	0.39	0.33	0.40	0.37	0.43	0.43	0.33	0.28
rs13855007	1	41338436	41736822	0.44	0.39	0.39	0.38	0.41	0.40	0.41	0.33	0.40	0.39	0.44	0.43	0.34	0.29
ss316949248	1	41371157	41773933	0.44	0.40	0.38	0.38	0.42	0.40	0.41	0.33	0.40	0.40	0.44	0.44	0.34	0.29
rs13855063	1	41395584	41790761	0.44	0.39	0.39	0.37	0.41	0.41	0.41	0.34	0.41	0.41	0.44	0.43	0.36	0.28
rs13855065	1	41401876	41815074	0.45	0.39	0.38	0.38	0.41	0.41	0.41	0.33	0.41	0.40	0.44	0.44	0.36	0.28
ss316949294	1	41438068	41836550	0.45	0.38	0.39	0.38	0.41	0.41	0.41	0.34	0.42	0.39	0.45	0.44	0.37	0.25
rs14814275	1	41447937	41846792	0.45	0.38	0.39	0.37	0.41	0.41	0.41	0.34	0.42	0.39	0.45	0.44	0.36	0.27
rs13752802	1	41481451	41875670	0.45	0.37	0.39	0.37	0.41	0.42	0.41	0.34	0.42	0.40	0.45	0.44	0.35	0.25
ss316949331	1	41505747	41896250	0.46	0.38	0.40	0.38	0.42	0.43	0.42	0.35	0.43	0.41	0.46	0.45	0.35	0.27
rs13855295	1	41520639	41920758	0.47	0.39	0.42	0.38	0.43	0.44	0.43	0.37	0.44	0.42	0.47	0.45	0.35	0.30
ss316949368	1	41538929	41942551	0.47	0.40	0.43	0.39	0.43	0.44	0.44	0.38	0.45	0.43	0.47	0.45	0.34	0.28
rs13855337	1	41553488	41964157	0.47	0.39	0.44	0.39	0.43	0.45	0.44	0.39	0.46	0.44	0.47	0.46	0.33	0.29
rs14814465	1	41575302	41987808	0.47	0.39	0.44	0.38	0.43	0.45	0.44	0.39	0.46	0.44	0.48	0.46	0.32	0.30
rs13855404	1	41607141	41988261	0.47	0.40	0.45	0.37	0.44	0.45	0.44	0.39	0.46	0.45	0.47	0.46	0.31	0.29
ss316949438	1	41618258	42017049	0.48	0.40	0.45	0.38	0.44	0.45	0.44	0.39	0.46	0.45	0.48	0.47	0.32	0.31
ss316949450	1	41649784	42030858	0.47	0.38	0.44	0.38	0.43	0.45	0.44	0.40	0.46	0.44	0.48	0.46	0.33	0.30
ss316949456	1	41654328	42056678	0.48	0.40	0.45	0.38	0.44	0.45	0.44	0.41	0.46	0.45	0.48	0.47	0.34	0.30
rs13855498	1	41684034	42073143	0.48	0.40	0.45	0.38	0.44	0.46	0.45	0.42	0.46	0.45	0.48	0.47	0.34	0.31
rs13855507	1	41701155	42105073	0.48	0.41	0.46	0.39	0.45	0.46	0.45	0.44	0.47	0.46	0.48	0.47	0.33	0.29
rs13855547	1	41733306	42136198	0.47	0.41	0.46	0.38	0.44	0.46	0.45	0.44	0.47	0.46	0.47	0.47	0.35	0.27
ss316949484	1	41736822	42153910	0.47	0.42	0.47	0.38	0.45	0.47	0.46	0.45	0.47	0.46	0.47	0.47	0.35	0.29
rs13855585	1	41773933	42177425	0.47	0.41	0.47	0.38	0.45	0.46	0.45	0.45	0.47	0.46	0.47	0.47	0.35	0.30
ss316949514	1	41790761	42201797	0.47	0.41	0.47	0.39	0.45	0.46	0.45	0.45	0.47	0.46	0.47	0.47	0.35	0.31
rs13855601	1	41815074	42214449	0.48	0.42	0.47	0.40	0.45	0.46	0.45	0.45	0.47	0.45	0.47	0.47	0.33	0.34
rs13752965	1	41836550	42244789	0.48	0.42	0.47	0.39	0.45	0.47	0.46	0.45	0.47	0.46	0.47	0.47	0.32	0.36
rs13855665	1	41846792	42259772	0.48	0.43	0.47	0.40	0.46	0.47	0.46	0.45	0.47	0.47	0.47	0.46	0.31	0.38
rs13855683	1	41875670	42277589	0.47	0.43	0.47	0.40	0.46	0.47	0.46	0.46	0.46	0.47	0.46	0.46	0.30	0.38
rs13855703	1	41896250	42307036	0.47	0.44	0.47	0.41	0.46	0.47	0.46	0.45	0.46	0.47	0.47	0.46	0.30	0.40
rs13855708	1	41920758	42314242	0.47	0.44	0.46	0.41	0.46	0.46	0.46	0.45	0.45	0.47	0.47	0.46	0.30	0.41
ss316949584	1	41942551	42347708	0.47	0.45	0.46	0.41	0.46	0.46	0.46	0.44	0.44	0.47	0.47	0.46	0.31	0.40
rs13855726	1	41964157	42355841	0.47	0.45	0.46	0.42	0.46	0.46	0.46	0.45	0.45	0.46	0.47	0.47	0.34	0.40
rs13855763	1	41987808	42369750	0.47	0.44	0.45	0.40	0.46	0.45	0.46	0.44	0.43	0.45	0.47	0.46	0.35	0.38
rs13855764	1	41988261	42393291	0.47	0.44	0.44	0.41	0.46	0.45	0.46	0.44	0.43	0.45	0.46	0.47	0.35	0.38
rs13855825	1	42017049	42436518	0.47	0.44	0.44	0.41	0.46	0.44	0.45	0.44	0.42	0.45	0.46	0.47	0.36	0.38
ss316949640	1	42030858	42460575	0.46	0.43	0.42	0.41	0.45	0.43	0.44	0.42	0.41	0.44	0.45	0.46	0.33	0.37
ss316949662	1	42056678	42478746	0.46	0.43	0.43	0.41	0.45	0.44	0.45	0.42	0.42	0.45	0.46	0.46	0.32	0.38
rs15244882	1	42073143	42498332	0.45	0.42	0.42	0.42	0.44	0.43	0.44	0.40	0.40	0.44	0.44	0.45	0.33	0.38
rs13753053	1	42105073	42507223	0.45	0.42	0.41	0.42	0.44	0.42	0.44	0.39	0.40	0.42	0.44	0.45	0.34	0.37
rs14815016	1	42136198	42542428	0.45	0.41	0.41	0.42	0.44	0.42	0.44	0.39	0.40	0.42	0.44	0.44	0.36	0.39
rs13855999	1	42153910	42566084	0.46	0.42	0.41	0.43	0.44	0.43	0.44	0.39	0.40	0.42	0.45	0.45	0.36	0.40
rs14815055	1	42177425	42569663	0.46	0.42	0.41	0.44	0.45	0.43	0.45	0.38	0.40	0.42	0.46	0.45	0.36	0.39
rs15245035	1	42201797	42600369	0.45	0.42	0.40	0.43	0.44	0.42	0.44	0.37	0.39	0.42	0.45	0.44	0.35	0.39
ss316949746	1	42214449	42636590	0.45	0.41	0.38	0.42	0.43	0.41	0.43	0.35	0.38	0.41	0.44	0.44	0.33	0.39
rs13856079	1	42244789	42667284	0.44	0.40	0.37	0.40	0.43	0.39	0.42	0.34	0.36	0.40	0.44	0.43	0.33	0.39
rs13856094	1	42259772	42680909	0.44	0.40	0.37	0.42	0.43	0.39	0.42	0.34	0.36	0.41	0.44	0.44	0.32	0.39
ss316949788	1	42277589	42711897	0.45	0.40	0.38	0.41	0.43	0.39	0.42	0.34	0.36	0.41	0.44	0.44	0.34	0.39
rs14815178	1	42307036	42726372	0.45	0.41	0.38	0.41	0.43	0.39	0.42	0.33	0.37	0.41	0.45	0.44	0.35	0.40
rs13856172	1	42314242	42745749	0.45	0.41	0.38	0.41	0.43	0.40	0.42	0.34	0.37	0.41	0.46	0.44	0.36	0.38
ss316949822	1	42347708	42781719	0.45	0.40	0.38	0.41	0.43	0.40	0.42	0.35	0.38	0.41	0.46	0.44	0.36	0.38
rs15245322	1	42355841	42784915	0.45	0.40	0.38	0.41	0.43	0.40	0.42	0.34	0.38	0.41	0.45	0.44	0.35	0.39
ss316949836	1	42369750	42805777	0.44	0.40	0.37	0.40	0.42	0.40	0.42	0.32	0.37	0.41	0.44	0.44	0.33	0.39
rs13856246	1	42393291	42824903	0.44	0.41	0.38	0.42	0.43	0.41	0.43	0.32	0.38	0.42	0.44	0.44	0.33	0.41
rs14815356	1	42436518	42864942	0.45	0.41	0.40	0.41	0.43	0.42	0.43	0.34	0.39	0.43	0.45	0.44	0.36	0.40
rs13856299	1	42460575	42878277	0.45	0.42	0.39	0.42	0.44	0.42	0.44	0.34	0.40	0.42	0.46	0.44	0.36	0.41
rs13753175	1	42478746	42909727	0.46	0.43	0.39	0.41	0.45	0.42	0.44	0.34	0.39	0.42	0.46	0.45	0.38	0.42
ss316949866	1	42498332	42930414	0.45	0.43	0.37	0.41	0.44	0.41	0.43	0.33	0.37	0.41	0.45	0.44	0.38	0.42
rs13856350	1	42507223	42965774	0.46	0.44	0.38	0.42	0.46	0.42	0.44	0.33	0.38	0.41	0.46	0.45	0.38	0.44
ss316949903	1	42542428	42988706	0.46	0.44	0.37	0.42	0.46	0.41	0.44	0.32	0.37	0.42	0.46	0.45	0.38	0.45
rs14815456	1	42566084	43026179	0.46	0.44	0.37	0.42	0.46	0.41	0.44	0.31	0.37	0.42	0.46	0.45	0.37	0.45
rs13856405	1	42569663	43038783	0.46	0.44	0.36	0.42	0.45	0.42	0.44	0.30	0.37	0.42	0.46	0.45	0.35	0.46
rs13856429	1	42600369	43068329	0.46	0.44	0.36	0.42	0.45	0.41	0.44	0.29	0.37	0.41	0.46	0.45	0.36	0.46
ss316949949	1	42636590	43082605	0.46	0.44	0.36	0.43	0.45	0.42	0.44	0.30	0.37	0.41	0.46	0.45	0.36	0.46
rs13856513	1	42667284	43110650	0.46	0.43	0.38	0.43	0.45	0.43	0.45	0.31	0.39	0.43	0.46	0.45	0.36	0.45
rs13856522	1	42680909	43117408	0.46	0.44	0.38	0.45	0.45	0.44	0.45	0.31	0.40	0.43	0.45	0.46	0.38	0.45
rs13856548	1	42711897	43154831	0.46	0.45	0.38	0.45	0.46	0.44	0.45	0.30	0.40	0.43	0.45	0.45	0.38	0.45
rs13856561	1	42726372	43176077	0.45	0.45	0.37	0.46	0.46	0.44	0.45	0.28	0.40	0.42	0.45	0.45	0.38	0.45
rs13856586	1	42745749	43196415	0.46	0.44	0.38	0.46	0.45	0.44	0.45	0.29	0.40	0.41	0.45	0.46	0.38	0.44
rs15246092	1	42781719	43206392	0.45	0.44	0.37	0.46	0.45	0.44	0.45	0.27	0.39	0.42	0.45	0.45	0.37	0.44
rs13753286	1	42784915	43244870	0.45	0.44	0.37	0.45	0.45	0.44	0.45	0.25	0.40	0.42	0.45	0.45	0.37	0.44
rs13856647	1	42805777	43266173	0.45	0.44	0.37	0.44	0.44	0.43	0.44	0.26	0.41	0.41	0.44	0.45	0.39	0.42
rs13753297	1	42824903	43321460	0.45	0.43	0.38	0.44	0.44	0.43	0.44	0.27	0.41	0.42	0.44	0.45	0.39	0.43
rs14815745	1	42864942	43341654	0.45	0.43	0.37	0.44	0.44	0.43	0.44	0.26	0.39	0.42	0.44	0.45	0.39	0.42
rs15246351	1	42878277	43366723	0.45	0.44	0.36	0.45	0.45	0.43	0.44	0.24	0.39	0.43	0.44	0.45	0.38	0.42
ss316950130	1	42909727	43380829	0.44	0.43	0.37	0.44	0.44	0.42	0.44	0.26	0.38	0.43	0.43	0.45	0.38	0.40
ss316950152	1	42930414	43409615	0.45	0.43	0.38	0.44	0.44	0.43	0.44	0.27	0.40	0.44	0.44	0.45	0.37	0.39
rs13856763	1	42965774	43432392	0.45	0.44	0.39	0.45	0.45	0.43	0.45	0.27	0.41	0.44	0.44	0.46	0.39	0.40
ss316950162	1	42988706	43435641	0.44	0.44	0.39	0.45	0.45	0.43	0.45	0.27	0.41	0.43	0.43	0.45	0.39	0.39
rs13856806	1	43026179	43473827	0.43	0.44	0.38	0.44	0.44	0.42	0.44	0.27	0.41	0.42	0.42	0.44	0.38	0.39
rs13856834	1	43038783	43495246	0.42	0.43	0.36	0.43	0.43	0.41	0.43	0.26	0.39	0.41	0.41	0.44	0.37	0.39
rs13856856	1	43068329	43516549	0.41	0.43	0.35	0.43	0.43	0.40	0.42	0.25	0.38	0.39	0.40	0.44	0.37	0.39
rs13856876	1	43082605	43559121	0.42	0.43	0.37	0.42	0.43	0.41	0.43	0.27	0.40	0.41	0.41	0.44	0.38	0.37
rs15246708	1	43110650	43589135	0.43	0.43	0.39	0.42	0.44	0.42	0.43	0.30	0.41	0.42	0.42	0.44	0.38	0.37
rs13856888	1	43117408	43609955	0.42	0.45	0.38	0.43	0.44	0.41	0.43	0.28	0.40	0.40	0.41	0.44	0.39	0.39
rs13856910	1	43154831	43630845	0.42	0.44	0.38	0.42	0.44	0.40	0.43	0.29	0.40	0.40	0.41	0.43	0.40	0.38
rs13753354	1	43176077	43649408	0.42	0.43	0.37	0.41	0.43	0.40	0.42	0.29	0.40	0.39	0.41	0.43	0.39	0.38
ss316950215	1	43196415	43652230	0.42	0.43	0.37	0.40	0.43	0.40	0.42	0.30	0.40	0.38	0.41	0.43	0.38	0.37
rs13857024	1	43206392	43679196	0.42	0.44	0.36	0.40	0.43	0.40	0.42	0.29	0.39	0.39	0.41	0.43	0.39	0.39
rs14815885	1	43244870	43724252	0.42	0.44	0.37	0.39	0.43	0.40	0.42	0.31	0.39	0.39	0.42	0.43	0.39	0.37
rs13857038	1	43266173	43734124	0.42	0.43	0.37	0.39	0.43	0.38	0.41	0.31	0.38	0.38	0.41	0.43	0.39	0.36
rs13857044	1	43321460	43785386	0.42	0.44	0.36	0.41	0.44	0.39	0.42	0.31	0.36	0.38	0.40	0.43	0.38	0.38
rs15246863	1	43341654	43817636	0.42	0.43	0.35	0.40	0.43	0.38	0.41	0.30	0.36	0.35	0.40	0.43	0.38	0.36
rs14815954	1	43366723	43843622	0.42	0.43	0.35	0.40	0.43	0.38	0.41	0.30	0.36	0.35	0.40	0.43	0.36	0.37
ss316950231	1	43380829	43866400	0.40	0.41	0.34	0.40	0.41	0.37	0.39	0.30	0.36	0.33	0.39	0.41	0.35	0.37
rs13857079	1	43409615	43884265	0.39	0.40	0.32	0.39	0.39	0.35	0.38	0.28	0.34	0.31	0.38	0.39	0.33	0.37
rs14815978	1	43432392	43911785	0.37	0.39	0.30	0.41	0.38	0.35	0.37	0.27	0.32	0.30	0.35	0.38	0.31	0.37
ss316950245	1	43435641	43945147	0.37	0.38	0.32	0.40	0.38	0.36	0.37	0.28	0.34	0.32	0.36	0.38	0.32	0.36
rs13857173	1	43473827	43981501	0.37	0.38	0.31	0.39	0.37	0.36	0.37	0.28	0.32	0.33	0.36	0.39	0.30	0.36
rs15246972	1	43495246	43981722	0.38	0.38	0.32	0.41	0.38	0.37	0.38	0.28	0.32	0.34	0.36	0.40	0.30	0.36
rs13857191	1	43516549	44020135	0.39	0.39	0.33	0.41	0.39	0.39	0.39	0.28	0.33	0.35	0.37	0.41	0.30	0.36
rs14816032	1	43559121	44047034	0.40	0.38	0.33	0.40	0.39	0.38	0.39	0.29	0.34	0.36	0.38	0.42	0.30	0.34
rs13857223	1	43589135	44077855	0.39	0.39	0.32	0.40	0.39	0.38	0.39	0.27	0.34	0.35	0.38	0.41	0.30	0.35
rs13857242	1	43609955	44094293	0.40	0.39	0.31	0.40	0.39	0.37	0.38	0.26	0.33	0.34	0.38	0.41	0.32	0.34
rs13857261	1	43630845	44139241	0.41	0.39	0.33	0.40	0.40	0.38	0.40	0.27	0.35	0.36	0.40	0.43	0.33	0.33
rs13857279	1	43649408	44169568	0.41	0.38	0.32	0.40	0.39	0.38	0.39	0.25	0.34	0.34	0.39	0.42	0.30	0.34
ss316950290	1	43652230	44209838	0.41	0.38	0.33	0.40	0.39	0.39	0.39	0.26	0.35	0.36	0.39	0.42	0.32	0.32
rs13857289	1	43679196	44234443	0.41	0.36	0.31	0.38	0.38	0.38	0.38	0.24	0.33	0.35	0.39	0.42	0.29	0.30
rs14816088	1	43724252	44253372	0.41	0.35	0.32	0.38	0.38	0.37	0.37	0.26	0.34	0.35	0.39	0.42	0.29	0.30
rs14816097	1	43734124	44302446	0.39	0.34	0.30	0.39	0.36	0.36	0.37	0.23	0.32	0.33	0.38	0.41	0.26	0.31
rs13857306	1	43785386	44349604	0.39	0.35	0.31	0.41	0.37	0.38	0.38	0.23	0.33	0.34	0.38	0.41	0.26	0.33
rs14816124	1	43817636	44400972	0.40	0.36	0.33	0.40	0.38	0.39	0.38	0.25	0.36	0.35	0.39	0.40	0.27	0.32
rs15247156	1	43843622	44429321	0.41	0.36	0.34	0.41	0.38	0.40	0.39	0.27	0.38	0.37	0.40	0.41	0.28	0.32
rs15247158	1	43866400	44463438	0.41	0.35	0.35	0.40	0.38	0.40	0.39	0.29	0.38	0.36	0.41	0.40	0.29	0.30
rs15247173	1	43884265	44485280	0.41	0.35	0.35	0.39	0.38	0.39	0.39	0.28	0.39	0.36	0.41	0.40	0.29	0.30
rs15247196	1	43911785	44506702	0.41	0.35	0.35	0.39	0.38	0.39	0.39	0.28	0.39	0.35	0.41	0.40	0.29	0.30
rs15247212	1	43945147	44516048	0.41	0.35	0.35	0.37	0.38	0.39	0.38	0.28	0.40	0.35	0.41	0.40	0.29	0.30
rs15247236	1	43981501	44550299	0.42	0.35	0.34	0.38	0.38	0.39	0.39	0.27	0.39	0.35	0.41	0.41	0.27	0.31
ss316950332	1	43981722	44596001	0.42	0.35	0.36	0.38	0.39	0.40	0.39	0.29	0.40	0.36	0.42	0.40	0.28	0.30
rs15247268	1	44020135	44609593	0.43	0.36	0.38	0.38	0.39	0.40	0.40	0.32	0.41	0.37	0.43	0.40	0.30	0.30
rs14816208	1	44047034	44637878	0.41	0.34	0.38	0.37	0.38	0.39	0.38	0.32	0.41	0.36	0.43	0.38	0.30	0.28
rs15247300	1	44077855	44672159	0.41	0.32	0.37	0.36	0.37	0.39	0.38	0.31	0.40	0.35	0.42	0.37	0.29	0.29
rs13753424	1	44094293	44701594	0.40	0.31	0.37	0.38	0.36	0.39	0.37	0.31	0.39	0.36	0.41	0.38	0.26	0.30
rs15247332	1	44139241	44707667	0.40	0.32	0.37	0.36	0.36	0.39	0.38	0.32	0.39	0.36	0.41	0.37	0.26	0.28
rs13857368	1	44169568	44736449	0.39	0.33	0.38	0.36	0.36	0.39	0.37	0.32	0.39	0.35	0.40	0.37	0.25	0.30
rs15247376	1	44209838	44763190	0.39	0.34	0.39	0.35	0.37	0.39	0.38	0.35	0.38	0.35	0.40	0.37	0.28	0.29
rs13753431	1	44234443	44790817	0.39	0.34	0.37	0.36	0.37	0.39	0.38	0.33	0.37	0.34	0.39	0.37	0.26	0.31
rs14816249	1	44253372	44811405	0.40	0.35	0.38	0.38	0.38	0.40	0.39	0.33	0.38	0.35	0.40	0.38	0.26	0.33
rs14816269	1	44302446	44869473	0.39	0.34	0.38	0.38	0.37	0.40	0.38	0.33	0.38	0.34	0.40	0.38	0.27	0.31
rs13857435	1	44349604	44890133	0.39	0.34	0.38	0.36	0.37	0.39	0.38	0.33	0.38	0.34	0.39	0.37	0.28	0.30
rs13857455	1	44400972	44911875	0.39	0.33	0.38	0.36	0.36	0.39	0.37	0.34	0.37	0.34	0.39	0.37	0.27	0.29
rs13857462	1	44429321	44927247	0.37	0.31	0.36	0.35	0.34	0.37	0.35	0.32	0.35	0.31	0.37	0.37	0.25	0.28
rs14816298	1	44463438	44936158	0.36	0.32	0.36	0.35	0.34	0.38	0.36	0.32	0.35	0.31	0.36	0.36	0.27	0.28
rs13857512	1	44485280	44978125	0.35	0.31	0.36	0.33	0.33	0.37	0.35	0.31	0.35	0.31	0.34	0.35	0.26	0.28
rs13857524	1	44506702	44986481	0.37	0.33	0.37	0.34	0.35	0.38	0.36	0.33	0.35	0.32	0.37	0.37	0.29	0.30
rs15247564	1	44516048	45013278	0.39	0.36	0.38	0.35	0.37	0.39	0.38	0.35	0.36	0.33	0.39	0.39	0.32	0.32
rs13857532	1	44550299	45041016	0.40	0.36	0.39	0.38	0.38	0.40	0.39	0.36	0.37	0.34	0.39	0.41	0.33	0.32
rs13857547	1	44596001	45065084	0.40	0.36	0.39	0.38	0.38	0.40	0.39	0.36	0.37	0.34	0.39	0.41	0.34	0.31
rs13857554	1	44609593	45102107	0.39	0.34	0.37	0.37	0.36	0.38	0.37	0.34	0.36	0.32	0.37	0.40	0.35	0.29
rs13857585	1	44637878	45131608	0.37	0.32	0.35	0.36	0.34	0.37	0.36	0.32	0.35	0.30	0.36	0.39	0.33	0.27
rs10727211	1	44672159	45152301	0.38	0.33	0.36	0.37	0.35	0.38	0.36	0.32	0.35	0.31	0.36	0.39	0.34	0.27
rs13857642	1	44701594	45172544	0.37	0.32	0.35	0.37	0.34	0.38	0.36	0.32	0.35	0.32	0.35	0.38	0.33	0.26
rs13753495	1	44707667	45185253	0.38	0.34	0.37	0.37	0.35	0.38	0.37	0.33	0.36	0.31	0.37	0.39	0.34	0.24
ss316950445	1	44736449	45219303	0.37	0.34	0.37	0.38	0.35	0.39	0.37	0.33	0.37	0.31	0.36	0.38	0.33	0.24
rs10728262	1	44763190	45237295	0.36	0.34	0.36	0.37	0.35	0.38	0.36	0.34	0.36	0.32	0.35	0.37	0.33	0.20
rs13857703	1	44790817	45250806	0.36	0.33	0.37	0.38	0.34	0.39	0.37	0.32	0.38	0.35	0.35	0.38	0.30	0.22
rs15247950	1	44811405	45269269	0.37	0.33	0.39	0.38	0.34	0.39	0.37	0.33	0.39	0.35	0.35	0.37	0.30	0.22
rs14816491	1	44869473	45305010	0.36	0.33	0.40	0.37	0.34	0.40	0.37	0.36	0.40	0.36	0.35	0.36	0.30	0.21
rs15247964	1	44890133	45321093	0.36	0.32	0.40	0.39	0.34	0.41	0.37	0.35	0.41	0.37	0.35	0.36	0.28	0.24
rs15247974	1	44911875	45353274	0.37	0.34	0.42	0.39	0.36	0.42	0.39	0.37	0.42	0.39	0.36	0.38	0.28	0.26
rs14816504	1	44927247	45377082	0.37	0.34	0.42	0.37	0.36	0.41	0.38	0.37	0.43	0.39	0.36	0.36	0.29	0.23
ss316950485	1	44936158	45399632	0.38	0.35	0.43	0.39	0.37	0.43	0.40	0.38	0.44	0.40	0.38	0.38	0.31	0.24
rs14816516	1	44978125	45420341	0.39	0.36	0.43	0.39	0.38	0.43	0.40	0.38	0.44	0.40	0.39	0.39	0.31	0.24
rs13857775	1	44986481	45440697	0.40	0.37	0.43	0.40	0.39	0.43	0.41	0.39	0.44	0.41	0.40	0.39	0.32	0.24
ss316950507	1	45013278	45445785	0.39	0.35	0.43	0.39	0.38	0.43	0.41	0.39	0.44	0.42	0.39	0.38	0.31	0.22
rs15248072	1	45041016	45478425	0.39	0.35	0.43	0.40	0.37	0.43	0.40	0.38	0.44	0.42	0.39	0.38	0.29	0.23
rs15248106	1	45065084	45506383	0.39	0.36	0.44	0.38	0.38	0.43	0.41	0.39	0.45	0.43	0.39	0.37	0.29	0.26
rs13857844	1	45102107	45520141	0.39	0.37	0.44	0.38	0.39	0.43	0.41	0.40	0.45	0.42	0.40	0.37	0.28	0.26
rs15248193	1	45131608	45544898	0.40	0.38	0.45	0.39	0.40	0.44	0.43	0.41	0.46	0.43	0.41	0.37	0.30	0.27
rs14816659	1	45152301	45597251	0.40	0.40	0.46	0.37	0.41	0.44	0.43	0.42	0.46	0.43	0.42	0.38	0.33	0.29
rs15248274	1	45172544	45637673	0.41	0.41	0.46	0.36	0.42	0.44	0.44	0.44	0.46	0.44	0.43	0.39	0.34	0.31
ss316950551	1	45185253	45671893	0.43	0.42	0.47	0.36	0.44	0.45	0.45	0.45	0.47	0.44	0.44	0.40	0.37	0.33
rs13857953	1	45219303	45692819	0.42	0.42	0.47	0.34	0.43	0.44	0.44	0.45	0.47	0.44	0.44	0.40	0.38	0.35
rs13858053	1	45237295	45697589	0.43	0.42	0.47	0.35	0.44	0.44	0.44	0.45	0.46	0.44	0.44	0.41	0.40	0.36
rs13858085	1	45250806	45734235	0.44	0.42	0.46	0.35	0.44	0.44	0.45	0.45	0.47	0.44	0.45	0.42	0.41	0.38
rs13858114	1	45269269	45745209	0.45	0.43	0.46	0.37	0.45	0.44	0.45	0.45	0.46	0.44	0.46	0.42	0.42	0.38
ss316950603	1	45305010	45767686	0.44	0.43	0.46	0.34	0.45	0.43	0.45	0.45	0.46	0.43	0.46	0.42	0.43	0.37
rs13858138	1	45321093	45785775	0.45	0.44	0.45	0.36	0.46	0.43	0.45	0.45	0.45	0.43	0.46	0.43	0.44	0.36
rs13858147	1	45353274	45839856	0.45	0.45	0.45	0.36	0.46	0.43	0.45	0.45	0.45	0.42	0.46	0.42	0.45	0.36
ss316950629	1	45377082	45859179	0.45	0.44	0.44	0.36	0.45	0.42	0.45	0.45	0.44	0.41	0.46	0.42	0.46	0.34
rs14816736	1	45399632	45879133	0.45	0.44	0.43	0.36	0.45	0.42	0.44	0.44	0.43	0.40	0.46	0.43	0.45	0.34
rs13858193	1	45420341	45883126	0.44	0.44	0.42	0.35	0.45	0.40	0.44	0.43	0.42	0.39	0.45	0.42	0.45	0.34
rs13858221	1	45440697	45915582	0.44	0.44	0.41	0.36	0.45	0.40	0.44	0.42	0.41	0.38	0.45	0.42	0.44	0.36
rs13858235	1	45445785	45945500	0.45	0.45	0.42	0.36	0.46	0.41	0.45	0.42	0.42	0.38	0.46	0.42	0.44	0.38
rs13858239	1	45478425	45945807	0.45	0.45	0.42	0.37	0.47	0.42	0.45	0.41	0.42	0.39	0.46	0.43	0.43	0.39
rs14816777	1	45506383	45983829	0.45	0.45	0.43	0.38	0.46	0.42	0.46	0.41	0.43	0.38	0.46	0.43	0.43	0.38
rs13858258	1	45520141	45991221	0.46	0.44	0.42	0.37	0.46	0.42	0.45	0.41	0.42	0.37	0.46	0.44	0.43	0.36
rs13858262	1	45544898	46014902	0.45	0.43	0.42	0.39	0.45	0.42	0.45	0.41	0.41	0.37	0.46	0.43	0.42	0.36
rs15248899	1	45597251	46048528	0.45	0.43	0.41	0.38	0.45	0.41	0.44	0.40	0.39	0.37	0.45	0.43	0.42	0.36
rs15248955	1	45637673	46071268	0.45	0.42	0.40	0.39	0.44	0.41	0.43	0.39	0.39	0.35	0.45	0.43	0.40	0.34
rs14817019	1	45671893	46078309	0.45	0.42	0.39	0.41	0.44	0.41	0.43	0.38	0.38	0.34	0.45	0.43	0.38	0.34
rs13650352	1	45692819	46119991	0.44	0.40	0.39	0.41	0.43	0.41	0.43	0.39	0.39	0.34	0.44	0.43	0.37	0.32
ss316950741	1	45697589	46140905	0.45	0.40	0.40	0.42	0.43	0.42	0.43	0.38	0.40	0.35	0.44	0.44	0.37	0.31
rs14817093	1	45734235	46167180	0.44	0.39	0.39	0.43	0.42	0.42	0.43	0.37	0.40	0.35	0.44	0.43	0.35	0.31
rs13858385	1	45745209	46183689	0.43	0.38	0.38	0.42	0.42	0.41	0.42	0.37	0.38	0.33	0.42	0.42	0.35	0.30
rs15249075	1	45767686	46191637	0.43	0.38	0.39	0.41	0.42	0.41	0.42	0.38	0.39	0.33	0.42	0.42	0.33	0.30
rs13858398	1	45785775	46228189	0.43	0.37	0.39	0.43	0.41	0.41	0.42	0.38	0.38	0.33	0.42	0.43	0.32	0.30
rs15249215	1	45839856	46237320	0.42	0.36	0.38	0.42	0.41	0.41	0.41	0.37	0.38	0.31	0.41	0.43	0.32	0.30
rs13858460	1	45859179	46268560	0.42	0.34	0.37	0.41	0.39	0.40	0.40	0.36	0.37	0.31	0.41	0.43	0.30	0.28
ss316950823	1	45879133	46290722	0.42	0.34	0.37	0.42	0.39	0.40	0.40	0.34	0.37	0.30	0.41	0.42	0.28	0.30
rs13858474	1	45883126	46302076	0.43	0.35	0.38	0.42	0.40	0.41	0.41	0.36	0.38	0.32	0.42	0.43	0.29	0.32
rs13858506	1	45915582	46337798	0.44	0.34	0.39	0.43	0.40	0.42	0.41	0.37	0.38	0.33	0.42	0.44	0.27	0.33
rs15249377	1	45945500	46355736	0.44	0.33	0.39	0.42	0.39	0.42	0.40	0.37	0.39	0.32	0.42	0.44	0.26	0.31
rs13858521	1	45945807	46402777	0.43	0.31	0.38	0.42	0.37	0.42	0.39	0.37	0.40	0.32	0.41	0.43	0.27	0.29
rs13858549	1	45983829	46422013	0.42	0.32	0.39	0.42	0.38	0.42	0.40	0.38	0.40	0.32	0.41	0.43	0.29	0.29
rs14817263	1	45991221	46427732	0.43	0.33	0.39	0.42	0.39	0.42	0.40	0.38	0.40	0.33	0.41	0.43	0.30	0.32
rs13858572	1	46014902	46464734	0.43	0.35	0.39	0.43	0.40	0.42	0.41	0.38	0.40	0.34	0.42	0.44	0.31	0.33
rs13858596	1	46048528	46481590	0.43	0.35	0.39	0.41	0.39	0.42	0.41	0.38	0.39	0.34	0.41	0.44	0.33	0.32
rs13858601	1	46071268	46497491	0.43	0.35	0.40	0.41	0.40	0.42	0.41	0.39	0.40	0.34	0.42	0.44	0.33	0.33
rs13858604	1	46078309	46520157	0.44	0.37	0.41	0.41	0.41	0.42	0.42	0.39	0.40	0.36	0.43	0.45	0.34	0.35
rs13650408	1	46119991	46549973	0.44	0.38	0.41	0.40	0.42	0.42	0.42	0.40	0.40	0.37	0.43	0.45	0.36	0.35
rs15249654	1	46140905	46559233	0.44	0.39	0.41	0.41	0.42	0.42	0.43	0.40	0.40	0.35	0.43	0.45	0.37	0.37
rs13858667	1	46167180	46580685	0.43	0.38	0.39	0.41	0.41	0.41	0.41	0.39	0.38	0.33	0.42	0.44	0.35	0.37
ss316951004	1	46183689	46607616	0.44	0.38	0.39	0.40	0.41	0.41	0.42	0.38	0.38	0.34	0.42	0.45	0.35	0.36
rs13858679	1	46191637	46628488	0.44	0.36	0.38	0.41	0.41	0.41	0.41	0.37	0.37	0.34	0.43	0.45	0.33	0.35
rs13858712	1	46228189	46647582	0.44	0.35	0.36	0.41	0.39	0.40	0.39	0.34	0.35	0.32	0.42	0.45	0.34	0.33
rs13858723	1	46237320	46667208	0.44	0.37	0.37	0.39	0.40	0.40	0.41	0.35	0.36	0.33	0.42	0.45	0.35	0.35
rs13858732	1	46268560	46679178	0.44	0.37	0.39	0.39	0.41	0.41	0.41	0.36	0.37	0.35	0.43	0.45	0.35	0.36
rs13858757	1	46290722	46701218	0.44	0.37	0.38	0.39	0.41	0.41	0.41	0.35	0.37	0.34	0.43	0.45	0.35	0.36
rs13858766	1	46302076	46738345	0.44	0.38	0.39	0.39	0.41	0.42	0.42	0.36	0.38	0.36	0.43	0.46	0.36	0.37
rs15249967	1	46337798	46755661	0.44	0.39	0.40	0.39	0.42	0.42	0.42	0.35	0.39	0.37	0.43	0.45	0.37	0.37
rs15250005	1	46355736	46766333	0.44	0.40	0.39	0.39	0.42	0.42	0.42	0.34	0.38	0.38	0.43	0.45	0.39	0.37
rs13650479	1	46402777	46807733	0.44	0.40	0.40	0.40	0.42	0.43	0.43	0.36	0.38	0.40	0.42	0.45	0.39	0.38
rs13650492	1	46422013	46826030	0.45	0.40	0.41	0.40	0.43	0.43	0.43	0.37	0.38	0.40	0.44	0.46	0.39	0.38
rs13858864	1	46427732	46849298	0.44	0.39	0.41	0.41	0.41	0.43	0.42	0.38	0.36	0.40	0.43	0.45	0.39	0.36
rs13858886	1	46464734	46870874	0.44	0.37	0.39	0.40	0.40	0.42	0.41	0.37	0.34	0.39	0.42	0.44	0.38	0.34
rs13858902	1	46481590	46874256	0.43	0.36	0.37	0.40	0.39	0.40	0.40	0.35	0.32	0.37	0.41	0.44	0.37	0.32
rs13858917	1	46497491	46906030	0.44	0.36	0.37	0.40	0.39	0.40	0.40	0.34	0.33	0.38	0.42	0.43	0.35	0.33
rs13650532	1	46520157	46929002	0.44	0.36	0.38	0.41	0.40	0.42	0.41	0.34	0.34	0.38	0.43	0.43	0.34	0.33
rs13859010	1	46549973	46943507	0.43	0.34	0.38	0.41	0.38	0.42	0.40	0.34	0.35	0.39	0.42	0.42	0.33	0.33
rs13859022	1	46559233	46963959	0.43	0.32	0.37	0.40	0.37	0.41	0.39	0.32	0.35	0.37	0.42	0.41	0.31	0.32
rs13859051	1	46580685	46995058	0.42	0.33	0.37	0.40	0.38	0.41	0.39	0.32	0.34	0.38	0.41	0.41	0.31	0.32
rs13650570	1	46607616	47004763	0.42	0.34	0.37	0.39	0.38	0.41	0.40	0.32	0.34	0.39	0.41	0.42	0.34	0.31
ss316951310	1	46628488	47044009	0.42	0.33	0.37	0.39	0.38	0.41	0.40	0.32	0.35	0.39	0.40	0.41	0.33	0.31
rs13859203	1	46647582	47067725	0.42	0.34	0.39	0.40	0.38	0.42	0.40	0.34	0.37	0.40	0.41	0.41	0.33	0.32
rs13859226	1	46667208	47085138	0.42	0.34	0.40	0.41	0.38	0.43	0.41	0.35	0.39	0.42	0.41	0.41	0.33	0.33
ss316951346	1	46679178	47114547	0.41	0.32	0.39	0.41	0.37	0.42	0.39	0.33	0.37	0.41	0.40	0.40	0.31	0.30
rs13859238	1	46701218	47122269	0.41	0.33	0.39	0.42	0.37	0.42	0.40	0.33	0.37	0.42	0.40	0.40	0.30	0.32
rs13650623	1	46738345	47158051	0.41	0.33	0.39	0.43	0.37	0.42	0.40	0.33	0.37	0.42	0.40	0.40	0.30	0.32
rs13859361	1	46755661	47178809	0.40	0.31	0.37	0.42	0.36	0.41	0.39	0.31	0.35	0.40	0.39	0.39	0.28	0.31
rs13859368	1	46766333	47189505	0.40	0.31	0.38	0.42	0.36	0.41	0.39	0.32	0.35	0.40	0.38	0.40	0.28	0.31
rs13859398	1	46807733	47221687	0.39	0.30	0.38	0.42	0.35	0.41	0.38	0.33	0.36	0.39	0.38	0.38	0.28	0.29
rs13859416	1	46826030	47240376	0.40	0.32	0.37	0.42	0.37	0.40	0.39	0.32	0.36	0.38	0.39	0.39	0.29	0.30
rs15251130	1	46849298	47264050	0.39	0.32	0.36	0.43	0.36	0.40	0.38	0.30	0.35	0.37	0.38	0.39	0.27	0.31
ss316951496	1	46870874	47284778	0.41	0.33	0.35	0.43	0.38	0.39	0.39	0.29	0.35	0.37	0.39	0.40	0.28	0.32
ss316951506	1	46874256	47306635	0.42	0.35	0.37	0.43	0.39	0.41	0.41	0.31	0.37	0.39	0.40	0.41	0.29	0.35
ss316951534	1	46906030	47318069	0.42	0.36	0.38	0.44	0.40	0.42	0.41	0.33	0.38	0.40	0.41	0.42	0.29	0.36
rs14817967	1	46929002	47340395	0.42	0.36	0.38	0.44	0.40	0.42	0.41	0.33	0.37	0.40	0.39	0.42	0.29	0.38
ss316951566	1	46943507	47369725	0.41	0.36	0.38	0.44	0.39	0.42	0.41	0.33	0.37	0.41	0.39	0.43	0.30	0.38
ss316951587	1	46963959	47394633	0.42	0.38	0.38	0.43	0.41	0.42	0.42	0.34	0.37	0.41	0.40	0.44	0.32	0.39
rs13650702	1	46995058	47405719	0.43	0.38	0.40	0.44	0.41	0.43	0.43	0.36	0.38	0.41	0.40	0.45	0.33	0.40
rs15251462	1	47004763	47455758	0.43	0.37	0.39	0.44	0.40	0.42	0.42	0.34	0.38	0.42	0.41	0.44	0.32	0.39
rs13859542	1	47044009	47479617	0.43	0.38	0.40	0.45	0.41	0.43	0.43	0.35	0.40	0.43	0.41	0.44	0.29	0.40
rs13859565	1	47067725	47501644	0.44	0.39	0.41	0.45	0.42	0.44	0.44	0.37	0.40	0.44	0.42	0.45	0.31	0.41
rs13859589	1	47085138	47508514	0.44	0.39	0.41	0.45	0.42	0.44	0.44	0.37	0.38	0.43	0.43	0.45	0.30	0.41
ss316951714	1	47114547	47530192	0.45	0.39	0.41	0.44	0.42	0.44	0.44	0.38	0.39	0.43	0.43	0.46	0.30	0.42
rs13859647	1	47122269	47565138	0.45	0.40	0.41	0.45	0.43	0.45	0.45	0.39	0.39	0.43	0.43	0.46	0.31	0.43
rs13859691	1	47158051	47569775	0.45	0.40	0.40	0.45	0.42	0.44	0.44	0.38	0.37	0.42	0.43	0.46	0.32	0.43
rs13859714	1	47178809	47592961	0.45	0.41	0.40	0.45	0.43	0.44	0.44	0.38	0.38	0.42	0.43	0.46	0.32	0.44
rs14818083	1	47189505	47619342	0.46	0.42	0.40	0.44	0.44	0.44	0.45	0.38	0.38	0.43	0.44	0.46	0.34	0.44
rs13859766	1	47221687	47635821	0.45	0.40	0.38	0.45	0.43	0.43	0.44	0.37	0.36	0.41	0.43	0.46	0.32	0.43
rs13859859	1	47240376	47662484	0.46	0.40	0.39	0.44	0.43	0.43	0.44	0.37	0.36	0.42	0.44	0.47	0.31	0.43
rs13859898	1	47264050	47695905	0.46	0.39	0.39	0.44	0.43	0.43	0.44	0.37	0.36	0.42	0.44	0.47	0.32	0.43
rs15252209	1	47284778	47725696	0.46	0.41	0.40	0.43	0.43	0.44	0.44	0.39	0.36	0.43	0.44	0.47	0.32	0.43
rs15252268	1	47306635	47751549	0.46	0.40	0.39	0.43	0.43	0.44	0.44	0.38	0.36	0.42	0.43	0.47	0.30	0.44
rs13859977	1	47318069	47769908	0.45	0.39	0.39	0.42	0.42	0.42	0.43	0.38	0.34	0.41	0.42	0.46	0.29	0.42
ss316951942	1	47340395	47787042	0.45	0.39	0.39	0.42	0.42	0.42	0.43	0.38	0.35	0.40	0.42	0.46	0.32	0.42
rs13860024	1	47369725	47835341	0.46	0.40	0.39	0.43	0.43	0.43	0.44	0.38	0.36	0.40	0.43	0.46	0.33	0.40
rs13860101	1	47394633	47837347	0.45	0.39	0.37	0.43	0.43	0.42	0.43	0.35	0.36	0.38	0.43	0.45	0.32	0.39
rs13860121	1	47405719	47880804	0.45	0.38	0.36	0.43	0.41	0.41	0.42	0.34	0.35	0.36	0.42	0.44	0.31	0.38
ss316952055	1	47455758	47895720	0.45	0.38	0.35	0.43	0.42	0.41	0.42	0.32	0.35	0.36	0.42	0.43	0.32	0.38
rs15252863	1	47479617	47911205	0.45	0.38	0.35	0.41	0.42	0.40	0.41	0.32	0.35	0.34	0.43	0.43	0.33	0.36
ss316952116	1	47501644	47923842	0.46	0.36	0.34	0.40	0.41	0.39	0.40	0.32	0.33	0.34	0.44	0.43	0.32	0.35
ss316952126	1	47508514	47958236	0.45	0.37	0.34	0.40	0.41	0.38	0.40	0.32	0.34	0.33	0.43	0.43	0.33	0.34
rs14818416	1	47530192	47978910	0.45	0.39	0.35	0.39	0.42	0.39	0.41	0.34	0.35	0.35	0.43	0.43	0.34	0.36
rs13650915	1	47565138	48002619	0.44	0.38	0.33	0.40	0.42	0.38	0.40	0.31	0.34	0.33	0.43	0.42	0.35	0.34
rs14818455	1	47569775	48026819	0.44	0.38	0.35	0.39	0.42	0.38	0.41	0.32	0.35	0.34	0.42	0.41	0.34	0.34
rs13860395	1	47592961	48034788	0.44	0.38	0.36	0.39	0.43	0.39	0.41	0.33	0.36	0.35	0.43	0.42	0.34	0.34
ss316952208	1	47619342	48069815	0.44	0.39	0.36	0.40	0.43	0.40	0.42	0.33	0.37	0.36	0.43	0.41	0.36	0.32
rs13860431	1	47635821	48092831	0.44	0.40	0.38	0.41	0.44	0.41	0.43	0.36	0.39	0.37	0.43	0.42	0.36	0.34
ss316952233	1	47662484	48110570	0.44	0.42	0.39	0.41	0.44	0.41	0.43	0.37	0.39	0.37	0.44	0.40	0.37	0.35
rs13860553	1	47695905	48138181	0.44	0.42	0.38	0.42	0.44	0.41	0.43	0.37	0.39	0.37	0.43	0.39	0.37	0.37
rs13651022	1	47725696	48148292	0.44	0.42	0.38	0.42	0.44	0.41	0.43	0.37	0.38	0.38	0.43	0.40	0.37	0.37
rs15253621	1	47751549	48171695	0.44	0.42	0.39	0.43	0.45	0.42	0.44	0.37	0.39	0.37	0.44	0.40	0.39	0.38
ss316952358	1	47769908	48202590	0.44	0.43	0.40	0.43	0.45	0.43	0.44	0.39	0.41	0.38	0.44	0.39	0.41	0.38
ss316952371	1	47787042	48217794	0.44	0.43	0.40	0.44	0.45	0.43	0.44	0.38	0.42	0.37	0.44	0.40	0.40	0.38
ss316952407	1	47835341	48250065	0.43	0.43	0.40	0.42	0.45	0.42	0.44	0.38	0.42	0.38	0.43	0.39	0.40	0.37
ss316952410	1	47837347	48269538	0.42	0.42	0.39	0.40	0.43	0.41	0.42	0.38	0.40	0.36	0.41	0.38	0.39	0.37
rs14818716	1	47880804	48290549	0.43	0.42	0.41	0.40	0.44	0.42	0.43	0.39	0.41	0.38	0.43	0.39	0.39	0.37
rs13860786	1	47895720	48307000	0.44	0.43	0.43	0.39	0.45	0.43	0.44	0.41	0.42	0.40	0.44	0.39	0.39	0.38
rs13860797	1	47911205	48330754	0.44	0.43	0.44	0.39	0.45	0.44	0.45	0.41	0.42	0.41	0.43	0.41	0.38	0.39
rs13860811	1	47923842	48337926	0.44	0.44	0.44	0.41	0.45	0.44	0.45	0.41	0.42	0.42	0.43	0.41	0.37	0.41
rs14818820	1	47958236	48359979	0.43	0.44	0.43	0.41	0.45	0.45	0.46	0.39	0.42	0.42	0.41	0.42	0.38	0.41
ss316952504	1	47978910	48380204	0.44	0.43	0.43	0.43	0.45	0.45	0.45	0.38	0.42	0.43	0.41	0.42	0.37	0.41
rs13860860	1	48002619	48403481	0.44	0.44	0.43	0.43	0.45	0.45	0.45	0.38	0.42	0.42	0.42	0.42	0.37	0.40
ss316952530	1	48026819	48417174	0.44	0.44	0.43	0.44	0.45	0.45	0.46	0.38	0.42	0.42	0.41	0.43	0.37	0.42
rs13860882	1	48034788	48441102	0.45	0.45	0.42	0.44	0.45	0.44	0.45	0.36	0.40	0.42	0.42	0.44	0.36	0.41
rs13860930	1	48069815	48466769	0.44	0.45	0.43	0.43	0.45	0.45	0.46	0.37	0.40	0.42	0.41	0.44	0.36	0.42
rs13651133	1	48092831	48490272	0.45	0.45	0.43	0.42	0.45	0.45	0.46	0.38	0.40	0.42	0.41	0.45	0.37	0.42
ss316952577	1	48110570	48513591	0.44	0.44	0.43	0.42	0.45	0.45	0.46	0.36	0.40	0.42	0.40	0.44	0.36	0.41
rs15254432	1	48138181	48543602	0.44	0.44	0.42	0.42	0.45	0.45	0.45	0.35	0.40	0.41	0.40	0.45	0.35	0.42
rs15254475	1	48148292	48556102	0.44	0.44	0.42	0.42	0.45	0.45	0.45	0.34	0.39	0.41	0.40	0.45	0.36	0.42
rs14819061	1	48171695	48586681	0.44	0.44	0.42	0.42	0.45	0.45	0.45	0.35	0.40	0.40	0.40	0.44	0.35	0.41
rs14819120	1	48202590	48609748	0.43	0.44	0.42	0.42	0.45	0.44	0.45	0.35	0.39	0.40	0.39	0.44	0.34	0.41
ss316952630	1	48217794	48614204	0.43	0.43	0.41	0.41	0.44	0.44	0.44	0.33	0.39	0.40	0.40	0.44	0.33	0.41
rs14819164	1	48250065	48633794	0.44	0.44	0.40	0.42	0.45	0.44	0.45	0.32	0.38	0.41	0.41	0.44	0.33	0.41
rs15254700	1	48269538	48671927	0.45	0.45	0.41	0.43	0.46	0.45	0.46	0.32	0.39	0.41	0.42	0.45	0.33	0.42
rs14819188	1	48290549	48676526	0.46	0.45	0.43	0.44	0.47	0.46	0.47	0.34	0.40	0.42	0.43	0.46	0.35	0.43
ss316952668	1	48307000	48712191	0.45	0.45	0.41	0.45	0.46	0.46	0.46	0.32	0.39	0.42	0.42	0.46	0.33	0.43
ss316952684	1	48330754	48742104	0.45	0.45	0.40	0.46	0.46	0.46	0.46	0.31	0.38	0.40	0.42	0.46	0.33	0.43
ss316952692	1	48337926	48770241	0.45	0.44	0.38	0.45	0.45	0.45	0.45	0.30	0.37	0.40	0.42	0.45	0.33	0.41
ss316952696	1	48359979	48793056	0.45	0.44	0.39	0.46	0.45	0.45	0.45	0.30	0.38	0.39	0.42	0.45	0.33	0.41
rs13861044	1	48380204	48811312	0.45	0.44	0.40	0.46	0.46	0.45	0.46	0.33	0.39	0.39	0.43	0.45	0.34	0.42
ss316952724	1	48403481	48848274	0.45	0.44	0.39	0.44	0.45	0.44	0.45	0.33	0.38	0.37	0.44	0.44	0.33	0.41
rs13861078	1	48417174	48855230	0.44	0.43	0.38	0.44	0.45	0.44	0.45	0.34	0.38	0.36	0.44	0.43	0.34	0.40
rs15255015	1	48441102	48887491	0.45	0.43	0.39	0.44	0.45	0.45	0.45	0.35	0.39	0.36	0.44	0.43	0.36	0.39
[truncated: 48,526 more rows]
