# Supplementary material for: Signatures of Selection in the Genomes of Commercial and Non-Commercial Chicken Breeds
Source: PLoS One. 2012 Feb 27;7(2):e32720. doi: 10.1371/journal.pone.0032720 (PMC3287981; doi:10.1371/journal.pone.0032720)
Supplement: Table S12 — All regions of putative selection found for the different window sizes. Chromosomal locations are based on the position in the WASHUC2 build. Size refers to the total size of the merged windows. # windows refer to the number of merged windows. Region ID refers to the region with strong evidence of selection as described in this manuscript (window size 5 only). DM = domesticated, CM = commercial, NCM = non-commercial, BR = broiler, LR = layer, DU = Dutch, CH = Chinese, BRS = broiler sire line, BRD = broiler dam line, WL = white egg-layer, BL = brown egg-layer, DCF = Dutch countryfowls, DPB = Dutch polish and bearded, and DNB = Dutch new breeds. Values of Rubin et al. refers to ZHP values found in a previous study [1] (window size 5 only). The ‘genes’ column include information of the genes included in the region of putative selection (window size 5 only). For each gene the location within the region is given followed by the Ensembl chicken ID and human orthologs name if known. (1) gene is located within region, (2) region is located within gene, (3) region overlaps 5′ end of gene, and (4) region overlaps 3′end of gene. *) human 1:many orthologs **) human many:many orthologs. (XLS) [file pone.0032720.s014.xls]

## Sheet: ZHp_5
							ZHp															Hp														ZHp Rubin et al. 2010
Chromosome	Position	Until	size (kb)	# windows	# markers within window	Region ID	DM	CM	NCM	BR	LR	DU	CH	BRS	BRD	WL	BL	DCF	DPB	DNB		DM	CM	NCM	BR	LR	DU	CH	BRS	BRD	WL	BL	DCF	DPB	DNB	CB	LR	AD	Genes
1	4957770	5128791	171	4	8		-2.2	-1.9	-2.3	-1.2	-1.5	-1.6	-5.1	-0.9	-1.5	-0.1	-3.8	-1	-1	-1.9		0.32	0.32	0.3	0.37	0.3	0.28	0.12	0.38	0.32	0.32	0.07	0.27	0.29	0.26
1	5221981	5367703	146	1	5		-0.6	-1.3	0.2	0.3	-1.7	0.9	-4.6	-0.1	0.9	0.6	-2.7	1.1	0.7	0.2		0.39	0.36	0.43	0.44	0.29	0.44	0.15	0.42	0.46	0.39	0.15	0.44	0.42	0.4
1	10811723	10904488	93	1	5		-1.8	-1.1	-2.1	-3.7	0	-1.1	-1.8	-4.8	-1.6	0.3	0.2	-0.5	-0.6	-2.1		0.34	0.36	0.31	0.25	0.39	0.31	0.31	0.18	0.32	0.35	0.39	0.31	0.32	0.25
1	11928944	12015780	87	1	5		-0.9	-0.4	-1.2	1.3	-1.5	0.5	-4.3	0.9	0.8	0	-1.3	0.8	0.8	-0.1		0.38	0.4	0.35	0.49	0.3	0.41	0.17	0.47	0.46	0.33	0.27	0.42	0.42	0.38				(3) ENSGALG00000008455 SEMA3C
1	18348538	18510137	162	2	6		-2.7	-2.8	-2.1	-3.1	-1.6	-0.1	-4.9	-2.5	-3	-0.7	-2.8	-0.1	0	-0.3		0.3	0.28	0.31	0.28	0.29	0.38	0.13	0.3	0.24	0.26	0.14	0.34	0.36	0.36				(1) ENSGALG00000023584 FAM19A5
1	19123334	19262075	139	1	5		-3.3	-2.7	-3.7	0.9	-4.8	-2.7	-2.2	0.5	0.2	-3	-2.8	-2.7	-2.5	-1.1		0.27	0.29	0.23	0.47	0.09	0.2	0.28	0.46	0.42	0.03	0.14	0.13	0.18	0.32
1	27172510	27247027	75	1	5		-2	-2.2	-1.5	-3.7	-0.8	0.4	-4.2	-4	-2.2	0.3	-1.1	0.4	1	0.1		0.33	0.31	0.34	0.25	0.35	0.41	0.17	0.22	0.28	0.36	0.28	0.39	0.44	0.39	-5.5
1	27484023	27570133	86	1	5		-4.1	-2.9	-4.8	-4.3	-1.3	-3.9	-2.6	-4	-3.5	-1.2	-1.8	-3.2	-3.8	-2.6		0.23	0.28	0.17	0.22	0.31	0.12	0.26	0.22	0.21	0.21	0.22	0.09	0.07	0.22				(3) ENSGALG00000009424 FOXP2
1	32216650	32348348	132	1	5		-2.4	-3.3	-0.9	-2.5	-2.7	-0.1	-2	-2.4	-1.5	-0.1	-4.1	-1.1	0.7	-0.7		0.31	0.26	0.37	0.31	0.22	0.38	0.3	0.3	0.32	0.32	0.04	0.26	0.42	0.34				(4) ENSGALG00000009601 NELL2	(1) ENSGALG00000009603	(3) ENSGALG00000009604 DBX2
1	43432392	43516549	84	1	5		-1.2	-0.1	-2.4	-2.8	1.1	-3.1	0.5	-3.4	-1.4	-0.1	1.3	-2.6	-1.6	-4.2		0.37	0.41	0.3	0.29	0.46	0.18	0.44	0.25	0.33	0.32	0.47	0.14	0.24	0.12				(3) ENSGALG00000010992 SLC6A15
1	43785386	43981501	196	4	8		-5.2	-5.7	-3.8	-5.5	-4.2	-3.9	-0.5	-5.7	-3.5	-3.1	-2.9	-3.4	-3.5	-3.1		0.18	0.14	0.23	0.16	0.12	0.12	0.38	0.13	0.21	0.02	0.14	0.08	0.1	0.19
1	44429321	44550299	121	2	6		-5.2	-5.7	-3.6	-4.1	-5	-2.2	-3.8	-3.5	-3.6	-2.2	-4.2	-2.3	-0.8	-2.9		0.18	0.13	0.24	0.23	0.07	0.24	0.2	0.25	0.2	0.11	0.03	0.17	0.3	0.2
1	44890133	44978125	88	1	5		-3.3	-3.9	-2	-4.1	-2.7	-0.7	-2.3	-3.9	-3.3	-0.5	-2.7	-0.5	-0.1	-2.1		0.27	0.22	0.32	0.23	0.22	0.33	0.28	0.22	0.22	0.28	0.15	0.32	0.36	0.25			-4.8	(4) ENSGALG00000011206 KITLG
1	45065084	45185253	120	2	6		-3.3	-3.9	-1.9	-3.7	-3	-2	-0.5	-4	-1.9	-1.4	-4.2	-2.6	-1	-1.3		0.27	0.22	0.32	0.25	0.21	0.25	0.38	0.22	0.3	0.19	0.04	0.14	0.29	0.3				(1) ENSGALG00000011207 DUSP6
1	48217794	48330754	113	2	6		-1	-0.6	-1.3	-1.4	-0.2	0.5	-4.4	-1.4	-1.4	-0.2	-1.2	0.1	0.4	-0.8		0.38	0.39	0.35	0.36	0.38	0.41	0.16	0.36	0.33	0.31	0.27	0.36	0.39	0.33
1	51583292	51663036	80	1	5		0.6	0.9	0.2	0.9	0.9	0.1	-4.1	1	0.7	1.1	0.5	0	0.1	1		0.45	0.46	0.42	0.47	0.46	0.39	0.18	0.48	0.45	0.44	0.41	0.36	0.37	0.45				(4) ENSGALG00000011965 ZC3H7B	(1) ENSGALG00000011966 RANGAP1	(1) ENSGALG00000023175	(1) ENSGALG00000011970 CHADL	(1) ENSGALG00000011976 L3MBTL2
1	56244112	56377930	134	3	7		-2.2	-2.6	-1.5	-5.3	-2.1	-0.9	-1.2	-5	-3.9	-1.6	-0.7	-1.4	-0.8	-0.1		0.32	0.29	0.34	0.17	0.26	0.32	0.34	0.17	0.18	0.17	0.32	0.24	0.3	0.38				(1) ENSGALG00000012665 APPL2	(1) ENSGALG00000012674 KIAA133	(1) ENSGALG00000012691 ALDH1L2	(1) ENSGALG00000023095	(1) ENSGALG00000012694 C12orf45	(3) ENSGALG00000012697 SLC41A2
1	56937240	57053708	116	2	6		-1.5	-2.3	-0.2	-4.3	-1	-0.3	0	-4.2	-3.5	-0.4	-0.4	-1.5	0.1	0.4		0.35	0.31	0.41	0.22	0.33	0.36	0.41	0.21	0.21	0.29	0.34	0.23	0.37	0.41
1	57160808	57640392	480	15	19	R1	-3.5	-3.2	-3.3	-5.8	-1.2	-3.8	-2.7	-6.1	-3.7	-0.9	-2.2	-2.6	-3.7	-3.3		0.26	0.26	0.25	0.15	0.32	0.13	0.26	0.11	0.19	0.24	0.2	0.14	0.08	0.18	-6.6	-4.8		(1) ENSGALG00000019300	(1) ENSGALG00000012755 IGF1	(1) ENSGALG00000012756 C12orf48	(1) ENSGALG00000012757 PMCH	(1) ENSGALG00000012759 NUP37	(1) ENSGALG00000019299	(1) ENSGALG00000012760 CCDC53	(1) ENSGALG00000012761 DRAM1	(1) ENSGALG00000012763 GNPTAB	(1) ENSGALG00000012766 SYCP3	(1) ENSGALG00000012769 CHPT1
1	57788531	57878132	90	1	5		-1.6	-1.7	-1.1	-2.7	-0.6	-0.9	-1.5	-4.1	-0.8	-0.5	-0.4	-1.8	0.2	-0.2		0.35	0.33	0.36	0.3	0.36	0.32	0.32	0.21	0.36	0.28	0.34	0.21	0.38	0.37	-4.1			(4) ENSGALG00000012788 PARP12	(3) ENSGALG00000012791 TBXAS1
1	65554126	65669767	116	1	5		-1.2	-0.2	-2.1	-4.3	1.1	-0.5	-3.3	-4.6	-2.7	0.8	-0.2	-0.2	-0.8	0.4		0.37	0.41	0.31	0.22	0.46	0.35	0.22	0.19	0.25	0.41	0.36	0.34	0.3	0.41				(4) ENSGALG00000019280 LMO3
1	75293631	75428284	135	1	5		-1.1	-1	-0.9	-2.6	-0.3	-0.1	-0.8	-4.5	-0.5	1	-0.7	0.6	-0.3	-0.6		0.37	0.37	0.37	0.3	0.38	0.38	0.36	0.19	0.38	0.43	0.32	0.4	0.34	0.35				(4) ENSGALG00000017291 FAR2	(1) ENSGALG00000017290 RAD51AP1	(1) ENSGALG00000017289 C12orf4	(3) ENSGALG00000017287 FGF6
1	75797506	75896058	99	1	5		1.5	0.1	1.3	-1	0.8	1.1	1.4	-4.1	0.8	1.6	0.1	0.7	0.9	1.6		0.49	0.42	0.48	0.38	0.44	0.46	0.49	0.21	0.46	0.48	0.38	0.41	0.43	0.49				(1) ENSGALG00000017281 KCNA6
1	76512928	78375116	1862	7	11		1.1	-0.3	1.3	-3.1	0.9	0.9	1.1	-4.9	-0.2	1.6	0.3	0.4	0.6	-0.3		0.47	0.4	0.48	0.28	0.45	0.44	0.47	0.17	0.4	0.49	0.39	0.38	0.41	0.36				(4) ENSGALG00000017271 ANO2	(1) ENSGALG00000017272	(1) ENSGALG00000017274 CD9	(1) ENSGALG00000019041 NOBOX	(1) ENSGALG00000017276 ARHGEF5	(1) ENSGALG00000014241 CDKN1B	(3) ENSGALG00000013272 PRMT8
1	79075975	79158150	82	1	5		-1.6	-2.7	0	-4.6	-1.3	0	0.2	-4.4	-3.4	-1.5	0.3	-1	0.3	1.1		0.35	0.29	0.42	0.2	0.31	0.38	0.42	0.2	0.21	0.18	0.4	0.27	0.39	0.46				(1) ENSGALG00000014274 RIMKLB	(1) ENSGALG00000022968
1	80129135	80231664	103	1	5		-1	-1.1	-0.4	-1.1	-0.6	-0.2	-4.1	-0.3	-1.9	0.1	0.1	0.3	-0.4	-0.3		0.38	0.36	0.39	0.38	0.36	0.37	0.18	0.41	0.3	0.34	0.38	0.38	0.33	0.37				(4) ENSGALG00000014445 NOP2	(1) ENSGALG00000013565 CHD4	(1) ENSGALG00000014455 LPAR5	(1) ENSGALG00000014456	(3) ENSGALG00000014457 ING4
1	83641664	83773198	132	2	6		-1.4	-2.5	-0.1	0.4	-4.2	-1	1.2	-0.1	0.1	-3	-2	-2	-0.4	0.2		0.36	0.3	0.41	0.45	0.12	0.31	0.47	0.42	0.42	0.03	0.21	0.19	0.34	0.4		-4.4		(4) ENSGALG00000015006 C1orf161	(1) ENSGALG00000015016 SLC22A15	(3) ENSGALG00000015018 CASQ2
1	85025929	85105858	80	1	5		-3.9	-2.8	-4.5	-1.8	-2.4	-3.6	-2.6	-1.6	-1.3	-2	-0.5	-2.1	-2.8	-4.6		0.24	0.28	0.19	0.34	0.24	0.14	0.26	0.35	0.34	0.13	0.33	0.18	0.15	0.09		-5.2		(2) ENSGALG00000015087 LSAMP
1	86248409	86348913	101	1	5		-3.9	-3	-4.3	-1.4	-2.9	-4.1	-1	-1.2	-1.1	-2.9	-0.4	-3.9	-3.3	-3		0.24	0.27	0.2	0.36	0.21	0.11	0.35	0.37	0.35	0.04	0.34	0.03	0.11	0.2				(4) ENSGALG00000015094 ZBTB2	(1) ENSGALG00000015117 DRD3	(1) ENSGALG00000015120 QTRTD1	(3) ENSGALG00000015121 KIAA147
1	90307310	90390363	83	1	5		-2.1	-2.8	-1	-1.6	-2.5	-0.2	-3.6	-1	-1.8	-0.2	-4.2	0.2	0.1	-0.3		0.32	0.28	0.36	0.35	0.24	0.37	0.21	0.38	0.31	0.31	0.04	0.37	0.37	0.37
1	98803036	98949817	147	3	7	R2	-6.8	-6.5	-6.3	-6.5	-4.7	-4.4	-5.4	-5.6	-5.8	-1.7	-4.5	-3.7	-4.1	-3.6		0.1	0.1	0.1	0.11	0.09	0.09	0.1	0.14	0.07	0.16	0.01	0.05	0.05	0.15
1	99585389	99673559	88	1	5		-2.5	-1.6	-3.2	-1.9	-0.9	-3.7	-0.8	-1.1	-2.1	-1.6	-1	-3.3	-1.8	-5		0.31	0.34	0.26	0.34	0.34	0.14	0.36	0.37	0.29	0.17	0.29	0.08	0.22	0.07				(1) ENSGALG00000015508
1	100239541	100357508	118	1	5		-2.5	-3.3	-1.1	-4.8	-2.4	-0.7	-0.1	-3.8	-4.8	-1.2	-1.3	0	0.1	-2.8		0.31	0.26	0.36	0.19	0.24	0.33	0.4	0.23	0.13	0.21	0.27	0.35	0.37	0.21	-6.2		-5.4	(3) ENSGALG00000015519 ROBO2
1	104228627	104313889	85	1	5		-0.9	-1.5	0.1	-3.4	-0.2	0.6	0.1	-4.2	-1.4	1.2	-1	1.4	0	-0.2		0.38	0.34	0.42	0.26	0.38	0.42	0.42	0.21	0.33	0.45	0.29	0.47	0.36	0.37				(3) ENSGALG00000015737 NCAM2
1	105347850	105433972	86	1	5		-2.3	-3.5	-0.5	-4.6	-2.2	0.8	-3.4	-4.9	-2.6	-0.1	-2.1	0.8	0.9	1		0.32	0.24	0.39	0.21	0.26	0.43	0.22	0.17	0.26	0.32	0.2	0.42	0.43	0.45
1	109783368	109989220	206	5	9		-4.3	-2.7	-5.7	0.2	-3.8	-4	-4.9	0.6	-0.3	-2.6	-1.9	-3.1	-3.3	-4		0.22	0.29	0.13	0.44	0.15	0.11	0.13	0.46	0.4	0.07	0.22	0.1	0.11	0.13
1	110174648	110282105	107	1	5		-0.9	0.1	-2	0.3	0.3	-3.2	0.9	0.3	0.3	-1.6	0.5	-4.1	-2.6	-0.8		0.38	0.42	0.32	0.44	0.41	0.17	0.46	0.44	0.43	0.17	0.41	0.02	0.16	0.33				(3) ENSGALG00000016044 SIM2 AP697.1 *	(1) ENSGALG00000022826
1	111492965	111579406	86	1	5		-3.4	-2.7	-3.8	-1.2	-2.6	-4.1	-0.3	-0.8	-0.9	-1.8	-1	-3.6	-3.8	-3		0.26	0.29	0.23	0.37	0.23	0.11	0.39	0.38	0.36	0.15	0.29	0.06	0.08	0.19				(4) ENSGALG00000016127 SH3BGR	(1) ENSGALG00000016128 B3GALT5	(1) ENSGALG00000021893	(1) ENSGALG00000016132 IGSF5
1	119905213	120055057	150	3	7		-5.8	-5.4	-5.2	-4.5	-4.5	-3.1	-5.6	-4.4	-3.4	-1.3	-4.5	-3.3	-1.3	-3.6		0.15	0.15	0.15	0.21	0.11	0.18	0.1	0.2	0.21	0.2	0.01	0.08	0.26	0.16				(2) ENSGALG00000016288 IL1RAPL1
1	122700798	122769984	69	1	5		0.2	0.3	-0.1	-1.5	0.4	1.2	-4.1	-1.2	-1.5	0.3	-0.1	1.3	1.1	0.8		0.43	0.43	0.41	0.35	0.42	0.46	0.18	0.37	0.32	0.36	0.36	0.46	0.45	0.44				(2) ENSGALG00000016391 CNKSR2
1	127970808	128154342	184	2	6		-4.4	-5	-3.1	-3.3	-4.7	-2.7	-1.7	-2.6	-3	-2.7	-3.2	-2.1	-2.2	-2.3		0.21	0.17	0.26	0.27	0.1	0.2	0.31	0.29	0.24	0.06	0.11	0.18	0.2	0.24				(1) ENSGALG00000022787
1	131148162	131588419	440	13	17	R3	-3.6	-4.1	-2.9	-6.3	-2.1	-3.5	-2.9	-6.1	-5.2	-3.1	-2.1	-3.7	-2	-4		0.25	0.22	0.27	0.12	0.26	0.15	0.25	0.11	0.11	0.02	0.2	0.05	0.21	0.13	-5.1	-4.5
1	138267570	138402930	135	1	5		-2.3	-3	-1.4	-0.5	-4.2	-1.3	-1.2	-0.3	-0.2	-2.1	-3	-1.4	-0.8	-0.6		0.32	0.27	0.35	0.41	0.13	0.29	0.34	0.41	0.4	0.12	0.13	0.24	0.31	0.35				(1) ENSGALG00000016792 MFSD9	(1) ENSGALG00000016793 TMEM182
1	138798798	138931661	133	1	5		-2.5	-1.2	-3.7	-2.5	-0.1	-3.5	-0.9	-2.4	-1.7	0.9	-1.4	-1.7	-3.4	-4.4		0.31	0.36	0.23	0.31	0.39	0.15	0.36	0.3	0.31	0.41	0.26	0.21	0.1	0.11
1	143936293	144025090	89	1	5		0.7	1.1	-0.8	1.1	1.1	0.9	-4.1	1.1	1.2	1.5	1	1.4	0.7	-1.9		0.46	0.48	0.38	0.48	0.47	0.44	0.18	0.48	0.48	0.48	0.45	0.47	0.42	0.26
1	145904334	146037326	133	1	5		-3.2	-3.8	-2.4	-2.7	-3.2	-1.9	-1.8	-4.4	-0.5	-2.6	-1.1	-1.6	-1.6	-2.2		0.27	0.23	0.3	0.3	0.19	0.26	0.31	0.2	0.38	0.07	0.28	0.22	0.24	0.24	-5.1	-5.8	-4.2
1	150232207	150337598	105	1	5		-2.6	-2.5	-2.1	-3.1	-1.3	-0.7	-2.8	-1.9	-4.1	0.2	-1.3	-0.2	-0.6	-0.6		0.3	0.3	0.31	0.28	0.31	0.33	0.25	0.33	0.17	0.35	0.27	0.34	0.32	0.35				(4) ENSGALG00000016895 DZIP1	(1) ENSGALG00000019114 CLDN1
1	152516746	153003586	487	13	17		-5	-5.9	-3.2	-5.6	-4.4	-2.6	-1.8	-4.9	-5.5	-2.9	-2.3	-1.2	-1.7	-5		0.19	0.13	0.26	0.15	0.11	0.21	0.31	0.17	0.09	0.04	0.19	0.26	0.24	0.06		-4.8	-5.6	(1) ENSGALG00000024438	(1) ENSGALG00000024439
1	156110268	156236365	126	1	5		-1.7	-1	-2.1	-0.7	-0.7	-2.5	-0.9	-0.7	-0.2	-2.9	0.4	-2.1	-1.2	-4.1		0.35	0.37	0.31	0.39	0.35	0.22	0.36	0.39	0.4	0.04	0.4	0.18	0.27	0.12
1	162885692	163066395	181	2	6		-1	-1.7	-0.1	-3.6	-0.6	-0.5	0.1	-4.2	-1.7	0	-2.6	0.3	-1.3	-0.8		0.38	0.34	0.41	0.26	0.36	0.35	0.42	0.21	0.31	0.33	0.16	0.38	0.26	0.33
1	163726799	163819192	92	1	5		-4.4	-4.8	-3.3	-4.8	-3.5	-1.9	-3.1	-3.8	-4.4	-1.4	-2.6	-1.7	-2.1	-2.3		0.21	0.18	0.25	0.2	0.17	0.26	0.24	0.23	0.15	0.19	0.16	0.21	0.2	0.24
1	165047065	165189300	142	2	6		-3	-2.3	-3.4	-3.4	-1	-4.2	-0.1	-3.5	-2.3	-3.1	1.1	-3.5	-3.2	-4.3		0.28	0.31	0.24	0.26	0.33	0.1	0.4	0.25	0.28	0.02	0.46	0.07	0.12	0.11
1	187782640	187913841	131	2	6		-1.1	-0.3	-1.9	-2.8	0.1	-1.6	-0.6	-1.5	-4.2	-0.4	-0.9	-1.8	-1	-0.6		0.37	0.4	0.32	0.29	0.4	0.28	0.38	0.35	0.16	0.29	0.3	0.21	0.29	0.35				(4) ENSGALG00000017197 CNTN5
1	190154785	190233750	79	1	5		-3	-3.3	-2.1	-3.1	-2.4	-1	-4.1	-2.3	-3.3	-2	-0.5	0	-1.2	-0.9		0.28	0.26	0.31	0.28	0.24	0.32	0.18	0.31	0.22	0.13	0.33	0.35	0.27	0.32				(1) ENSGALG00000017224	(1) ENSGALG00000022714 C11orf75	(3) ENSGALG00000017226 CCDC67
1	191432952	191569609	137	3	7		-1.9	-2.7	-1.1	-4.1	-1.2	-0.7	-1.2	-3.6	-4.7	0.2	-2.3	-0.6	0.5	-2.4		0.33	0.29	0.36	0.23	0.32	0.33	0.34	0.24	0.13	0.35	0.19	0.31	0.4	0.23
1	192118412	192220174	102	1	5		-0.5	-2.1	1	-1.5	-1.6	-0.5	0.6	0.4	-5.3	-1.1	-1.5	-1.7	0.3	0.6		0.4	0.32	0.46	0.35	0.29	0.35	0.44	0.45	0.1	0.22	0.25	0.22	0.39	0.43				(1) ENSGALG00000019053	(1) ENSGALG00000017237 TYR AC135977.2 *
1	194566742	194685195	118	2	6		-3.9	-4.1	-2.9	-3.5	-3.1	-1.7	-2.5	-2.7	-3.5	0	-4.2	-1.1	-0.2	-3.7		0.24	0.22	0.27	0.26	0.2	0.27	0.27	0.29	0.21	0.32	0.04	0.27	0.35	0.15				(1) ENSGALG00000019044
1	194817260	194958972	142	2	6		-2.9	-4	-1.2	-4.3	-3	-0.3	-1.2	-3.4	-4.3	-1.1	-2.4	0.6	-0.1	-1.4		0.29	0.22	0.36	0.22	0.2	0.36	0.34	0.25	0.16	0.22	0.18	0.4	0.36	0.29				(1) ENSGALG00000014066 TMEM126A TMEM126B **	(1) ENSGALG00000014070 CCDC89	(1) ENSGALG00000014079 SYTL2	(1) ENSGALG00000013247 CCDC83	(1) ENSGALG00000013256 PICALM
2	5908202	6052180	144	2	6		-3.5	-2.4	-4.3	-0.5	-2.9	-3.1	-4.1	-0.7	0.2	-1.4	-1.8	-1.7	-3.5	-2.8		0.26	0.3	0.2	0.4	0.21	0.17	0.18	0.39	0.43	0.19	0.23	0.22	0.1	0.21				(1) ENSGALG00000023460	(3) ENSGALG00000006173 XYLB
2	7389015	7531263	142	3	7		-5.2	-5	-4.4	-4.8	-3.8	-3	-5.5	-4.7	-3.4	-2.2	-2.6	-2.1	-3	-2.4		0.18	0.17	0.2	0.19	0.15	0.18	0.1	0.18	0.21	0.11	0.16	0.18	0.13	0.23				(2) ENSGALG00000006314 DPP6
2	10559251	10727833	169	3	7		-4.5	-4.6	-3.5	-4	-4.3	-2.2	-2.8	-3.6	-3.3	-2.2	-3.3	-2.4	-2	-2.1		0.21	0.19	0.24	0.23	0.12	0.23	0.25	0.24	0.22	0.11	0.11	0.16	0.21	0.25
2	11694493	11958462	264	4	8		-2.4	-3.3	-2.1	-5.2	-1.8	-1.1	-3	-4.2	-5.1	0.3	-2.3	-0.9	-0.6	-1.8		0.31	0.26	0.31	0.17	0.28	0.31	0.24	0.21	0.11	0.36	0.19	0.28	0.32	0.27	-4.6		-5.6	(1) ENSGALG00000007056 KLF6
2	12223203	12315865	93	1	5		-2.6	-3.8	-0.7	-3.5	-2.9	0.5	-1.7	-4.1	-1.5	-1.1	-2.2	0.6	0.3	-0.8		0.3	0.23	0.38	0.26	0.21	0.41	0.31	0.21	0.32	0.22	0.19	0.4	0.39	0.34
2	22169574	22294146	125	2	6		-4.6	-4.1	-4.3	-1.8	-4.4	-3.7	-2.4	-1.2	-1.9	-1.8	-3.6	-2.6	-3.6	-3.3		0.21	0.21	0.2	0.34	0.12	0.13	0.27	0.36	0.3	0.15	0.08	0.14	0.09	0.18
2	25053340	25139113	86	1	5		-2.8	-3.5	-1.6	-4.6	-1.9	-0.3	-2.1	-3.7	-4.2	-1.3	-0.5	-0.7	0.7	-0.7		0.29	0.25	0.34	0.21	0.27	0.36	0.29	0.23	0.17	0.2	0.33	0.29	0.42	0.34
2	25660559	25891053	230	7	11		-5.7	-5.9	-5	-5.6	-4.5	-4.2	-3.1	-5.8	-3.7	-3	-2.7	-3.9	-3.2	-3.7		0.16	0.12	0.16	0.15	0.11	0.1	0.23	0.12	0.2	0.03	0.15	0.04	0.12	0.15
2	27469482	27556249	87	1	5		-3.9	-4.3	-3	-4.4	-3	-2.6	-0.9	-4.6	-2.8	-1.3	-2	-2.4	-2.8	-0.7		0.24	0.21	0.27	0.21	0.21	0.21	0.36	0.19	0.25	0.2	0.21	0.15	0.15	0.34				(2) ENSGALG00000010786 DGKB
2	35215593	35688344	473	16	20	R4	-6.5	-6.3	-5.7	-6.6	-4.7	-3.7	-5.8	-6.6	-4.8	-2.8	-3.9	-3.2	-4.3	-3.8		0.12	0.11	0.13	0.11	0.09	0.13	0.08	0.08	0.13	0.05	0.05	0.09	0.04	0.14				(1) ENSGALG00000011262 KCNH8
2	50670751	50816701	146	3	7		-1	-1.5	-0.1	-3.3	-0.3	1.3	-3.4	-3.3	-2.3	0.4	-4.4	1.4	1.5	-0.3		0.38	0.34	0.41	0.27	0.38	0.47	0.22	0.26	0.28	0.37	0.02	0.47	0.48	0.37	-5.2			(1) ENSGALG00000012327 INHBA	(1) ENSGALG00000021831
2	54058591	54230105	172	4	8		-2	-4.2	-0.1	-5.2	-2.8	0.5	-2.1	-4.7	-4.3	-0.6	-3.8	0.7	1.1	-0.3		0.33	0.21	0.41	0.17	0.22	0.42	0.29	0.18	0.16	0.27	0.07	0.41	0.44	0.37	-4.2		-5.4	(4) ENSGALG00000012369 TPK1
2	55990055	56121708	132	1	5		-3.9	-4.1	-3	-3.2	-3.5	-2.3	-1.3	-3.4	-1.8	-3	-0.9	-1.4	-2.1	-2.5		0.24	0.22	0.27	0.27	0.17	0.23	0.33	0.25	0.31	0.03	0.3	0.24	0.2	0.23		-4.4		(4) ENSGALG00000012433 ADCY1	(1) ENSGALG00000012435	(1) ENSGALG00000012437 IGFBP1	(1) ENSGALG00000012439 IGFBP3
2	57613011	57765584	153	1	5		-2.5	-1.8	-2.9	-0.2	-2	-3.7	0.3	0	-0.2	-1.8	-0.1	-3	-4.5	-1.2		0.31	0.33	0.27	0.42	0.27	0.14	0.42	0.43	0.4	0.15	0.36	0.11	0.02	0.31				(4) ENSGALG00000012653 CTDP1	(3) ENSGALG00000012654 NFATC1
2	60847718	60934546	87	1	5		-1.7	-1	-2.1	0.4	-1.5	-4	0.5	-0.4	0.7	-2.9	1	-3.1	-4.2	-2.5		0.34	0.37	0.31	0.45	0.3	0.12	0.44	0.4	0.45	0.04	0.45	0.1	0.05	0.22
2	64393821	64492535	99	1	5		-1.2	-1.5	-0.5	0.2	-1.9	0.7	-2.1	-0.5	1.2	0.4	-4.1	0.8	0.4	0.4		0.37	0.35	0.39	0.44	0.27	0.43	0.29	0.4	0.48	0.37	0.04	0.42	0.39	0.41				(4) ENSGALG00000012770 MAK	(1) ENSGALG00000012771 TMEM14C TMEM14B TMEM14E **	(1) ENSGALG00000012773 GCNT2 GCNT6 *	(1) ENSGALG00000012775 TFAP2A
2	73153402	73275806	122	1	5		-1.8	-1.7	-1.6	-5.7	0.2	-0.5	-1.8	-5.6	-4	-0.6	-1.6	-0.2	0.2	-1.6		0.34	0.33	0.33	0.15	0.41	0.35	0.31	0.13	0.18	0.27	0.24	0.34	0.38	0.28
2	73920832	74021046	100	1	5		-3.2	-1.3	-5.4	0.7	-2.2	-3.9	-3.8	0.6	1.1	-2	-0.2	-3.1	-3.9	-2.5		0.27	0.36	0.15	0.46	0.26	0.12	0.19	0.46	0.47	0.13	0.36	0.1	0.07	0.22
2	74072618	74426117	353	4	8		-3.5	-1.6	-5.6	-0.4	-2.4	-4.8	-4.1	-0.7	0.4	-2.9	-0.1	-3.6	-4.6	-3.9		0.26	0.34	0.13	0.41	0.24	0.06	0.18	0.39	0.44	0.04	0.36	0.05	0.01	0.13			-4.6
2	74704556	74782502	78	1	5		-4	-3.6	-3.7	-1.9	-3.6	-2.3	-3.1	-1.6	-1.4	-3.2	-1	-2.1	-2.2	-2.5		0.24	0.24	0.23	0.34	0.17	0.23	0.24	0.34	0.33	0.01	0.29	0.18	0.19	0.22				(2) ENSGALG00000012941 CDH12
2	76981603	77062057	80	1	5		-1.1	-2.1	0.2	-5.1	-0.2	0	1	-5.1	-3.7	0.2	0.5	0.7	-0.3	-0.2		0.37	0.32	0.43	0.18	0.38	0.38	0.47	0.16	0.2	0.35	0.41	0.41	0.34	0.37				(1) ENSGALG00000022941	(1) ENSGALG00000012952 BASP1	(1) ENSGALG00000022940 FOXC2
2	77200519	77273614	73	1	5		-1.9	-3	-0.9	-4.3	-1.5	-2.2	-0.7	-4.3	-3.2	-0.7	-1.1	-1.9	-1.6	-1.5		0.33	0.27	0.37	0.22	0.3	0.24	0.37	0.21	0.23	0.26	0.28	0.2	0.24	0.29				(3) ENSGALG00000012954 MYO1
2	78610283	78718993	109	1	5		-0.9	-0.7	-0.8	-3.1	0.3	0.2	-2	-4.2	-1.7	0.7	-3.1	0.9	0.4	-0.8		0.38	0.38	0.38	0.28	0.41	0.39	0.3	0.21	0.31	0.4	0.12	0.42	0.4	0.33				(4) ENSGALG00000012997 DNAH5
2	78995378	79101788	106	1	5		-3.2	-3.6	-2.1	-3.7	-2.5	-1	-1.9	-2.5	-4.2	-0.4	-2.5	-0.3	-1	-0.6		0.27	0.24	0.31	0.25	0.24	0.32	0.3	0.3	0.16	0.29	0.17	0.33	0.28	0.35
2	79168013	79311151	143	3	7		-2.5	-0.8	-5.1	0.5	-1.3	-4.1	-3.3	0.8	0.2	-3	1.1	-3.6	-3.9	-3.2		0.31	0.38	0.16	0.46	0.32	0.11	0.22	0.47	0.42	0.03	0.46	0.05	0.07	0.18
2	79881049	80001604	121	1	5		-1.3	-0.9	-1.5	0.7	-1.5	-4	0.7	0.8	0.8	-1.8	0.5	-4.3	-4.2	-1.3		0.36	0.38	0.34	0.47	0.3	0.11	0.45	0.47	0.46	0.15	0.41	0	0.04	0.3				(2) ENSGALG00000013001 CTNND2
2	84587977	84754004	166	1	5		-3.5	-2.6	-3.8	-2.3	-1.9	-3.2	-1.6	-2.2	-1.5	-1.4	-0.4	-2.8	-1.7	-4		0.26	0.29	0.23	0.32	0.27	0.17	0.32	0.31	0.32	0.19	0.34	0.12	0.23	0.13	-5.7	-6.5	-8.5
2	96736615	96852875	116	1	5		-3.6	-2.7	-4.3	-3.4	-2.2	-3.6	-2	-3.3	-2.5	-0.6	-1.5	-2.8	-3	-3		0.26	0.29	0.2	0.26	0.26	0.14	0.3	0.26	0.27	0.27	0.25	0.12	0.14	0.19				(1) ENSGALG00000019508
2	97005474	97119957	114	1	5		-2.9	-1.9	-3.9	-2.9	-0.8	-2.7	-2.7	-1.3	-4.4	-1.1	-0.6	-2.3	-2.1	-2.4		0.28	0.33	0.22	0.29	0.35	0.2	0.26	0.36	0.15	0.22	0.32	0.17	0.21	0.23	-6.3			(1) ENSGALG00000013766 DSEL
2	97687077	97838934	152	2	6		-2	-0.9	-3	0.1	-1.2	-4	0.3	0.1	0.5	-1.4	-2.6	-3.1	-4.2	-2.8		0.33	0.37	0.26	0.44	0.32	0.11	0.43	0.43	0.44	0.19	0.16	0.1	0.05	0.21
2	97937324	98020545	83	1	5		-4.3	-3.3	-4.7	-2.6	-2.6	-3.8	-2.5	-2.5	-1.6	-1.9	-1.8	-3.1	-2.9	-3.7		0.22	0.26	0.18	0.3	0.23	0.13	0.27	0.3	0.32	0.14	0.23	0.1	0.14	0.15				(4) ENSGALG00000013782 CDH7
2	100246098	100387035	141	2	6		-3.9	-2.8	-4.5	-1.5	-2.7	-4.5	-1.1	-1.2	-1.1	-2.1	-0.8	-4	-4	-3.4		0.24	0.28	0.19	0.35	0.22	0.08	0.35	0.36	0.35	0.12	0.31	0.03	0.06	0.17				(3) ENSGALG00000019502 AP5117.1
2	105380860	105461526	81	1	5		-2.4	-2.7	-1.5	-3.4	-1.5	-1	-1.2	-2.1	-4.4	-0.9	-0.2	-1.2	0	-1.1		0.31	0.28	0.34	0.26	0.3	0.31	0.34	0.32	0.15	0.24	0.36	0.26	0.36	0.31
2	108637908	108762885	125	1	5		-0.7	-1.2	-0.1	-3.8	0.3	0.4	-2.2	-4.1	-2.3	1.1	-0.3	0.2	0.5	0.6		0.39	0.36	0.41	0.24	0.42	0.41	0.28	0.21	0.28	0.44	0.35	0.37	0.4	0.42
2	114882966	115003872	121	1	5		-1.9	-2.6	-0.7	-4.1	-3	-0.9	0.6	-4.2	-2.5	-1.8	-1.5	-0.6	-1.1	-0.8		0.33	0.29	0.38	0.23	0.2	0.32	0.44	0.21	0.26	0.15	0.25	0.3	0.28	0.33				(4) ENSGALG00000014432 RPS2	(1) ENSGALG00000015406 MOS	(1) ENSGALG00000015407 PLAG1 *	(1) ENSGALG00000022828	(1) ENSGALG00000015408	(3) ENSGALG00000015416
2	118647414	118747803	100	1	5		-3.8	-4.9	-2.1	-4	-4	-2	-0.9	-3.3	-3.7	-2.8	-1.8	-1.9	-1.4	-1.3		0.24	0.18	0.31	0.24	0.14	0.25	0.36	0.26	0.2	0.05	0.22	0.2	0.26	0.3
2	120448891	120537042	88	1	5		-3.3	-3.2	-2.9	0.1	-4.4	-2.2	-1.3	1	-1.4	-2.5	-3	-2.8	-1.5	-0.6		0.27	0.26	0.27	0.43	0.11	0.24	0.33	0.48	0.33	0.08	0.13	0.13	0.25	0.35
2	120561212	120867957	307	7	11	R5	-5.6	-4.9	-6.1	-2	-5.9	-4	-5.7	-0.7	-6.2	-2.9	-4.5	-3.2	-2.3	-4.9		0.16	0.18	0.11	0.33	0.02	0.12	0.09	0.39	0.05	0.04	0.01	0.09	0.19	0.07				(1) ENSGALG00000011264 SULF1	(3) ENSGALG00000015574 SLCO5A1
2	123120768	123232364	112	2	6		-3.8	-2.3	-5.4	0.3	-3.2	-4	-4.1	0.9	-1.3	-2.9	-0.8	-3.7	-2.9	-3.4		0.24	0.31	0.15	0.44	0.19	0.12	0.18	0.47	0.34	0.04	0.31	0.05	0.14	0.17				(1) ENSGALG00000015659 PI15
2	123456560	123902432	446	11	15	R6	-5.3	-5.3	-4.6	-7.4	-3.1	-4.6	-2.2	-6.7	-6.5	-3.1	-1.1	-4.2	-3.4	-4.3		0.17	0.15	0.19	0.07	0.2	0.08	0.28	0.08	0.03	0.02	0.28	0.01	0.1	0.11	-6.4	-4.6	-6	(1) ENSGALG00000015670 HNF4G
2	126688387	126909675	221	4	8	R7	-4.6	-4.2	-4.4	-6.4	-2.1	-3	-3.7	-5.6	-5.6	-0.6	-3.3	-1.9	-2.2	-4.3		0.21	0.21	0.2	0.12	0.26	0.18	0.2	0.13	0.08	0.27	0.11	0.2	0.19	0.11			-5.1
2	127983319	128116227	133	3	7		-4.4	-4.7	-3.8	-2.4	-4.6	-3.1	-2.1	-2.6	-1.5	-2.5	-3.7	-2.6	-2.3	-2.6		0.21	0.19	0.23	0.31	0.1	0.18	0.29	0.29	0.32	0.08	0.08	0.14	0.19	0.22
2	128389123	128658434	269	6	10		-4	-4.4	-3	-4.6	-4	-2.9	-1.6	-4.3	-3.4	-2.5	-2.7	-2	-1.5	-4.9		0.24	0.2	0.27	0.21	0.14	0.19	0.32	0.2	0.21	0.08	0.16	0.19	0.25	0.07				(1) ENSGALG00000015896 MMP16
2	128822514	128978387	156	3	7		-4.6	-3.6	-4.9	-1.8	-4.5	-4.1	-4.7	-1.2	-2	-2.5	-4.1	-3.1	-3.8	-4.5		0.21	0.24	0.17	0.34	0.11	0.11	0.14	0.37	0.3	0.08	0.04	0.1	0.07	0.1
2	138238111	138319100	81	1	5		-1	-1.5	-0.1	-1.5	-1	-0.1	-0.2	-4.1	0.6	0	-0.4	0.6	-0.6	-1.2		0.38	0.34	0.41	0.35	0.33	0.37	0.4	0.21	0.45	0.33	0.34	0.4	0.32	0.31
2	138920958	139010127	89	1	5		-2.7	-3.6	-1.2	-3.8	-2.4	-0.4	-1	-4.2	-2.3	-0.1	-2.6	-0.8	-0.4	0.5		0.3	0.24	0.35	0.24	0.24	0.35	0.35	0.21	0.28	0.32	0.16	0.28	0.33	0.42				(3) ENSGALG00000016111 CSMD3
2	147007528	147193607	186	3	7		-4.6	-4.9	-3.4	-3.6	-4.3	-2.5	-2	-2.6	-3.9	-2.6	-2.8	-2.4	-1.2	-2.6		0.21	0.18	0.24	0.26	0.12	0.22	0.3	0.29	0.18	0.07	0.14	0.16	0.27	0.22			-5.9	(4) ENSGALG00000016270 EFR3A	(1) ENSGALG00000016257 OC9	(3) ENSGALG00000016246 KCNQ3
2	152674603	152903909	229	3	7		-5.3	-4.7	-4.9	-5	-3.6	-3.7	-3.1	-4.9	-3.6	-1.6	-3.5	-2.8	-3	-4.3		0.17	0.18	0.17	0.19	0.17	0.14	0.23	0.17	0.2	0.17	0.09	0.13	0.13	0.11	-5.1	-4.6	-7.7	(1) ENSGALG00000016161 TSNARE1
3	2150549	2378356	228	4	8		-4.9	-4.4	-4.7	-2.4	-4.2	-2.8	-4.6	-2	-3.1	-1.8	-3.3	-1.7	-1.7	-4.4		0.19	0.2	0.18	0.31	0.13	0.19	0.15	0.32	0.23	0.15	0.11	0.21	0.23	0.1				(1) ENSGALG00000020102	(1) ENSGALG00000007436	(1) ENSGALG00000004483 AHSA2	(1) ENSGALG00000004455 USP34	(1) ENSGALG00000004377 XPO1 *	(1) ENSGALG00000020103 XPO1 *
3	6586172	6732147	146	3	7		-2.4	-4.4	-0.2	-1.4	-4.8	-0.3	0.5	-1	-1.9	-2.3	-3.5	0.3	-1.3	0.4		0.31	0.2	0.41	0.36	0.09	0.36	0.44	0.38	0.3	0.1	0.09	0.38	0.26	0.41
3	15589153	15683021	94	2	6		-1.8	-1.6	-2.9	0.1	-3.4	-1	-4.4	0.7	-0.7	-2	-2.3	-0.6	-0.2	-2.5		0.34	0.34	0.27	0.44	0.18	0.32	0.16	0.46	0.37	0.13	0.19	0.3	0.35	0.23		-4.2
3	16968630	17036425	68	1	5		-2.9	-1.6	-4	0.1	-2.1	-3.1	-1.9	0	0.7	-0.3	-1.9	-2	-2.5	-4.1		0.29	0.34	0.22	0.44	0.26	0.17	0.3	0.42	0.45	0.3	0.22	0.19	0.18	0.12				(4) ENSGALG00000008571 PEX6	(1) ENSGALG00000008568 VSX1	(1) ENSGALG00000008563 ENTPD6	(1) ENSGALG00000008552 MAL	(3) ENSGALG00000008550 MRPS5
3	20080162	20239547	159	3	7		-4.1	-3	-4.9	-2.4	-2.6	-4.2	-1.9	-2.4	-1.6	-2.7	-0.6	-4	-3.9	-4.6		0.23	0.27	0.17	0.31	0.23	0.1	0.3	0.3	0.32	0.06	0.32	0.02	0.07	0.09
3	20565016	20650444	85	1	5		-2.4	-1.8	-3.4	0.6	-2.9	-3.5	-2	1.2	-0.9	-2.2	-2.5	-3.5	-1.9	-4.5		0.31	0.33	0.25	0.46	0.21	0.15	0.3	0.49	0.36	0.11	0.17	0.07	0.22	0.1				(4) ENSGALG00000009615 RRP15
3	22638362	22739812	101	1	5		-4	-4.3	-3	-1.9	-4.4	-2.8	-0.5	-1.7	-1.4	-2	-3.5	-2.8	-2	-2.1		0.24	0.21	0.27	0.34	0.11	0.19	0.38	0.34	0.33	0.13	0.09	0.13	0.21	0.25
3	27323674	27469907	146	4	8		-0.5	-0.8	0.1	0.3	-1.3	1.4	-4.6	0.7	-0.3	0.4	-2.6	0.7	0.6	0.2		0.4	0.38	0.42	0.44	0.32	0.47	0.15	0.46	0.39	0.36	0.16	0.41	0.41	0.4				(4) ENSGALG00000009990 SRBD1
3	30129607	30305211	176	5	9		-1.5	-3.4	-0.4	-4.1	-2.4	0.3	-1.6	-5.3	-1.8	-2.3	-2.4	0.4	0.4	-1		0.35	0.25	0.4	0.23	0.24	0.4	0.32	0.15	0.31	0.1	0.18	0.39	0.39	0.32				(4) ENSGALG00000010055 DAAM2	(1) ENSGALG00000010057 KIF6
3	32692497	32846491	154	3	7		-4.7	-3.7	-5	-2.1	-4.1	-3.9	-4.2	-2.2	-1.1	-1.7	-3.3	-3.3	-3.4	-3		0.2	0.24	0.17	0.32	0.13	0.12	0.17	0.31	0.35	0.16	0.11	0.08	0.11	0.2				(4) ENSGALG00000010538 TTC27	(3) ENSGALG00000010541 BIRC6
3	32997084	33087788	91	1	5		-4.1	-3.7	-3.7	-2.6	-3.2	-3.4	-1.1	-2	-2.4	-0.4	-3.8	-2.3	-2.9	-3.5		0.23	0.24	0.23	0.3	0.19	0.15	0.35	0.32	0.27	0.29	0.07	0.16	0.14	0.16				(1) ENSGALG00000010551 CDC42EP3
3	37554390	37638923	85	1	5		-2.5	-3.1	-1.2	0.3	-4.6	-0.3	-1.8	0.4	0	-2.6	-3	-0.6	0.4	0.1		0.31	0.26	0.36	0.44	0.1	0.36	0.31	0.45	0.41	0.07	0.13	0.3	0.39	0.39				(2) ENSGALG00000010775 FMN2
3	37673974	37783755	110	1	5		-4.1	-4.4	-3	-1.6	-4.7	-2	-2.1	-0.6	-2.6	-2.6	-3.1	-3.1	-0.5	-1.1		0.23	0.2	0.27	0.35	0.1	0.25	0.29	0.39	0.26	0.07	0.12	0.1	0.32	0.31				(3) ENSGALG00000010778 CHRM3
3	39759230	39994476	235	6	10		-4.8	-5.1	-5.4	-3.3	-4.6	-4.2	-3.1	-2.7	-3.2	-3.1	-3	-3.8	-3.8	-3.6		0.2	0.16	0.15	0.27	0.1	0.1	0.23	0.28	0.23	0.02	0.13	0.04	0.08	0.15			-5.2	(4) ENSGALG00000014327 ARID4B	(1) ENSGALG00000014328 RBM34	(1) ENSGALG00000013921 TOMM2	(1) ENSGALG00000010993
3	42968725	43048472	80	1	5		-1.7	-1.4	-1.5	-0.4	-1.5	-0.2	-4.7	0.3	-1.6	-1.2	-2.1	0	0.4	-0.2		0.35	0.35	0.34	0.41	0.3	0.37	0.14	0.44	0.32	0.21	0.2	0.35	0.39	0.37				(1) ENSGALG00000011186 C6orf7	(1) ENSGALG00000011189 TCTE3	(1) ENSGALG00000011192 PHF1	(1) ENSGALG00000011193 C6orf12
3	45674695	45765683	91	1	5		-1.8	-2.2	-0.7	-3.7	-0.9	0.7	-4.4	-2.7	-3.9	-0.3	-3.2	0.6	0.9	-0.1		0.34	0.31	0.38	0.25	0.34	0.43	0.16	0.28	0.18	0.3	0.12	0.4	0.43	0.38
3	46650614	46718905	68	1	5		-2.9	-3.3	-2.1	-4.3	-1.8	-1	-1.8	-4.3	-3	-1	-2.4	-0.3	-0.5	-1.7		0.28	0.26	0.31	0.22	0.28	0.32	0.31	0.21	0.24	0.23	0.18	0.32	0.32	0.28				(2) ENSGALG00000011562 PARK2
3	54910306	55009153	99	1	5		-2.5	-2.2	-2.3	-2.4	-1.4	-0.3	-4.8	-2.2	-1.8	-0.2	-1.4	-0.1	0	-0.5		0.31	0.31	0.3	0.31	0.31	0.36	0.14	0.32	0.31	0.31	0.26	0.34	0.36	0.35				(1) ENSGALG00000013810 VTA1	(1) ENSGALG00000013813 NMBR
3	63071307	63207349	136	1	5		-3.9	-3.1	-4.3	-0.7	-3.6	-2.9	-3.3	-0.5	-0.4	-2.8	-1.3	-1.7	-2.5	-3.4		0.24	0.27	0.2	0.4	0.17	0.19	0.22	0.4	0.39	0.05	0.26	0.22	0.18	0.17				(2) ENSGALG00000014844 NKAIN2
3	63490013	63594048	104	1	5		-1.4	-1.2	-1.3	-3	0	-0.1	-1.7	-4.3	-0.5	-0.2	0.8	0.4	0.1	-0.7		0.36	0.36	0.35	0.28	0.4	0.37	0.31	0.21	0.38	0.31	0.43	0.39	0.37	0.34				(4) ENSGALG00000014848 TRDN
3	66630514	66710786	80	1	5		-2.7	-3.5	-1.4	-0.8	-4	-0.9	-0.8	-1.2	0.1	-3.1	-1.7	-0.4	-0.4	-2.5		0.3	0.25	0.35	0.39	0.14	0.32	0.36	0.37	0.42	0.02	0.24	0.32	0.33	0.22				(4) ENSGALG00000014964 NT5DC1	(4) ENSGALG00000014965 COL1A1	(3) ENSGALG00000014979 FRK
3	72761194	72852710	92	1	5		-0.9	-0.6	-0.7	-1.4	0.1	0.3	-4.3	-0.9	-1.9	1.2	-0.9	0.8	-0.1	-1.5		0.38	0.39	0.38	0.36	0.4	0.4	0.17	0.38	0.3	0.45	0.3	0.42	0.36	0.29				(3) ENSGALG00000015434 GRIK2
3	74455248	74543801	89	1	5		-1.5	-1.5	-1.1	-2.1	-0.6	-0.7	-1.4	-1.7	-2	0.2	-4.1	-0.7	-0.1	-1.4		0.35	0.34	0.36	0.32	0.36	0.34	0.33	0.34	0.3	0.35	0.04	0.3	0.35	0.3
3	74659853	74738495	79	1	5		-0.9	-1.6	0.2	-1.2	-1.2	1.1	-0.9	-1.1	-0.6	1.1	-4.4	1.4	1	0.4		0.38	0.34	0.43	0.37	0.32	0.46	0.36	0.37	0.38	0.44	0.02	0.47	0.44	0.41
3	75743105	75825725	83	1	5		-3.5	-2.7	-3.8	-3.1	-1.9	-2.3	-5.7	-2.5	-2.8	-0.3	-3	-2.7	-0.3	-3.2		0.26	0.29	0.23	0.28	0.27	0.23	0.09	0.3	0.25	0.3	0.13	0.13	0.34	0.18
3	83959826	84122937	163	2	6		-4.3	-4.1	-4.2	-2.3	-3.9	-3.4	-2.2	-1.8	-1.9	-3.1	-2	-3.1	-2.6	-2.8		0.22	0.22	0.21	0.32	0.15	0.16	0.29	0.33	0.3	0.02	0.21	0.1	0.16	0.21				(3) ENSGALG00000015910 CD19
3	88643305	88719217	76	1	5		-2.6	-3	-1.6	0.5	-4.6	-1	-0.8	0.6	0.4	-2.2	-3.5	0	-1.1	-0.9		0.3	0.27	0.34	0.45	0.1	0.32	0.36	0.46	0.44	0.11	0.09	0.35	0.28	0.32
3	110792725	110895612	103	2	6		-3.6	-4.2	-2.4	-1.4	-4.6	-1.2	-2.2	-1.1	-1.4	-1.7	-4.2	-1.2	-1.2	-0.1		0.26	0.21	0.3	0.36	0.1	0.3	0.28	0.37	0.33	0.16	0.03	0.26	0.27	0.38
4	6095160	6177738	83	1	5		-1.8	-1.7	-1.5	-1.5	-1.1	0.3	-4.3	0	-3.5	0.3	-1.2	0.5	0.1	-0.3		0.34	0.34	0.34	0.36	0.32	0.4	0.17	0.43	0.21	0.36	0.27	0.39	0.37	0.37
4	10081325	10171925	91	1	5		-2.8	-2.4	-3.8	-1.2	-2.3	-4.1	-0.6	-0.8	-1.2	-1.8	-1.2	-3.7	-3.4	-3.1		0.29	0.3	0.22	0.37	0.25	0.11	0.37	0.38	0.34	0.15	0.28	0.05	0.1	0.19				(1) ENSGALG00000023698
4	18502007	18618678	117	1	5		-0.4	0.5	-1.4	0.3	0.8	0.6	-4.6	0.3	0.5	1.5	0.4	1.1	-0.2	1		0.41	0.45	0.35	0.44	0.45	0.42	0.15	0.44	0.44	0.48	0.4	0.44	0.35	0.45				(4) ENSGALG00000009168 AFF2 *	(1) ENSGALG00000023501 AFF2 *
4	21187264	21286373	99	1	5		-0.5	0.6	-1.9	0.6	0.8	-0.1	-4.1	0.4	1.1	1.5	0.5	1	-1.8	0.3		0.4	0.45	0.32	0.46	0.45	0.38	0.18	0.45	0.47	0.47	0.41	0.44	0.23	0.4
4	21353385	21446397	93	1	5		-3.9	-4.9	-2.1	-4.1	-4	-1.3	-1.4	-3.6	-3.6	-1.3	-3.7	-0.8	-1.1	-0.8		0.24	0.17	0.31	0.23	0.14	0.3	0.33	0.24	0.2	0.2	0.08	0.29	0.28	0.34		-5.2		(4) ENSGALG00000009245 DCHS2	(1) ENSGALG00000009257 PLRG1	(1) ENSGALG00000009262 FGB	(1) ENSGALG00000009266 FGA	(1) ENSGALG00000009268 FGG	(3) ENSGALG00000009272
4	22274031	22470419	196	6	10	R8	-2	-1.4	-2.5	-2.3	-0.5	-1.1	-6.3	-2	-1.7	0	-1.8	-0.5	-1.9	0		0.33	0.35	0.29	0.32	0.37	0.31	0.05	0.32	0.31	0.33	0.23	0.31	0.22	0.38				(4) ENSGALG00000009378 PDGFC	(3) ENSGALG00000009395 GLRB
4	22843726	22938679	95	1	5		-4.1	-4.4	-2.9	-1.9	-4.6	-1.4	-3	-1.8	-1.1	-1.8	-3.8	-1.6	-0.5	-1.1		0.23	0.2	0.27	0.34	0.1	0.29	0.24	0.33	0.35	0.15	0.07	0.22	0.33	0.32				(4) ENSGALG00000009414 C4orf18	(1) ENSGALG00000009417 TMEM144
4	23686055	23782019	96	1	5		-1.9	-1.5	-2.1	-0.2	-1.8	-3.5	1.2	0	0.1	-2.3	0.5	-2.5	-2.5	-4.3		0.33	0.35	0.31	0.42	0.28	0.15	0.48	0.42	0.42	0.1	0.41	0.15	0.17	0.11
4	24901108	24992002	91	2	6		-1.7	-2	-1	0.8	-4.4	-1.4	0.5	1.1	0.4	-2.3	-3	-2.1	-0.7	0.1		0.35	0.32	0.37	0.47	0.11	0.29	0.44	0.48	0.44	0.1	0.13	0.18	0.31	0.39		-6.1		(1) ENSGALG00000009554 KLHL2	(1) ENSGALG00000009560 SC4MOL	(3) ENSGALG00000009563 CPE
4	27390369	27486328	96	1	5		-3.3	-2.7	-3.4	-4.1	-1.2	-2.1	-2.8	-3.8	-3.3	0.1	-0.9	-1.4	-1.4	-2.9		0.27	0.28	0.24	0.23	0.32	0.24	0.25	0.23	0.22	0.33	0.3	0.24	0.26	0.2
4	27875393	27979559	104	1	5		-3.4	-2.1	-4.6	-1.2	-1.7	-3.2	-3.5	-0.5	-1.8	-2.1	0.4	-2.3	-3	-2.5		0.26	0.32	0.18	0.37	0.28	0.17	0.21	0.4	0.31	0.12	0.4	0.16	0.14	0.22
4	29344285	29549292	205	2	6		-4.3	-3.8	-4.2	-4.2	-2.4	-3.1	-2.6	-3.5	-3.7	-2.2	-2.7	-3	-2.4	-2.3		0.22	0.23	0.21	0.22	0.24	0.18	0.26	0.24	0.2	0.11	0.16	0.11	0.18	0.24			-5.5
4	32256986	32417682	161	1	5		-3.6	-4.2	-2.3	-3.1	-3.6	-2.3	0.1	-2.5	-2.9	-2.6	-1.4	-2.1	-2	-1.4		0.26	0.21	0.3	0.28	0.16	0.23	0.41	0.3	0.24	0.07	0.26	0.18	0.21	0.3				(1) ENSGALG00000009977 SMAD1	(1) ENSGALG00000009974 MMAA	(1) ENSGALG00000009982 ZNF827
4	37676762	37827793	151	2	6		-2.3	-1.6	-3	-4.5	-1	-1.8	-3.6	-4.6	-3.3	-1.4	0.2	-1.6	-1.2	-1.3		0.32	0.34	0.27	0.21	0.33	0.26	0.21	0.19	0.22	0.19	0.39	0.22	0.27	0.3
4	43241443	43311293	70	1	5		-3.1	-2.9	-2.7	-3.4	-2	-0.9	-3.6	-4	-1.5	-0.1	-2.4	-0.6	-0.5	-0.7		0.28	0.28	0.28	0.26	0.27	0.32	0.21	0.22	0.32	0.32	0.18	0.31	0.32	0.34
4	51278244	51375456	97	1	5		-0.1	-0.5	0.4	-2.8	0.5	0.7	-0.9	-2	-4.1	-0.5	1	0.7	0.6	1.1		0.42	0.39	0.43	0.29	0.43	0.42	0.36	0.32	0.17	0.28	0.45	0.41	0.41	0.46
4	53691824	53833480	142	3	7		-1	-0.1	-1.8	0.2	-0.1	-0.7	-4.8	1.1	-2.3	0.8	-2	-0.5	-0.7	0.1		0.38	0.41	0.33	0.44	0.39	0.34	0.14	0.48	0.27	0.41	0.21	0.32	0.31	0.39		-4.1
4	58419649	58547286	128	2	6		-3.2	-3.8	-2	-4.8	-2.5	-1.3	-0.9	-3.8	-4.7	-1.2	-3	-1	-1.4	-1		0.27	0.23	0.32	0.2	0.24	0.3	0.36	0.23	0.13	0.21	0.13	0.27	0.26	0.32	-4.5	-5.5	-6.3	(2) ENSGALG00000012044 ANK2
4	58847462	59012177	165	2	6		-3.2	-4.4	-1.8	-5.1	-2.9	-2.3	0.6	-5.6	-2.7	-2.3	-0.9	-2.2	-0.9	-2.7		0.27	0.2	0.32	0.18	0.21	0.23	0.44	0.13	0.25	0.1	0.3	0.17	0.3	0.21
4	59297856	59415301	117	2	6		-1.6	-0.9	-2.2	-3.3	-0.6	-1.7	-5	-3.6	-1.8	-2.3	0	-0.7	-1.5	-2.1		0.35	0.38	0.31	0.27	0.36	0.27	0.13	0.24	0.31	0.1	0.37	0.3	0.25	0.25				(1) ENSGALG00000012086 PITX2	(3) ENSGALG00000012108 ENPEP
4	59970041	60063099	93	1	5		-2.8	-3.4	-2.5	-0.7	-4.2	-3.4	0.7	-0.2	-2.2	-2.7	-2.5	-2	-3.2	-3.3		0.29	0.25	0.29	0.4	0.12	0.15	0.44	0.42	0.28	0.06	0.17	0.19	0.12	0.17				(2) ENSGALG00000012216 BMPR1B
4	60470178	60603218	133	2	6	R9	-5.7	-5.7	-4.6	-6.4	-3.9	-2.9	-4	-5.3	-6.1	-1.5	-3.2	-2.9	-1.7	-4.1		0.16	0.13	0.19	0.12	0.15	0.19	0.18	0.15	0.05	0.18	0.11	0.11	0.24	0.12
4	60753072	60832038	79	1	5		-2	-2.2	-1.3	0.7	-4.3	-1.1	0.2	-0.1	0.9	-2.9	-2.3	-1.2	-0.2	-1		0.33	0.31	0.35	0.46	0.12	0.31	0.42	0.42	0.46	0.04	0.18	0.25	0.35	0.32
4	71065984	71164947	99	1	5		-3.9	-4	-3	-2.7	-3.5	-3.1	-0.4	-1.9	-3.1	-2	-2	-2.1	-2.1	-4.3		0.24	0.22	0.26	0.3	0.17	0.18	0.38	0.33	0.23	0.13	0.21	0.18	0.21	0.11				(1) ENSGALG00000014290 UBE2K
4	73630115	73877449	247	7	11	R10	-0.8	0	-1.6	-7.4	0.7	-0.8	-4.9	-7.1	-5.6	-0.5	0	-1.6	-1	-1.3		0.38	0.42	0.33	0.07	0.44	0.33	0.13	0.06	0.08	0.28	0.37	0.22	0.29	0.3
4	75006303	75230285	224	5	9		-4.3	-4.4	-3.5	-4.8	-3.1	-3	-2.2	-3.6	-4.9	-2.5	-1	-2.6	-2	-3.6		0.22	0.2	0.24	0.2	0.2	0.18	0.29	0.24	0.12	0.08	0.29	0.14	0.21	0.15
4	84281124	84401884	121	3	7		-3.2	-4.6	-1.5	-3.9	-3.7	-2	0.5	-2.9	-4.2	-2.1	-2.9	-2.4	-2.2	-0.2		0.27	0.19	0.34	0.24	0.16	0.25	0.44	0.28	0.17	0.12	0.14	0.16	0.2	0.37
4	91255785	91454541	199	1	5		-0.4	-0.8	0.1	-0.5	-1.1	0.4	-4.4	-0.4	-1.6	0.4	-1.2	0.6	0.9	-0.2		0.4	0.38	0.42	0.4	0.32	0.41	0.16	0.41	0.32	0.37	0.27	0.4	0.44	0.37
5	2344535	2509232	165	3	7	R11	-0.5	-2	1	-6.9	0.2	1.3	-2.9	-7	-4.6	0.4	0.9	1.2	1.3	0.1		0.4	0.32	0.46	0.09	0.41	0.47	0.25	0.06	0.14	0.37	0.44	0.45	0.47	0.39			-4.9	(2) ENSGALG00000003777 NELL1
5	2783063	3023672	241	1	5		-1.3	-1.9	-0.3	-1.2	-1.6	1.1	-4.1	-1	-3.8	0.3	-1.8	0.3	1.6	0.6		0.36	0.33	0.4	0.37	0.3	0.45	0.18	0.38	0.19	0.36	0.22	0.37	0.48	0.42			-4.5	(4) ENSGALG00000003748 ANO5	(1) ENSGALG00000003692 SLC17A6	(1) ENSGALG00000003660 FANCF	(3) ENSGALG00000003655 GAS2
5	3143019	3271617	129	1	5		-2.5	-2.5	-2	-1	-2.5	0.1	-4.7	-1.5	-3.7	-0.1	-3	-0.1	1	-0.6		0.31	0.3	0.32	0.38	0.24	0.38	0.14	0.35	0.2	0.32	0.13	0.35	0.44	0.35				(1) ENSGALG00000003646
5	3510315	3673492	163	1	5		-0.7	-1.4	-0.2	-3.2	-0.1	0.5	-2.9	-3.3	-4.2	0.5	0.3	1	0.9	-1.5		0.39	0.35	0.41	0.27	0.39	0.41	0.25	0.26	0.16	0.38	0.39	0.44	0.43	0.29			-4.8	(1) ENSGALG00000023904 FIBIN	(1) ENSGALG00000023903	(1) ENSGALG00000013297 BBOX1	(1) ENSGALG00000012194 CCDC34	(3) ENSGALG00000012191 LGR4
5	3698136	3986903	289	7	11		-3.5	-3.4	-3.1	-2	-3.1	-1.3	-4.3	-0.9	-3.5	0.1	-4.6	-1.8	0	-1.5		0.26	0.25	0.26	0.33	0.2	0.29	0.17	0.38	0.21	0.34	0	0.2	0.36	0.29			-4.5	(4) ENSGALG00000012191 LGR4	(1) ENSGALG00000012170 LIN7C	(1) ENSGALG00000012163 BDNF	(1) ENSGALG00000012162	(1) ENSGALG00000012160 KIF18A	(3) ENSGALG00000012153 METT5D1
5	5232213	5372981	141	4	8		-4.1	-3.3	-4.5	0	-5.4	-4	-3.2	-0.4	-2.1	-3.1	-3.8	-2.6	-3.8	-4.2		0.23	0.26	0.19	0.43	0.05	0.11	0.23	0.4	0.29	0.02	0.07	0.14	0.08	0.12				(4) ENSGALG00000012127 ELP4	(1) ENSGALG00000012123 PAX6	(3) ENSGALG00000012121 RCN1
5	10758260	10843294	85	1	5		-3.2	-2.2	-3.8	-2.4	-1.3	-3.7	-0.9	-1.5	-4.4	-1.3	-0.1	-2.8	-3.4	-3		0.27	0.31	0.23	0.31	0.31	0.14	0.36	0.35	0.15	0.2	0.36	0.12	0.1	0.2
5	11879407	12007225	128	1	5		-2.6	-1.6	-3.2	-3.1	-0.5	-3.1	-0.4	-2.5	-3.9	0.1	0.2	-1.6	-2.5	-4.3		0.3	0.34	0.26	0.28	0.37	0.18	0.38	0.3	0.18	0.34	0.39	0.22	0.17	0.11
5	18771734	18863698	92	1	5		-2.2	-3.7	-0.4	-4.1	-2.5	-1.4	0.7	-3.8	-3.1	-1.8	-0.8	-1.5	-1.2	-0.6		0.32	0.24	0.4	0.23	0.24	0.29	0.45	0.23	0.23	0.15	0.31	0.23	0.27	0.35		-5.5		(1) ENSGALG00000007562 FGF4	(1) ENSGALG00000007563 FGF3	(1) ENSGALG00000007566
5	22085297	22155963	71	1	5		-2.5	-2.7	-1.7	-4.1	-1.3	-0.3	-2.7	-3.1	-4.2	0.2	-1.1	0	0	-0.7		0.31	0.29	0.33	0.23	0.32	0.36	0.26	0.27	0.16	0.35	0.28	0.35	0.36	0.34
5	24499965	24709558	210	4	8	R12	-6.5	-6.1	-5.4	-3.7	-6	-5.2	-2.2	-3.1	-3.4	-3.2	-4.5	-4.2	-4.1	-5.4		0.12	0.11	0.14	0.25	0.01	0.03	0.29	0.27	0.21	0.01	0.01	0.01	0.05	0.04		-5.8	-6.4
5	32166885	32328626	162	3	7		-4.8	-4.7	-4.1	-5.2	-3.2	-2.1	-5.1	-5.4	-3.8	-0.1	-4.2	-1	-2.2	-1.8		0.2	0.18	0.21	0.17	0.19	0.24	0.12	0.15	0.19	0.32	0.04	0.27	0.2	0.27		-5.1		(3) ENSGALG00000009633 C15orf29
5	33199132	33308357	109	1	5		-0.8	0.7	-3.2	0.7	0	-4.3	0.4	-0.8	0.4	-1.4	0.3	-3.8	-2.8	-4.5		0.38	0.45	0.26	0.46	0.39	0.1	0.43	0.38	0.44	0.19	0.39	0.04	0.15	0.1				(3) ENSGALG00000009794
5	33752931	33833740	81	1	5		0.3	0	0.8	-2.3	0.1	0.6	0.5	-4.5	0.5	1.1	-0.3	0.6	-0.1	1.3		0.44	0.42	0.46	0.32	0.4	0.42	0.44	0.19	0.44	0.44	0.35	0.4	0.36	0.47				(3) ENSGALG00000023156	(3) ENSGALG00000009801 C15orf41
5	34026477	34289307	263	8	12		-1.4	-2.8	-1.5	-4	-1.3	-1.4	-1.2	-5.6	-1	-0.3	-1.1	-1	-0.8	-1.8		0.36	0.28	0.34	0.24	0.31	0.29	0.34	0.14	0.35	0.3	0.28	0.27	0.3	0.27
5	34635714	34879253	244	3	7		-3.9	-4.1	-3	-4	-3.1	-2.3	-2.4	-4.9	-1.6	-1	-3.3	-2.1	-1.8	-1.3		0.24	0.21	0.27	0.24	0.2	0.23	0.27	0.17	0.32	0.23	0.11	0.18	0.22	0.3	-5.6	-4.9		(1) ENSGALG00000009847 STXBP6	(3) ENSGALG00000009850 NOVA1 AL132716.2 AL132716.1 *
5	36926662	37098969	172	4	8		-1.9	-2.4	-1.4	-5.3	-0.5	-0.9	-0.9	-4.7	-4.2	0.4	-1.2	-0.6	-0.3	-2.1		0.33	0.3	0.35	0.17	0.36	0.32	0.36	0.18	0.16	0.37	0.27	0.3	0.34	0.25	-4.1		-5.1	(4) ENSGALG00000009983 NUBPL	(1) ENSGALG00000009987	(1) ENSGALG00000009992 ARHGAP5
5	43417968	43497589	80	1	5		-1.6	-2.6	-0.2	-3.6	-1.3	-0.1	-0.3	-5.6	-0.5	-1.8	0.1	0.3	-0.6	0.3		0.35	0.29	0.41	0.26	0.32	0.38	0.39	0.14	0.38	0.15	0.38	0.38	0.32	0.4
5	44051955	44334555	283	8	12	R13	-6.6	-5.7	-6.7	-3.9	-5	-4.5	-5.7	-2.2	-5.2	-1.9	-4.6	-3.4	-3.5	-5.2		0.11	0.14	0.08	0.24	0.07	0.08	0.09	0.31	0.11	0.14	0	0.07	0.1	0.05	-4.2		-5.5
5	48499751	48585506	86	1	5		-0.9	-0.6	-0.8	0.5	-0.9	1.1	-5	-0.2	1.2	-0.7	-1.4	0	1.7	1.2		0.38	0.39	0.38	0.45	0.34	0.46	0.13	0.42	0.48	0.26	0.26	0.36	0.49	0.46				(4) ENSGALG00000011076 C14orf49	(1) ENSGALG00000011079 GLRX5	(1) ENSGALG00000023064
5	52048861	52120840	72	1	5		-2	-1.1	-2.8	-0.4	-1.6	-4.3	0.2	-0.1	-0.4	-0.9	-0.5	-4	-3.7	-2.9		0.33	0.37	0.27	0.41	0.3	0.09	0.42	0.42	0.39	0.24	0.33	0.02	0.08	0.2				(4) ENSGALG00000011365 WDR2	(1) ENSGALG00000011366 RAGE	(1) ENSGALG00000011368 ZNF839	(1) ENSGALG00000020379	(1) ENSGALG00000011372 CINP	(3) ENSGALG00000011373 TECPR2
5	62077686	62186924	109	1	5		-2.5	-1.7	-3	1.1	-3.3	-3.8	0.5	0.4	0.8	-1.6	-2.3	-3.3	-2.4	-4.2		0.31	0.34	0.26	0.48	0.18	0.13	0.44	0.45	0.46	0.17	0.19	0.08	0.18	0.12				(4) ENSGALG00000012505 LRFN5
6	14988724	15083473	95	2	6		-5	-4.6	-4.5	-3.1	-4.3	-3.7	-3	-2.2	-3.1	-2.1	-3.2	-1.8	-4.3	-3.5		0.19	0.19	0.19	0.28	0.12	0.13	0.24	0.31	0.23	0.12	0.12	0.21	0.04	0.16				(2) ENSGALG00000004990 C1orf11
6	16790640	16848754	58	1	5		-1.6	-1.1	-1.9	-2.7	0.1	-1.6	-0.2	-4.2	0	-1.2	0.6	-1.8	-2.5	0.4		0.35	0.36	0.32	0.3	0.4	0.28	0.4	0.21	0.41	0.21	0.42	0.21	0.18	0.41
6	17033562	17125709	92	2	6		-1.8	-1.4	-2	-3.7	-0.1	-3.2	0.8	-4.3	-1.8	-0.6	-0.3	-3.2	-3.8	-0.5		0.34	0.35	0.32	0.25	0.39	0.17	0.46	0.21	0.31	0.27	0.35	0.09	0.07	0.35		-4.5		(4) ENSGALG00000005181 SEC24C	(1) ENSGALG00000005207 SYNPO2L	(1) ENSGALG00000005226 MYOZ1
6	19379611	19470652	91	2	6		-3.9	-4.9	-2.2	-3.2	-4.6	-1.7	-1.7	-2.7	-2.7	-1.9	-3.9	-1.3	-1.6	-1.6		0.24	0.17	0.31	0.27	0.1	0.27	0.31	0.29	0.26	0.14	0.06	0.25	0.24	0.28		-4.7		(4) ENSGALG00000006137 ARHGAP22
6	22709981	22810696	101	2	6		-1.9	-3	-1.1	-4.1	-1.7	-0.8	-0.9	-3	-4.3	-0.7	-1	-0.7	-0.8	0.4		0.33	0.27	0.36	0.23	0.29	0.33	0.36	0.27	0.16	0.26	0.29	0.29	0.3	0.41				(1) ENSGALG00000006989
6	29661100	29735627	75	2	6		-3.3	-2.2	-3.9	-3.7	-0.8	-2.3	-3.7	-2.6	-4.3	0	-1.1	-1.3	-2.9	-1.8		0.27	0.31	0.22	0.25	0.34	0.23	0.2	0.29	0.16	0.32	0.28	0.25	0.14	0.27				(2) ENSGALG00000009152 ATRNL1
6	30343977	30436287	92	3	7		-0.6	-1.5	0.4	-2.8	-0.3	1.1	-1.3	-1	-4.8	0.5	-0.3	1.1	0.4	-0.1		0.39	0.35	0.44	0.29	0.38	0.45	0.34	0.37	0.13	0.38	0.35	0.44	0.4	0.38				(1) ENSGALG00000009248 HSPA12A
7	8990763	9165066	174	2	6		-3.6	-2.6	-4.3	-0.5	-3	-3.8	-2.2	-0.2	-1.9	-1.9	-1.3	-2.4	-3.3	-4.3		0.26	0.29	0.2	0.41	0.21	0.13	0.28	0.42	0.3	0.14	0.27	0.16	0.11	0.11				(4) ENSGALG00000007712 MYO1B	(1) ENSGALG00000023651	(1) ENSGALG00000007724 TSSK6 *	(1) ENSGALG00000007729 OBFC2A	(3) ENSGALG00000007735 SDPR
7	9320530	9386478	66	1	5		-1.1	-1.8	-0.1	1.3	-4.2	0.4	-0.2	1.1	-1.1	-3.2	-1.8	1.2	-1	0.3		0.37	0.33	0.41	0.49	0.12	0.41	0.4	0.49	0.35	0.01	0.22	0.45	0.28	0.4		-4.3
7	9627960	9735677	108	1	5		-3.2	-2.3	-3.6	0.4	-3.7	-3.9	-0.2	0.5	-1.8	-3.1	-1.2	-3.3	-2.8	-4.1		0.27	0.31	0.24	0.45	0.16	0.12	0.4	0.45	0.31	0.02	0.28	0.08	0.15	0.12
7	9918666	10008958	90	1	5		-2.8	-1.7	-3.7	1.3	-3.9	-4.5	0.2	1.3	-0.6	-3.1	-1.5	-3.5	-3.2	-5.3		0.29	0.34	0.23	0.49	0.14	0.08	0.42	0.5	0.38	0.02	0.25	0.07	0.12	0.05
7	10316834	10391840	75	1	5		-3	-2	-3.9	0.6	-3.1	-3.8	-0.7	0.9	-1.2	-3.2	-0.4	-2.1	-3.6	-4.4		0.28	0.32	0.22	0.46	0.2	0.13	0.37	0.47	0.34	0.01	0.34	0.18	0.09	0.1
7	12451695	12529221	78	1	5		-2.7	-2.3	-2.7	1	-4.1	-1.8	-1.7	1.3	-0.1	-1.8	-3.2	-1	-2.6	-0.9		0.3	0.31	0.28	0.48	0.13	0.26	0.31	0.49	0.4	0.15	0.12	0.27	0.16	0.32				(1) ENSGALG00000008239 NDUFB3	(1) ENSGALG00000008240 CFLAR	(1) ENSGALG00000008305 CASP1	(1) ENSGALG00000008346	(1) ENSGALG00000008355 CASP8	(3) ENSGALG00000008370 TRAK2
7	13973139	14057861	85	1	5		-2.8	-1.3	-4.3	0.1	-1.8	-4.1	-1.2	0.7	-0.7	-1.8	0	-3.1	-3.9	-3.2		0.29	0.35	0.2	0.44	0.28	0.11	0.34	0.46	0.37	0.15	0.37	0.1	0.07	0.18				(1) ENSGALG00000023493
7	17333581	17444938	111	1	5		-3.9	-3.2	-4.1	-3	-2.3	-3.9	-1.3	-3.1	-1.7	-1.7	-1.2	-3.7	-2.6	-3.5		0.24	0.26	0.21	0.28	0.25	0.12	0.34	0.27	0.31	0.16	0.28	0.05	0.17	0.16				(4) ENSGALG00000009264 MTX2	(1) ENSGALG00000009267	(1) ENSGALG00000023420 HOXD3	(1) ENSGALG00000023419 HOXD4	(1) ENSGALG00000023418	(1) ENSGALG00000009270 HOXD1 *	(1) ENSGALG00000009273 HOXD11	(1) ENSGALG00000009274 HOXD12	(1) ENSGALG00000011075	(1) ENSGALG00000009277 HOXD13	(3) ENSGALG00000020768 EVX1
7	18948541	19017463	69	1	5		-2.8	-2.8	-2.1	-4.1	-1.4	-2.8	0.5	-4.9	-1.6	-0.7	-1.5	-1.5	-2.1	-4.2		0.29	0.28	0.31	0.23	0.31	0.19	0.44	0.17	0.32	0.26	0.25	0.23	0.2	0.12				(1) ENSGALG00000013231	(3) ENSGALG00000021859
7	22752572	22929287	177	5	9		-4.1	-3.5	-4.1	-3.7	-3.4	-3.6	-1.6	-4.5	-2.3	-1	-3.6	-2.8	-2.3	-4.5		0.23	0.24	0.21	0.25	0.18	0.14	0.32	0.19	0.28	0.23	0.08	0.12	0.19	0.1				(4) ENSGALG00000011110 DPP4	(1) ENSGALG00000011120 SLC4A1
7	23416137	23465237	49	1	5		-4.8	-4.4	-4.6	-3.1	-3.7	-3	-3.6	-3.1	-1.9	-1.4	-3.2	-2	-2.5	-3.6		0.2	0.2	0.18	0.28	0.16	0.18	0.21	0.26	0.3	0.19	0.12	0.19	0.17	0.16				(1) ENSGALG00000011149 PLA2R1
7	26284291	26365595	81	1	5		-3	-4.1	-1.4	-2.9	-3.6	-1.6	0.6	-3.6	-1.6	-2	-2.2	-1.7	-0.5	-1.8		0.28	0.21	0.35	0.29	0.17	0.27	0.44	0.24	0.32	0.13	0.2	0.21	0.32	0.27
7	33573163	33636635	63	1	5		-2.7	-2.8	-1.9	-1.8	-2.6	-0.4	-3	-0.9	-4.1	-1.3	-1.4	-0.3	0.1	-0.5		0.3	0.28	0.32	0.34	0.23	0.36	0.24	0.38	0.17	0.2	0.26	0.32	0.37	0.36				(2) ENSGALG00000012407 LRP1B
7	38027603	38350733	323	7	11	R14	-6.4	-7.2	-4.4	-7.9	-5	-3.8	-2.9	-7.8	-6	-3.1	-3.4	-2.5	-4	-3.3		0.12	0.06	0.2	0.04	0.07	0.13	0.24	0.02	0.06	0.02	0.1	0.15	0.06	0.18		-4.6	-6.7	(4) ENSGALG00000012561 PK4P	(1) ENSGALG00000023103	(1) ENSGALG00000012564	(1) ENSGALG00000012570 TANC1	(1) ENSGALG00000012574 WDSUB1	(1) ENSGALG00000012579 BAZ2B	(1) ENSGALG00000012584 MARCH7	(3) ENSGALG00000012587 NAT5
8	2701558	2764292	63	1	5		-2	-1.9	-1.6	-3.2	-0.7	-0.3	-2.4	-1.2	-5.4	-0.5	-1.8	0.1	0	-0.8		0.33	0.32	0.33	0.27	0.35	0.36	0.27	0.36	0.1	0.28	0.23	0.36	0.36	0.33				(3) ENSGALG00000002451 KCNT2
8	8534757	8608230	73	1	5		-3.5	-2.4	-4.3	-1.4	-2.1	-4.5	-0.6	-0.3	-2.7	-1.2	-0.8	-4	-3.7	-3.6		0.26	0.3	0.2	0.36	0.26	0.08	0.37	0.41	0.26	0.21	0.31	0.03	0.08	0.16				(3) ENSGALG00000004857 FAM5C
8	9249489	9362980	113	2	6		-2.6	-2.9	-1.6	-2.1	-2.4	-0.9	-1.1	-0.6	-4.1	-1.1	-2.1	-1.8	0.3	-0.3		0.3	0.27	0.33	0.32	0.24	0.32	0.35	0.4	0.17	0.22	0.2	0.21	0.39	0.37		-5.3	-7
8	9459803	9595045	135	4	8		-3.5	-5.5	-1.5	-2.4	-5.9	-1.6	-0.4	-0.5	-5.9	-3	-4.4	-2.8	0.3	-1.3		0.26	0.14	0.34	0.31	0.02	0.28	0.38	0.4	0.07	0.03	0.02	0.12	0.38	0.3			-5
8	10045078	10137424	92	2	6		-1.2	-1.1	-0.9	-2.1	-0.4	0.8	-4.7	-2.7	-0.7	0.7	-1.2	0.7	0.7	0.9		0.37	0.37	0.37	0.32	0.37	0.43	0.14	0.29	0.37	0.39	0.27	0.41	0.42	0.44				(1) ENSGALG00000005069 PTGS2
8	16178970	16236902	58	1	5		-1.5	-1.3	-1.3	-2.8	-0.5	-0.4	-1.3	-1.6	-4.5	0.8	-2.7	-0.7	0.2	-0.7		0.35	0.36	0.35	0.29	0.36	0.36	0.34	0.34	0.15	0.41	0.15	0.3	0.38	0.34
8	19721533	19796123	75	1	5		-3.2	-4.6	-1.4	-5.1	-3.1	-1.9	0.5	-4.4	-4.3	-1.7	-1.7	-0.6	-1.6	-2.8		0.27	0.19	0.35	0.18	0.2	0.26	0.44	0.2	0.16	0.16	0.24	0.3	0.24	0.21			-5.1	(1) ENSGALG00000008988 ZZZ3	(3) ENSGALG00000009005 AK5
8	29326456	29407140	81	2	6		-4.2	-3.5	-4.1	-2.2	-3.1	-3.7	-2.2	-1.1	-3.5	-1.2	-2.4	-2.8	-3.1	-3.7		0.23	0.25	0.21	0.32	0.2	0.14	0.29	0.37	0.21	0.21	0.18	0.13	0.13	0.15				(1) ENSGALG00000011113 SGIP1	(1) ENSGALG00000020600 TCTEX1D1	(1) ENSGALG00000020599	(1) ENSGALG00000011115 WDR78	(3) ENSGALG00000011118 MIER1
8	30437591	30593125	156	5	9		-5.4	-4.7	-5.4	-5.9	-3	-3.1	-5.8	-5.6	-4.4	-0.7	-3.4	-2.3	-2.5	-3.1		0.17	0.19	0.15	0.14	0.21	0.18	0.08	0.14	0.15	0.26	0.1	0.16	0.18	0.19				(4) ENSGALG00000011361 CRYZ	(1) ENSGALG00000011364 TYW3	(1) ENSGALG00000011369 LHX8	(1) ENSGALG00000011379 SLC44A5
9	4932891	5008773	76	2	6		-2.2	-1.7	-2.3	-1.1	-1.4	-0.3	-5	-1	-0.6	0.2	-1.6	-0.3	-0.2	-0.6		0.32	0.33	0.3	0.38	0.31	0.36	0.13	0.37	0.38	0.34	0.24	0.33	0.35	0.35
9	7579765	7645421	66	1	5		-4.1	-4.1	-3.3	-4.2	-2.9	-2.1	-2.3	-3.7	-3.4	-0.1	-3.9	-0.8	-1.7	-3.3		0.23	0.22	0.25	0.22	0.21	0.24	0.28	0.23	0.21	0.32	0.06	0.29	0.23	0.18				(3) ENSGALG00000017371 SPSB4
9	12416631	12479740	63	1	5		-2.4	-2.3	-2.1	-2.7	-1.7	-1.8	-0.7	-4.3	-0.9	-0.2	-1.3	-2.5	-1.7	-1.6		0.31	0.31	0.31	0.3	0.29	0.26	0.37	0.2	0.36	0.31	0.26	0.15	0.24	0.28
9	12957220	13058605	101	2	6		-3.3	-2.9	-3.6	-4.2	-1.5	-2.6	-2.3	-4.2	-3.1	-0.4	-2.7	-2.3	-1.7	-3		0.27	0.28	0.24	0.22	0.3	0.21	0.28	0.21	0.23	0.29	0.15	0.17	0.24	0.2				(1) ENSGALG00000006810 ZIC4	(1) ENSGALG00000006811 ZIC1
9	13183781	13261637	78	1	5		-2.4	-2.7	-1.4	0.4	-4.1	-0.4	-1.5	0.1	0.9	-2.2	-2.6	-0.4	-0.5	0.5		0.31	0.28	0.35	0.45	0.13	0.36	0.32	0.43	0.47	0.11	0.16	0.32	0.33	0.42
9	20049698	20141267	92	1	5		-3.9	-3.2	-4	-3.7	-1.9	-3.6	-1.5	-2.6	-4.2	0.5	-3	-2.8	-3.8	-1.9		0.24	0.26	0.21	0.25	0.27	0.14	0.32	0.29	0.16	0.38	0.13	0.12	0.07	0.27
9	21894453	21983346	89	1	5		-3.8	-2.9	-4.3	-0.1	-3.8	-3.1	-2.9	-0.9	1.1	-1.9	-2.5	-2.3	-3.4	-1.9		0.24	0.28	0.2	0.43	0.15	0.17	0.25	0.38	0.48	0.14	0.17	0.17	0.11	0.26			-4.8	(4) ENSGALG00000009458
9	22514415	22577221	63	1	5		-2.2	-1.8	-2.3	-1.4	-1.3	-3.5	0.5	-1	-1.2	-0.4	-0.5	-2	-2.6	-4.9		0.32	0.33	0.3	0.36	0.31	0.15	0.44	0.38	0.34	0.28	0.33	0.19	0.17	0.07				(1) ENSGALG00000009478 BCHE
10	1617990	1655470	37	1	5		-4.5	-4.3	-4	-2.1	-4.2	-3.6	-1.2	-1.7	-1.9	-1.4	-4	-3	-2.3	-4		0.21	0.21	0.22	0.32	0.13	0.14	0.34	0.34	0.3	0.19	0.05	0.11	0.19	0.13				(1) ENSGALG00000001729 CD276	(1) ENSGALG00000001721 ZP3 *	(3) ENSGALG00000001716 C15orf59
10	4061475	4142735	81	2	6		-3.5	-3.1	-3.3	-1.4	-3.4	-3.9	-1	-1.6	-0.5	-2.2	-1.6	-3	-2.5	-4.9		0.26	0.26	0.25	0.36	0.18	0.12	0.35	0.35	0.38	0.11	0.24	0.11	0.17	0.07				(4) ENSGALG00000002774 TSPAN3	(1) ENSGALG00000002786 PSTPIP1	(3) ENSGALG00000002844 RCN2
10	7202826	7255689	53	1	5		-0.4	-1.8	0.7	-2.2	-0.8	1.2	-4.4	-2.2	-1.5	1	-2.3	1	1.4	1		0.4	0.33	0.45	0.32	0.34	0.46	0.16	0.31	0.32	0.43	0.19	0.43	0.47	0.45				(4) ENSGALG00000004038 ADAL	(3) ENSGALG00000004046 LARP6	(3) ENSGALG00000004059 LRRC49
10	8548560	8635259	87	1	5		-3.5	-4.1	-2.2	-3.5	-3.7	-1.6	-1.5	-3	-2.9	-0.7	-4	-1	-0.9	-2.8		0.26	0.22	0.31	0.26	0.16	0.28	0.32	0.27	0.24	0.26	0.05	0.27	0.3	0.21				(4) ENSGALG00000004304 TCF12
10	8941936	9049916	108	5	9		-4.4	-4.7	-3.3	-2.9	-5.1	-3.6	-1.7	-2.9	-2.1	-2.4	-4.3	-3.2	-2.7	-3.1		0.21	0.18	0.25	0.29	0.07	0.14	0.32	0.28	0.29	0.09	0.03	0.09	0.16	0.19				(1) ENSGALG00000004361 PRTG
10	9249855	9314643	65	1	5		-3.3	-2.6	-3.8	-2.4	-1.8	-4.6	0.2	-1.5	-2.8	-3.1	0.9	-3.9	-3.2	-4.8		0.27	0.29	0.23	0.31	0.28	0.08	0.42	0.35	0.25	0.02	0.44	0.03	0.12	0.08				(1) ENSGALG00000004458	(3) ENSGALG00000004527 UNC13C
10	10124357	10177552	53	1	5		-2.2	-1.9	-2.1	-2.5	-0.9	-1.6	-0.7	-2.3	-1.9	-0.4	-0.6	-0.1	-0.9	-4.3		0.32	0.33	0.31	0.31	0.34	0.28	0.37	0.31	0.3	0.29	0.32	0.35	0.3	0.11				(2) ENSGALG00000004690	(4) ENSGALG00000004678 GNB5
10	13138259	13180860	43	1	5		-3.8	-3.2	-3.7	-2.9	-2.4	-4	-0.3	-3.4	-1.3	-0.7	-2	-2.6	-2.9	-5.8		0.25	0.26	0.23	0.29	0.24	0.11	0.39	0.25	0.33	0.26	0.21	0.14	0.14	0.02				(4) ENSGALG00000006045	(1) ENSGALG00000006083	(3) ENSGALG00000006104 ADAMTSL3	(1) ENSGALG00000023416
10	17515310	17588217	73	4	8	R15	-4.5	-6.1	-3	-4	-5.7	-2.6	-2.1	-3.1	-3.8	-2.9	-4.5	-1.7	-2.3	-2.4		0.21	0.12	0.27	0.24	0.03	0.21	0.29	0.26	0.19	0.04	0.01	0.22	0.19	0.23
10	17946716	18089426	143	5	9		-3.8	-4.4	-2.4	-3.8	-3.4	-1.3	-4.9	-3.4	-3	-1.7	-2.8	-0.6	-1.4	-1.7		0.25	0.2	0.3	0.24	0.18	0.3	0.13	0.25	0.24	0.16	0.15	0.3	0.26	0.28
10	20457577	20549547	92	4	8		-3.8	-3.8	-3.8	-4.8	-2.3	-2.5	-3.8	-4.8	-4.8	-0.6	-2.1	-2.6	-0.8	-3.2		0.24	0.23	0.23	0.19	0.25	0.22	0.19	0.18	0.13	0.27	0.2	0.14	0.3	0.18				(1) ENSGALG00000007639 MEGF11
10	20560845	20609299	48	1	5		-2.7	-2.9	-2	-4.3	-1.3	-1.2	-1	-4	-3.4	0	-1.1	-0.3	-0.5	-2.6		0.3	0.28	0.32	0.22	0.31	0.3	0.35	0.22	0.21	0.33	0.28	0.32	0.33	0.22				(3) ENSGALG00000007643 DIS3L
10	20816348	20918174	102	3	7		-3.3	-2.4	-3.8	-2.6	-1.6	-3.4	-2.2	-2.7	-1.3	-1.5	-0.2	-2.1	-3.2	-4.3		0.27	0.3	0.22	0.3	0.3	0.15	0.28	0.28	0.33	0.18	0.35	0.18	0.12	0.11				(1) ENSGALG00000007865 SMAD6
10	21865023	21911301	46	1	5		-1.7	-2	-1.6	-2.8	-0.8	-1	-3.3	-2.7	-1.8	-0.6	-4.2	-0.6	-0.4	-2.2		0.34	0.32	0.33	0.29	0.34	0.32	0.22	0.28	0.31	0.27	0.03	0.3	0.33	0.24				(4) ENSGALG00000008164 ADAMTS7	(1) ENSGALG00000023264	(1) ENSGALG00000008170 FAM96A	(3) ENSGALG00000008180 SPG11
11	318779	365830	47	1	5		-2.8	-3.5	-1.5	-3.6	-2.4	-1.4	-0.2	-5.1	-0.7	-1.4	-1.1	-1.7	-0.7	-0.7		0.29	0.25	0.34	0.25	0.24	0.29	0.4	0.16	0.37	0.19	0.28	0.21	0.31	0.34		-4.5		(1) ENSGALG00000000774	(1) ENSGALG00000000874 NDRG4
11	1430711	1535624	105	6	10		-4.9	-5.4	-3.7	-2.5	-5.7	-3.1	-3	-3	-0.9	-3.1	-4.3	-2.4	-3.3	-1.6		0.19	0.15	0.23	0.31	0.03	0.18	0.24	0.27	0.36	0.02	0.03	0.15	0.11	0.28	-4.2	-4.8		(4) ENSGALG00000002301 CNOT1	(1) ENSGALG00000021425	(1) ENSGALG00000002313 SLC38A7	(1) ENSGALG00000002321 GOT2	(1) ENSGALG00000002331 CALB2	(1) ENSGALG00000002351 PNP	(1) ENSGALG00000002356 FTSJD1	(3) ENSGALG00000002407 AL36154.4 AL36154.5
11	2031231	2075591	44	1	5		-4.1	-3.2	-4.3	-1.9	-2.9	-2.7	-3.7	-1.6	-1.6	-1.4	-1.7	-2.8	-2.8	-0.9		0.23	0.26	0.2	0.34	0.21	0.2	0.2	0.35	0.32	0.19	0.23	0.12	0.15	0.32				(2) ENSGALG00000003010 NUP93
11	2142504	2238309	96	3	7		-5.8	-5.5	-5.2	-3.9	-5	-4.3	-2.7	-4.6	-1.7	-3.3	-2.8	-3.9	-4.4	-2.7		0.15	0.14	0.15	0.24	0.08	0.09	0.26	0.19	0.31	0	0.14	0.03	0.03	0.21				(4) ENSGALG00000003084 NUDT21	(1) ENSGALG00000003107 AMFR	(3) ENSGALG00000003163 GNAO1
11	2380874	2444282	63	1	5		-1.3	-1.2	-1.1	1.1	-2.5	-3.4	1.5	1.1	1.1	-3.2	0.3	-2.6	-4	-1.6		0.36	0.36	0.36	0.48	0.24	0.16	0.49	0.49	0.47	0.01	0.39	0.14	0.06	0.28				(4) ENSGALG00000003183 C16orf7	(1) ENSGALG00000021345 B3GNT9	(1) ENSGALG00000003195 TRADD	(1) ENSGALG00000003201
11	2529477	2669923	140	6	10	R16	-5.7	-6.1	-4.3	-5.8	-4.7	-3	-3.4	-5.3	-4.6	-2.1	-3.9	-2.6	-2	-3.6		0.15	0.11	0.2	0.14	0.1	0.18	0.22	0.15	0.14	0.12	0.06	0.14	0.21	0.15	-6.2		-6.3	(4) ENSGALG00000003309 NECAB2	(1) ENSGALG00000003323 OSGIN1	(1) ENSGALG00000021325 RIPK3	(1) ENSGALG00000021324
11	3251364	3335450	84	1	5		-2.1	-3.1	-0.6	-3.2	-2.1	0.3	-3.1	-1.9	-4.3	-0.1	-2.2	0.6	0.7	0.1		0.32	0.27	0.38	0.27	0.26	0.4	0.24	0.33	0.16	0.32	0.2	0.4	0.41	0.39	-5.3		-5.7	(4) ENSGALG00000003374 ESRP2	(1) ENSGALG00000003396 NFATC3
11	3365193	3547225	182	6	10	R17	-5.6	-6.4	-3.7	-6.5	-4.7	-3.1	-1.6	-5.6	-5.9	-2.4	-3.5	-2.6	-1.8	-3.9		0.16	0.1	0.23	0.11	0.09	0.17	0.32	0.13	0.07	0.09	0.09	0.14	0.23	0.13	-5.2		-5.4	(1) ENSGALG00000003407 DUS2L	(1) ENSGALG00000003415 DDX28	(1) ENSGALG00000003425	(1) ENSGALG00000003433 DPEP2 DPEP3 *	(1) ENSGALG00000021316 SLC12A4	(3) ENSGALG00000003560 SLC6A2
11	3592237	3647832	56	1	5		-2.3	-2.9	-1.1	-3	-2	-0.2	-2.3	-1.5	-4.4	-0.1	-2	0.1	0.3	-0.6		0.32	0.27	0.36	0.28	0.27	0.37	0.28	0.35	0.15	0.32	0.21	0.36	0.38	0.35			-4.8	(4) ENSGALG00000003560 SLC6A2	(3) ENSGALG00000003574 LPCAT2
11	3672596	3741628	69	1	5		-4.1	-4	-3.5	-3.8	-2.9	-3.4	-0.9	-3.7	-2.6	-2.4	-0.8	-2.8	-3.2	-2.3		0.23	0.22	0.24	0.24	0.21	0.16	0.36	0.23	0.26	0.09	0.31	0.13	0.12	0.24				(1) ENSGALG00000003580 MMP2
11	4228892	4278309	49	1	5		-3.7	-3.8	-2.9	-0.9	-4.5	-2.8	-0.4	-1	-0.1	-2.8	-2.6	-1.7	-3.1	-2.2		0.25	0.23	0.27	0.39	0.11	0.2	0.39	0.38	0.41	0.05	0.16	0.21	0.13	0.24
11	4424186	4486763	63	1	5		-1.8	-0.8	-2.6	0.2	-1.2	-3.5	0.6	-0.4	-0.6	-1.7	0.6	-3.5	-4.2	-0.6		0.34	0.38	0.28	0.44	0.32	0.15	0.44	0.41	0.38	0.16	0.42	0.07	0.04	0.35
11	4986700	5064140	77	2	6		0.3	0.2	0.5	-0.5	0.1	0.9	-4.3	0.1	-2.7	-2.8	0.1	0.6	0.4	0.4		0.44	0.43	0.44	0.4	0.4	0.44	0.17	0.43	0.26	0.05	0.38	0.4	0.39	0.41				(4) ENSGALG00000003602 RPGRIP1L	(3) ENSGALG00000003620 AKTIP
11	7362823	7412510	50	1	5		-2.2	-2	-1.9	-4.2	-0.7	-1.2	-1.8	-4.3	-2.6	0.7	-2.3	-0.3	-1.3	-3.4		0.32	0.32	0.32	0.22	0.35	0.3	0.31	0.2	0.26	0.4	0.19	0.33	0.26	0.17
11	7678839	7747471	69	1	5		-2.3	-2	-2.2	-2.9	-0.9	-1.2	-1.7	-4	-0.8	0.1	-2.2	-0.6	-0.7	-1.7		0.32	0.32	0.31	0.29	0.34	0.3	0.31	0.22	0.36	0.34	0.2	0.31	0.31	0.28
11	9333987	9384234	50	1	5		-3.5	-2.8	-3.6	-4.4	-1.3	-2.1	-3.2	-4	-3.5	-0.4	-1.2	-1.1	-1.9	-2.9		0.26	0.28	0.24	0.21	0.32	0.24	0.23	0.22	0.21	0.28	0.28	0.27	0.22	0.2
11	10948905	11015338	66	1	5		-3.1	-2.1	-3.6	-2.5	-1.3	-2.6	-2.1	-2.4	-1.9	-0.1	-2.3	-0.7	-2.6	-4.4		0.28	0.32	0.24	0.31	0.32	0.21	0.29	0.3	0.3	0.32	0.19	0.29	0.16	0.11				(4) ENSGALG00000004862	(1) ENSGALG00000004864 CEBPA	(3) ENSGALG00000004867 CEBPG
11	16214008	16291522	78	1	5		-0.2	0.2	-0.9	-1.6	0.8	0.5	-4.2	-0.8	-2.9	1.2	-1	0.3	0.9	0.5		0.42	0.43	0.37	0.35	0.44	0.41	0.17	0.39	0.24	0.45	0.29	0.38	0.43	0.42
11	17374617	17444898	70	2	6		-3	-2	-3.8	-2.8	-0.9	-4.1	-1	-2	-3	-0.7	-0.9	-3	-3.5	-4.3		0.28	0.32	0.23	0.29	0.34	0.11	0.35	0.32	0.24	0.26	0.3	0.11	0.1	0.11				(4) ENSGALG00000005453 PLCG2	(1) ENSGALG00000005456 SDR42E1
11	17522895	17594419	72	1	5		-1.9	-2	-1.5	-3	-0.9	-1.8	-0.1	-1.7	-4.1	-0.6	-0.4	-2	-2.4	-0.1		0.33	0.32	0.34	0.28	0.34	0.26	0.4	0.34	0.17	0.27	0.34	0.19	0.18	0.38
11	18967242	19056373	89	2	6		-3.8	-4.4	-2.5	-3.2	-3.7	-1.7	-1.6	-3.6	-1.4	-1.1	-4.1	-0.7	-0.9	-3.2		0.25	0.2	0.29	0.27	0.16	0.27	0.32	0.24	0.33	0.22	0.04	0.3	0.29	0.18				(1) ENSGALG00000005720
11	20711573	20790412	79	2	6		-1.9	-2.2	-1.3	-4.4	-0.6	0	-2.6	-3.1	-4.8	1.3	-3.6	0.5	-0.8	-0.6		0.33	0.31	0.35	0.21	0.36	0.38	0.26	0.26	0.13	0.46	0.08	0.39	0.3	0.35				(1) ENSGALG00000006161	(1) ENSGALG00000006144 CDK1	(1) ENSGALG00000023468 C16orf7	(1) ENSGALG00000000513 ZNF276	(1) ENSGALG00000000516 FANCA	(1) ENSGALG00000000526	(1) ENSGALG00000000521 SPIRE2	(3) ENSGALG00000000129 TCF25
11	20969690	21052184	82	2	6		-2	-1.1	-2.9	0.6	-1.8	-0.8	-4.7	-0.1	1.1	0	-2.7	-1.1	-0.9	0.7		0.33	0.37	0.27	0.46	0.28	0.33	0.14	0.42	0.48	0.32	0.15	0.26	0.29	0.43				(4) ENSGALG00000000671 NFAT5	(1) ENSGALG00000023438	(1) ENSGALG00000023437 NQO1	(1) ENSGALG00000000693 NOB1	(1) ENSGALG00000000699 WWP2	(1) ENSGALG00000000707 PSMD7
11	21211248	21437656	226	3	7		-1.4	-1.1	-1.5	-3.8	-0.4	-0.8	-3.8	-2.6	-4.4	-1.9	-3	-1.1	0.1	-0.9		0.36	0.37	0.34	0.24	0.37	0.33	0.2	0.29	0.15	0.14	0.13	0.26	0.37	0.32				(1) ENSGALG00000023434
11	21650503	21726805	76	2	6		-5	-4.6	-4.6	-3.3	-4	-3.7	-3.6	-4.3	-2.1	-3.3	-2.2	-3.6	-2.5	-3.3		0.19	0.19	0.19	0.27	0.14	0.14	0.21	0.2	0.29	0	0.2	0.06	0.18	0.17				(1) ENSGALG00000019805	(1) ENSGALG00000019804	(1) ENSGALG00000000754 PMFBP1	(1) ENSGALG00000000787 DHX38	(1) ENSGALG00000000802 DHODH	(1) ENSGALG00000000811 KIAA174	(1) ENSGALG00000000817 ZNF821	(1) ENSGALG00000023425	(3) ENSGALG00000000848 AP1G1
12	1731381	1803933	73	2	6		-3.3	-3.1	-3	-2.2	-2.6	-4.1	0.3	-2.3	-1.4	-0.6	-2.4	-3.5	-3.3	-4.2		0.27	0.27	0.26	0.32	0.23	0.11	0.42	0.31	0.33	0.27	0.18	0.07	0.11	0.12				(1) ENSGALG00000002260 CISH	(1) ENSGALG00000022659	(1) ENSGALG00000002283 MAPKAPK3	(3) ENSGALG00000002291
12	2681298	2745165	64	2	6		-3.4	-2.4	-4	-4.4	-1.1	-2.9	-2.8	-3.9	-3.7	-0.8	0.2	-3.2	-2.7	-3.1		0.26	0.3	0.21	0.21	0.33	0.19	0.25	0.22	0.2	0.25	0.39	0.09	0.16	0.19				(1) ENSGALG00000003685	(1) ENSGALG00000003832 TEX264	(1) ENSGALG00000003839 GRM2	(1) ENSGALG00000003940
12	3896201	3959114	63	2	6		0.8	0.8	0.1	-1.5	0.7	0.5	-0.2	0.4	-4.6	-0.9	1.6	0.7	1	-0.2		0.46	0.46	0.42	0.36	0.44	0.42	0.4	0.45	0.14	0.24	0.5	0.41	0.44	0.37
12	10950711	11005427	55	1	5		-3.7	-3.1	-3.5	-1.9	-2.9	-3.7	-0.6	-1.6	-2.1	-2.2	-1	-3.3	-2	-4.6		0.25	0.26	0.24	0.34	0.21	0.14	0.38	0.35	0.29	0.11	0.29	0.08	0.21	0.09				(4) ENSGALG00000006263 CCDC37	(1) ENSGALG00000006277 ZXDC ZXDB ZXDA *	(1) ENSGALG00000006280	(1) ENSGALG00000006306 UROC1
12	13229973	13298021	68	3	7		-3.9	-4.3	-2.7	-4.1	-3.3	-1.8	-2.9	-4.9	-2.2	-1.6	-2.1	-2.1	-1.3	-0.9		0.24	0.21	0.28	0.23	0.18	0.26	0.24	0.17	0.28	0.17	0.2	0.18	0.26	0.33				(2) ENSGALG00000007177 PTPRG
12	15537458	15589599	52	1	5		-1.9	-1.7	-1.7	-0.9	-1.5	-1	-1	0.2	-2.7	-0.4	-4	-1.7	-0.6	-0.2		0.33	0.34	0.33	0.38	0.3	0.32	0.35	0.44	0.26	0.29	0.05	0.22	0.32	0.38				(1) ENSGALG00000007674 FAM19A4
12	17333368	17368954	36	1	5		-3.7	-4.2	-2.5	-3	-3.7	-1.6	-1.3	-2.8	-3	-1.9	-2.5	-1.7	-0.9	-1.5		0.25	0.21	0.29	0.28	0.16	0.27	0.34	0.28	0.24	0.14	0.17	0.21	0.3	0.29				(4) ENSGALG00000007819 PDZRN3
12	20149599	20289120	140	5	9		-3.8	-5	-1.9	-4.4	-3.9	-3	0.5	-4.4	-3.2	-2	-2.9	-2.6	-3.3	-4		0.25	0.17	0.32	0.21	0.15	0.18	0.43	0.2	0.22	0.13	0.14	0.14	0.11	0.13				(4) ENSGALG00000008452 IFT122	(1) ENSGALG00000020745 RHO	(1) ENSGALG00000022632	(1) ENSGALG00000008473 PLXND1	(3) ENSGALG00000008487 TMCC1
12	20428232	20532753	105	2	6		-2.5	-3.1	-1.2	-4.1	-1.7	-3	-1.6	-4.2	-2.6	-0.5	-1.1	-2.3	-2.9	-2.2		0.31	0.26	0.35	0.23	0.29	0.18	0.32	0.21	0.26	0.28	0.28	0.17	0.14	0.25				(1) ENSGALG00000008546 FGD5
13	2653291	2696388	43	1	5		-2.8	-2.9	-2.3	-0.2	-3.7	-0.8	-5	-0.4	0.3	-1.7	-2.6	-0.3	-0.8	-1.4		0.29	0.28	0.3	0.42	0.16	0.33	0.13	0.41	0.43	0.16	0.16	0.32	0.3	0.29
13	3680176	3801315	121	5	9		-3.8	-4.2	-2.5	-2.8	-4.9	-1.4	-2.3	-3.7	-0.8	-3.1	-3	-1.1	-1.2	-1.6		0.25	0.21	0.29	0.29	0.08	0.29	0.28	0.23	0.36	0.02	0.13	0.26	0.27	0.28		-5.7		(4) ENSGALG00000021904	(1) ENSGALG00000002105 FOXI1	(3) ENSGALG00000002080 DOCK2
13	3824297	3932439	108	4	8	R18	-5.9	-6	-4.9	-4	-5.6	-3.2	-4.2	-3.5	-3.4	-3.1	-3.8	-2.5	-2.1	-3.5		0.15	0.12	0.17	0.24	0.04	0.17	0.17	0.25	0.21	0.02	0.07	0.15	0.2	0.16		-5.7		(4) ENSGALG00000002080 DOCK2	(4) ENSGALG00000021504 FAM196B	(1) ENSGALG00000001942 CCDC99
13	5087670	5154844	67	2	6		-0.2	-0.6	0.3	-4	0.3	0.5	-2.3	-3.2	-4.1	0.4	-1.7	1	0.1	-0.1		0.41	0.39	0.43	0.23	0.42	0.42	0.28	0.26	0.17	0.37	0.24	0.43	0.37	0.38
13	5412161	5460212	48	1	5		-1.8	-2.4	-0.7	-3.7	-1.7	-0.3	0	-2.4	-4.6	-1.1	-0.7	-0.2	0.4	-0.6		0.34	0.3	0.38	0.25	0.29	0.36	0.41	0.3	0.14	0.22	0.32	0.33	0.39	0.35
13	9136910	9186635	50	1	5		0.3	-0.3	0.6	-4.1	0.2	0.2	-1.9	-3.4	-3.7	-1	-0.3	-1.2	0.2	1.2		0.44	0.4	0.44	0.23	0.4	0.39	0.3	0.25	0.2	0.23	0.34	0.26	0.38	0.46	-5.9			(1) ENSGALG00000002886 NKX2-5	(1) ENSGALG00000002893 STC2
13	9642558	9721151	79	2	6		-2.4	-1.5	-2.8	-2.7	-0.5	-1	-3.9	-1.5	-4.1	0.1	-0.6	-0.6	-1	-0.5		0.31	0.35	0.27	0.3	0.37	0.31	0.19	0.35	0.17	0.34	0.32	0.3	0.29	0.35			-4.6
13	10408146	10453697	46	1	5		-2.9	-2.8	-2.4	-4.5	-1.2	-2.2	-0.4	-4.2	-3.6	0.3	-1.2	-1.2	-1.1	-3.8		0.29	0.28	0.3	0.21	0.32	0.24	0.39	0.21	0.2	0.36	0.27	0.26	0.28	0.14				(1) ENSGALG00000018998 UNC5A	(1) ENSGALG00000021542 SNCB	(1) ENSGALG00000003285 PCDH24
13	12833386	12894140	61	1	5		0.7	0.9	0.5	0.9	0.9	1.2	-4.3	0.6	-0.2	1	-2	1.1	1.2	1.2		0.46	0.47	0.44	0.47	0.45	0.46	0.17	0.46	0.4	0.42	0.21	0.45	0.46	0.46			-5.3
13	14652135	14708962	57	1	5		-2.7	-2.3	-2.8	-3.8	-1.5	-2.1	-1.3	-4	-2.1	-1.9	0.1	-1.7	-2.6	-2.5		0.3	0.31	0.28	0.24	0.3	0.24	0.33	0.22	0.29	0.14	0.38	0.21	0.16	0.23				(4) ENSGALG00000006125 MYOT	(1) ENSGALG00000006155
13	15573784	15618328	45	1	5		-2	-1	-3.1	-0.3	-0.8	-4.2	0.7	0.1	-0.3	-1	0	-3	-4.3	-3.1		0.33	0.37	0.26	0.42	0.34	0.1	0.45	0.43	0.39	0.23	0.37	0.11	0.04	0.19				(4) ENSGALG00000006329	(1) ENSGALG00000006341 AC11427.1	(1) ENSGALG00000021205
13	18108858	18155715	47	1	5		-1.1	-1.4	-0.5	-4.7	0.3	0.1	0	-4.2	-4	0.6	-0.3	0.7	0.1	-1.4		0.37	0.35	0.39	0.2	0.42	0.39	0.41	0.21	0.18	0.39	0.34	0.41	0.37	0.3	-4.7			(1) ENSGALG00000007404 YIPF5
14	3941718	3990571	49	1	5		-3.3	-2.5	-3.8	-0.6	-2.7	-4.2	-0.1	0.2	-1.4	-2.4	-0.5	-3.8	-3	-4.1		0.27	0.3	0.23	0.4	0.22	0.1	0.4	0.44	0.33	0.09	0.33	0.04	0.14	0.12				(4) ENSGALG00000004449
14	9062981	9106502	44	1	5		-3.1	-4.1	-1.6	-2.9	-3.6	-0.9	-1	-2.2	-2.8	-2.1	-2	-0.6	-0.5	-1.6		0.28	0.21	0.34	0.29	0.16	0.32	0.35	0.31	0.25	0.12	0.21	0.31	0.33	0.28	-5.4			(3) ENSGALG00000007149 CYTH3
14	9189892	9282003	92	4	8		-3.7	-3	-4	-0.9	-3.2	-4.1	-1	-0.5	-1.2	-1.1	-2.6	-3.3	-4.2	-4		0.25	0.27	0.21	0.39	0.19	0.11	0.35	0.4	0.34	0.22	0.16	0.08	0.05	0.13				(1) ENSGALG00000007167 CLEC16A	(1) ENSGALG00000020880 DEXI
14	9317469	9382745	65	2	6		-4.1	-3.9	-3.8	-3.8	-3.1	-2.2	-3.9	-4.1	-3	-1.8	-1.5	-1.4	-2.1	-1.9		0.23	0.23	0.23	0.24	0.2	0.24	0.19	0.21	0.24	0.15	0.25	0.24	0.2	0.27				(1) ENSGALG00000007216 FAM18A	(1) ENSGALG00000007241 NUBP1	(1) ENSGALG00000007257 TEKT5
14	11267195	11327580	60	1	5		-2.8	-2.9	-2.1	-3.4	-2.8	-1.4	-1.4	-4.5	-1	-2	-1.2	-1.8	-0.4	-1.7		0.29	0.27	0.31	0.26	0.22	0.29	0.33	0.19	0.35	0.13	0.28	0.2	0.33	0.27				(2) ENSGALG00000007366 AC5774.2
14	11429614	11554147	125	3	7		-5.5	-5.6	-4.6	-4	-5.3	-2.6	-4.5	-3.1	-4.2	-2.8	-3.8	-2.3	-1.7	-2.5		0.17	0.14	0.19	0.24	0.06	0.21	0.16	0.26	0.16	0.05	0.07	0.17	0.24	0.23
14	14827096	14867585	40	1	5		-1.6	-1.9	-2	-4.2	-0.2	-0.5	-2.7	-4.3	-2.6	0.8	-0.3	-0.6	-0.4	-1.7		0.35	0.33	0.32	0.22	0.38	0.35	0.26	0.2	0.26	0.41	0.35	0.3	0.34	0.28				(1) ENSGALG00000009205
15	33266	175685	142	3	7		-5.2	-5.1	-4.6	-4.9	-4.7	-5	-2.2	-4.6	-3.9	-2.4	-3.3	-3.7	-4.2	-5.2		0.18	0.17	0.18	0.19	0.09	0.05	0.28	0.19	0.18	0.09	0.1	0.05	0.05	0.05				(1) ENSGALG00000023874	(1) ENSGALG00000001301 AC4463.1	(1) ENSGALG00000001312 SNAP29	(1) ENSGALG00000001386 AC75.1 PI4KA *	(1) ENSGALG00000001396 SERPIND1	(3) ENSGALG00000001415 UBE2L3
15	253807	304386	51	1	5		-2.3	-2.1	-2	0.2	-2.8	-3.7	1	-0.4	1	-0.7	-2.4	-3.4	-2	-4.4		0.32	0.32	0.32	0.44	0.22	0.13	0.46	0.41	0.47	0.26	0.18	0.07	0.21	0.1				(2) ENSGALG00000001415 UBE2L3
15	1201531	1274715	73	2	6		-3.5	-3.1	-3.7	-0.5	-4.1	-3.3	-1.5	-0.4	-0.7	-1.9	-3.4	-2.8	-1.5	-4.3		0.26	0.27	0.23	0.4	0.13	0.16	0.32	0.4	0.37	0.14	0.1	0.12	0.25	0.11				(4) ENSGALG00000001988 TXNRD2	(3) ENSGALG00000002056 C22orf25
15	7419381	7484260	65	2	6		-2.2	-1.9	-2	-1.4	-1.4	-1.9	-2.7	-1.2	-0.9	0.1	-3.2	-0.9	-0.5	-4.4		0.32	0.33	0.32	0.36	0.31	0.26	0.26	0.36	0.36	0.33	0.12	0.28	0.32	0.11
15	8175263	8260045	85	2	6		-1.9	-1.5	-2.5	-3.8	-0.2	-0.4	-4.7	-2.6	-4.5	0.8	-2.3	-0.1	-0.2	0		0.33	0.35	0.29	0.24	0.38	0.36	0.14	0.29	0.15	0.41	0.18	0.34	0.35	0.39				(4) ENSGALG00000021139 IGLL1 IGLC3 IGLC2 IGLC1 SC-9C5.12 IGLC7 *	(1) ENSGALG00000023372 IGLV3-19 IGLV3-32 IGLV3-21 IGLV3-9 IGLV3-12 IGLV3-1 IGLV3-25 IGLV3-27 IGLV3-22 IGLV3-1 IGLV3-16 **	(1) ENSGALG00000005937 IGLV3-19 IGLV3-32 IGLV3-21 IGLV3-9 IGLV3-12 IGLV3-1 IGLV3-25 IGLV3-27 IGLV3-22 IGLV3-1 IGLV3-16 **	(1) ENSGALG00000005941 IGLV3-19 IGLV3-32 IGLV3-21 IGLV3-9 IGLV3-12 IGLV3-1 IGLV3-25 IGLV3-27 IGLV3-22 IGLV3-1 IGLV3-16 **	(1) ENSGALG00000005946 IGLV3-19 IGLV3-32 IGLV3-21 IGLV3-9 IGLV3-12 IGLV3-1 IGLV3-25 IGLV3-27 IGLV3-22 IGLV3-1 IGLV3-16 **	(1) ENSGALG00000005919 IGLV3-32 IGLV3-21 IGLV3-9 IGLV3-12 IGLV3-1 IGLV3-25 IGLV3-27 IGLV3-22 IGLV3-1 IGLV3-16	(1) ENSGALG00000023370 IGLV3-19 IGLV3-32 IGLV3-21 IGLV3-9 IGLV3-12 IGLV3-1 IGLV3-25 IGLV3-27 IGLV3-22 IGLV3-1 IGLV3-16 **	(1) ENSGALG00000021142 IGLV3-19 IGLV3-32 IGLV3-21 IGLV3-9 IGLV3-12 IGLV3-1 IGLV3-25 IGLV3-27 IGLV3-22 IGLV3-1 IGLV3-16 **	(1) ENSGALG00000005951	(1) ENSGALG00000021136 VPREB3	(1) ENSGALG00000005960
15	10077425	10109346	32	1	5		-4.4	-4.5	-3.7	-3.6	-3.7	-3.7	-0.6	-2.7	-3.8	-2.6	-1.6	-2.5	-3.2	-3.9		0.21	0.2	0.23	0.25	0.16	0.14	0.38	0.29	0.19	0.07	0.24	0.15	0.12	0.14				(4) ENSGALG00000007393 SUDS3	(3) ENSGALG00000007396 TAOK3
15	10955512	10990982	35	1	5		-3.9	-3.5	-3.6	-3	-2.8	-1.6	-4.4	-2.9	-1.9	-2.9	-0.7	-2	-1	-0.7		0.24	0.24	0.24	0.28	0.21	0.27	0.16	0.27	0.3	0.04	0.32	0.19	0.29	0.34				(4) ENSGALG00000023259
15	11834853	11879991	45	1	5		-3.7	-4.2	-2.4	-2.3	-4.1	-1.3	-1.9	-2.2	-1.5	-2.7	-2.3	-1.5	-0.9	-0.4		0.25	0.21	0.3	0.32	0.13	0.29	0.3	0.31	0.32	0.06	0.19	0.23	0.3	0.36
15	12333848	12371840	38	1	5		-4.1	-5.5	-1.9	-5.6	-4	-1.1	-1.3	-5.3	-4.6	-1.5	-3.4	0	-1.9	-0.4		0.23	0.14	0.32	0.15	0.14	0.31	0.34	0.15	0.14	0.18	0.1	0.35	0.22	0.36
15	12577828	12616150	38	1	5		-3.2	-2.3	-4	-3.3	-1	-2.2	-4	-2.2	-3.9	1	-2.5	-1.5	-1.9	-1.9		0.27	0.31	0.22	0.27	0.33	0.24	0.18	0.31	0.18	0.42	0.17	0.23	0.22	0.27				(3) ENSGALG00000008253 TBX5
17	4647554	4692725	45	1	5		-1.4	-1.8	-0.5	-4.4	-0.2	0.1	-0.7	-4.6	-2.5	-0.4	1	1	0.6	-1.5		0.36	0.33	0.39	0.21	0.38	0.39	0.37	0.19	0.26	0.28	0.45	0.43	0.41	0.29
17	9922093	9964054	42	2	6		-2.6	-3.3	-1.4	-3.8	-1.9	-2	-0.3	-4.6	-1.8	-3	-0.2	-2.1	-1.4	-1.5		0.3	0.26	0.35	0.24	0.27	0.25	0.39	0.19	0.31	0.03	0.36	0.18	0.26	0.29				(1) ENSGALG00000001124 LHX9
18	41338	240840	200	6	10		-5.7	-5.6	-5.5	-5	-4.5	-3.5	-5.6	-4.3	-5.1	-1.5	-4.5	-3.1	-2	-4.7		0.15	0.14	0.14	0.18	0.11	0.15	0.09	0.2	0.11	0.18	0.01	0.1	0.21	0.08			-4.8	(4) ENSGALG00000000346	(1) ENSGALG00000000353 DHRS7C	(1) ENSGALG00000021710 AC2745.1	(1) ENSGALG00000000358 GLP2R	(3) ENSGALG00000000368 GAS7
18	465378	542344	77	3	7		-2.7	-3.8	-1.8	-4.9	-2.3	-1.1	-1.3	-5.3	-2.8	-0.2	-2.7	-1	-0.2	-2.3		0.3	0.23	0.33	0.19	0.25	0.31	0.34	0.15	0.25	0.31	0.15	0.27	0.35	0.24				(1) ENSGALG00000023800 MYH1 MYH4 MYH2 MYH8 **
18	578906	615438	37	1	5		-2.5	-3.3	-1	-4.1	-1.9	-1.3	-0.3	-4	-3	0.5	-3	-0.1	-0.6	-3.3		0.31	0.26	0.36	0.23	0.27	0.3	0.39	0.22	0.24	0.38	0.13	0.35	0.32	0.18				(1) ENSGALG00000023705 MYH1 MYH4 MYH2 MYH8 **
18	6429396	6464558	35	1	5		-2.2	-2.1	-2	-4.3	-0.5	-0.4	-3	-4.2	-3.1	1.4	-3.8	0.7	0.5	-3.6		0.32	0.32	0.32	0.22	0.37	0.35	0.24	0.21	0.23	0.46	0.07	0.41	0.4	0.16				(1) ENSGALG00000021479
18	6840142	6944629	104	8	12		-3	-2.4	-3.1	-4.7	-1	-2.2	-2.6	-3.3	-5.2	-0.9	-3.3	-1.8	-2.7	-1.2		0.28	0.3	0.26	0.2	0.33	0.24	0.26	0.26	0.11	0.24	0.11	0.21	0.16	0.31				(1) ENSGALG00000003515	(1) ENSGALG00000021461	(1) ENSGALG00000003520 POLG2	(1) ENSGALG00000003532 DDX5	(1) ENSGALG00000003540 CCDC45	(3) ENSGALG00000003566 SMURF2
18	7571116	7646946	76	3	7		-0.8	-0.8	-1.4	0.9	-2.2	-1.5	0.4	0.7	0.2	-0.9	-4.4	-1	-2.6	-0.4		0.39	0.38	0.35	0.48	0.26	0.28	0.43	0.46	0.42	0.24	0.02	0.27	0.17	0.36				(4) ENSGALG00000003975 CCDC46	(1) ENSGALG00000004021 AXIN2
18	10656244	10883025	227	7	11		-3.4	-3.6	-2.6	-4	-2.9	-2.3	-1.7	-5.6	-3.4	-1.3	-2	-2.3	-2	-2.3		0.26	0.24	0.28	0.23	0.21	0.23	0.32	0.13	0.21	0.2	0.21	0.16	0.21	0.24				(4) ENSGALG00000007974 NUP85	(1) ENSGALG00000007992 GGA3	(1) ENSGALG00000007999 MRPS7	(1) ENSGALG00000008011 SLC25A19	(1) ENSGALG00000019742	(1) ENSGALG00000008016 GRB2	(1) ENSGALG00000008023 KIAA195	(1) ENSGALG00000008034 CASKIN2	(1) ENSGALG00000023254	(1) ENSGALG00000019736 MCHR1	(1) ENSGALG00000008041 TSEN54
19	544253	582266	38	1	5		-3.8	-3.4	-3.3	-4.9	-1.8	-1.9	-4.1	-4.5	-3.7	-1.1	-3.3	-1.8	-1.3	-2.5		0.25	0.25	0.25	0.19	0.28	0.25	0.18	0.19	0.19	0.22	0.11	0.2	0.27	0.22				(4) ENSGALG00000001028 RNF43	(3) ENSGALG00000001031 HSF5
19	2032036	2073748	42	1	5		-2.5	-2	-2.6	-2.8	-1	-3.7	-0.2	-2.8	-1.7	-1.3	0.2	-2.6	-4.2	-2.5		0.31	0.32	0.29	0.29	0.33	0.13	0.4	0.28	0.31	0.2	0.39	0.14	0.05	0.22
19	3899329	3951296	52	2	6		-2.8	-3	-2.5	-3.6	-2.6	-1.6	-1.7	-4.2	-2.4	-1.5	-2.7	-2.2	-1.4	-0.8		0.29	0.27	0.29	0.26	0.23	0.28	0.31	0.21	0.27	0.18	0.15	0.17	0.26	0.33				(2) ENSGALG00000021636
19	4743391	4807455	64	3	7		-2.4	-2.8	-2.2	-4.7	-1.2	-1.9	-0.6	-4.1	-4.2	0.4	-1.5	-1.7	-2.1	-0.4		0.31	0.28	0.31	0.2	0.32	0.26	0.38	0.21	0.16	0.37	0.25	0.21	0.21	0.36				(1) ENSGALG00000024470	(1) ENSGALG00000002329	(1) ENSGALG00000014585 CCL16 *	(1) ENSGALG00000021618 CCL16 *	(1) ENSGALG00000002333 CCL16 *	(1) ENSGALG00000001908	(1) ENSGALG00000002343 CCL16 *	(3) ENSGALG00000002367
19	6322814	6390405	68	1	5		-4	-3.9	-3.3	-3.3	-3.2	-2.6	-1.6	-3.7	-1.5	-2.2	-1.4	-2.4	-3	-0.6		0.24	0.22	0.25	0.27	0.19	0.21	0.32	0.23	0.32	0.11	0.26	0.16	0.14	0.35				(4) ENSGALG00000004400 CYTSB	(1) ENSGALG00000014182 ADORA2B
19	6419935	6456997	37	1	5		-1.9	-2.4	-1.1	-3.1	-1.3	-1.3	-1.1	-4	-0.9	1.1	-3.4	-1.1	-0.9	-1.4		0.33	0.3	0.36	0.28	0.31	0.3	0.35	0.22	0.36	0.44	0.1	0.26	0.3	0.29				(4) ENSGALG00000004477 NCOR1 AL391119.1 AC144838.1 *
19	6830349	6866200	36	1	5		-1.8	-1.4	-1.8	-3.3	-0.2	-0.9	-1.4	-4.1	-1.3	-0.9	-0.9	0	-1.5	-1.9		0.34	0.35	0.33	0.27	0.38	0.32	0.33	0.21	0.33	0.24	0.3	0.35	0.25	0.26				(3) ENSGALG00000004793 NXN
19	8490443	8525043	35	1	5		-1.2	-1	-1.6	0.1	-1.1	-3.5	1.2	0.2	0.2	-0.9	-1.3	-3.2	-4	-1		0.37	0.37	0.34	0.43	0.32	0.15	0.48	0.44	0.42	0.24	0.27	0.09	0.06	0.32				(4) ENSGALG00000005439 ACACA	(1) ENSGALG00000005445	(3) ENSGALG00000005452 TADA2A
19	8922668	9017143	94	5	9		-0.5	-1.8	0.7	-0.9	-2	0.8	-5.6	-1.1	-0.6	0.9	-4.4	0.2	0.9	-0.8		0.4	0.33	0.45	0.39	0.27	0.44	0.09	0.37	0.38	0.42	0.02	0.37	0.43	0.33				(4) ENSGALG00000005567 MSI1	(1) ENSGALG00000005575 AKAP1	(1) ENSGALG00000005578	(3) ENSGALG00000005660 NF1 AC79915.1 NF1L6 AL92961.1 NF1L5 *	(1) ENSGALG00000005588 EVI2A	(1) ENSGALG00000005594 OMG
19	9652495	9762375	110	4	8		-4.3	-4.7	-3	-4.8	-3.4	-1.9	-2.9	-4.6	-3.5	-0.4	-4.3	-1.4	-1.2	-2.8		0.22	0.19	0.26	0.19	0.18	0.26	0.24	0.19	0.21	0.29	0.03	0.24	0.27	0.21				(1) ENSGALG00000005928 XAF1	(3) ENSGALG00000005995 SLC13A5
19	9805581	9921982	116	2	6	R19	-2.8	-4.5	-1.1	-7	-2.2	0.6	-5.3	-7.1	-4.8	0.6	-4.5	0.4	0.1	-1.7		0.29	0.2	0.36	0.08	0.26	0.42	0.11	0.06	0.13	0.39	0.01	0.38	0.37	0.28				(1) ENSGALG00000006034 PITPNM3	(1) ENSGALG00000006048 FAM64A	(1) ENSGALG00000023480 FBXO39	(1) ENSGALG00000006064 TEKT1	(1) ENSGALG00000023477	(1) ENSGALG00000006069 SMTNL2
20	105179	144811	40	1	5		-1	-1.2	-0.6	-1.2	-0.7	0.1	-2.8	-0.9	-1	-0.3	-4.2	0.2	-0.8	-0.6		0.38	0.36	0.39	0.37	0.35	0.39	0.25	0.38	0.35	0.3	0.03	0.37	0.31	0.35
20	377026	416131	39	2	6		-3.1	-2.6	-3.1	-2.6	-1.7	-3.7	0.4	-2.1	-2.6	-1.7	-0.1	-2	-4.2	-3.4		0.28	0.29	0.26	0.3	0.29	0.13	0.43	0.32	0.26	0.16	0.36	0.19	0.04	0.17			-4.1	(2) ENSGALG00000001046 DLGAP4
20	692290	717600	25	1	5		-3.5	-4.6	-1.9	-3	-4.2	-0.4	-2.6	-3.1	-1.8	-1.2	-4	-0.3	-0.3	-0.5		0.26	0.19	0.32	0.28	0.13	0.35	0.26	0.26	0.31	0.21	0.05	0.33	0.34	0.35
20	1303022	1326535	24	1	5		-1.6	-0.9	-2	-0.7	-0.9	-0.6	-3.1	-1	-0.5	1.3	-4	0.1	-0.1	-1.7		0.35	0.37	0.32	0.39	0.34	0.34	0.24	0.38	0.38	0.46	0.05	0.36	0.36	0.27				(3) ENSGALG00000024014 FAM83C
20	1486914	1512901	26	1	5		0	-1.2	0.9	-2.3	-0.3	1.2	-1.3	-4.2	0.5	1.1	-3.9	1.2	1.4	0.7		0.42	0.36	0.46	0.32	0.38	0.46	0.33	0.21	0.44	0.44	0.05	0.45	0.47	0.43
20	5362025	5396286	34	1	5		-1.7	-1.3	-1.9	-3.1	-0.3	-2.2	0.4	-1.9	-4.1	-0.2	0.3	-1.3	-2	-1.8		0.35	0.36	0.32	0.28	0.38	0.24	0.43	0.33	0.17	0.31	0.4	0.25	0.21	0.27				(1) ENSGALG00000004220 SERINC3	(1) ENSGALG00000004244 TTPAL	(3) ENSGALG00000004285 HNF4A
20	5554378	5651810	97	9	13		-3.3	-3.8	-2.1	-4.1	-3.4	-0.9	-3.5	-2.9	-4.7	-3.2	-3.3	-0.3	-0.4	-3.5		0.27	0.23	0.31	0.23	0.18	0.32	0.21	0.27	0.14	0.01	0.1	0.33	0.33	0.16	-4.1			(3) ENSGALG00000004508 EYA2
20	6124633	6155948	31	1	5		-3.2	-3.3	-2.5	-2.3	-3	-2.1	-1.2	-0.9	-4.2	-3.1	-0.8	-1.4	-2.2	-1.5		0.27	0.26	0.29	0.32	0.2	0.24	0.34	0.38	0.17	0.02	0.31	0.24	0.2	0.29				(3) ENSGALG00000004621 PREX1
20	6762446	6791705	29	2	6		-1.9	-2.7	-0.9	-2.3	-2.5	-0.3	-1.5	-0.7	-4.4	-2.6	-2.6	0.1	0	-0.6		0.33	0.28	0.37	0.32	0.24	0.36	0.32	0.39	0.15	0.07	0.16	0.36	0.36	0.35				(2) ENSGALG00000004873 PHACTR3
20	6935653	6995614	60	3	7		-2.6	-4.6	-0.4	-4	-4.4	1.1	-3.3	-3.9	-2.9	-2.9	-2.3	0.3	1.2	-0.3		0.3	0.19	0.4	0.24	0.11	0.45	0.22	0.22	0.24	0.04	0.19	0.38	0.46	0.37	-4.3			(1) ENSGALG00000023778
20	7477604	7500385	23	1	5		-1.9	-1.1	-2.5	-1.6	-0.3	-1.4	-4.6	-0.7	-2.5	-1.2	-4.1	-0.6	-0.5	-3		0.33	0.37	0.29	0.35	0.38	0.29	0.15	0.39	0.26	0.21	0.04	0.31	0.32	0.2				(2) ENSGALG00000005102 CDH4
20	8499696	8530470	31	1	5		-2.9	-1.7	-4.1	-2.8	-0.5	-3	-2.6	-2.2	-2.8	0.6	-0.4	-2.1	-2.5	-3		0.28	0.34	0.21	0.29	0.37	0.18	0.26	0.31	0.25	0.39	0.34	0.18	0.17	0.2
20	9759708	9805917	46	2	6		-0.2	-0.3	-0.2	-3.5	0.5	-0.3	-0.7	-1.9	-5	0.6	-0.7	0.8	-0.6	-1		0.41	0.4	0.41	0.26	0.43	0.36	0.37	0.33	0.12	0.39	0.31	0.42	0.32	0.32				(4) ENSGALG00000006152	(1) ENSGALG00000006171	(1) ENSGALG00000006176	(1) ENSGALG00000006182 NSFL1C
20	10477381	10503725	26	1	5		-3.2	-4.2	-1.6	-1.9	-4.2	-0.7	-1.1	-1.7	-1.5	-1.3	-4.2	-0.2	-0.6	-0.7		0.27	0.21	0.34	0.33	0.12	0.33	0.35	0.34	0.32	0.2	0.03	0.34	0.32	0.34				(4) ENSGALG00000006848 ZSWIM3	(1) ENSGALG00000006852 ZSWIM1	(1) ENSGALG00000006854 NEURL2	(1) ENSGALG00000006876 CTSA	(1) ENSGALG00000006894 PLTP	(3) ENSGALG00000023547 PCIF1
20	11141608	11172358	31	1	5		-1.5	-2.6	-0.5	-1.2	-2.8	-0.2	0.4	-1.3	-0.9	-0.1	-4	-0.3	0	-1		0.35	0.29	0.39	0.37	0.22	0.37	0.43	0.36	0.36	0.32	0.05	0.33	0.36	0.32				(4) ENSGALG00000007549 VAPB	(3) ENSGALG00000007554 RAB22A
20	12103960	12139244	35	1	5		-3.2	-3.5	-2.3	-3.9	-2.2	-2.5	0.2	-4	-2.6	-1.9	-0.4	-1.8	-3.3	-0.7		0.27	0.24	0.3	0.24	0.25	0.21	0.42	0.22	0.26	0.14	0.34	0.21	0.11	0.34				(3) ENSGALG00000021819
20	12513808	12552126	38	1	5		-3.2	-3.4	-2.2	-3.3	-2.5	-0.8	-4.4	-2.8	-2.7	-0.7	-2.9	-0.1	-0.9	-1.2		0.27	0.25	0.31	0.27	0.24	0.33	0.16	0.28	0.26	0.26	0.14	0.34	0.29	0.31				(1) ENSGALG00000007799 ZNF217
20	12814337	12864858	51	1	5		-1	0	-2	1.1	-0.6	-3.7	1.4	1	1.4	-2.3	1.4	-2.5	-4.3	-2.1		0.38	0.42	0.32	0.49	0.36	0.14	0.49	0.48	0.49	0.1	0.49	0.15	0.04	0.25				(1) ENSGALG00000007813
21	456073	497165	41	2	6		0.2	0.4	0	-3.3	1.1	0.5	-0.2	-1.7	-4.7	1.2	0.3	0.9	0.9	-0.3		0.43	0.44	0.42	0.27	0.47	0.42	0.4	0.34	0.13	0.44	0.39	0.42	0.44	0.36				(1) ENSGALG00000024066
21	1397496	1424871	27	1	5		-2.7	-4.4	-0.7	-3.6	-3.5	-0.5	0.2	-4	-1.9	-2.1	-1.9	-0.8	0.2	-0.4		0.3	0.2	0.38	0.26	0.17	0.35	0.42	0.22	0.3	0.12	0.22	0.29	0.38	0.36				(1) ENSGALG00000021689	(1) ENSGALG00000001141 HES5	(3) ENSGALG00000001165 PANK4
21	3633197	3693887	61	3	7		0.7	-0.4	1.4	-5.3	1	1.5	0.6	-4.3	-5	1.2	-1.4	1.3	1.1	-0.5		0.45	0.4	0.48	0.17	0.46	0.48	0.44	0.21	0.12	0.44	0.26	0.46	0.45	0.35	-4.1			(2) ENSGALG00000002726 KIF1B
21	4460015	4503821	44	2	6		-4.1	-3.5	-4	-3.1	-2.7	-2.9	-2.6	-2.4	-2.9	-1.2	-1.7	-1.8	-2.8	-4.1		0.23	0.24	0.22	0.28	0.22	0.19	0.26	0.3	0.24	0.21	0.24	0.21	0.15	0.12				(2) ENSGALG00000003782 PAX7
21	4548848	4576345	27	1	5		-3.2	-3.8	-2.4	-4.4	-2.4	-1.9	-0.7	-3.7	-4	-2	-1.6	-2.3	-0.8	-1.8		0.27	0.23	0.3	0.21	0.24	0.26	0.37	0.23	0.18	0.13	0.24	0.16	0.3	0.27				(1) ENSGALG00000003817 IFFO2
22	187666	217495	30	1	5		-4.7	-3.9	-4.9	-2.5	-3.5	-3.4	-3.6	-2.6	-1.5	-2	-2.2	-3.3	-1.5	-4.4		0.2	0.23	0.17	0.31	0.17	0.15	0.21	0.29	0.32	0.13	0.2	0.08	0.25	0.1				(2) ENSGALG00000000098 ANTXR1
22	247824	436997	189	8	12		-5.2	-5.4	-4.1	-4.1	-4.7	-1.9	-5.2	-4.2	-2.7	-2.3	-4.1	-1.5	-1.6	-2.5		0.18	0.15	0.21	0.23	0.1	0.26	0.12	0.21	0.26	0.1	0.04	0.23	0.24	0.22			-4.3	(1) ENSGALG00000000114 GKN1	(1) ENSGALG00000000119 GKN2	(1) ENSGALG00000000120 BMP1	(1) ENSGALG00000000132 ARHGAP25	(1) ENSGALG00000000165 CDS2	(1) ENSGALG00000000169 PCNA	(1) ENSGALG00000000171 C2orf3	(1) ENSGALG00000024319	(1) ENSGALG00000000195 SLC23A2	(1) ENSGALG00000000206 RASSF2
22	491034	557110	66	3	7		-4.8	-4.2	-5	-1.5	-4.9	-4.2	-2.4	-1.8	-0.6	-3.1	-3.1	-3.5	-3.8	-3.3		0.2	0.21	0.16	0.36	0.08	0.1	0.27	0.33	0.38	0.02	0.12	0.07	0.07	0.18				(4) ENSGALG00000000227 DPYSL2	(1) ENSGALG00000000231 BNIP3L	(3) ENSGALG00000000235 PPP2R2A
22	624983	746031	121	2	6		-3.3	-2.9	-4.3	-0.4	-3.6	-4	-1.4	-0.6	-0.3	-3	-1.3	-2.9	-3.5	-4.4		0.27	0.28	0.2	0.41	0.17	0.12	0.33	0.39	0.4	0.03	0.27	0.12	0.1	0.1				(4) ENSGALG00000000242 EBF2
22	807083	899276	92	2	6		-4.1	-3.4	-4.1	-3.1	-2.6	-2.6	-3.7	-2.9	-2.3	-2.1	-2.6	-1.4	-1.8	-4.1		0.23	0.25	0.21	0.28	0.23	0.21	0.2	0.27	0.28	0.12	0.16	0.24	0.23	0.12			-4.6	(1) ENSGALG00000000272 CDCA2	(1) ENSGALG00000000275 KCTD9 AC9563.1 AP2884.4 *	(1) ENSGALG00000000277 GNRH1	(3) ENSGALG00000000311 DOCK5
22	1052842	1109853	57	2	6		-3.7	-2.9	-4.6	-4.8	-1.5	-4.5	-2.7	-4.5	-3.5	-3.2	-1.5	-3.5	-3.5	-4.6		0.25	0.27	0.19	0.2	0.3	0.08	0.26	0.19	0.21	0.01	0.25	0.06	0.1	0.09			-5.3	(1) ENSGALG00000000357 ADAM28 ADAM7 *
22	1252886	1299167	46	1	5		-0.6	-0.8	-0.7	-2.3	0.3	0.1	-3.9	-1.2	-3.1	-0.4	-4.3	-0.2	0.9	-2.1		0.4	0.38	0.38	0.32	0.41	0.39	0.19	0.36	0.23	0.28	0.03	0.34	0.43	0.25				(4) ENSGALG00000000405 R3HCC1	(1) ENSGALG00000000409 CHMP7	(1) ENSGALG00000000452 TNFRSF1B TNFRSF1A TNFRSF1D TNFRSF1C **	(1) ENSGALG00000000464 RHOBTB2
22	1424430	1481650	57	4	8		-1.2	-0.4	-2.1	-0.9	0.2	-0.1	-5.2	-1.1	-0.3	0.3	-2.6	0.4	-0.4	-0.4		0.36	0.4	0.31	0.39	0.41	0.38	0.12	0.37	0.39	0.36	0.16	0.38	0.34	0.36
22	1534825	1580637	46	2	6		-3.7	-4.4	-2.5	-4	-3.5	-1.9	-1.3	-3.3	-3.6	-2.9	-1.2	-1.6	-1.2	-1.9		0.25	0.2	0.29	0.24	0.17	0.25	0.34	0.26	0.2	0.04	0.28	0.22	0.27	0.27				(1) ENSGALG00000001727 LZTS1	(3) ENSGALG00000001712 ATP6V1B2
22	1582608	1631725	49	1	5		-1.9	-1.9	-1.5	-2.1	-1.1	-0.5	-4.1	-1.9	-1.4	0.2	-3.9	-0.3	-0.3	-0.1		0.33	0.33	0.34	0.33	0.33	0.35	0.18	0.33	0.33	0.34	0.05	0.32	0.34	0.38				(4) ENSGALG00000001712 ATP6V1B2	(1) ENSGALG00000001693 SLC18A1	(1) ENSGALG00000001663 MAK16	(1) ENSGALG00000001651 C8orf41	(1) ENSGALG00000001640 RNF122	(1) ENSGALG00000001633 DUSP26
22	1950438	2005360	55	4	8	R20	-5.7	-6.3	-3.8	-6.3	-4.7	-1.7	-5	-5.6	-5.4	-2.4	-3.5	-1	-1	-2.4		0.16	0.11	0.22	0.12	0.09	0.27	0.13	0.13	0.1	0.09	0.09	0.27	0.28	0.23				(3) ENSGALG00000001560 KCNU1
22	2112886	2145071	32	1	5		-2.2	-1.9	-2.2	-2.7	-0.8	-0.4	-4.1	-2.7	-1.9	0	-2.1	0.1	-0.2	-0.2		0.32	0.33	0.31	0.3	0.35	0.36	0.18	0.28	0.3	0.32	0.2	0.36	0.35	0.37
22	2151658	2224434	73	3	7	R21	-6.2	-6.1	-5	-6.9	-4.2	-3.6	-4.1	-6.6	-5.3	-2.6	-2.3	-2.6	-2.5	-4.8		0.13	0.12	0.17	0.09	0.13	0.14	0.18	0.08	0.1	0.07	0.18	0.14	0.17	0.08				(1) ENSGALG00000003092 ERLIN2
22	2308247	2416881	109	5	9		-3.9	-2.5	-5.2	-5.5	-0.5	-3.1	-5.3	-4.7	-4.8	0.7	-3.3	-2.1	-2.8	-3.2		0.24	0.3	0.15	0.16	0.36	0.17	0.11	0.18	0.13	0.4	0.11	0.18	0.15	0.18				(1) ENSGALG00000003245 LSM1	(1) ENSGALG00000003254 BAG4	(1) ENSGALG00000024124	(1) ENSGALG00000003264 DDHD2	(1) ENSGALG00000003268 PPAPDC1B	(1) ENSGALG00000003299 WHSC1L1	(1) ENSGALG00000003305 LETM2	(1) ENSGALG00000003311 AC87623.1
22	2438562	2534359	96	5	9		-4.5	-3.6	-4.9	-3.7	-2.7	-3.5	-5.2	-3.2	-3.4	-1.9	-1.5	-2.5	-3.6	-2.5		0.21	0.24	0.17	0.25	0.22	0.15	0.12	0.26	0.21	0.14	0.25	0.15	0.09	0.22				(4) ENSGALG00000024103 TACC1	(1) ENSGALG00000003349 PLEKHA2	(1) ENSGALG00000003356 TM2D2	(1) ENSGALG00000003398 ADAM9	(1) ENSGALG00000003444 ADAM18 ADAM2	(1) ENSGALG00000018715	(1) ENSGALG00000024085 IDO2	(1) ENSGALG00000024083 C8orf4
22	2640989	2764807	124	4	8		-1.9	-2.5	-0.9	-4.2	-1.9	0.1	-5.6	-4.9	-3.6	-0.7	-1.6	0.2	0	-0.1		0.33	0.3	0.37	0.22	0.27	0.38	0.09	0.17	0.2	0.26	0.24	0.36	0.36	0.38			-5.2	(4) ENSGALG00000003492	(1) ENSGALG00000024080	(1) ENSGALG00000003518 AGPAT6	(1) ENSGALG00000018734	(1) ENSGALG00000018503 NKX6-3	(1) ENSGALG00000003594 ANK1	(1) ENSGALG00000003641 MYST3	(1) ENSGALG00000003659 AP3M2	(3) ENSGALG00000003709 PLAT
23	2841741	2865404	24	1	5		-2.7	-2.9	-2	-3	-1.9	-0.1	-4.5	-1.8	-3.8	-0.2	-3.3	0	0	-1.3		0.3	0.28	0.32	0.28	0.28	0.38	0.16	0.33	0.19	0.31	0.11	0.36	0.36	0.3				(4) ENSGALG00000001283 SRRM1	(1) ENSGALG00000024476 C1orf13	(3) ENSGALG00000001310 TRNAU1AP
23	4717238	4744892	28	1	5		-2.1	-1.7	-2.1	-3.3	-0.5	-0.9	-2	-2	-4.4	0.7	-1.5	0	-1.1	-2.6		0.32	0.33	0.31	0.27	0.37	0.32	0.3	0.32	0.15	0.39	0.25	0.36	0.28	0.22				(4) ENSGALG00000002514 SFPQ	(1) ENSGALG00000002517 RP11-244H3.2	(1) ENSGALG00000002518	(1) ENSGALG00000024164
23	5730198	5794986	65	2	6		-4.6	-4.1	-4.3	-4.1	-3.1	-3.4	-2.2	-4.4	-2.3	-2	-1.3	-2.9	-3.3	-2.4		0.21	0.21	0.2	0.23	0.2	0.16	0.28	0.2	0.27	0.13	0.27	0.11	0.11	0.23		-4.6		(4) ENSGALG00000013383 PPIE	(1) ENSGALG00000003800 PABPC4	(1) ENSGALG00000021593 HEYL	(1) ENSGALG00000003816 NT5C1A	(1) ENSGALG00000003829 HPCAL4	(1) ENSGALG00000003838	(3) ENSGALG00000003851 TRIT1
23	5825960	5869156	43	2	6		-4	-3	-4.7	-3.1	-2.1	-3.1	-3.7	-2.8	-2.3	0.4	-2.9	-2.1	-4.1	-1.4		0.24	0.27	0.18	0.28	0.26	0.17	0.2	0.28	0.28	0.37	0.14	0.18	0.05	0.29				(4) ENSGALG00000003912 CAP1	(1) ENSGALG00000003936 PPT1	(1) ENSGALG00000003954 RPL11	(1) ENSGALG00000003971 TCEB3 TCEB3B TCEB3C TCEB3CL *	(1) ENSGALG00000003986 C1orf128	(1) ENSGALG00000004002 LYPLA2	(1) ENSGALG00000004047 GALE	(3) ENSGALG00000004057 HMGCL
23	5982268	6038354	56	1	5		-4.3	-4.6	-3.2	-4.8	-3.2	-3.1	-0.5	-4.4	-3.6	-1.1	-2.5	-3.1	-4.6	0.1		0.22	0.19	0.26	0.2	0.19	0.18	0.38	0.2	0.2	0.22	0.17	0.1	0.01	0.39				(1) ENSGALG00000004249 GRHL3	(1) ENSGALG00000004268 NIPAL3	(1) ENSGALG00000004282 RCAN3
24	38256	79759	42	1	5		-1.6	-1.7	-1	-4.2	-0.2	-1.1	-0.9	-3.3	-3.8	0.9	-0.5	-1.4	0.4	-2.1		0.35	0.34	0.36	0.22	0.38	0.31	0.36	0.26	0.19	0.42	0.33	0.24	0.39	0.25				(4) ENSGALG00000000291 HMBS	(1) ENSGALG00000000300 VPS11	(3) ENSGALG00000000312 SIK2
24	159101	190412	31	2	6		-1.3	-1.7	-0.5	-5	0.1	-0.3	-0.3	-3.9	-5.3	1.2	-0.6	-0.4	0.4	-2.1		0.36	0.34	0.39	0.18	0.4	0.36	0.39	0.23	0.1	0.45	0.32	0.32	0.4	0.25				(4) ENSGALG00000000316 PKNOX2
24	461628	500437	39	1	5		-3.5	-3.4	-2.8	-4.6	-2	-2.5	-0.7	-3.5	-4.6	-0.3	-1.8	-2	-0.9	-3.7		0.26	0.25	0.28	0.21	0.27	0.22	0.37	0.25	0.14	0.3	0.23	0.19	0.29	0.15				(4) ENSGALG00000001100 ST3GAL4	(3) ENSGALG00000001129 KIRREL3	(1) ENSGALG00000024303
24	2562858	2585229	22	1	5		-2.8	-2.4	-2.9	-3.8	-0.9	-1.3	-3	-2.7	-4.1	0.2	-0.9	-1.2	-0.4	-1.9		0.29	0.3	0.27	0.24	0.34	0.29	0.24	0.28	0.17	0.34	0.3	0.26	0.33	0.27				(4) ENSGALG00000001491 NCAPD3	(1) ENSGALG00000001521 VPS26B
24	3983776	4010942	27	1	5		-4.7	-4.2	-4.6	-2.2	-4.2	-3.3	-3	-1	-3.2	-3.2	-1.8	-3.1	-3	-2.1		0.2	0.21	0.19	0.32	0.13	0.16	0.24	0.38	0.22	0.01	0.23	0.1	0.14	0.25
24	4527463	4574329	47	4	8		-5.2	-4.2	-5.4	-5.5	-2.9	-4.3	-3.5	-4.6	-5.1	-1.9	-1.6	-3	-3.3	-4.9		0.18	0.21	0.14	0.16	0.21	0.1	0.21	0.19	0.11	0.14	0.24	0.11	0.11	0.07				(2) ENSGALG00000007011 ZBTB16
24	6253673	6308478	55	5	9	R22	-1.6	-6.2	0.3	-7.8	-3.9	0.5	-2	-7.5	-5.9	-0.9	-4.2	-1.1	-2.2	-2.6		0.35	0.11	0.43	0.05	0.14	0.41	0.3	0.04	0.07	0.24	0.03	0.27	0.2	0.22			-8.3	(1) ENSGALG00000007848 PTS	(1) ENSGALG00000007868 BCO2	(1) ENSGALG00000007874	(1) ENSGALG00000007878 SDHD	(1) ENSGALG00000007882 C11orf57	(3) ENSGALG00000007885 PIH1D2
24	6377518	6399526	22	1	5		-2.1	-1.2	-2.8	0.1	-1.4	-3.8	0.5	-0.7	0.7	-1.8	0.6	-4.1	-4.4	-0.5		0.32	0.36	0.28	0.43	0.31	0.13	0.44	0.39	0.45	0.15	0.42	0.02	0.03	0.35				(4) ENSGALG00000007967	(1) ENSGALG00000021174 FDXACB1
25	977530	1009986	32	2	6		-3.8	-3.8	-3.2	-3.6	-2.8	-1.4	-4.1	-3.3	-2.7	-1.8	-1.1	-0.3	-2.2	-1.6		0.24	0.23	0.26	0.26	0.22	0.29	0.18	0.26	0.26	0.15	0.28	0.33	0.2	0.28				(4) ENSGALG00000014559 MEF2D *	(1) ENSGALG00000000669 ETV3
25	1559052	1581422	22	1	5		-4.8	-4.1	-5	-3.7	-3	-4	-2.7	-3.7	-2.5	-1.2	-2.4	-3.8	-3	-3.2		0.2	0.22	0.16	0.25	0.2	0.11	0.26	0.24	0.27	0.21	0.18	0.04	0.13	0.18				(4) ENSGALG00000014643 GON4L YY1AP1 *	(1) ENSGALG00000014646 SYT11	(1) ENSGALG00000024079
26	327206	359090	32	3	7		0	-0.3	-0.3	-4.8	0.9	-0.5	-0.4	-5.1	-3	0.9	1.3	-1	-1.1	-0.8		0.42	0.41	0.4	0.19	0.45	0.35	0.38	0.16	0.24	0.41	0.47	0.27	0.28	0.33				(1) ENSGALG00000000607 GPR37L1	(1) ENSGALG00000000606 ARL8A
26	438546	460121	22	1	5		-4.8	-4.1	-4.8	-4.1	-3	-4.3	-1.9	-2.9	-4.7	-1.4	-1.9	-3.5	-3.2	-4.6		0.2	0.21	0.18	0.23	0.21	0.1	0.3	0.27	0.14	0.19	0.22	0.07	0.12	0.09				(3) ENSGALG00000000568 LGR6
26	2179955	2207274	27	2	6		-2.5	-2.3	-2.3	-4.1	-0.7	-1.7	-1.3	-3.7	-4.1	-0.3	-0.2	-1.2	-0.7	-2.5		0.31	0.31	0.3	0.23	0.35	0.27	0.33	0.23	0.17	0.3	0.35	0.25	0.31	0.22				(2) ENSGALG00000000788 AVPR1B	(1) ENSGALG00000000791 FAM72B FAM72D FAM72A FAM72C *	(3) ENSGALG00000000816 SRGAP2
26	4720066	4748587	29	1	5		-2.3	-2.2	-2	-3	-1	-1.5	-2.2	-2.3	-4.1	0.6	-3.2	-0.8	-0.9	-2.1		0.32	0.31	0.32	0.28	0.33	0.28	0.29	0.31	0.17	0.39	0.12	0.29	0.3	0.25				(1) ENSGALG00000003404 TFEB
26	5011651	5087713	76	1	5	R23	-5.5	-4.2	-6.3	-3.8	-3.1	-5.4	-3.2	-2.9	-3.9	-0.9	-2.7	-4.1	-4.5	-5.6		0.16	0.21	0.1	0.24	0.2	0.02	0.23	0.27	0.18	0.24	0.15	0.02	0.02	0.03				(1) ENSGALG00000003601 ATP2B4	(1) ENSGALG00000023743
27	24802	62686	38	1	5		-2.4	-2.1	-2.2	-1.2	-1.6	-2.6	0.5	-0.7	-1.5	-0.1	-1.4	-0.8	-4.3	-1.4		0.31	0.32	0.31	0.37	0.29	0.21	0.44	0.39	0.32	0.32	0.26	0.28	0.04	0.3				(1) ENSGALG00000000187	(3) ENSGALG00000000193 VWA5A
27	1164883	1194296	29	2	6		-3.6	-2.5	-4.5	-1.4	-2.3	-2.8	-4.6	-0.8	-1.6	-1.1	-1.2	-1.7	-2.4	-3.3		0.25	0.3	0.19	0.36	0.25	0.2	0.15	0.39	0.32	0.22	0.28	0.21	0.18	0.17				(4) ENSGALG00000001055 NSF	(1) ENSGALG00000001027 C17orf14
27	1455578	1483163	28	1	5		-1.5	-0.5	-2.6	-3	0.7	-1.3	-2.5	-2.5	-2.5	0.2	0.7	-0.6	-0.3	-4.1		0.35	0.39	0.28	0.28	0.44	0.3	0.27	0.3	0.27	0.35	0.42	0.31	0.34	0.12				(1) ENSGALG00000024112 PSMD11	(3) ENSGALG00000014388 GPATCH8
27	1784703	1813367	29	1	5		-1.6	-1.2	-1.7	-2	-0.3	0.2	-4.2	-2.2	-1	-0.3	-0.7	1	-0.6	0.4		0.35	0.36	0.33	0.33	0.38	0.39	0.17	0.31	0.35	0.3	0.32	0.44	0.32	0.41
27	2531410	2561225	30	1	5		-1.4	-1	-2.8	-3.8	0.1	-2.4	-2.5	-4.4	-1.9	-0.3	-1.2	-1.7	-2.1	-2.2		0.36	0.37	0.28	0.24	0.4	0.22	0.27	0.2	0.3	0.3	0.27	0.22	0.21	0.24				(4) ENSGALG00000000478 TANC2	(1) ENSGALG00000024031 CYB561
27	3282392	3323749	41	3	7		-0.6	-0.4	-0.6	-5.3	1.2	0.9	-4.5	-5.8	-3.2	0.8	-1.1	0.7	1.5	-0.5		0.39	0.4	0.39	0.17	0.47	0.44	0.15	0.12	0.22	0.41	0.28	0.41	0.48	0.36				(4) ENSGALG00000001188 ETV4	(1) ENSGALG00000001186 DHX8 *	(1) ENSGALG00000001162 PHB AC79322.1 *
27	3391269	3423908	33	2	6		-2.7	-3.4	-1.5	-5.5	-1.5	-0.6	-3	-5.4	-3.9	-0.2	-1.4	0.4	-0.2	-2.3		0.3	0.25	0.34	0.16	0.3	0.34	0.24	0.15	0.18	0.31	0.26	0.39	0.35	0.24				(1) ENSGALG00000023932	(3) ENSGALG00000001293 IGF2BP1
27	4051033	4055702	5	1	5		-4.1	-3.9	-3.7	-2.2	-3.8	-3	-1.7	-1.8	-1.9	-2.3	-2	-2.1	-3.2	-2		0.23	0.22	0.23	0.32	0.15	0.18	0.32	0.33	0.3	0.1	0.21	0.18	0.12	0.26				(2) ENSGALG00000001731 CRKRS
27	4610052	4841204	231	8	12	R24	-5.3	-4.9	-5	-8	-3.2	-3.1	-6	-7.3	-6.7	-2.3	-4.3	-2.3	-2	-4.5		0.17	0.17	0.16	0.04	0.19	0.17	0.07	0.05	0.02	0.1	0.02	0.16	0.21	0.1	-6.3	-5.9	-6.1	(1) ENSGALG00000003199 MLX	(1) ENSGALG00000019741 PSMC3IP	(1) ENSGALG00000003162 FAM134C	(1) ENSGALG00000003150 TUBG1 TUBG2 *	(1) ENSGALG00000023786	(1) ENSGALG00000003123 CNTNAP1	(1) ENSGALG00000003068 EZH1	(1) ENSGALG00000024449 RAMP2	(1) ENSGALG00000003001 VPS25	(1) ENSGALG00000002986 WNK4	(1) ENSGALG00000002979 CCDC56
28	892381	909077	17	1	5		-2.8	-3.9	-2.1	-3.8	-4	-1.1	-1.6	-4.9	-1.4	-1	-4.1	-1.1	-0.7	-3.1		0.29	0.23	0.31	0.24	0.14	0.31	0.32	0.17	0.33	0.23	0.04	0.26	0.31	0.19				(4) ENSGALG00000000722	(1) ENSGALG00000024395
28	996486	1013999	18	1	5		-2.5	-2.1	-2.5	-3.9	-0.6	-0.5	-4.4	-2.6	-4.5	0.9	-2.3	-0.2	0.3	-1.4		0.31	0.32	0.29	0.24	0.36	0.35	0.16	0.29	0.15	0.42	0.19	0.33	0.39	0.3				(4) ENSGALG00000000784 PIP5K1C	(1) ENSGALG00000024391	(3) ENSGALG00000000795 C19orf28
28	3650054	3695159	45	6	10		0.3	0.5	-0.3	-3.7	-0.6	-1.1	-0.4	-4.8	-1.4	-1	0.7	-0.7	-1.2	-0.3		0.44	0.45	0.4	0.25	0.36	0.31	0.38	0.18	0.33	0.23	0.42	0.3	0.27	0.37	-6			(2) ENSGALG00000003771 SIN3B	(1) ENSGALG00000024257	(1) ENSGALG00000003579 INSR
28	3747817	3803959	56	8	12	R25	-1	-1.3	-1.8	-6.2	-0.2	-1.5	-1.6	-6.7	-3.8	-1.4	-0.1	-1.5	-1.4	-1.2		0.38	0.36	0.32	0.12	0.38	0.28	0.32	0.08	0.19	0.19	0.36	0.23	0.26	0.31				(2) ENSGALG00000003771 SIN3B	(1) ENSGALG00000003727 HAUS8	(1) ENSGALG00000003742 CPAMD8
28	3909036	3956492	47	5	9		-1.2	-0.5	-2.3	-4.9	-0.8	-2.6	-0.2	-5.2	-3.8	-0.8	0.2	-1	-2.3	-4		0.37	0.4	0.3	0.19	0.34	0.21	0.4	0.16	0.19	0.25	0.38	0.27	0.19	0.13	-4.9			(4) ENSGALG00000021601 EPS15L1	(1) ENSGALG00000003939 KLF2
28	3992209	4008700	16	1	5		-0.4	-0.4	-0.1	-3.8	0.4	0.1	0.5	-4.6	-1.6	-0.1	0.5	0.6	-0.1	-0.1		0.4	0.4	0.41	0.24	0.42	0.39	0.44	0.19	0.32	0.32	0.41	0.4	0.36	0.38				(4) ENSGALG00000003998 RAB8A
28	4038383	4065466	27	2	6	R26	-2.6	-2.2	-2.6	-6.2	0	-1.3	-3.4	-6.7	-3.6	1.1	-1	-0.8	-0.2	-3.6		0.3	0.31	0.28	0.13	0.39	0.3	0.22	0.08	0.2	0.44	0.29	0.28	0.35	0.16
LGE22C19W28_E50C23	124229	165757	42	2	6		-3	-3.8	-1.7	-2.2	-4.4	-1.4	-0.5	-2.9	-0.5	-2.3	-2.9	-1.7	-1.3	-1.9		0.28	0.23	0.33	0.32	0.12	0.29	0.38	0.28	0.38	0.1	0.14	0.21	0.26	0.26				(4) ENSGALG00000006089 ATF1	(1) ENSGALG00000006139 DIP2B
LGE22C19W28_E50C23	439417	485056	46	3	7		-2	-2.9	-1	-4.5	-2.4	-0.2	-2	-4.1	-4.5	-1.4	-2.3	0.5	-0.3	-0.4		0.33	0.27	0.36	0.21	0.24	0.37	0.3	0.21	0.15	0.19	0.19	0.39	0.34	0.36				(1) ENSGALG00000006348 RAPGEF3	(1) ENSGALG00000006353 ENDOU	(1) ENSGALG00000024396 NEUROD4
[truncated: 15 more columns]

## Sheet: ZHp_10
						ZHp															Hp
Chr	Position	Until	Size (kb)	Blocks	# markers within window	DM	CM	NCM	BR	LR	DU	CH	BRS	BRD	WL	BL	DCF	DPB	DNB		DM	CM	NCM	BR	LR	DU	CH	BRS	BRD	WL	BL	DCF	DPB	DNB
1	4632306	5314338	682.032	10	19	-2.55134	-1.99362	-2.75037	-1.73244	-1.84436	-2.58792	-5.3909	-1.07524	-1.98141	-0.581714	-3.61019	-1.482	-2.0877	-2.71407		0.33755	0.349848	0.317592	0.36995	0.310272	0.256398	0.18795	0.388608	0.328302	0.287448	0.150552	0.264702	0.24795	0.26195
1	10811723	11045137	233.414	1	10	-0.840381	-0.819263	-0.497896	-3.10548	0.335085	-0.0931342	0.186805	-4.14513	-0.946607	0.20785	0.394323	0.0295724	0.308355	-0.631489		0.396942	0.393278	0.400542	0.32	0.41595	0.380928	0.42	0.2688	0.373998	0.350942	0.399648	0.35955	0.385758	0.35955
1	18986520	19775844	789.324	7	16	-3.73455	-3.19788	-4.0753	-0.423116	-4.59717	-3.10431	-4.18998	-0.861696	-1.77198	-3.17832	-2.65967	-3.5164	-2.28744	-2.05938		0.296478	0.305312	0.2688	0.417582	0.176792	0.230622	0.237912	0.396942	0.33755	0.078638	0.209678	0.137048	0.236462	0.292632
1	25263993	25474915	210.922	2	11	-2.65039	-1.39511	-3.71143	0.100536	-2.47791	-3.73958	-0.659285	0.209569	0.237154	-2.32573	-0.267374	-2.53049	-2.88649	-4.19231		0.334112	0.371982	0.2822	0.436632	0.279552	0.198912	0.3848	0.43875	0.426272	0.1472	0.358488	0.198912	0.202008	0.192672
1	36012099	36245175	233.076	2	11	-0.46098	-2.11303	0.742146	-3.44083	-0.719804	1.16145	-1.26621	-1.76569	-4.77162	0.922454	-2.2759	1.42105	1.37077	0.204956		0.410112	0.345432	0.446208	0.3078	0.3648	0.443552	0.35955	0.361662	0.205088	0.408408	0.23355	0.446862	0.446862	0.39875
1	43734124	44047034	312.91	3	12	-3.12629	-3.09713	-2.45954	-3.71704	-1.81899	-3.40241	-0.323973	-5.04836	-0.969388	-2.68807	-1.45148	-3.27458	-3.13092	-1.95013		0.317592	0.309038	0.328302	0.297752	0.311502	0.215742	0.39875	0.23355	0.372992	0.118062	0.284832	0.152222	0.18795	0.297752
1	56110954	56497405	386.451	7	16	-2.58424	-2.80071	-1.87447	-5.16429	-2.12884	-1.28974	-0.894844	-5.27467	-3.93035	-2.11931	-0.603977	-1.93206	-0.897881	-0.631489		0.336408	0.32	0.349848	0.245102	0.296478	0.321198	0.375	0.224718	0.242238	0.1638	0.33755	0.236462	0.316382	0.35955
1	56937240	57727442	790.202	23	32	-3.09155	-3.71624	-2.27055	-7.08627	-1.21163	-2.9293	-1.19021	-7.56478	-4.39449	-0.630584	-1.3885	-2.26227	-2.62152	-2.89228		0.318798	0.286142	0.335262	0.175182	0.340952	0.239358	0.362712	0.135342	0.221742	0.283518	0.28875	0.215742	0.217248	0.253598
1	57748899	58027662	278.763	3	12	-2.2287	-2.38803	-1.87447	-3.13852	-1.42434	-1.53335	-1.11507	-4.46291	-1.1549	-0.517249	-1.24378	-2.23827	-0.752074	-1.6045		0.34875	0.335262	0.349848	0.318798	0.330638	0.309038	0.365838	0.256398	0.3648	0.292632	0.297752	0.217248	0.324768	0.31395
1	66319341	66585138	265.797	5	14	-2.16555	-2.08301	-1.90429	-0.184243	-2.4233	-1.24198	-1.01623	-0.63416	0.747307	-0.0591348	-4.61952	-1.09876	-1.15576	-1.12529		0.350942	0.346542	0.34875	0.426272	0.2822	0.323582	0.36995	0.405822	0.4488	0.329472	0.087768	0.28875	0.30155	0.336408
1	72474300	72691475	217.175	1	10	-2.75047	-2.76832	-2.08546	-0.291172	-4.36706	-1.70865	-0.918928	0.0815029	-0.186811	-3.45587	-1.30541	-1.88591	-1.37832	-0.344665		0.330638	0.321198	0.342078	0.422382	0.18795	0.300288	0.373998	0.433752	0.40755	0.056318	0.293918	0.239358	0.28875	0.372992
1	75780873	76075348	294.475	3	12	1.82983	0.155102	0.898068	-1.35068	1.0647	0.209454	1.27211	-5.16105	0.219717	1.88594	0.231985	-0.0902407	-0.128926	1.14655		0.489632	0.429312	0.45195	0.383838	0.451328	0.396032	0.465152	0.229152	0.425502	0.485888	0.38955	0.352032	0.360608	0.442878
1	76374787	78513928	2139.14	10	19	1.35323	-0.318425	1.3812	-3.44083	1.10294	0.525344	0.720419	-6.13602	-0.468338	1.93605	0.201634	-0.160108	0.258176	-0.301819		0.473088	0.4118	0.469742	0.3078	0.453182	0.4118	0.4422	0.191102	0.395118	0.489918	0.387662	0.347648	0.382872	0.375
1	78673653	78852924	179.271	1	10	0.502359	-0.794332	0.443228	-2.81306	0.54796	0.0227404	0.517357	-4.00656	-0.923916	1.38432	0.247065	-0.0213936	-0.165787	0.0286623		0.443552	0.3942	0.4352	0.330638	0.426272	0.386712	0.433752	0.274208	0.375	0.44555	0.390488	0.356352	0.358488	0.390488
1	97628387	97894269	265.882	2	11	-2.2923	-2.70385	-1.44027	-4.29055	-1.23494	-0.737777	-2.36228	-3.76801	-3.48397	0.592845	-4.33079	0.179028	-1.65456	-0.791907		0.346542	0.323582	0.365838	0.276888	0.339822	0.34875	0.31395	0.283518	0.26195	0.381902	0.105728	0.368928	0.272862	0.352032
1	98803036	99057795	254.759	3	12	-4.22215	-3.82283	-4.37422	-3.4068	-3.27711	-3.4934	-2.21686	-2.80252	-3.0254	-0.864566	-2.51383	-2.90867	-3.13092	-3.89465		0.279552	0.2822	0.257792	0.309038	0.2408	0.2112	0.32	0.321198	0.2822	0.264702	0.21875	0.175182	0.18795	0.206622
1	99482326	99673559	191.233	1	10	-2.2287	-1.58931	-3.04999	-1.21956	-1.07354	-3.34215	-0.967386	-0.353685	-1.82379	-1.49217	-2.20578	-3.32787	-1.56137	-4.53116		0.34875	0.3648	0.306558	0.388608	0.347648	0.21875	0.371982	0.416768	0.335262	0.214232	0.237912	0.148878	0.278222	0.176792
1	104183655	104427353	243.698	2	11	-1.55943	-2.29539	-0.401877	-4.55032	-0.741293	0.281896	-0.21701	-4.75236	-2.67322	0.846723	-1.2848	1.17702	-0.609675	-0.722644		0.371982	0.338688	0.404078	0.267438	0.363758	0.399648	0.4032	0.245102	0.297752	0.402318	0.2952	0.43155	0.332958	0.355278
1	105087600	105458422	370.822	2	11	-3.09155	-3.50597	-1.90429	-4.00028	-2.12884	-0.672026	-3.31755	-4.25014	-2.11524	0.28843	-4.13251	0.0966346	-0.629809	-0.861938		0.318798	0.293918	0.34875	0.287448	0.296478	0.352032	0.274208	0.264702	0.322392	0.357422	0.118062	0.363758	0.3318	0.34875
1	107445968	107637471	191.503	1	10	-2.2287	-0.647017	-4.0753	1.07692	-1.42434	-4.37745	-0.389305	1.43442	0.113193	-1.19771	0.493577	-3.95907	-3.32492	-3.54022		0.34875	0.399648	0.2688	0.472152	0.330638	0.167072	0.396032	0.486552	0.420798	0.237912	0.405822	0.109272	0.176792	0.223232
1	109708864	110053813	344.949	7	16	-3.09155	-1.99362	-4.75764	0.452551	-3.15898	-3.10431	-4.65057	0.817152	0.00340905	-1.56778	-1.79718	-2.70519	-2.5954	-3.22698		0.318798	0.349848	0.243672	0.449438	0.246528	0.230622	0.21875	0.462462	0.41595	0.208152	0.263328	0.18795	0.21875	0.237912
1	119679979	120124586	444.607	4	13	-3.33717	-2.80071	-4.11228	-3.4068	-1.94665	-2.31226	-4.32997	-4.07564	-2.27883	-0.71303	-3.11109	-2.93439	-0.650013	-2.65534		0.310272	0.32	0.267438	0.309038	0.305312	0.270158	0.232088	0.271512	0.315168	0.276888	0.181598	0.173568	0.330638	0.264702
1	120319153	120633348	314.195	2	11	-1.10772	-1.39511	-0.401877	-0.205409	-1.52102	0.624871	-2.75163	0.245237	-1.66944	0.580733	-4.07644	0.447245	1.32486	-1.50105		0.387662	0.371982	0.404078	0.425502	0.32595	0.416768	0.297752	0.440142	0.342078	0.380928	0.12155	0.385758	0.444222	0.318798
1	122700798	122884394	183.596	1	10	0.13523	0.175383	-0.0572852	-2.16538	0.385448	1.14795	-4.36521	-2.12478	-1.22596	-0.073684	0.231985	1.37898	0.861677	0.808561		0.430808	0.430062	0.416768	0.3542	0.418392	0.442878	0.230622	0.347648	0.361662	0.328302	0.38955	0.444222	0.417582	0.427038
1	131119875	131663707	543.832	11	20	-4.18395	-4.74896	-3.11777	-7.85545	-2.342	-3.01644	-1.68618	-7.87365	-5.66951	-2.2219	-0.944278	-2.90867	-1.82033	-3.07357		0.280878	0.24795	0.304062	0.1472	0.286142	0.235008	0.342078	0.123288	0.165438	0.15555	0.316382	0.175182	0.263328	0.245102
1	143787870	144163615	375.745	6	15	-0.788296	-0.433346	-1.61102	0.521601	-0.65583	-0.0348363	-4.97896	0.483432	0.874076	0.507017	-0.182652	0.581784	0.241311	-2.74355		0.39875	0.40755	0.35955	0.45195	0.367902	0.383838	0.205088	0.449438	0.454398	0.375	0.363758	0.3942	0.381902	0.260568
1	145904334	146139892	235.558	1	10	-2.04064	-3.57563	-0.497896	-1.874	-3.27711	-1.38623	-1.16506	-4.00656	0.0219329	-2.95249	-0.388685	-1.74898	-1.4922	-0.453275		0.355278	0.291342	0.400542	0.3648	0.2408	0.316382	0.363758	0.274208	0.416768	0.096798	0.350942	0.24795	0.2822	0.367902
1	152400450	153175526	775.076	16	25	-5.01034	-5.74268	-3.56892	-5.36194	-4.26967	-2.67219	-1.93323	-3.66731	-6.42858	-3.08739	-1.88618	-1.35196	-1.46929	-6.39203		0.252192	0.2112	0.287448	0.237912	0.192672	0.252192	0.3318	0.287448	0.131918	0.08595	0.257792	0.272862	0.283518	0.089582
1	156065807	156290716	224.909	1	10	-0.534786	-0.318425	-0.473728	0.120053	-0.367102	-2.25809	-0.967386	0.0250801	0.422981	-2.6447	0.734334	-1.81716	-0.58961	-4.36067		0.40755	0.4118	0.401432	0.437342	0.381902	0.272862	0.371982	0.43155	0.434478	0.12155	0.420798	0.243672	0.334112	0.184782
1	163701309	163951481	250.172	3	12	-3.99468	-4.48283	-3.25463	-2.4064	-4.30205	-2.25809	-2.78225	-1.73879	-2.44568	-2.09894	-2.51383	-1.52586	-2.38898	-2.28197		0.287448	0.257792	0.299022	0.345432	0.191102	0.272862	0.296478	0.362712	0.3078	0.165438	0.21875	0.26195	0.230622	0.2822
1	164953528	165351567	398.039	6	15	-2.71699	-2.54459	-2.94914	-3.54359	-1.40038	-4.47589	0.374291	-4.14513	-2.27883	-3.93438	1.19476	-3.16876	-4.13502	-4.39459		0.3318	0.329472	0.310272	0.304062	0.3318	0.162158	0.4278	0.2688	0.315168	0.017838	0.449438	0.158862	0.1302	0.183192
1	191412332	191670140	257.808	2	11	-2.2287	-2.86583	-1.38422	-4.55032	-1.16527	-0.333538	-1.71324	-3.73434	-3.99557	0.341156	-2.3703	-0.248876	0.746506	-1.89601		0.34875	0.317592	0.367902	0.267438	0.3432	0.368928	0.340952	0.284832	0.239358	0.361662	0.227678	0.342078	0.410958	0.300288
1	194394339	194649332	254.993	2	11	-2.88552	-2.96431	-2.14672	-2.81306	-1.92095	-0.737777	-2.9057	-1.73879	-4.59884	0.507017	-3.42361	-0.195424	0.103885	-2.89228		0.32595	0.31395	0.339822	0.330638	0.306558	0.34875	0.291342	0.362712	0.212718	0.375	0.162158	0.345432	0.373998	0.253598
2	11622655	12088621	465.966	7	16	-1.73642	-1.96404	-2.055	-5.28255	-0.63467	-1.45943	-1.47312	-4.57069	-4.84137	0.745774	-1.30541	-0.543644	-0.58961	-3.50852		0.365838	0.350942	0.3432	0.2408	0.368928	0.312728	0.350942	0.252192	0.202008	0.3942	0.293918	0.323582	0.334112	0.224718
2	22169574	22383846	214.272	1	10	-3.95717	-3.09713	-4.26131	-1.53887	-2.89801	-3.70853	-1.29174	-0.769451	-1.82379	-2.01796	-1.08224	-2.83189	-3.186	-2.98254		0.28875	0.309038	0.26195	0.376992	0.259182	0.200462	0.358488	0.400542	0.335262	0.17195	0.3078	0.18	0.184782	0.249368
2	25584309	26006474	422.165	9	18	-6.23508	-6.03304	-5.43439	-5.16429	-4.89898	-3.80192	-3.91462	-5.77765	-3.05534	-2.68807	-2.93306	-3.46222	-3.297	-2.36686		0.209678	0.200462	0.21875	0.245102	0.162158	0.1958	0.249368	0.205088	0.280878	0.118062	0.192672	0.140448	0.178398	0.278222
2	35004953	35770128	765.175	21	30	-8.22946	-8.40344	-6.74927	-8.46509	-6.02617	-4.41018	-6.05042	-8.27814	-6.1206	-2.73164	-4.85514	-3.70806	-4.16496	-4.32682		0.140448	0.1128	0.170328	0.125022	0.107502	0.165438	0.160512	0.107502	0.145518	0.114558	0.073112	0.125022	0.128478	0.186368
2	50481457	50869811	388.354	6	15	-0.388211	-0.341193	-0.169434	-2.07681	0.335085	1.26659	-3.88063	-1.65869	-1.54331	-0.646974	-5.33871	1.30289	1.22972	-0.301819		0.412638	0.410958	0.412638	0.357422	0.41595	0.4488	0.250782	0.365838	0.347648	0.2822	0.043032	0.439448	0.43875	0.375
2	53858083	54570297	712.214	14	23	-2.81776	-4.90341	-0.449669	-5.52203	-3.24745	-0.112727	-2.18806	-5.12338	-4.1934	-0.881652	-4.27382	-0.177734	0.999381	-1.19891		0.328302	0.242238	0.402318	0.232088	0.242238	0.37995	0.321198	0.230622	0.230622	0.263328	0.109272	0.346542	0.425502	0.332958
2	71719409	72481924	762.515	14	23	-2.13415	-2.23417	-2.42777	-1.84547	-1.5944	-3.73958	-4.25978	-1.6058	-1.79784	-2.68807	-1.57919	-3.11623	-4.71577	-1.95013		0.352032	0.340952	0.329472	0.365838	0.322392	0.198912	0.235008	0.367902	0.336408	0.118062	0.276888	0.162158	0.096798	0.297752
2	73002104	73275806	273.702	1	10	-1.94816	-1.61749	-1.90429	-4.18087	0.0539466	-1.10063	-1.11507	-4.32065	-2.55873	-1.27013	-2.0444	-0.834809	-0.58961	-1.57851		0.358488	0.363758	0.34875	0.280878	0.402318	0.330638	0.365838	0.26195	0.302808	0.232088	0.24795	0.305312	0.334112	0.315168
2	73883465	74488057	604.592	13	22	-3.91978	-1.9052	-6.27075	0.19702	-2.92668	-5.28942	-4.50712	0.0439902	0.804554	-3.38581	-0.149213	-4.21523	-5.22431	-3.50852		0.290048	0.353118	0.18795	0.440142	0.257792	0.12155	0.224718	0.432288	0.451328	0.061952	0.365838	0.093198	0.06755	0.224718
2	75163568	75506794	343.226	2	11	-4.22215	-4.14845	-3.60438	-2.78112	-3.42663	-2.07102	-2.9057	-2.41278	-2.14228	-1.85839	-2.18253	-1.88591	-1.79644	-3.4139		0.279552	0.270158	0.286142	0.3318	0.23355	0.2822	0.291342	0.336408	0.321198	0.184782	0.239358	0.239358	0.264702	0.229152
2	79136005	79363417	227.412	3	12	-2.45334	-0.671299	-4.60297	0.487296	-1.23494	-4.31222	-1.04079	0.774565	0.32298	-2.88572	1.48902	-4.41805	-4.34606	-1.52678		0.340952	0.39875	0.249368	0.450702	0.339822	0.170328	0.368928	0.4608	0.430062	0.102168	0.467742	0.080472	0.118062	0.317592
2	79589019	80170218	581.199	12	21	-3.16115	-2.11303	-4.00165	-0.0595557	-3.07125	-4.67495	-0.894844	0.29797	-0.245644	-3.50283	0.155623	-4.62398	-5.15977	-1.44984		0.316382	0.345432	0.271512	0.430808	0.250782	0.152222	0.375	0.4422	0.404952	0.052542	0.3848	0.06755	0.071262	0.321198
2	84174042	84921216	747.174	2	11	-2.75047	-1.61749	-3.78333	-1.62116	-1.23494	-3.58512	-0.54511	-1.65869	-0.767618	-1.56778	0.46554	-3.24803	-2.26223	-4.36067		0.330638	0.363758	0.279552	0.373998	0.339822	0.206622	0.38955	0.365838	0.381902	0.208152	0.404078	0.153888	0.237912	0.184782
2	88550499	88876240	325.741	2	11	-0.609629	-0.971121	-0.695147	-1.67658	-0.056925	-0.693863	-0.943109	-3.63395	-0.427033	0.640796	-4.16064	-0.357501	-0.982729	-0.387853		0.404952	0.387662	0.393278	0.371982	0.396942	0.350942	0.372992	0.28875	0.396942	0.385758	0.116312	0.335262	0.311502	0.370968
2	97557274	98180995	623.721	9	18	-3.48006	-2.41912	-4.33647	-1.37723	-2.342	-4.60828	-1.24078	-1.22222	-0.767618	-2.2219	-2.90789	-3.87482	-4.16496	-4.02609		0.305312	0.334112	0.259182	0.382872	0.286142	0.15555	0.360608	0.382872	0.381902	0.15555	0.194238	0.114558	0.128478	0.200462
2	100163439	100418976	255.537	1	10	-1.32989	-0.456654	-2.68498	0.381741	-0.550856	-4.02265	0.0498446	0.100105	0.305996	-0.881652	-0.0667426	-2.85742	-3.95683	-3.25792		0.37995	0.406688	0.32	0.446862	0.372992	0.184782	0.414302	0.434478	0.429312	0.263328	0.370968	0.178398	0.140448	0.236462
2	108551832	108892631	340.799	3	12	-1.97887	-1.96404	-1.75629	-4.29055	-1.16527	-1.65816	-4.12056	-4.53466	-2.55873	-0.581714	-0.567452	-1.39505	-0.961413	-1.78881		0.357422	0.350942	0.3542	0.276888	0.3432	0.302808	0.2408	0.253598	0.302808	0.287448	0.339822	0.270158	0.312728	0.305312
2	120448891	120980820	531.929	12	21	-5.29709	-4.55832	-5.31268	-2.25493	-5.55806	-3.13376	-6.86189	-1.47538	-5.81843	-2.38863	-4.56126	-2.68004	-1.94082	-3.66791		0.242238	0.255	0.223232	0.350942	0.1302	0.229152	0.126752	0.372992	0.158862	0.142142	0.091392	0.189528	0.256398	0.217248
2	123381313	124012952	631.639	14	23	-6.017	-5.78384	-5.23208	-9.0933	-2.86943	-4.67495	-1.93323	-8.0524	-7.71846	-3.08739	-0.75265	-4.62398	-3.52233	-3.9931		0.217248	0.209678	0.2262	0.102168	0.260568	0.152222	0.3318	0.116312	0.074958	0.08595	0.328302	0.06755	0.165438	0.202008
2	126578899	126973170	394.271	4	13	-3.16115	-3.26559	-2.84927	-4.55032	-1.86981	-1.24198	-3.18909	-4.67938	-3.6731	-1.19771	-2.6352	-0.639105	-1.2218	-2.83253		0.316382	0.302808	0.31395	0.267438	0.309038	0.323582	0.279552	0.24795	0.253598	0.237912	0.2112	0.317592	0.297752	0.256398
2	128359845	128676700	316.855	4	13	-5.17351	-5.45763	-3.892	-4.77726	-4.46518	-3.16329	-2.01731	-4.18003	-3.76889	-2.70983	-2.11318	-2.70519	-1.67803	-4.22581		0.246528	0.221742	0.27555	0.259182	0.183192	0.227678	0.328302	0.267438	0.249368	0.116312	0.243672	0.18795	0.271512	0.191102
2	128866655	129070013	203.358	1	10	-4.53189	-3.57563	-4.64147	-1.21956	-3.79389	-3.92757	-2.18806	-0.416873	-1.72053	-1.99784	-2.06726	-2.88301	-3.898	-3.38254		0.2688	0.291342	0.24795	0.388608	0.215742	0.189528	0.321198	0.414302	0.339822	0.173568	0.246528	0.176792	0.143832	0.230622
2	138151848	138357344	205.496	1	10	-1.4151	-2.11303	-0.284298	-1.96026	-1.37649	-0.416237	-0.174898	-4.00656	0.202189	-0.501258	-0.116032	0.385792	-0.690629	-1.68298		0.376992	0.345432	0.408408	0.361662	0.332958	0.3648	0.404952	0.274208	0.424728	0.293918	0.367902	0.381902	0.328302	0.310272
2	138920958	139156364	235.406	1	10	-2.45334	-3.16419	-1.13739	-4.07218	-1.64373	-0.171987	-1.34308	-4.28534	-2.33408	0.0554685	-1.84156	-0.357501	-0.128926	0.299909		0.340952	0.306558	0.376992	0.284832	0.32	0.376992	0.356352	0.263328	0.312728	0.338688	0.260568	0.335262	0.360608	0.4032
2	144074102	144285129	211.027	2	11	-1.10772	-0.744794	-2.08546	0.0611728	-0.89403	-3.22259	0.0696989	0.227454	-0.680298	-0.549382	-2.75819	-4.24402	-2.06305	-1.92303		0.387662	0.396032	0.342078	0.4352	0.356352	0.224718	0.415128	0.439448	0.385758	0.290048	0.20355	0.091392	0.249368	0.299022
2	146975297	147326101	350.804	4	13	-3.8825	-4.59623	-2.39611	-1.37723	-5.24215	-2.01829	-0.991759	-1.0511	-1.08465	-3.13276	-2.7088	-2.07205	-1.53824	-2.11451		0.291342	0.253598	0.330638	0.382872	0.145518	0.284832	0.370968	0.38955	0.367902	0.082302	0.206622	0.227678	0.279552	0.290048
2	148549836	148749550	199.714	1	10	-1.30171	-0.250771	-2.23943	0.686531	-0.592598	-3.46299	0.816758	0.173491	-0.265436	0.153135	-0.495173	-2.80642	-4.01595	-1.52678		0.380928	0.414302	0.336408	0.45795	0.370968	0.212718	0.446208	0.437342	0.404078	0.346542	0.344318	0.181598	0.137048	0.317592
2	148985333	149241161	255.828	2	11	-0.685509	0.255421	-1.75629	0.670533	0.385448	-3.37224	1.45166	0.227454	1.15307	0.36722	1.27449	-4.33074	-4.13502	0.675413		0.402318	0.433022	0.3542	0.457368	0.418392	0.217248	0.472622	0.439448	0.466718	0.363758	0.454398	0.08595	0.1302	0.420798
2	152601837	152988514	386.677	5	14	-5.63173	-5.13834	-5.0722	-5.28255	-3.54773	-4.54192	-3.91462	-4.35607	-4.80645	-1.68268	-3.90976	-3.65298	-3.46558	-4.56551		0.230622	0.23355	0.232088	0.2408	0.227678	0.158862	0.249368	0.260568	0.20355	0.198912	0.131918	0.128478	0.168702	0.175182
2	153959157	154186093	226.936	1	10	-4.07004	-3.85858	-3.32371	-0.990474	-4.39968	-2.20424	-1.93323	-1.17282	-0.427033	-2.18071	-2.58646	-2.21433	-1.9895	-0.631489		0.284832	0.280878	0.296478	0.396942	0.186368	0.27555	0.3318	0.3848	0.396942	0.158862	0.214232	0.21875	0.253598	0.35955
3	1733132	2380429	647.297	6	15	-3.19613	-3.06376	-2.68498	-1.2979	-3.18839	-1.65816	-4.68667	-0.95558	-1.01522	-0.830543	-2.65967	-1.77164	-0.470684	-2.22581		0.315168	0.310272	0.32	0.385758	0.245102	0.302808	0.217248	0.393278	0.370968	0.267438	0.209678	0.246528	0.340952	0.284832
3	6539636	6809700	270.064	3	12	-2.51856	-4.00265	-0.449669	-1.53887	-4.39968	-0.737777	0.879061	-0.769451	-2.33408	-2.05835	-3.24018	-0.177734	-1.15576	0.146959		0.338688	0.27555	0.402318	0.376992	0.186368	0.34875	0.4488	0.400542	0.312728	0.168702	0.173568	0.346542	0.30155	0.396032
3	14596401	14787980	191.579	1	10	-1.58864	-2.45033	-0.238026	0.215987	-4.14098	-1.00799	-0.411274	0.155298	0.658719	-2.84145	-1.86384	-2.16665	-0.39279	0.536802		0.370968	0.332958	0.410112	0.440832	0.198912	0.335262	0.395118	0.436632	0.444888	0.105728	0.259182	0.221742	0.345432	0.414302
3	20080162	20373997	293.835	5	14	-4.03231	-3.06376	-4.75764	-2.16538	-2.75591	-4.94484	-1.21544	-2.12478	-1.24983	-2.62308	-1.14234	-4.07228	-4.46818	-3.76457		0.286142	0.310272	0.243672	0.3542	0.266072	0.13875	0.361662	0.347648	0.360608	0.123288	0.304062	0.102168	0.111038	0.212718
3	23387485	23597869	210.384	2	11	-2.4209	-1.47769	-3.18598	-0.226684	-2.23476	-3.37224	0.167528	0.51582	-1.06142	-3.11005	-0.423924	-2.43206	-2.18702	-4.1589		0.342078	0.368928	0.30155	0.424728	0.291342	0.217248	0.419198	0.450702	0.368928	0.084128	0.34875	0.205088	0.242238	0.194238
3	27235300	27514231	278.931	4	13	0.0921335	0.195554	0.137739	0.215987	0.144071	1.59418	-4.68667	0.51582	-0.0905689	0.61692	-1.62228	1.34675	0.54986	0.224117		0.429312	0.430808	0.42395	0.440832	0.406688	0.465152	0.217248	0.450702	0.4118	0.383838	0.274208	0.4422	0.399648	0.399648
3	30111662	30410355	298.693	5	14	-0.736672	-2.51306	0.577426	-4.43833	-1.84436	0.891199	-0.918928	-5.77765	-1.22596	-2.13973	-0.477264	0.888918	0.775716	0.127457		0.400542	0.330638	0.440142	0.271512	0.310272	0.430062	0.373998	0.205088	0.361662	0.162158	0.345432	0.413472	0.412638	0.395118
3	32598812	32881850	283.038	4	13	-4.3761	-3.26559	-4.87478	-0.445491	-4.01361	-3.89604	-2.75163	-0.678847	0.339873	-1.64418	-3.18835	-3.01194	-2.62152	-4.39459		0.274208	0.302808	0.239358	0.416768	0.205088	0.191102	0.297752	0.404078	0.430808	0.202008	0.176792	0.168702	0.217248	0.183192
3	32943907	33162085	218.178	1	10	-3.99468	-3.96647	-3.22025	-1.84547	-4.07713	-2.64402	-2.13076	-1.65869	-1.20218	-1.511	-2.9583	-2.26227	-2.03846	-1.6045		0.287448	0.276888	0.300288	0.365838	0.202008	0.253598	0.323582	0.365838	0.362712	0.212718	0.191102	0.215742	0.250782	0.31395
3	37521611	37783755	262.144	3	12	-3.48006	-4.40776	-1.87447	-0.445491	-5.45202	-0.985032	-2.42112	0.0815029	-1.34621	-2.90793	-3.34462	-2.02513	0.357908	-0.280523		0.305312	0.260568	0.349848	0.416768	0.135342	0.336408	0.311502	0.433752	0.356352	0.100382	0.167072	0.230622	0.388608	0.375998
3	39694303	40042672	348.369	5	14	-5.33852	-4.33313	-5.72217	-3.71704	-3.18839	-5.01312	-3.22106	-3.05096	-3.23686	-3.86134	-1.70922	-4.38888	-4.34606	-4.05916		0.2408	0.263328	0.208152	0.297752	0.245102	0.135342	0.278222	0.311502	0.272862	0.023712	0.2688	0.082302	0.118062	0.198912
3	45572679	45765683	193.004	1	10	-1.05333	-1.70267	0.0521478	-2.87727	-0.613593	0.558841	-4.18998	-2.09654	-3.57813	-0.915973	-2.83275	0.0295724	0.471097	0.792217		0.38955	0.360608	0.420798	0.328302	0.36995	0.413472	0.237912	0.34875	0.257792	0.260568	0.198912	0.35955	0.395118	0.426272
3	75743105	75984095	240.99	2	11	-1.67696	-1.3135	-1.93421	-2.19512	-1.81899	-0.521413	-4.29483	-1.81981	-1.82379	-0.898788	-1.02273	-0.755763	0.502811	-1.52678		0.367902	0.375	0.347648	0.353118	0.311502	0.35955	0.23355	0.35955	0.335262	0.26195	0.311502	0.310272	0.396942	0.317592
3	86074693	86410474	335.781	5	14	-0.762427	-0.598778	-0.645182	-1.35068	0.179543	0.906144	-4.86863	-1.14827	-0.767618	1.29976	-0.567452	1.30289	0.87576	-1.42436		0.399648	0.401432	0.395118	0.383838	0.408408	0.430808	0.209678	0.385758	0.381902	0.43875	0.339822	0.439448	0.418392	0.322392
3	86578258	86895693	317.435	4	13	-1.08047	-1.42253	-0.307596	-4.51288	-0.056925	-1.19454	1.35859	-3.93789	-3.6731	-0.933208	1.43886	-0.505905	-2.41454	-0.932737		0.388608	0.370968	0.40755	0.2688	0.396942	0.32595	0.46875	0.276888	0.253598	0.259182	0.464622	0.32595	0.229152	0.345432
3	87657590	87961230	303.64	1	10	0.616439	0.699313	0.633311	-2.87727	1.68835	0.45739	1.24653	-4.04105	-0.285319	-0.252155	0.83465	0.477589	-0.711041	0.429259		0.447512	0.449438	0.4422	0.328302	0.481568	0.408408	0.464088	0.272862	0.4032	0.31395	0.427038	0.387662	0.327128	0.409262
4	5842829	6064079	221.25	1	10	-3.44416	-2.17338	-4.29883	-0.121404	-2.50534	-3.22259	-2.333	-0.0515852	-0.406516	-2.58001	0.0933764	-3.30119	-2.85968	-1.63057		0.306558	0.3432	0.260568	0.428558	0.278222	0.224718	0.315168	0.428558	0.397848	0.126752	0.380928	0.150552	0.20355	0.312728
4	9234423	9419444	185.021	1	10	-3.51607	-2.17338	-4.60297	-1.9314	-1.37649	-3.46299	-2.51011	-1.29709	-1.92851	-1.03766	-0.790461	-2.80642	-3.186	-3.07357		0.304062	0.3432	0.249368	0.362712	0.332958	0.212718	0.3078	0.37995	0.330638	0.250782	0.32595	0.181598	0.184782	0.245102
4	13172670	13439620	266.95	3	12	-1.91757	-1.42253	-2.84927	0.718198	-2.10256	-4.41018	0.752916	0.29797	1.12951	-1.19771	-1.18272	-3.79116	-3.13092	-4.70378		0.35955	0.370968	0.31395	0.459102	0.297752	0.165438	0.443552	0.4422	0.465678	0.237912	0.30155	0.119808	0.18795	0.168702
4	21164024	21382556	218.532	1	10	-1.13509	-0.695689	-1.93421	-1.14221	0.0902438	-1.00799	-4.01716	-0.678847	-1.08465	1.02641	-0.165901	0.401251	-2.21202	-0.586423		0.386712	0.397848	0.347648	0.391422	0.404078	0.335262	0.245102	0.404078	0.367902	0.416768	0.3648	0.382872	0.2408	0.361662
4	22209947	22527061	317.114	6	15	-1.82648	-0.819263	-2.65245	-1.37723	-0.427611	-1.17094	-7.0288	-1.14827	-0.834059	-0.422045	-0.549286	-0.302902	-1.67803	-0.280523		0.362712	0.393278	0.321198	0.382872	0.378968	0.327128	0.119808	0.385758	0.378968	0.300288	0.340952	0.338688	0.271512	0.375998
4	22843726	23030548	186.822	1	10	-3.48006	-3.68092	-2.52341	-0.965569	-4.01361	-1.43495	-2.27474	-0.815368	-0.468338	-1.64418	-2.93306	-0.755763	-0.855874	-1.50105		0.305312	0.287448	0.32595	0.397848	0.205088	0.31395	0.317592	0.39875	0.395118	0.202008	0.192672	0.310272	0.318798	0.318798
4	29250536	29549292	298.756	1	10	-3.58843	-2.57623	-4.18658	-4.21732	-0.871963	-2.75717	-2.7211	-2.92592	-4.42832	-1.7408	-1.88618	-2.80642	-1.77262	-2.25385		0.30155	0.328302	0.264702	0.279552	0.357422	0.24795	0.299022	0.316382	0.220248	0.194238	0.257792	0.181598	0.266072	0.283518
4	36802993	37041897	238.904	1	10	-3.33717	-2.99735	-3.11777	-0.818452	-3.30685	-3.99088	0.167528	-0.524235	-2.08829	-1.87816	-1.43042	-3.65298	-2.28744	-3.89465		0.310272	0.312728	0.304062	0.4032	0.239358	0.186368	0.419198	0.410112	0.323582	0.183192	0.286142	0.128478	0.236462	0.206622
4	42520509	42818104	297.595	1	10	-1.05333	-0.364069	-2.20842	-0.559018	-0.0382402	-3.10431	-0.13317	-0.45951	-0.285319	-0.565523	-1.00302	-2.07205	-1.96513	-4.09232		0.38955	0.410112	0.33755	0.412638	0.397848	0.230622	0.406688	0.412638	0.4032	0.28875	0.312728	0.227678	0.255	0.197358
4	49368687	49580436	211.749	1	10	0.77978	0.783949	0.742146	0.381741	0.918151	1.48439	-4.12056	0.686626	-0.0152054	0.985426	1.20495	1.17702	0.945134	1.3135		0.453182	0.452568	0.446208	0.446862	0.444222	0.459672	0.2408	0.457368	0.415128	0.413472	0.450072	0.43155	0.422382	0.450702
4	58419649	58633013	213.364	1	10	-2.2287	-2.63982	-1.24601	-2.87727	-1.76851	-0.479102	-0.54511	-1.6058	-4.1934	-1.36178	-1.06234	-0.639105	0.0688327	-0.0519095		0.34875	0.32595	0.372992	0.328302	0.31395	0.361662	0.38955	0.367902	0.230622	0.224718	0.309038	0.317592	0.371982	0.386712
4	73490412	73958031	467.619	11	20	0.0266241	0.410307	-0.595652	-7.39915	1.12802	-0.564045	-4.12056	-6.5853	-6.1206	-0.297892	0.186361	-1.59213	-0.711041	-0.259314		0.427038	0.43875	0.396942	0.1638	0.454398	0.357422	0.2408	0.173568	0.145518	0.310272	0.386712	0.257792	0.327128	0.376992
4	74934932	75243097	308.165	3	12	-2.68363	-2.51306	-2.33311	-4.14453	-1.25832	-1.50863	-2.48035	-2.77192	-5.19554	-0.933208	-0.233292	-0.795159	-1.15576	-3.4139		0.332958	0.330638	0.332958	0.2822	0.338688	0.310272	0.309038	0.322392	0.186368	0.259182	0.360608	0.3078	0.30155	0.229152
4	84178805	84476641	297.836	5	14	-3.8083	-5.05959	-2.055	-4.21732	-4.49806	-2.90041	0.428662	-2.92592	-4.84137	-2.32573	-2.80783	-2.80642	-2.80627	-1.14974		0.293918	0.236462	0.3432	0.279552	0.181598	0.2408	0.430062	0.316382	0.202008	0.1472	0.200462	0.181598	0.206622	0.335262
5	2367193	3986903	1619.71	31	40	-2.98802	-3.2996	-2.52341	-3.30537	-3.12965	-0.585481	-5.16476	-4.64305	-4.94667	0.341156	-5.80701	-1.2878	0.34146	-1.24841		0.322392	0.30155	0.32595	0.312728	0.24795	0.356352	0.197358	0.249368	0.197358	0.361662	0.013902	0.276888	0.387662	0.330638
5	5232213	5434998	202.785	2	11	-3.33717	-1.84679	-4.4881	0.840466	-3.04217	-3.31214	-2.51011	0.858815	-1.49349	-1.66341	-1.86384	-1.59213	-3.63667	-3.38254		0.310272	0.355278	0.253598	0.46355	0.252192	0.220248	0.3078	0.464088	0.349848	0.200462	0.259182	0.257792	0.158862	0.230622
5	33131117	33515266	384.149	7	16	-2.26044	-0.55097	-4.18658	0.158756	-2.342	-5.3593	-0.522564	-2.18156	-0.38609	-2.90793	-0.353703	-4.7132	-3.49392	-5.7099		0.347648	0.4032	0.264702	0.43875	0.286142	0.118062	0.390488	0.345432	0.39875	0.100382	0.353118	0.061952	0.167072	0.12155
5	33943902	34439490	495.588	11	20	-0.892927	-1.50543	-1.00406	-3.89324	-0.698396	-1.26582	-0.2809	-6.50269	-0.723777	-0.71303	-1.08224	-0.505905	-0.876843	-1.84224		0.395118	0.367902	0.381902	0.291342	0.365838	0.322392	0.400542	0.176792	0.383838	0.276888	0.3078	0.32595	0.317592	0.302808
5	34527406	34968530	441.124	10	19	-3.58843	-3.75166	-3.08383	-4.07218	-3.07125	-2.25809	-1.90539	-5.77765	-1.22596	-1.39878	-3.18835	-2.1429	-1.67803	-1.50105		0.30155	0.284832	0.305312	0.284832	0.250782	0.272862	0.332958	0.205088	0.361662	0.221742	0.176792	0.223232	0.271512	0.318798
5	36873742	37243157	369.415	8	17	-1.35818	-2.23417	-0.645182	-4.51288	-0.530109	0.13573	-0.54511	-5.31274	-2.3897	0.933074	-1.81934	0.401251	0.790217	-1.44984		0.378968	0.340952	0.395118	0.2688	0.373998	0.392352	0.38955	0.223232	0.310272	0.409262	0.26195	0.382872	0.413472	0.321198
5	43384432	43655096	270.664	4	13	-0.107506	-1.20621	0.323965	-2.71756	-0.190029	0.0795958	0.499811	-5.31274	0.237154	-0.614244	-0.233292	-0.142545	-0.31601	0.204956		0.422382	0.378968	0.430808	0.334112	0.390488	0.38955	0.433022	0.223232	0.426272	0.284832	0.360608	0.34875	0.349848	0.39875
5	43914131	44452202	538.071	13	22	-5.58949	-5.17787	-5.19195	-2.46775	-5.10389	-3.70853	-5.89274	-1.12382	-3.99557	-1.91786	-5.06467	-3.06396	-1.82033	-6.23806		0.232088	0.232088	0.227678	0.3432	0.152222	0.200462	0.167072	0.386712	0.239358	0.18	0.060078	0.165438	0.263328	0.096798
5	51315937	51787845	471.908	3	12	-0.46098	-0.032286	-0.745546	-1.56619	-1.3527	0.227685	-3.41489	0.155298	-4.1602	0.456878	-4.13251	-0.524742	0.0863935	0.166377		0.410112	0.422382	0.391422	0.375998	0.334112	0.396942	0.270158	0.436632	0.232088	0.370968	0.118062	0.324768	0.372992	0.396942
6	14252444	14404237	151.793	1	10	-4.18395	-3.4023	-4.18658	-2.46775	-2.8125	-2.90041	-2.53996	-0.979307	-3.96292	-0.646974	-2.18253	-1.74898	-2.72667	-2.51003		0.280878	0.297752	0.264702	0.3432	0.263328	0.2408	0.306558	0.392352	0.2408	0.2822	0.239358	0.24795	0.2112	0.271512
6	14901968	15083473	181.505	3	12	-4.07004	-3.89443	-3.42815	-1.90264	-3.79389	-2.64402	-2.10225	-1.09948	-2.33408	-1.7408	-2.83275	-1.03689	-3.40911	-3.6039		0.284832	0.279552	0.292632	0.363758	0.215742	0.253598	0.324768	0.387662	0.312728	0.194238	0.198912	0.292632	0.17195	0.220248
6	16929598	17125709	196.111	2	11	-2.48589	-1.9052	-2.52341	-4.21732	-0.287578	-3.46299	-1.16506	-5.04836	-2.00799	-1.32497	-0.809463	-3.68049	-3.98636	-0.259314		0.339822	0.353118	0.32595	0.279552	0.385758	0.212718	0.363758	0.23355	0.327128	0.227678	0.324768	0.126752	0.13875	0.376992
6	30297234	30498101	200.867	5	14	-1.55943	-2.32616	-0.261108	-3.57806	-1.0056	0.830617	-1.85001	-1.81981	-5.15972	0.444219	-1.18272	1.03092	0.471097	-1.32331		0.371982	0.33755	0.409262	0.302808	0.350942	0.427038	0.335262	0.35955	0.18795	0.36995	0.30155	0.422382	0.395118	0.327128
7	9462708	9735677	272.969	4	13	-3.37272	-3.43675	-2.58771	-0.559018	-4.43239	-2.8716	-0.752354	-0.250423	-3.29809	-3.20117	-1.86384	-1.39505	-3.21365	-2.74355		0.309038	0.296478	0.323582	0.412638	0.184782	0.242238	0.380928	0.420798	0.270158	0.0768	0.259182	0.270158	0.183192	0.260568
7	22752572	22949573	197.001	4	13	-3.95717	-3.89443	-4.4881	-3.71704	-3.33667	-4.15055	-1.68618	-3.90371	-2.61579	-1.09056	-3.18835	-3.32787	-2.49164	-5.27051		0.28875	0.279552	0.253598	0.297752	0.237912	0.178398	0.342078	0.278222	0.300288	0.246528	0.176792	0.148878	0.224718	0.142142
7	37947945	38350733	402.788	8	17	-5.93058	-6.45703	-4.18658	-6.99787	-4.89898	-3.16329	-2.69067	-5.81706	-6.31241	-3.08739	-2.58646	-2.31046	-3.72315	-1.95013		0.220248	0.184782	0.264702	0.178398	0.162158	0.227678	0.300288	0.20355	0.137048	0.08595	0.214232	0.212718	0.153888	0.297752
8	2701558	2851880	150.322	2	11	-2.45334	-2.38803	-1.84476	-2.19512	-1.5944	-1.19454	-0.455502	-0.769451	-4.1934	-0.779882	-2.29941	-0.619885	-0.373491	-2.31018		0.340952	0.335262	0.350942	0.353118	0.322392	0.32595	0.393278	0.400542	0.230622	0.271512	0.232088	0.318798	0.346542	0.280878
8	9215585	9689509	473.924	7	16	-3.12629	-4.29598	-1.96424	-2.31519	-4.23738	-1.81058	-0.389305	-0.395708	-4.80645	-1.76028	-3.61019	-2.70519	0.015733	-1.39897		0.317592	0.264702	0.346542	0.34875	0.194238	0.2952	0.396032	0.415128	0.20355	0.192672	0.150552	0.18795	0.368928	0.323582
8	30410209	30630313	220.104	4	13	-5.63173	-4.86463	-5.59818	-5.88867	-3.01317	-2.8716	-6.28982	-5.12338	-4.73689	-0.501258	-3.34462	-2.11922	-2.38898	-3.0128		0.230622	0.243672	0.212718	0.21875	0.253598	0.242238	0.150552	0.230622	0.206622	0.293918	0.167072	0.224718	0.230622	0.24795
9	7502450	7645421	142.971	1	10	-3.84534	-3.33373	-3.74732	-3.50922	-2.23476	-3.40241	-2.59996	-3.37074	-2.64446	-0.176921	-3.11109	-1.88591	-2.72667	-4.39459		0.292632	0.300288	0.280878	0.305312	0.291342	0.215742	0.304062	0.299022	0.299022	0.32	0.181598	0.239358	0.2112	0.183192
10	1617990	1767452	149.462	3	12	-2.98802	-3.78719	-1.90429	-1.48455	-4.23738	-1.07735	-0.846963	-1.19747	-1.54331	-1.09056	-4.2171	-0.716622	-0.278037	-2.19786		0.322392	0.283518	0.34875	0.378968	0.194238	0.3318	0.376992	0.383838	0.347648	0.246528	0.1128	0.312728	0.352032	0.286142
10	4008053	4142735	134.682	1	10	-2.85158	-2.35704	-3.22025	-1.874	-1.92095	-3.25236	-1.52581	-2.06841	-0.946607	-1.64418	-1.49379	-2.93439	-2.44017	-4.19231		0.327128	0.336408	0.300288	0.3648	0.306558	0.223232	0.34875	0.349848	0.373998	0.202008	0.2822	0.173568	0.227678	0.192672
10	7313486	7500488	187.002	5	14	0.177866	0.155102	-1.03051	0.19702	0.368743	-2.36675	1.22057	-0.701344	0.914701	-0.915973	-4.94455	-1.77164	-2.88649	-0.586423		0.432288	0.429312	0.380928	0.440142	0.417582	0.267438	0.463008	0.4032	0.456192	0.260568	0.06755	0.246528	0.202008	0.361662
10	7744086	7922948	178.862	6	15	-2.65039	-2.93137	-1.99439	-0.14224	-3.82503	-0.939355	-1.36889	-0.0515852	0.219717	-1.09056	-4.64875	-0.339238	-0.711041	-1.37366		0.334112	0.315168	0.345432	0.4278	0.214232	0.338688	0.355278	0.428558	0.425502	0.246528	0.08595	0.336408	0.327128	0.324768
10	8269475	8457588	188.113	3	12	-1.97887	-2.14315	-1.87447	-0.0188731	-2.64372	-1.608	-0.567753	-0.546015	0.703421	-0.933208	-5.00448	-1.482	-1.2218	-0.722644		0.357422	0.344318	0.349848	0.432288	0.271512	0.305312	0.388608	0.409262	0.446862	0.259182	0.063822	0.264702	0.297752	0.355278
10	8803077	9079147	276.07	11	20	-4.33744	-4.86463	-2.91574	-3.03973	-4.63038	-2.8716	-2.04553	-2.68075	-2.27883	-1.43599	-5.00448	-2.31046	-1.91658	-2.86236		0.27555	0.243672	0.311502	0.322392	0.175182	0.242238	0.327128	0.32595	0.315168	0.21875	0.063822	0.212718	0.257792	0.255
10	9508325	9668634	160.309	3	12	-0.46098	-1.12687	0.539627	-0.536093	-1.0056	1.49573	-3.09376	-0.374645	-0.128794	0.68795	-4.64875	1.23519	1.75133	1.23156		0.410112	0.381902	0.43875	0.413472	0.350942	0.460238	0.283518	0.41595	0.410112	0.38955	0.08595	0.4352	0.46875	0.446862
10	13255874	13377755	121.881	3	12	-0.736672	-0.456654	-0.899349	-1.45755	-0.00111801	-0.693863	-0.411274	-0.838481	-2.30641	-4.03247	-1.55775	-0.716622	-0.147322	-0.196196		0.400542	0.406688	0.385758	0.37995	0.399648	0.350942	0.395118	0.397848	0.31395	0.00995	0.278222	0.312728	0.35955	0.37995
10	17491302	17602897	111.595	2	11	-4.22215	-4.63425	-2.91574	-2.34548	-4.56405	-3.04565	-0.659285	-2.12478	-2.25134	-3.36256	-2.09019	-2.07205	-3.10348	-2.83253		0.279552	0.252192	0.311502	0.347648	0.178398	0.23355	0.3848	0.347648	0.316382	0.063822	0.245102	0.227678	0.189528	0.256398
10	17890685	18084874	194.189	4	13	-1.53033	-1.64577	-0.873444	-1.06585	-1.79371	-0.112727	-5.01593	-0.95558	-0.489126	-1.62501	-2.18253	0.307543	0.121306	-0.564018		0.372992	0.362712	0.386712	0.3942	0.312728	0.37995	0.20355	0.393278	0.3942	0.20355	0.239358	0.376992	0.375	0.362712
10	19208522	19374445	165.923	1	10	-2.71699	-3.16419	-1.61102	-1.06585	-4.53101	-1.07735	-1.11507	-0.546015	-1.17849	-1.27013	-4.13251	-0.412675	-0.752074	-1.14974		0.3318	0.306558	0.35955	0.3942	0.18	0.3318	0.365838	0.409262	0.363758	0.232088	0.118062	0.3318	0.324768	0.335262
10	20457577	20616602	159.025	5	14	-4.45377	-3.89443	-4.33647	-5.68388	-1.84436	-2.84287	-3.12544	-4.39158	-5.5956	-0.252155	-1.34683	-2.62993	-0.918989	-4.22581		0.271512	0.279552	0.259182	0.2262	0.310272	0.243672	0.2822	0.259182	0.168702	0.31395	0.291342	0.192672	0.315168	0.191102
10	20810265	20929227	118.962	2	11	-2.0097	-1.02261	-3.08383	-0.891516	-0.613593	-2.58792	-1.63234	-0.769451	-0.594427	-0.437788	0.26208	-1.20314	-1.9895	-4.53116		0.356352	0.385758	0.305312	0.400542	0.36995	0.256398	0.344318	0.400542	0.38955	0.299022	0.391422	0.2822	0.253598	0.176792
11	919538	1057740	138.202	3	12	-0.762427	-1.3135	-0.546557	-2.25493	-0.307335	0.525344	-1.39481	-1.24707	-4.36075	-0.0446353	-0.267374	0.821824	0.439105	-0.586423		0.399648	0.375	0.39875	0.350942	0.3848	0.4118	0.3542	0.381902	0.223232	0.330638	0.358488	0.409262	0.393278	0.361662
11	1374839	1567404	192.565	6	15	-5.93058	-6.28614	-4.37422	-1.9314	-7.12066	-3.77071	-2.69067	-2.23875	-0.510005	-3.83709	-4.70739	-3.24803	-3.57936	-1.92303		0.220248	0.191102	0.257792	0.362712	0.054432	0.197358	0.300288	0.3432	0.393278	0.025662	0.082302	0.153888	0.162158	0.299022
11	2031231	2320110	288.879	9	18	-4.53189	-4.48283	-4.14938	-3.03973	-4.73048	-3.43266	-4.086	-3.14582	-2.16941	-3.40912	-2.11318	-3.16876	-4.25519	-1.39897		0.2688	0.257792	0.266072	0.322392	0.170328	0.214232	0.242238	0.3078	0.32	0.060078	0.243672	0.158862	0.123288	0.323582
11	2480119	3795385	1315.27	29	38	-6.1475	-6.62965	-4.52628	-6.47669	-5.59358	-3.64666	-4.40054	-5.35092	-6.62401	-2.68807	-3.82729	-3.03792	-2.26223	-4.02609		0.212718	0.178398	0.252192	0.197358	0.128478	0.20355	0.229152	0.221742	0.123288	0.118062	0.137048	0.167072	0.237912	0.200462
11	16155039	16291522	136.483	1	10	-1.55943	-0.996809	-2.20842	-1.874	-0.287578	-0.333538	-4.4715	-1.14827	-2.41765	0.802354	-1.64391	-0.449776	0.390595	-0.21715		0.371982	0.386712	0.33755	0.3648	0.385758	0.368928	0.2262	0.385758	0.309038	0.39875	0.272862	0.329472	0.390488	0.378968
11	17339360	17444898	105.538	1	10	-2.16555	-0.920069	-3.32371	-1.16788	-0.387189	-4.21498	-0.21701	-0.230078	-2.11524	0.354213	-0.531184	-3.62554	-3.32492	-3.54022		0.350942	0.38955	0.296478	0.390488	0.380928	0.175182	0.4032	0.421592	0.322392	0.362712	0.342078	0.1302	0.176792	0.223232
11	18967242	19129620	162.378	3	12	-1.08047	-1.42253	-1.13739	-0.651818	-2.15519	-1.75945	-0.47776	-0.838481	-0.245644	0.166888	-4.97448	-1.74898	-1.79644	-1.68298		0.388608	0.370968	0.376992	0.409262	0.2952	0.297752	0.392352	0.397848	0.404952	0.347648	0.065688	0.24795	0.264702	0.310272
11	20688654	20811964	123.31	1	10	-1.21788	-1.17965	-0.847647	-3.54359	0.144071	0.245835	-1.82247	-2.06841	-4.42832	0.640796	-2.88278	0.492665	-0.58961	-0.932737		0.383838	0.37995	0.387662	0.304062	0.406688	0.397848	0.336408	0.349848	0.220248	0.385758	0.1958	0.388608	0.334112	0.345432
11	21182009	21491166	309.157	5	14	-0.388211	-0.162079	-0.401877	-2.74928	0.197156	-0.521413	-3.09376	-1.27203	-5.30356	-2.28405	-1.88618	-0.375829	-0.510048	-0.453275		0.412638	0.417582	0.404078	0.332958	0.409262	0.35955	0.283518	0.380928	0.181598	0.150552	0.257792	0.334112	0.338688	0.367902
11	21587332	21734686	147.354	3	12	-4.26047	-3.57563	-4.29883	-2.97441	-2.86943	-3.5239	-2.84378	-3.73434	-2.22394	-3.36256	-1.45148	-3.16876	-3.10348	-2.36686		0.278222	0.291342	0.260568	0.324768	0.260568	0.209678	0.293918	0.284832	0.317592	0.063822	0.284832	0.158862	0.189528	0.278222
12	1776731	1914349	137.618	1	10	-2.38858	-1.9052	-2.36456	-1.96026	-2.15519	-2.44909	-0.174898	-1.6058	-1.84984	-1.17972	-2.11318	-4.01555	-0.731523	-2.0869		0.3432	0.353118	0.3318	0.361662	0.2952	0.263328	0.404952	0.367902	0.334112	0.239358	0.243672	0.105728	0.32595	0.291342
12	3839459	4035373	195.914	6	15	-0.840381	-1.15321	-0.546557	-3.00701	-1.16527	0.45739	-1.90539	-1.14827	-5.12399	-1.91786	0.643182	0.179028	0.717018	-0.0519095		0.396942	0.380928	0.39875	0.323582	0.3432	0.408408	0.332958	0.385758	0.189528	0.18	0.415128	0.368928	0.409262	0.386712
12	10901442	11010362	108.92	2	11	-2.07169	-1.39511	-2.36456	-1.56619	-1.09635	-2.8716	-0.659285	-0.723944	-2.44568	-1.23382	0.0460159	-3.06396	-1.19972	-4.29307		0.3542	0.371982	0.3318	0.375998	0.346542	0.242238	0.3848	0.402318	0.3078	0.235008	0.377982	0.165438	0.299022	0.18795
12	13173219	13354389	181.17	5	14	-4.22215	-4.86463	-2.71762	-4.43833	-3.70096	-2.01829	-1.68618	-4.93659	-2.25134	-1.95775	-1.84156	-2.35891	-1.0471	-1.92303		0.279552	0.243672	0.318798	0.271512	0.220248	0.284832	0.342078	0.237912	0.316382	0.176792	0.260568	0.209678	0.3078	0.299022
12	20104036	20343728	239.692	8	17	-4.64995	-5.99124	-2.45954	-5.80642	-4.39968	-3.64666	-0.0102951	-5.54335	-4.12709	-2.62308	-2.98361	-3.19512	-3.81026	-2.74355		0.264702	0.202008	0.328302	0.221742	0.186368	0.20355	0.4118	0.214232	0.23355	0.123288	0.189528	0.157208	0.148878	0.260568
12	20355998	20532753	176.755	4	13	-1.61797	-2.67178	-0.0794977	-5.1251	-0.65583	-2.33947	-0.991759	-5.23669	-3.23686	0.911785	-0.886114	-1.37347	-2.03846	-2.14221		0.36995	0.324768	0.41595	0.246528	0.367902	0.2688	0.370968	0.2262	0.272862	0.40755	0.32	0.271512	0.250782	0.28875
13	3651179	3932439	281.26	12	21	-3.91978	-4.29598	-2.84927	-1.98923	-5.41683	-1.55815	-2.24575	-2.59051	-2.41765	-3.93438	-2.6108	-0.874715	-1.06869	-2.0869		0.290048	0.264702	0.31395	0.360608	0.137048	0.3078	0.318798	0.329472	0.309038	0.017838	0.212718	0.302808	0.306558	0.291342
13	17434268	17553060	118.792	1	10	-0.559618	0.391325	-2.33311	0.345677	0.249498	-3.43266	0.800942	0.563633	-0.109636	-1.12608	0.643182	-2.88301	-4.10514	-1.22361		0.406688	0.438048	0.332958	0.44555	0.4118	0.214232	0.44555	0.452568	0.410958	0.243672	0.415128	0.176792	0.131918	0.3318
13	18108858	18210666	101.808	1	10	-0.176127	-0.410145	0.423623	-4.47555	1.01257	0.608484	-0.112451	-4.14513	-3.26743	1.03653	0.521357	0.780803	-0.00210599	0.281089		0.42	0.408408	0.434478	0.270158	0.4488	0.41595	0.40755	0.2688	0.271512	0.417582	0.40755	0.406688	0.367902	0.402318
14	9127190	9449252	322.062	7	16	-3.77136	-3.96647	-4.26131	-4.14453	-3.73186	-3.73958	-2.7211	-4.32065	-3.35969	-1.38026	-2.88278	-2.53049	-4.19497	-2.53892		0.2952	0.276888	0.26195	0.2822	0.21875	0.198912	0.299022	0.26195	0.267438	0.223232	0.1958	0.198912	0.126752	0.270158
14	11349414	11578200	228.786	4	13	-4.88917	-5.05959	-3.892	-4.36422	-3.85626	-2.61593	-4.18998	-3.66731	-4.39449	-3.22408	-2.44178	-2.26227	-1.65456	-2.33848		0.256398	0.236462	0.27555	0.274208	0.212718	0.255	0.237912	0.287448	0.221742	0.074958	0.223232	0.215742	0.272862	0.279552
15	33266	502435	469.169	18	27	-5.09169	-4.98129	-4.87478	-3.27178	-5.38173	-5.15063	-2.24575	-3.17764	-2.06143	-2.32573	-3.8822	-4.47657	-4.46818	-5.27051		0.249368	0.239358	0.239358	0.31395	0.13875	0.128478	0.318798	0.306558	0.324768	0.1472	0.133632	0.0768	0.111038	0.142142
15	1191728	1301699	109.971	4	13	-3.8083	-3.50597	-3.46318	-0.24807	-4.76402	-3.10431	-1.90539	-0.230078	-0.325355	-1.70201	-4.33079	-2.88301	-1.2218	-3.63586		0.293918	0.293918	0.291342	0.42395	0.168702	0.230622	0.332958	0.421592	0.401432	0.197358	0.105728	0.176792	0.297752	0.21875
15	2974381	3109695	135.314	6	15	-1.38658	-2.96431	0.423623	0.718198	-4.59717	-0.804248	1.11289	1.18126	-3.14569	-3.45587	-1.51505	-1.84001	-2.03846	0.759271		0.377982	0.31395	0.434478	0.459102	0.176792	0.345432	0.458528	0.476672	0.276888	0.056318	0.280878	0.242238	0.250782	0.424728
15	3420329	3553880	133.551	2	11	-0.22245	-0.769509	0.742146	-4.18087	0.144071	1.20148	-0.659285	-4.18003	-2.64446	0.933074	-0.44164	0.92841	0.626884	1.35332		0.418392	0.395118	0.446208	0.280878	0.406688	0.44555	0.3848	0.267438	0.299022	0.409262	0.347648	0.41595	0.404078	0.452568
15	5175186	5249740	74.554	1	10	-2.58424	-3.23168	-1.32861	-0.163187	-4.26967	-2.07102	-0.918928	-0.524235	-0.834059	-2.73164	-1.88618	-1.97847	-1.63116	-0.838509		0.336408	0.304062	0.36995	0.427038	0.192672	0.2822	0.373998	0.410112	0.378968	0.114558	0.257792	0.23355	0.274208	0.349848
15	7377799	7514992	137.193	4	13	-3.16115	-2.89854	-2.65245	-1.73244	-2.53285	-1.65816	-1.68618	-1.90175	-0.856388	-0.469423	-3.2662	-0.581637	-0.510048	-4.94904		0.316382	0.316382	0.321198	0.36995	0.276888	0.302808	0.342078	0.356352	0.377982	0.296478	0.17195	0.321198	0.338688	0.157208
15	8127457	8260045	132.588	2	11	-1.70664	-1.12687	-2.14672	-2.28501	-0.190029	-0.737777	-4.43597	-1.29709	-2.93613	0.846723	-1.6007	-0.562608	-0.259154	-0.366216		0.366872	0.381902	0.339822	0.349848	0.390488	0.34875	0.227678	0.37995	0.286142	0.402318	0.27555	0.322392	0.353118	0.371982
18	9872	274806	264.934	9	18	-5.80181	-6.07495	-5.0325	-6.01286	-4.69703	-3.13376	-5.6205	-4.86259	-5.52204	-1.5488	-5.4932	-3.14246	-1.51519	-4.87854		0.224718	0.198912	0.23355	0.214232	0.17195	0.229152	0.178398	0.2408	0.17195	0.209678	0.033422	0.160512	0.280878	0.160512
18	406185	624329	218.144	9	18	-1.70664	-3.26559	-1.19148	-4.21732	-1.89534	-1.03103	-0.823166	-5.19882	-2.41765	0.328049	-2.83275	-0.775429	-0.0379926	-1.84224		0.366872	0.302808	0.375	0.279552	0.3078	0.334112	0.377982	0.227678	0.309038	0.360608	0.198912	0.309038	0.365838	0.302808
18	6826757	6986607	159.85	10	19	-2.71699	-2.45033	-2.78323	-4.14453	-0.983124	-2.20424	-1.87765	-2.35436	-6.08252	-1.25195	-1.86384	-1.37347	-2.0877	-1.5526		0.3318	0.332958	0.316382	0.2822	0.352032	0.27555	0.334112	0.338688	0.1472	0.23355	0.259182	0.271512	0.24795	0.316382
18	10553382	10895789	342.407	7	16	-3.09155	-3.0305	-2.42777	-4.36422	-2.02424	-2.04461	-1.55229	-5.97572	-2.76004	-0.967828	-1.55775	-2.43206	-1.09035	-2.16999		0.318798	0.311502	0.329472	0.274208	0.30155	0.283518	0.347648	0.197358	0.293918	0.256398	0.278222	0.205088	0.305312	0.287448
19	4394094	4500929	106.835	4	13	-2.04064	-1.67417	-1.96424	-0.0188731	-2.23476	-3.16329	0.446593	-0.0905328	-0.265436	-3.22408	0.747099	-4.33074	-2.80627	-1.73572		0.355278	0.361662	0.346542	0.432288	0.291342	0.227678	0.430808	0.427038	0.404078	0.074958	0.421592	0.08595	0.206622	0.3078
19	4737562	4817503	79.941	1	10	-2.35637	-1.67417	-2.62003	-3.82243	-0.170766	-2.12406	-0.613326	-2.98824	-4.12709	1.24664	-1.47261	-1.68137	-1.72519	-1.70931		0.344318	0.361662	0.322392	0.293918	0.391422	0.279552	0.386712	0.31395	0.23355	0.434478	0.283518	0.252192	0.2688	0.309038
19	6329425	6456997	127.572	2	11	-2.51856	-3.09713	-1.99439	-3.30537	-2.15519	-1.99204	-1.47312	-4.32065	-0.878807	-0.453581	-2.88278	-1.74898	-2.5954	-1.14974		0.338688	0.309038	0.345432	0.312728	0.2952	0.286142	0.350942	0.26195	0.376992	0.297752	0.1958	0.24795	0.21875	0.335262
19	8905826	9050568	144.742	5	14	-0.316479	-1.87594	0.91485	-0.628453	-1.86981	0.876173	-4.40054	-0.353685	-0.468338	1.41676	-5.33871	0.129783	0.9588	-0.387853		0.415128	0.3542	0.452568	0.410112	0.309038	0.429312	0.229152	0.416768	0.395118	0.448158	0.043032	0.365838	0.423168	0.370968
19	9638620	9921982	283.362	8	17	-4.1079	-4.37039	-2.94914	-5.84749	-2.36902	-1.33782	-4.94209	-6.21679	-4.36075	0.36722	-4.7663	-0.975595	-0.876843	-3.70005		0.283518	0.26195	0.310272	0.220248	0.284832	0.318798	0.206622	0.18795	0.223232	0.363758	0.078638	0.296478	0.317592	0.215742
20	105179	194875	89.696	1	10	-1.10772	-1.15321	-1.19148	-0.916091	-0.719804	-0.962154	-4.086	-0.502558	-0.878807	-0.813606	-3.21424	0.477589	-2.51747	-2.42387		0.387662	0.380928	0.375	0.399648	0.3648	0.33755	0.242238	0.410958	0.376992	0.2688	0.175182	0.387662	0.223232	0.27555
20	1013212	1091986	78.774	1	10	-0.736672	-0.433346	-0.745546	-0.100678	-0.132489	-2.98731	0.205987	-0.746646	0.688611	-2.28405	0.423003	-1.59213	-4.07534	-1.05244		0.400542	0.40755	0.391422	0.429312	0.393278	0.236462	0.420798	0.401432	0.446208	0.150552	0.401432	0.257792	0.133632	0.339822
20	5541552	5683375	141.823	10	19	-2.4209	-2.29539	-1.96424	-4.32733	-1.64373	-0.585481	-2.36228	-2.47162	-5.89343	-3.43247	-3.61019	-0.505905	-0.00210599	-3.63586		0.342078	0.338688	0.346542	0.27555	0.32	0.356352	0.31395	0.334112	0.15555	0.0582	0.150552	0.32595	0.367902	0.21875
20	6085793	6329813	244.02	12	21	-3.37272	-4.14845	-2.68498	-2.94192	-3.91895	-2.67219	-1.82247	-1.42392	-4.77162	-3.78874	-2.3703	-2.45657	-2.80627	-1.44984		0.309038	0.270158	0.32	0.32595	0.209678	0.252192	0.336408	0.375	0.205088	0.02955	0.227678	0.20355	0.206622	0.321198
20	6920397	6995614	75.217	1	10	-2.2287	-4.71061	0.200792	-3.4068	-3.95042	1.48439	-1.87765	-2.77192	-2.99555	-2.47319	-1.62228	0.875627	1.11737	0.429259		0.34875	0.249368	0.426272	0.309038	0.208152	0.459672	0.334112	0.322392	0.283518	0.135342	0.274208	0.412638	0.432288	0.409262
20	10643910	10759440	115.53	5	14	-3.33717	-2.48164	-4.29883	-2.28501	-1.81899	-3.55447	-2.27474	-1.02707	-3.39062	0.568572	-4.24543	-2.7304	-3.04882	-2.80279		0.310272	0.3318	0.260568	0.349848	0.311502	0.208152	0.317592	0.390488	0.266072	0.37995	0.111038	0.186368	0.192672	0.257792
20	11627078	11692291	65.213	2	11	-3.99468	-3.33373	-4.18658	-2.4064	-3.12965	-2.95827	-2.69067	-2.35436	-1.32198	-1.66341	-1.30541	-3.01194	-2.72667	-2.05938		0.287448	0.300288	0.264702	0.345432	0.24795	0.237912	0.300288	0.338688	0.357422	0.200462	0.293918	0.168702	0.2112	0.292632
20	13227882	13317160	89.278	2	11	-2.68363	-2.48164	-2.52341	-1.56619	-2.02424	-4.08644	0.446593	-1.47538	-0.969388	-1.16179	-0.84766	-2.78102	-4.10514	-3.70005		0.332958	0.3318	0.32595	0.375998	0.30155	0.181598	0.430808	0.372992	0.372992	0.2408	0.322392	0.183192	0.131918	0.215742
21	429463	539820	110.357	6	15	-0.364185	-0.671299	0.00870047	-3.2383	0.126211	0.608484	-1.63234	-1.87433	-4.66768	0.580733	-0.84766	0.780803	0.833301	-0.259314		0.413472	0.39875	0.419198	0.315168	0.405822	0.41595	0.344318	0.357422	0.209678	0.380928	0.322392	0.406688	0.41595	0.376992
21	1357606	1424871	67.265	1	10	-2.51856	-4.74896	0.00870047	-2.62306	-4.39968	-0.0541888	0.769021	-2.50119	-1.59349	-2.05835	-2.75819	-0.339238	0.746506	-0.133847		0.338688	0.24795	0.419198	0.33755	0.186368	0.382872	0.444222	0.332958	0.345432	0.168702	0.20355	0.336408	0.410958	0.382872
21	3600372	3726536	126.164	4	13	0.3438	-0.228435	0.829856	-4.9694	0.87645	0.965123	0.800942	-4.71582	-3.99557	0.890296	-1.18272	0.522626	0.486988	-1.14974		0.438048	0.415128	0.449438	0.252192	0.4422	0.433752	0.44555	0.246528	0.239358	0.405822	0.30155	0.390488	0.396032	0.335262
21	4103730	4176585	72.855	1	10	-2.65039	-2.23417	-2.88245	-1.90264	-2.07637	-2.53215	-1.90539	-0.815368	-2.64446	0.0695701	-2.02161	-1.33051	-1.74887	-4.1589		0.334112	0.340952	0.312728	0.363758	0.299022	0.259182	0.332958	0.39875	0.299022	0.339822	0.249368	0.274208	0.267438	0.194238
21	4472601	4564259	91.658	2	11	-4.26047	-4.40776	-3.71143	-4.07218	-3.45678	-2.98731	-2.36228	-3.30597	-3.48397	-2.13973	-1.40943	-2.21433	-2.62152	-2.28197		0.278222	0.260568	0.2822	0.284832	0.232088	0.236462	0.31395	0.30155	0.26195	0.162158	0.287448	0.21875	0.217248	0.2822
22	187666	604957	417.291	19	28	-6.23508	-6.03304	-5.43439	-4.9694	-4.83133	-4.08644	-6.20963	-4.86259	-3.29809	-3.57363	-4.56126	-3.7357	-3.297	-3.54022		0.209678	0.200462	0.21875	0.252192	0.165438	0.181598	0.153888	0.2408	0.270158	0.046848	0.091392	0.123288	0.178398	0.223232
22	624983	949019	324.036	9	18	-4.2989	-4.222	-4.45003	-3.82243	-3.54773	-3.43266	-4.79556	-3.50152	-2.67322	-1.85839	-3.11109	-2.11922	-2.03846	-5.41561		0.276888	0.267438	0.255	0.293918	0.227678	0.214232	0.212718	0.293918	0.297752	0.184782	0.181598	0.224718	0.250782	0.135342
22	976388	1109853	133.465	2	11	-4.18395	-3.68092	-4.11228	-4.03618	-2.4233	-4.08644	-1.01623	-3.30597	-3.42165	-2.60152	-1.99888	-3.16876	-3.24136	-4.02609		0.280878	0.287448	0.267438	0.286142	0.2822	0.181598	0.36995	0.30155	0.264702	0.125022	0.250782	0.158862	0.181598	0.200462
22	1252886	1784761	531.875	16	25	-4.26047	-4.25893	-3.35842	-4.1083	-3.45678	-2.44909	-5.01593	-3.50152	-3.6731	-3.22408	-4.0485	-1.84001	-1.96513	-2.39532		0.278222	0.266072	0.2952	0.283518	0.232088	0.263328	0.20355	0.293918	0.253598	0.074958	0.123288	0.242238	0.255	0.276888
22	1925770	2024104	98.334	5	14	-3.66126	-3.9304	-2.52341	-4.14453	-2.84092	-0.693863	-5.09015	-3.73434	-3.64135	-1.17972	-2.65967	-0.107612	-0.278037	-1.86909		0.299022	0.278222	0.32595	0.2822	0.26195	0.350942	0.200462	0.284832	0.255	0.239358	0.209678	0.350942	0.352032	0.30155
22	2058400	2258348	199.948	10	19	-5.25578	-4.78741	-4.79658	-5.36194	-3.48701	-2.36675	-5.6591	-5.08582	-3.93035	-2.05835	-3.2662	-2.38323	-1.67803	-2.5679		0.243672	0.246528	0.242238	0.237912	0.230622	0.267438	0.176792	0.232088	0.242238	0.168702	0.17195	0.208152	0.271512	0.2688
22	2286482	2823834	537.352	17	26	-4.53189	-3.9304	-4.75764	-4.85379	-3.01317	-3.10431	-4.65057	-4.75236	-4.56456	-1.7408	-2.98361	-2.26227	-3.49392	-2.89228		0.2688	0.278222	0.243672	0.256398	0.253598	0.230622	0.21875	0.245102	0.214232	0.194238	0.189528	0.215742	0.167072	0.253598
23	5724421	5912075	187.654	7	16	-4.96983	-3.96647	-5.47517	-3.4068	-2.98426	-3.86459	-3.91462	-3.27373	-2.44568	-1.14391	-3.21424	-2.7304	-4.87278	-2.14221		0.253598	0.276888	0.217248	0.309038	0.255	0.192672	0.249368	0.302808	0.3078	0.242238	0.175182	0.186368	0.087768	0.28875
24	13512	190412	176.9	6	15	-1.19017	-1.67417	-0.645182	-4.25388	-0.228801	-0.672026	-0.590492	-3.01955	-4.70224	0.995747	-0.905438	-1.1195	0.657207	-2.11451		0.3848	0.361662	0.395118	0.278222	0.388608	0.352032	0.387662	0.312728	0.208152	0.414302	0.318798	0.287448	0.405822	0.290048
24	4500195	4614389	114.194	3	12	-3.84534	-2.48164	-4.95342	-3.78719	-1.11924	-3.64666	-3.15722	-3.60069	-2.90656	-1.30664	-0.696415	-1.86293	-3.38098	-4.19231		0.292632	0.3318	0.236462	0.2952	0.345432	0.20355	0.280878	0.290048	0.287448	0.229152	0.3318	0.2408	0.173568	0.192672
24	6206618	6399526	192.908	13	22	-1.19017	-4.44524	-2.71762	-6.47669	-3.21788	-3.46299	-2.39165	-6.66832	-5.23146	-1.43599	-3.29227	-5.07579	-3.10348	-1.6045		0.3848	0.259182	0.318798	0.197358	0.243672	0.212718	0.312728	0.170328	0.184782	0.21875	0.170328	0.0392	0.189528	0.31395
25	1949193	2016848	67.655	2	11	-1.38658	-0.118382	-2.71762	-0.965569	0.0721364	-2.95827	0.0696989	0.0060675	-2.08829	1.0864	0.0933764	-1.14032	-4.43755	-1.57851		0.377982	0.419198	0.318798	0.397848	0.4032	0.237912	0.415128	0.430808	0.323582	0.421592	0.380928	0.286142	0.1128	0.315168
26	302113	369202	67.089	2	11	1.19922	0.881942	0.759905	-3.68213	1.68039	0.0607241	-0.345654	-4.86259	-0.923916	0.544099	0.988885	-0.639105	0.0688327	0.299909		0.467742	0.456192	0.446862	0.299022	0.481182	0.388608	0.397848	0.2408	0.375	0.377982	0.436632	0.317592	0.371982	0.4032
27	3282392	3340489	58.097	1	10	0.762092	0.521929	0.98089	-2.78112	1.5418	1.59418	-0.870855	-4.11034	-0.901316	1.13502	0.423003	1.41063	2.013	0.536802		0.452568	0.442878	0.455	0.3318	0.474462	0.465152	0.375998	0.270158	0.375998	0.425502	0.401432	0.446208	0.4838	0.414302
27	3391269	3456239	64.97	2	11	-1.21788	-1.64577	-0.307596	-4.36422	-0.719804	-0.0541888	-0.455502	-4.75236	-2.25134	0.139332	-1.1625	0.227699	-0.147322	-1.39897		0.383838	0.362712	0.40755	0.274208	0.3648	0.382872	0.393278	0.245102	0.316382	0.345432	0.302808	0.371982	0.35955	0.323582
27	4036440	4078802	42.362	1	10	-3.09155	-1.9052	-4.03842	-0.818452	-2.15519	-4.15055	-0.2809	-0.908433	-0.0152054	-2.38863	0.479591	-3.87482	-4.13502	-1.92303		0.318798	0.353118	0.270158	0.4032	0.2952	0.178398	0.400542	0.395118	0.415128	0.142142	0.404952	0.114558	0.1302	0.299022
27	4328380	4395312	66.932	2	11	-3.48006	-2.86583	-3.60438	-4.62552	-1.40038	-2.15071	-2.9993	-5.16105	-2.25134	0.868609	-3.29227	-1.52586	-1.31082	-2.5679		0.305312	0.317592	0.286142	0.264702	0.3318	0.278222	0.287448	0.229152	0.316382	0.404078	0.170328	0.26195	0.292632	0.2688
27	4592035	4841204	249.169	6	15	-6.77022	-6.62965	-5.84714	-9.29034	-3.67015	-3.01644	-6.82041	-8.87706	-6.94141	-1.70201	-3.55656	-1.84001	-2.41454	-5.23445		0.191102	0.178398	0.20355	0.095	0.221742	0.235008	0.128478	0.084128	0.109272	0.197358	0.153888	0.242238	0.229152	0.143832
28	850900	909077	58.177	3	12	-2.88552	-3.75166	-2.45954	-3.30537	-3.45678	-1.43495	-1.36889	-3.60069	-1.82379	-0.406352	-4.13251	-0.795159	-0.731523	-3.38254		0.32595	0.284832	0.328302	0.312728	0.232088	0.31395	0.355278	0.290048	0.335262	0.30155	0.118062	0.3078	0.32595	0.230622
28	3627745	3821739	193.994	19	28	-1.38658	-1.45006	-2.62003	-5.80642	-0.960727	-1.99204	-1.55229	-7.87365	-1.59349	-1.39878	-0.182652	-1.95523	-1.72519	-1.10092		0.377982	0.36995	0.322392	0.221742	0.353118	0.286142	0.347648	0.123288	0.345432	0.221742	0.363758	0.235008	0.2688	0.33755
28	3892643	3951994	59.351	3	12	-0.634807	-0.387053	-0.546557	-4.55032	0.0721364	-1.14742	0.687537	-5.66004	-1.98141	-0.252155	1.16379	-1.03689	-1.35575	-1.39897		0.404078	0.409262	0.39875	0.267438	0.4032	0.328302	0.440832	0.209678	0.328302	0.31395	0.447512	0.292632	0.290048	0.323582
28	3986469	4067726	81.257	9	18	-2.13415	-1.67417	-2.52341	-4.03618	-0.78452	-1.19454	-2.9993	-5.35092	-2.61579	-0.614244	-0.423924	-0.775429	-2.38898	-2.36686		0.352032	0.361662	0.32595	0.286142	0.361662	0.32595	0.287448	0.221742	0.300288	0.284832	0.34875	0.309038	0.230622	0.278222
LGE22C19W28_E50C23	124229	197069	72.84	1	10	-3.37272	-4.25893	-1.81517	-2.13575	-4.56405	-1.68336	0.167528	-2.74143	-1.03827	-2.79738	-2.58646	-1.90895	-1.33325	-1.6045		0.309038	0.266072	0.352032	0.355278	0.178398	0.30155	0.419198	0.323582	0.36995	0.109272	0.214232	0.237912	0.291342	0.31395
LGE22C19W28_E50C23	439417	499094	59.677	1	10	-1.85673	-2.11303	-1.03051	-4.47555	-0.871963	0.245835	-1.96116	-3.90371	-3.73687	-0.406352	-2.18253	0.902146	-0.240342	0.127457		0.361662	0.345432	0.380928	0.270158	0.357422	0.397848	0.330638	0.278222	0.250782	0.30155	0.239358	0.414302	0.3542	0.395118

## Sheet: ZHp_20
						ZHp															Hp
Chr	Position	Until	Size (kb)	Blocks	# markers within window	DM	CM	NCM	BR	LR	DU	CH	BRS	BRD	WL	BL	DCF	DPB	DNB		DM	CM	NCM	BR	LR	DU	CH	BRS	BRD	WL	BL	DCF	DPB	DNB
1	4501544	5521770	1020.23	22	41	-2.04527	-2.24235	-1.84376	-1.77804	-2.23706	-0.440458	-6.13932	-1.4105	-1.56172	0.0772233	-3.92153	-0.106115	-0.527509	-1.68782		0.373495	0.362187	0.368928	0.385758	0.317592	0.370968	0.21875	0.39002	0.36532	0.342639	0.183987	0.355278	0.347096	0.332379
1	18898324	19806360	908.036	14	33	-4.03845	-3.25899	-4.773	-0.537961	-5.26057	-3.37362	-3.61846	-0.900741	-1.67005	-3.46214	-2.37279	-3.36275	-2.59396	-2.42667		0.320599	0.333535	0.286795	0.42	0.20355	0.258487	0.299022	0.405388	0.361662	0.109272	0.260568	0.1958	0.255	0.306558
1	56018825	56592889	574.064	5	24	-2.14051	-2.48751	-1.19254	-4.66883	-1.35288	-0.779786	-0.586289	-4.87783	-3.24701	-1.53311	-0.457406	-1.67965	-0.380225	-0.67139		0.370968	0.355278	0.387188	0.305936	0.350942	0.357955	0.395576	0.285488	0.30842	0.236462	0.355278	0.278222	0.35366	0.367902
1	56878588	58215364	1336.78	31	50	-2.957	-2.64137	-2.76135	-7.66395	-1.26651	-2.23426	-1.47151	-8.43	-4.58255	-0.247968	-1.56951	-2.39981	-1.8221	-2.40888		0.349299	0.350942	0.3432	0.223232	0.3542	0.302179	0.367387	0.178398	0.263328	0.321198	0.300288	0.242955	0.289399	0.307179
1	75763588	78892442	3128.85	37	56	1.20197	-0.363887	0.349883	-3.11829	1.15539	-0.905934	0.205799	-6.05245	-1.31956	2.04147	0.320427	-0.753366	-1.20308	-0.51134		0.459672	0.415128	0.430436	0.34875	0.44555	0.353118	0.420798	0.250076	0.373495	0.472152	0.39374	0.323582	0.316987	0.373495
1	98723758	99287807	564.049	4	23	-4.28902	-3.42392	-4.70329	-2.97975	-2.89881	-4.52767	-1.71764	-2.63452	-2.3337	-0.730239	-2.01576	-4.28675	-3.59382	-3.64396		0.31395	0.328887	0.28875	0.352575	0.292632	0.214232	0.35955	0.353118	0.339255	0.289399	0.278222	0.150552	0.21044	0.264016
1	105047559	105675171	627.612	10	29	-2.06424	-2.71914	-1.26059	-3.13823	-2.09402	-0.130037	-2.55273	-3.28408	-1.73261	0.460366	-4.51343	0.387687	-0.00326443	-0.583661		0.372992	0.34875	0.385279	0.348199	0.322987	0.382872	0.332958	0.333535	0.35955	0.367902	0.15472	0.37946	0.370459	0.370968
1	109563273	110142752	579.479	3	22	-2.9157	-2.07613	-3.82631	0.585271	-4.04583	-2.12008	-4.0847	0.570948	0.775244	-1.58836	-2.47125	-1.96975	-1.79302	-3.02957		0.350396	0.366872	0.313339	0.451016	0.249368	0.306558	0.284176	0.449755	0.444222	0.23282	0.2557	0.264016	0.290695	0.285488
1	119648933	120870817	1221.88	10	29	-3.55101	-3.07617	-4.20192	-4.02976	-1.98424	-2.33314	-4.52491	-4.57691	-2.71033	-0.981055	-4.06705	-2.60679	-1.14896	-2.73336		0.333535	0.338688	0.302808	0.323582	0.327128	0.298388	0.270158	0.294559	0.326539	0.272862	0.176792	0.23282	0.3194	0.295839
1	130887795	131946258	1058.46	20	39	-3.66019	-4.32702	-2.80136	-6.58968	-1.99985	-2.05541	-1.42313	-7.34195	-4.50128	-1.80174	-1.34272	-2.5028	-1.17597	-2.55195		0.330638	0.303436	0.342078	0.252895	0.326539	0.309038	0.368928	0.2112	0.266072	0.21875	0.311502	0.237912	0.318196	0.302179
1	143691127	144183468	492.341	2	21	0.530773	0.461844	-0.240297	1.08765	0.125068	0.796219	-4.61032	0.539254	1.44154	1.0747	0.457999	0.622442	0.760889	-1.78774		0.44186	0.438399	0.413888	0.464888	0.406688	0.418392	0.267438	0.4488	0.466718	0.408408	0.400542	0.390956	0.404515	0.328887
1	152258897	153509803	1250.91	24	43	-4.28902	-4.34928	-3.37656	-3.71115	-3.1929	-2.58446	-2.48038	-1.55185	-6.53648	-3.34209	-1.08641	-1.30685	-1.00197	-7.13121		0.31395	0.302808	0.32595	0.332379	0.281539	0.28875	0.335262	0.385758	0.197358	0.117188	0.324176	0.296478	0.32595	0.142142
1	163656516	164163854	507.338	1	20	-3.85909	-4.19417	-3.10603	-2.00614	-4.29209	-2.03931	-3.18804	-1.77708	-1.30468	-2.05566	-2.52796	-0.88803	-2.17806	-2.60608		0.32536	0.307179	0.333535	0.37946	0.24008	0.309655	0.312728	0.378968	0.373998	0.202008	0.252895	0.316987	0.273535	0.300288
1	164654856	165269180	614.324	1	20	-2.23669	-1.82328	-2.19715	-1.43907	-1.16694	-3.28333	0.624022	-0.973301	-1.84322	-4.17981	1.83235	-2.02603	-2.96115	-2.73336		0.368416	0.373998	0.359019	0.395118	0.357955	0.26195	0.434115	0.4032	0.355816	0.061952	0.4685	0.261259	0.238636	0.295839
1	194394339	194958972	564.633	4	23	-3.48595	-4.12823	-2.42697	-3.71115	-2.86471	-1.50734	-1.04628	-2.85265	-4.20073	-0.184853	-3.2185	-0.975012	-0.665358	-3.01084		0.335262	0.309038	0.352575	0.332379	0.293918	0.330056	0.380928	0.346542	0.27622	0.32536	0.21875	0.312728	0.340952	0.286142
2	11584528	12346816	762.288	7	26	-1.33473	-2.27968	-0.828479	-5.08081	-0.781663	-0.574234	-0.834805	-5.03073	-3.45048	0.529912	-0.523052	-0.128128	-0.380225	-0.598211		0.392352	0.361135	0.397396	0.294559	0.372488	0.365838	0.387662	0.280878	0.30155	0.372488	0.352032	0.3542	0.35366	0.370459
2	25395338	26161146	765.808	10	29	-4.54414	-4.66472	-3.7611	-3.58599	-3.97096	-2.02323	-3.34279	-4.70508	-1.54637	-1.98568	-2.47125	-2.05429	-1.90988	-1.25093		0.307179	0.293918	0.315168	0.335836	0.252192	0.310272	0.3078	0.290695	0.365838	0.206622	0.2557	0.259875	0.285488	0.347648
2	34819348	35849503	1030.15	22	41	-7.4566	-7.14646	-6.54225	-5.98909	-5.61145	-5.31636	-6.7867	-5.77342	-5.01701	-3.22326	-4.63157	-4.37236	-4.64032	-4.87493		0.229887	0.223975	0.237187	0.269479	0.190315	0.183987	0.198135	0.258487	0.24866	0.125022	0.148878	0.14636	0.1638	0.220996
2	51425256	54801942	3376.69	42	61	-2.69126	-5.26899	-0.359845	-6.08774	-4.6797	0.0807565	-1.91963	-5.45393	-4.50128	-2.81074	-4.8364	0.0563826	1.13516	-1.58893		0.356352	0.276888	0.410535	0.266755	0.22546	0.390956	0.353118	0.26812	0.266072	0.152222	0.13875	0.363235	0.421196	0.335836
2	71584947	72506972	922.025	16	35	-1.78361	-1.85898	-1.45067	-1.72627	-1.2522	-3.21156	-4.14674	-1.03195	-1.95528	-2.49926	-1.88208	-2.18248	-5.92343	-1.5562		0.380439	0.372992	0.37995	0.387188	0.354739	0.264702	0.2822	0.401432	0.352032	0.17276	0.284832	0.253598	0.106616	0.336979
2	73661912	74722140	1060.23	18	37	-4.52076	-2.62201	-6.80261	-0.119675	-3.28085	-5.63026	-4.65322	-0.416044	0.70527	-3.69225	0.110425	-4.30383	-5.647	-3.80214		0.3078	0.351488	0.229887	0.43155	0.278222	0.17195	0.266072	0.42	0.44186	0.0940995	0.383356	0.149716	0.118935	0.258487
2	78848843	80377471	1528.63	23	42	-2.87456	-2.09446	-4.11261	-1.67483	-3.03625	-4.56715	-2.5891	-1.00256	-1.67005	-3.76076	-0.181352	-5.25657	-5.06944	-1.67127		0.351488	0.366356	0.305312	0.388608	0.287448	0.212718	0.3318	0.402318	0.361662	0.089582	0.368928	0.103059	0.144676	0.332958
2	88466963	88977211	510.248	2	21	-0.843537	-0.977025	-1.34646	-1.52245	-0.09733	-1.44673	-1.16989	-3.53569	-1.50047	0.468154	-4.03457	-0.717069	-1.47907	-0.925551		0.405388	0.397848	0.382872	0.392815	0.398299	0.332379	0.376992	0.32595	0.367387	0.368416	0.178398	0.32536	0.304688	0.359019
2	97502536	98488546	986.01	16	35	-3.16576	-1.89482	-4.31435	0.0514595	-2.18914	-5.06946	-0.0373466	-0.132174	0.0814616	-0.809469	-3.76176	-3.78379	-4.69562	-4.57849		0.343759	0.371982	0.299656	0.436275	0.3194	0.193456	0.413056	0.428558	0.420798	0.284176	0.191887	0.175182	0.161335	0.231355
2	120223903	121190068	966.165	15	34	-4.12904	-3.9973	-3.7611	-1.98838	-4.21584	-2.28358	-5.46949	-1.15083	-3.21041	-1.92778	-3.46378	-1.96975	-1.90988	-2.21516		0.318196	0.312728	0.315168	0.37995	0.242955	0.300288	0.24008	0.397848	0.309655	0.21044	0.206622	0.264016	0.285488	0.31395
2	123169926	124193328	1023.4	17	36	-5.4854	-4.8481	-5.17407	-8.29324	-2.56263	-4.40985	-2.5709	-8.11316	-5.99198	-3.35536	-0.360302	-4.45848	-3.86989	-2.69685		0.2822	0.28875	0.27555	0.205855	0.305312	0.21875	0.332379	0.18795	0.215742	0.116312	0.360079	0.142142	0.198135	0.297115
2	128004707	128965362	960.655	15	34	-4.68522	-4.68752	-3.7828	-3.46214	-4.44586	-3.33742	-3.09233	-3.15092	-3.50659	-2.69751	-2.16514	-2.69673	-2.56259	-4.04284		0.303436	0.293276	0.314559	0.339255	0.23428	0.259875	0.315775	0.33755	0.299656	0.159688	0.270836	0.228415	0.256398	0.250076
2	138646814	139156364	509.55	1	20	-2.53088	-2.91607	-1.45067	-4.31247	-1.28084	-0.130037	-1.97083	-3.89333	-3.10129	0.357742	-1.43013	0.193497	0.0308976	-0.0789154		0.360608	0.3432	0.37995	0.315775	0.35366	0.382872	0.351488	0.315168	0.313339	0.361135	0.307179	0.36995	0.371982	0.388608
2	143834760	144285129	450.369	4	23	-0.9592	-0.834119	-1.95397	0.228914	-0.985476	-2.859	0.104804	0.286349	-0.0621286	-0.0783846	-3.5259	-4.52775	-2.20831	-1.90561		0.402318	0.401875	0.365838	0.441175	0.3648	0.278222	0.417582	0.441175	0.41595	0.332379	0.20355	0.13875	0.272188	0.324768
3	1654937	2708254	1053.32	11	30	-3.10274	-2.71914	-2.78134	-1.52245	-2.25309	-1.07742	-5.72046	-1.15083	-1.20133	0.0857241	-2.77257	-0.962525	-0.118596	-1.50731		0.345432	0.34875	0.342639	0.392815	0.316987	0.346542	0.232088	0.397848	0.377487	0.3432	0.2408	0.313339	0.36532	0.338688
3	14250189	14704931	454.742	1	20	-2.15967	-2.66076	-1.34646	0.652632	-4.17788	-1.29705	0.60116	0.229048	0.266281	-2.1735	-2.16514	-1.50457	-1.13548	-0.368843		0.370459	0.350396	0.382872	0.452875	0.244388	0.33812	0.433387	0.439448	0.427038	0.194238	0.270836	0.286795	0.32	0.378476
3	20017817	20650444	632.627	9	28	-4.0159	-3.42392	-4.81965	-1.9001	-3.1579	-4.80623	-1.26391	-1.80978	-1.14292	-2.34103	-1.80285	-3.6854	-4.5486	-3.19941		0.321198	0.328887	0.285488	0.382387	0.282859	0.20355	0.373998	0.377982	0.37946	0.183192	0.28875	0.18	0.167887	0.279552
3	26957549	27607538	649.989	9	28	-0.827165	-1.00917	-0.314747	-0.552465	-0.675402	1.28114	-4.8696	-0.119653	-0.625116	-0.357895	-2.28918	0.516306	0.467095	-0.284719		0.405822	0.396942	0.4118	0.4196	0.376495	0.436987	0.259182	0.428936	0.396942	0.31395	0.264702	0.385758	0.391422	0.381416
3	32598812	33164097	565.285	6	25	-4.87543	-4.19417	-4.773	-1.88256	-4.73876	-3.48283	-3.03529	-1.9253	-0.70633	-1.66634	-3.95372	-3.04828	-2.54694	-3.35232		0.298388	0.307179	0.286795	0.382872	0.223232	0.2543	0.317592	0.374499	0.3942	0.227678	0.182395	0.2112	0.257095	0.274208
3	37345428	37817664	472.236	2	21	-2.79271	-3.48635	-1.73484	-0.655008	-4.15894	-1.06298	-1.76771	-0.259216	-0.871956	-3.02796	-2.02924	-2.02603	0.231629	-0.482611		0.35366	0.327128	0.371982	0.416768	0.245102	0.347096	0.357955	0.424728	0.388608	0.1379	0.277556	0.261259	0.380928	0.374499
3	75501812	75907091	405.279	1	20	-1.7652	-0.802752	-2.62241	-0.269262	-0.889621	-1.19382	-4.00242	-0.337033	0.197862	-0.423027	-0.490138	-1.38538	-0.465748	-1.12549		0.380928	0.402759	0.347096	0.42742	0.368416	0.342078	0.286795	0.422382	0.424728	0.309655	0.35366	0.292632	0.349848	0.352032
3	85874137	86503288	629.151	7	26	-0.0133438	0.139397	-0.079645	-0.596195	0.82324	1.39928	-4.56755	-0.389574	-0.544968	1.52956	-0.545095	1.33578	1.01746	-2.21516		0.42742	0.429312	0.418392	0.418392	0.433022	0.441518	0.2688	0.420798	0.399648	0.438399	0.350942	0.425887	0.41595	0.31395
3	87376239	88044533	668.294	5	24	0.466056	0.424322	0.781569	-2.4061	0.909498	0.678755	-0.0373466	-4.40788	0.104979	-0.339422	-0.243844	0.987563	-0.896785	0.656284		0.440142	0.437342	0.442539	0.368416	0.436275	0.413888	0.413056	0.299656	0.421592	0.315168	0.365838	0.408836	0.330638	0.414302
4	13019658	13502961	483.303	3	22	-1.2651	-0.602329	-2.02815	0.740417	-1.73821	-3.51944	1.25148	0.612743	0.70527	-0.799512	-0.701667	-2.77223	-2.34553	-4.12399		0.3942	0.408408	0.363758	0.4553	0.336408	0.252895	0.454095	0.451016	0.44186	0.284832	0.3432	0.224718	0.266072	0.24724
4	17898399	18426838	528.439	1	20	0.492056	1.24672	-0.76414	1.26345	1.3496	0.930973	-4.06408	1.07288	1.29919	0.968898	1.23777	1.19917	0.621413	0.450767		0.440832	0.46052	0.399199	0.469742	0.452875	0.423559	0.284832	0.464888	0.461912	0.401432	0.439099	0.419198	0.398299	0.40712
4	21957191	22721573	764.382	11	30	-2.69126	-1.54283	-3.50346	-1.14638	-1.09662	-1.73831	-5.22233	-1.00256	-0.598282	-1.62169	-0.63408	-0.680955	-2.31488	-0.910372		0.356352	0.381902	0.322392	0.4032	0.360608	0.321198	0.24795	0.402318	0.397848	0.230622	0.346542	0.327128	0.267438	0.35955
4	27486328	28031556	545.228	2	21	-3.63828	-2.56416	-4.26927	-1.13046	-2.34981	-3.1047	-2.73582	-0.157317	-2.08513	-2.47475	0.625724	-1.9138	-2.65697	-3.02957		0.33122	0.353118	0.30092	0.403639	0.313339	0.2688	0.327128	0.4278	0.347648	0.174375	0.408836	0.266755	0.252192	0.285488
4	73258332	74310659	1052.33	19	38	-0.32314	0.596696	-1.36374	-6.46284	0.813524	-0.905934	-2.90328	-5.40882	-5.57301	-0.809469	0.403516	-1.81667	-1.4931	0.620617		0.419198	0.4422	0.382387	0.256398	0.432656	0.353118	0.321796	0.269479	0.229887	0.284176	0.397848	0.271512	0.304062	0.413056
4	84035507	84789076	753.569	12	31	-4.42761	-5.12741	-2.72147	-2.68885	-4.71905	-3.28333	-1.07699	-1.44168	-3.63856	-2.58551	-3.00814	-2.92477	-3.6623	-1.03261		0.310272	0.280878	0.344318	0.360608	0.223975	0.26195	0.37995	0.38908	0.2952	0.167072	0.229152	0.217248	0.207388	0.355278
5	2058141	4070142	2012	45	64	-1.91351	-2.54494	-1.75291	-1.91769	-2.25309	-0.155332	-5.65163	-2.87104	-6.01432	0.914541	-3.85738	-0.863362	0.886464	-0.67139		0.376992	0.35366	0.371476	0.381902	0.316987	0.381902	0.23428	0.345988	0.214987	0.397848	0.18716	0.318196	0.410112	0.367902
5	33131117	35299978	2168.86	50	69	-3.14471	-2.97584	-4.54189	-3.46214	-2.06252	-5.06946	-2.12614	-6.02902	-1.30468	-2.49926	-2.96357	-4.63226	-3.39053	-5.35209		0.344318	0.341516	0.293276	0.339255	0.324176	0.193456	0.346542	0.250782	0.373998	0.17276	0.231355	0.133632	0.219499	0.204319
5	36744861	37534193	789.332	15	34	-0.859947	-1.93079	0.468165	-3.6902	-0.741617	0.165363	-0.702107	-4.94316	-0.802427	1.00903	-1.85559	0.367593	0.741233	-0.925551		0.404952	0.370968	0.433752	0.332958	0.373998	0.3942	0.391887	0.283518	0.390956	0.404078	0.286142	0.378476	0.403639	0.359019
5	42840182	43248169	407.987	1	20	-0.9592	-0.818418	-0.844653	0.909035	-2.01548	-1.01984	0.972733	0.813753	-0.844055	-4.20824	-0.0283098	-0.937611	-1.47907	0.288026		0.402318	0.402318	0.396942	0.459956	0.32595	0.34875	0.445219	0.457076	0.38955	0.060078	0.376495	0.314559	0.304688	0.401432
5	43761164	44647708	886.544	18	37	-5.43573	-4.91745	-4.98404	-2.25863	-5.36297	-3.26535	-4.78267	-1.42607	-2.7628	-1.46732	-5.50422	-2.59188	-1.93932	-4.96065		0.283518	0.286795	0.280878	0.372488	0.199687	0.26264	0.26195	0.38955	0.324768	0.2408	0.105728	0.23355	0.284176	0.218
5	51109315	51610940	501.625	2	21	0.320361	-0.262425	0.558165	0.60787	-1.06867	0.721835	-0.65844	1.20927	-0.17262	1.30449	-4.03457	0.367593	-0.177104	0.876195		0.436275	0.417988	0.436275	0.45164	0.361662	0.41554	0.393278	0.469	0.41222	0.423559	0.178398	0.378476	0.362712	0.421988
6	7814768	8376482	561.714	3	22	-0.729721	-0.233755	-0.926058	-2.07756	0.227073	-0.738206	-4.0847	-1.69589	-1.62345	-0.0959777	0.827152	0.2864	-4.25888	0.0942402		0.408408	0.418795	0.394659	0.377487	0.410535	0.35955	0.284176	0.381416	0.363235	0.33122	0.418795	0.374499	0.1808	0.394659
6	14684987	15234686	549.699	5	24	-4.26605	-3.9973	-3.9577	-2.65068	-3.71226	-2.75527	-2.55273	-1.72827	-3.10129	-1.55517	-2.49956	-0.950058	-3.37373	-4.00244		0.314559	0.312728	0.309655	0.361662	0.26195	0.2822	0.332958	0.380439	0.313339	0.235008	0.2543	0.31395	0.220248	0.251487
6	16728427	17182485	454.058	8	27	-2.67108	-1.98503	-2.80136	-4.22483	-0.329299	-2.65247	-1.04628	-5.77342	-1.65449	-1.20961	-0.556148	-2.81778	-3.55971	-0.326653		0.356888	0.369439	0.342078	0.318196	0.38955	0.286142	0.380928	0.258487	0.362187	0.257792	0.350396	0.222488	0.211959	0.37995
7	9238449	9735677	497.228	6	25	-2.9157	-2.97584	-2.2161	0.751227	-4.62088	-2.12008	-0.894598	0.431451	-2.74528	-2.63514	-1.84237	-0.433304	-2.86422	-2.02489		0.350396	0.341516	0.358488	0.455598	0.227678	0.306558	0.385758	0.44555	0.32536	0.1638	0.286795	0.339255	0.242955	0.320599
7	22524512	23083626	559.114	10	29	-2.4516	-2.22374	-4.09037	-1.98838	-1.70793	-3.87246	-2.35496	-2.0088	-1.30468	-0.376428	-1.63366	-2.833	-2.72033	-5.04684		0.362712	0.362712	0.305936	0.37995	0.33755	0.239358	0.339255	0.371982	0.373998	0.312728	0.297115	0.221742	0.249368	0.214987
7	37781050	38350733	569.683	7	26	-4.63804	-5.19804	-3.18863	-5.93998	-3.7489	-2.77249	-1.85179	-4.79119	-5.61661	-2.30488	-1.38006	-1.42493	-3.62801	-1.93955		0.304688	0.278888	0.33122	0.270836	0.260568	0.281539	0.355278	0.2881	0.228415	0.185576	0.309655	0.290695	0.208916	0.323582
8	5597	788343	782.746	20	39	1.11515	0.0857475	2.2402	1.52223	-1.0131	0.941156	0.155553	1.306	1.03155	-4.78941	2.06897	0.716785	1.43319	1.25425		0.457368	0.4278	0.483438	0.476888	0.363758	0.42395	0.419198	0.471915	0.452875	0.021758	0.4802	0.395576	0.434478	0.4352
8	9184514	9770642	586.128	11	30	-3.29282	-5.0571	-1.38105	-2.38754	-4.77826	-1.26743	0.155553	-0.233542	-5.74811	-1.55517	-4.42966	-2.78739	0.307728	-0.76015		0.340388	0.282859	0.381902	0.368928	0.221742	0.339255	0.419198	0.425502	0.223975	0.235008	0.158862	0.223975	0.384319	0.3648
8	16089404	16394662	305.258	1	20	-0.129402	0.474281	-0.574547	-1.37301	1.03941	0.353953	-4.0435	-1.09112	-1.92311	0.381652	-0.827468	0.836379	0.456628	0.26256		0.424339	0.43875	0.404515	0.396942	0.441175	0.401432	0.285488	0.399648	0.353118	0.362712	0.336979	0.401432	0.390956	0.400542
10	1526841	1774434	247.593	2	21	-2.15967	-3.03593	-1.07483	-0.64025	-3.60297	-0.32229	-1.31135	-0.632578	-0.83015	-0.460579	-4.26362	0.203901	0.681727	-2.3734		0.370459	0.339822	0.390488	0.417175	0.266072	0.375499	0.372488	0.413472	0.39002	0.307179	0.167072	0.370459	0.400987	0.30842
10	7687857	7992234	304.377	6	25	-2.08325	-3.03593	-0.942446	-0.465983	-3.38727	0.260493	-1.61834	-0.246362	-0.074287	-0.613215	-4.47986	0.457372	0.31851	-0.0924354		0.372488	0.339822	0.3942	0.421988	0.274208	0.397848	0.362712	0.425115	0.41554	0.297115	0.15638	0.382872	0.3848	0.388136
10	8543564	9079147	535.583	16	35	-3.27155	-4.0408	-3.06494	-1.9001	-3.98964	-2.51687	-2.21352	-1.76078	-0.984743	-0.632567	-5.37901	-2.42913	-1.66327	-2.16292		0.340952	0.311502	0.334688	0.382387	0.251487	0.291342	0.343759	0.37946	0.3848	0.295839	0.11192	0.241519	0.296478	0.315775
10	9367350	9668634	301.284	2	21	0.517905	-0.363887	1.28952	0.302793	-0.493529	1.58917	-1.83491	-0.0575417	0.985713	0.68006	-4.32979	1.10764	1.70374	2.12634		0.441518	0.415128	0.456782	0.443215	0.383356	0.4488	0.355816	0.430808	0.451328	0.382387	0.1638	0.414716	0.446535	0.465678
10	17762485	18089426	326.941	4	23	-0.827165	-0.865627	-0.877108	-0.714401	-0.768288	0.00721924	-5.06702	-0.429328	-0.465887	-0.799512	-0.839026	0.477098	0.307728	-0.326653		0.405822	0.400987	0.396032	0.415128	0.372992	0.388136	0.252895	0.4196	0.402318	0.284832	0.336408	0.383838	0.384319	0.37995
10	20385061	20632926	247.865	3	22	-3.83684	-3.4655	-3.80454	-4.78209	-1.66272	-2.16886	-2.7543	-3.81292	-4.20073	-0.247968	-0.713002	-1.85817	-0.805922	-2.89908		0.32595	0.327715	0.31395	0.302808	0.339255	0.304688	0.326539	0.317592	0.27622	0.321198	0.342639	0.269479	0.334688	0.290048
11	817031	1069657	252.626	2	21	-0.0855976	-0.262425	-0.00804809	-1.03572	0.424643	1.05145	-1.00045	-0.0822866	-4.32015	0.277057	-0.25433	1.03951	1.35084	0.12045		0.425502	0.417988	0.420399	0.406255	0.417988	0.428179	0.382387	0.430062	0.272188	0.355816	0.36532	0.41138	0.430808	0.395576
11	1246781	1549113	302.332	4	23	-3.79245	-3.84616	-3.10603	-1.19434	-4.52339	-2.859	-1.90262	-1.85909	-0.0499998	-3.39529	-1.24403	-2.42913	-2.67277	-1.75432		0.327128	0.316987	0.333535	0.401875	0.231355	0.278222	0.35366	0.376495	0.416359	0.11368	0.316382	0.241519	0.251487	0.330056
11	1935947	2320110	384.163	10	29	-5.31223	-4.91745	-4.88989	-3.01915	-4.54283	-3.06929	-4.20906	-2.40361	-2.52022	-3.00218	-2.26148	-3.06381	-3.50872	-1.57255		0.286795	0.286795	0.283518	0.351488	0.230622	0.270158	0.280216	0.360079	0.332958	0.139599	0.266072	0.21044	0.214232	0.336408
11	2350952	3825048	1474.1	40	59	-5.81189	-6.473	-4.02388	-6.76878	-5.36297	-3.81609	-4.84782	-5.40882	-7.07431	-3.58341	-3.40197	-2.95553	-3.52569	-2.88055		0.273535	0.242955	0.3078	0.24795	0.199687	0.241519	0.259875	0.269479	0.1792	0.101276	0.209678	0.215742	0.213476	0.290695
11	20988983	21600659	611.676	11	30	0.0862289	0.179262	0.18768	-2.29528	0.435367	-0.00512824	-4.06408	-0.660242	-4.6643	-2.38944	-2.3309	0.0134993	-0.0376284	0.0547105		0.430062	0.430436	0.425887	0.371476	0.418392	0.387662	0.284832	0.412638	0.260568	0.18	0.26264	0.361135	0.368928	0.393278
12	2575039	2806263	231.224	1	20	-2.59074	-2.18662	-2.92227	-2.61266	-1.11063	-2.96367	-0.775514	-2.24703	-2.23347	0.436911	-1.00296	-2.53241	-2.62542	-4.16473		0.359019	0.363758	0.338688	0.362712	0.360079	0.274208	0.38955	0.3648	0.342639	0.366356	0.328302	0.236462	0.253598	0.245815
12	19422025	19716930	294.905	6	25	0.556397	0.876014	0.309814	1.06838	0.774392	-2.58446	-1.37503	0.965009	1.25795	-3.73331	0.752981	-4.64975	-2.17806	0.76174		0.442539	0.450072	0.429312	0.464355	0.431179	0.28875	0.370459	0.461635	0.46052	0.091392	0.415128	0.132775	0.273535	0.417988
12	20059414	20532753	473.339	15	34	-2.1023	-3.86764	-0.152134	-5.745	-2.31746	-2.30008	-1.32722	-5.8196	-3.50659	-1.88174	-1.31792	-1.98379	-2.59396	-1.10994		0.371982	0.316382	0.416359	0.27622	0.314559	0.299656	0.371982	0.257095	0.299656	0.213476	0.312728	0.263328	0.255	0.352575
13	3605951	4061065	455.114	15	34	-4.54414	-4.94063	-3.35554	-2.31366	-6.53316	-1.99116	-2.14355	-1.87559	-1.92311	-4.71544	-3.00814	-1.46466	-1.35376	-2.05922		0.307179	0.286142	0.326539	0.370968	0.15555	0.311502	0.345988	0.375998	0.353118	0.0266355	0.229152	0.28875	0.310272	0.3194
13	17987187	18361532	374.345	11	30	-0.0710715	-0.148597	0.118579	-4.46724	0.82324	-0.32229	-0.629485	-3.71317	-4.16116	0.161549	0.493916	-0.161301	-1.08181	-0.0251217		0.425887	0.421196	0.42395	0.311502	0.433022	0.375499	0.3942	0.320599	0.277556	0.348199	0.402318	0.352575	0.322392	0.390488
13	18612330	18903796	291.466	1	20	-1.2305	-0.709504	-1.38105	-0.394911	-0.506347	-0.427224	-4.16748	-0.442646	-1.33448	0.767237	-0.0889808	-0.937611	-0.465748	-1.10994		0.395118	0.405388	0.381902	0.42395	0.382872	0.371476	0.281539	0.419198	0.372992	0.388136	0.373495	0.314559	0.349848	0.352575
14	9127190	9433851	306.661	6	25	-4.10634	-3.19773	-4.72649	-3.09839	-2.98451	-3.79736	-2.33717	-2.67055	-2.78035	-0.919994	-1.65947	-2.5028	-4.27682	-2.67864		0.318798	0.335262	0.2881	0.349299	0.289399	0.242238	0.339822	0.352032	0.324176	0.276888	0.295839	0.237912	0.18	0.297752
14	11294213	11578200	283.987	1	20	-4.03845	-3.9973	-3.37656	-3.79532	-3.47668	-2.50004	-2.86585	-3.41886	-2.99324	-3.15778	-1.21955	-2.53241	-1.05511	-2.11094		0.320599	0.312728	0.32595	0.330056	0.270836	0.291988	0.322987	0.329472	0.316987	0.129339	0.317592	0.236462	0.323582	0.317592
15	33266	591575	558.309	16	35	-4.92336	-4.61923	-4.657	-1.57292	-5.92741	-6.18826	-1.43922	-1.69589	-0.492129	-2.37732	-4.01836	-5.22022	-5.06944	-5.75279		0.297115	0.2952	0.290048	0.391422	0.178398	0.150552	0.368416	0.381416	0.401432	0.1808	0.1792	0.10484	0.144676	0.190315
15	1092819	1286290	193.471	2	21	-3.01923	-2.62201	-2.82142	0.423027	-4.17788	-3.35551	-0.444343	0.286349	0.333633	-1.13609	-3.11282	-2.71179	-2.23864	-2.89908		0.347648	0.351488	0.341516	0.446535	0.244388	0.259182	0.400095	0.441175	0.429312	0.26264	0.223975	0.227678	0.270836	0.290048
15	2918149	3281232	363.083	19	38	-1.16177	-2.73868	-0.166738	0.0643703	-4.89741	-1.72273	0.65808	0.539254	-3.17392	-4.45227	-0.804413	-3.18878	-2.68861	0.78486		0.396942	0.348199	0.41595	0.436632	0.217248	0.321796	0.4352	0.4488	0.310887	0.0439875	0.33812	0.204319	0.250782	0.418795
15	3286434	3655940	369.506	15	34	-0.414706	-1.22159	0.621381	-4.80485	-0.292036	0.613354	-1.10783	-4.40788	-3.6007	-0.869528	-1.4679	0.0242507	-0.368097	1.33574		0.416768	0.390956	0.438048	0.302179	0.390956	0.41138	0.378968	0.299656	0.296478	0.280216	0.305312	0.361662	0.3542	0.438048
15	7319134	7561660	242.526	7	26	-1.93222	-2.00318	-1.73484	-1.5057	-1.72306	-1.43165	-0.557649	-1.47299	-0.984743	-0.32101	-2.58499	-0.39866	-0.883737	-4.78966		0.376495	0.368928	0.371982	0.393278	0.336979	0.332958	0.396487	0.388136	0.3848	0.316382	0.250076	0.340952	0.33122	0.223975
17	9777008	9993925	216.917	2	21	-0.0133438	-0.724957	0.570879	-1.27501	0.0905886	-0.414016	-0.716726	-1.59957	0.0340721	-4.03861	-0.296476	-1.12645	-0.118596	0.0149231		0.42742	0.404952	0.436632	0.399648	0.405388	0.371982	0.391422	0.384319	0.419198	0.071262	0.363235	0.305312	0.36532	0.391887
18	9872	365479	355.607	8	27	-3.97091	-5.12741	-2.80136	-4.73668	-3.71226	-2.20151	-4.93512	-3.55528	-4.34016	-0.919994	-4.8536	-2.90943	-0.805922	-2.62417		0.322392	0.280878	0.342078	0.304062	0.26195	0.303436	0.257095	0.32536	0.271512	0.276888	0.1379	0.218	0.334688	0.299656
18	376102	670866	294.764	9	28	-1.54725	-3.5491	-0.700372	-4.96519	-1.78383	-0.738206	-0.0636003	-5.45393	-2.64078	0.491427	-2.77257	-0.375667	0.0422401	-1.92257		0.386712	0.32536	0.400987	0.297752	0.334688	0.35955	0.41222	0.26812	0.328887	0.36995	0.2408	0.342078	0.372488	0.324176
18	6681429	7057844	376.415	19	38	-0.762051	-0.709504	-0.527951	-2.80423	-1.23793	-1.04858	-0.939773	-0.75811	-6.01432	-0.632567	-1.17086	-1.11372	-1.29865	0.00160347		0.40755	0.405388	0.405822	0.357422	0.355278	0.347648	0.384319	0.409687	0.214987	0.295839	0.32	0.305936	0.312728	0.391422
18	10455846	10895789	439.943	6	25	-3.66019	-3.50723	-3.00358	-3.81645	-3.01898	-2.89379	-0.879603	-4.83445	-2.55452	-1.75636	-1.49318	-3.2992	-1.76403	-2.6423		0.330638	0.326539	0.336408	0.329472	0.2881	0.276888	0.386236	0.286795	0.3318	0.221742	0.304062	0.198912	0.291988	0.299022
19	8644068	8869372	225.304	1	20	0.015294	-0.556929	0.646417	-0.98884	-0.354273	1.25325	-1.04628	-1.53601	-1.63896	1.19529	-4.08332	1.56244	0.35072	0.726846		0.428179	0.409687	0.43875	0.40755	0.388608	0.435918	0.380928	0.386236	0.362712	0.416359	0.175987	0.436987	0.386236	0.416768
19	8905826	9256062	350.236	6	25	0.279835	-0.945019	1.22597	-0.283078	-2.07826	1.3453	-3.40135	0.0280205	-0.260217	1.01566	-4.59772	0.863487	0.209685	-0.160464		0.4352	0.39875	0.455	0.427038	0.323582	0.439448	0.305936	0.433387	0.409262	0.404515	0.150552	0.402759	0.37995	0.385758
19	9536343	9921982	385.639	7	26	-3.42124	-3.25899	-2.82142	-5.10404	-1.23793	-1.44673	-3.77875	-5.43136	-3.43183	0.831186	-4.90532	-0.39866	-0.728914	-4.37018		0.336979	0.333535	0.341516	0.293918	0.355278	0.332379	0.293918	0.2688	0.302179	0.392352	0.135342	0.340952	0.33812	0.238636
20	944437	1091986	147.549	1	20	0.156222	0.715562	-0.405264	1.03921	0.623869	-2.55061	-0.196753	0.354016	1.53111	-2.4381	0.694161	-1.43815	-4.01009	-0.105984		0.43192	0.44555	0.409262	0.46355	0.425502	0.290048	0.407979	0.443215	0.469742	0.176792	0.41222	0.290048	0.191887	0.387662
20	5494461	5744918	250.457	15	34	-1.95097	-1.66441	-1.82552	-3.73214	-1.29519	-0.934253	-1.48769	-1.89213	-6.14903	-4.06673	-2.94876	0.162161	-0.283831	-3.37156		0.375998	0.378476	0.369439	0.3318	0.353118	0.352032	0.366872	0.375499	0.21044	0.069408	0.232088	0.368416	0.357955	0.273535
20	5955449	6395145	439.696	37	56	-3.55101	-3.93231	-2.90203	-3.01915	-3.45875	-2.61841	-2.28399	-1.37945	-5.94737	-4.58324	-2.40082	-2.31233	-2.73623	-1.87179		0.333535	0.314559	0.339255	0.351488	0.271512	0.287448	0.341516	0.390956	0.217248	0.035352	0.259182	0.24724	0.24866	0.32595
20	6709770	6983140	273.37	13	32	-0.649554	-1.35529	-0.255115	-1.88256	-1.09662	-0.296318	-0.879603	-1.34854	-3.94564	-4.23672	-2.78714	0.407699	-0.909855	-0.789965		0.410535	0.387188	0.413472	0.382872	0.360608	0.376495	0.386236	0.391887	0.284832	0.0582	0.24008	0.380439	0.330056	0.363758
20	7187900	7424115	236.215	6	25	-2.12138	-2.66076	-1.64506	-1.84757	-3.08823	-0.905934	-1.26391	-1.4105	-2.10149	-4.15145	0.226185	-0.70501	-0.793031	-1.93955		0.371476	0.350396	0.374499	0.383838	0.285488	0.353118	0.373998	0.39002	0.347096	0.063822	0.38908	0.32595	0.335262	0.323582
20	10580676	10805840	225.164	11	30	-3.61641	-3.27948	-4.02388	-2.33208	-3.1056	-3.30133	-2.48038	-1.24138	-3.2287	0.227917	-4.8364	-2.54725	-3.24018	-1.62178		0.3318	0.332958	0.3078	0.370459	0.284832	0.261259	0.335262	0.395118	0.309038	0.352575	0.13875	0.235735	0.2262	0.334688
20	12773580	12999805	226.225	3	22	-2.63083	-2.03958	-2.80136	-0.91143	-1.82968	-3.94798	0.230734	-1.13585	0.254952	-2.95079	-0.233378	-3.00181	-4.08072	-3.21842		0.357955	0.367902	0.342078	0.409687	0.332958	0.236462	0.421592	0.398299	0.426656	0.142987	0.366356	0.213476	0.18874	0.278888
21	397568	606547	208.979	9	28	-1.83906	-1.98503	-1.27769	-3.54456	-0.944236	-0.414016	-2.03954	-1.9087	-4.82922	-0.113631	-1.26858	-0.31854	0.372081	-1.07892		0.378968	0.369439	0.3848	0.336979	0.366356	0.371982	0.349299	0.375	0.255	0.330056	0.315168	0.344876	0.387188	0.35366
21	3554464	3726536	172.072	3	22	1.08197	0.373795	1.19371	-4.31247	1.21598	1.07116	1.06501	-3.34164	-3.79115	0.824141	-1.05053	0.367593	0.498363	0.288026		0.456487	0.435918	0.454095	0.315775	0.447835	0.428936	0.448158	0.3318	0.290048	0.391887	0.32595	0.378476	0.392815	0.401432
22	105668	1190345	1084.68	60	79	-6.37891	-5.92188	-5.85712	-4.94218	-5.07791	-4.02391	-5.37917	-4.57691	-3.94564	-3.40863	-4.61463	-3.26755	-3.1245	-6.16277		0.258487	0.258487	0.256398	0.298388	0.21044	0.23355	0.242955	0.294559	0.284832	0.1128	0.149716	0.200462	0.231355	0.175987
22	1268271	1834427	566.156	27	46	-4.66161	-4.82505	-4.06817	-4.22483	-3.78564	-2.18517	-5.02293	-3.77292	-3.13754	-1.65515	-3.54149	-1.42493	-1.69195	-2.51601		0.304062	0.289399	0.306558	0.318196	0.259182	0.304062	0.2543	0.318798	0.312115	0.228415	0.20278	0.290695	0.2952	0.303436
22	1959367	2934718	975.351	41	60	-5.16527	-4.61923	-4.7963	-4.6013	-3.7489	-3.01636	-5.40171	-4.05573	-4.64382	-2.32897	-4.06705	-2.62173	-3.22359	-2.73336		0.290695	0.2952	0.286142	0.3078	0.260568	0.272188	0.242238	0.310272	0.261259	0.183987	0.176792	0.232088	0.226939	0.295839
23	5680700	5982268	301.568	6	25	-4.33506	-3.93231	-4.58783	-3.13823	-3.26321	-3.68549	-3.05427	-3.11317	-2.00375	-1.55517	-1.82918	-2.833	-3.22359	-3.21842		0.312728	0.314559	0.291988	0.348199	0.278888	0.246528	0.316987	0.338688	0.350396	0.235008	0.287448	0.221742	0.226939	0.278888
24	13512	227494	213.982	8	27	-1.44031	-1.77001	-0.605789	-5.19733	0.159308	-0.587755	-0.615055	-3.45767	-5.74811	1.71615	-1.11044	-1.1392	1.19696	-2.58801		0.38955	0.375499	0.403639	0.291342	0.407979	0.36532	0.394659	0.328302	0.223975	0.450702	0.322987	0.304688	0.42395	0.30092
26	235461	359090	123.629	1	20	1.0146	0.668441	0.720671	-3.0587	1.63975	-0.257554	-1.1388	-4.24097	-0.1975	0.236145	-0.285909	-0.900395	-0.428961	0.133513		0.454699	0.444222	0.440832	0.350396	0.463819	0.377982	0.377982	0.304688	0.41138	0.353118	0.363758	0.316382	0.351488	0.396032
27	3276070	3440755	164.685	5	24	-0.617751	-0.977025	-0.137565	-4.20301	0.413892	0.764497	-2.14355	-5.03073	-1.89107	0.397516	0.394365	1.14955	0.914904	-1.01723		0.41138	0.397848	0.416768	0.318798	0.417582	0.417175	0.345988	0.280878	0.3542	0.363758	0.397396	0.416768	0.41138	0.355816
27	4535156	4841204	306.048	4	23	-3.27155	-3.48635	-2.94254	-5.64838	-1.89119	-1.73831	-5.04496	-4.70508	-4.78781	-1.14655	-1.60794	-1.12645	-1.4931	-2.60608		0.340952	0.327128	0.33812	0.278888	0.330638	0.321198	0.253598	0.290695	0.256398	0.26195	0.298388	0.305312	0.304062	0.300288
28	3577107	4088451	511.344	53	72	-1.5832	-1.22159	-1.88036	-4.44502	-0.862473	-1.99116	-1.68441	-6.69773	-2.50312	-0.83943	0.245195	-1.7891	-2.19317	-2.26765		0.385758	0.390956	0.367902	0.312115	0.369439	0.311502	0.360608	0.230622	0.333535	0.2822	0.39002	0.272862	0.272862	0.312115

## Sheet: ZHp_50
						ZHp															Hp
Chr	Position	Until	Size (kb)	Blocks	# markers within window	DM	CM	NCM	BR	LR	DU	CH	BRS	BRD	WL	BL	DCF	DPB	DNB		DM	CM	NCM	BR	LR	DU	CH	BRS	BRD	WL	BL	DCF	DPB	DNB
1	3780929	6050972	2270.04	42	91	-1.82219	-1.64381	-1.90798	-1.55469	-1.40835	-0.414404	-5.23015	-1.27093	-1.65131	0.754009	-2.88136	0.302386	-0.528369	-1.74847		0.393832	0.392908	0.383452	0.405126	0.364592	0.377982	0.297243	0.405474	0.37995	0.378968	0.272862	0.373395	0.355278	0.350505
1	18305782	20009189	1703.41	13	62	-3.64506	-3.05351	-3.89783	-1.07102	-4.80727	-2.97645	-2.10153	-1.35669	-1.60264	-2.76626	-2.63007	-3.28488	-2.09987	-1.67656		0.358701	0.363967	0.343424	0.414798	0.270429	0.306807	0.368108	0.403552	0.381123	0.197358	0.2822	0.243958	0.304062	0.35225
1	55723933	58457256	2733.32	59	108	-1.49253	-2.31323	-1.11176	-6.53381	-0.609896	-0.762457	-0.892869	-7.69748	-3.41979	-0.255401	-0.412904	-1.41975	-0.416825	-1.27127		0.400185	0.379165	0.399469	0.305562	0.386712	0.368313	0.395484	0.261398	0.337322	0.326893	0.364592	0.311256	0.358913	0.362082
1	75256680	79540625	4283.94	47	96	1.12869	-0.682796	0.570758	-3.89766	0.949474	-0.393092	0.593967	-7.07818	-1.45807	1.81592	-0.111328	-1.1376	-0.601301	0.158057		0.450702	0.412638	0.433314	0.358275	0.429912	0.378574	0.429162	0.275282	0.384608	0.433752	0.375799	0.321437	0.352901	0.39676
1	98469408	99673559	1204.15	2	51	-3.70033	-2.88187	-4.09942	-1.8018	-2.46705	-3.37583	-2.00218	-1.14772	-1.67573	-0.539462	-2.10936	-3.47655	-2.18468	-2.81904		0.357636	0.36749	0.339369	0.400185	0.335262	0.295712	0.370358	0.408237	0.379361	0.312238	0.30155	0.237042	0.301298	0.324531
1	130174385	132580132	2405.75	32	81	-2.95592	-3.3515	-2.18973	-4.58448	-1.65175	-1.10081	-2.02018	-4.9662	-3.11105	-0.356519	-1.5742	-0.678408	-0.345405	-2.36728		0.371982	0.357849	0.377784	0.344541	0.357849	0.358913	0.36995	0.32263	0.344764	0.321676	0.321437	0.338006	0.361241	0.335492
1	151818992	154101022	2282.03	34	83	-2.36076	-2.81185	-1.4379	-2.41858	-1.79906	-0.543369	-1.21313	-0.73087	-4.26842	-1.26621	-1.34542	-0.175893	0.517454	-5.46685		0.383452	0.368928	0.392908	0.387852	0.353768	0.374399	0.38823	0.417582	0.316866	0.274745	0.329939	0.356138	0.389362	0.260291
2	25062978	26275026	1212.05	1	50	-2.44119	-2.65324	-1.54891	-2.33364	-2.18052	-0.42152	-4.04633	-3.16901	-0.621305	-1.19882	-1.988	-0.571778	-0.255367	-0.115917		0.381902	0.372184	0.390675	0.38955	0.3432	0.377784	0.324057	0.362922	0.404778	0.278222	0.30606	0.341853	0.364175	0.390113
2	34427993	36444001	2016.01	28	77	-4.75436	-4.46286	-4.40662	-3.77044	-3.35132	-3.94797	-3.5415	-3.45248	-2.8005	-3.19611	-2.32857	-3.43641	-3.35819	-3.68338		0.337322	0.335032	0.333189	0.360819	0.310764	0.279818	0.335492	0.356566	0.35225	0.175182	0.293404	0.238491	0.263053	0.303561
2	51108718	55224635	4115.92	57	106	-2.95592	-6.09374	0.0351193	-5.31473	-5.33391	0.0894896	-1.40704	-4.50553	-4.00954	-3.4231	-4.49984	-0.265588	1.03847	-1.35819		0.371982	0.30155	0.42254	0.329939	0.255839	0.39198	0.383838	0.332958	0.323106	0.163472	0.212718	0.352901	0.406342	0.359974
2	70862655	73227473	2364.82	34	83	-2.16201	-2.20835	-1.93681	-1.9006	-1.80687	-2.96751	-3.20118	-1.22451	-1.90657	-2.36324	-2.52399	-2.29106	-4.92127	-2.07729		0.387282	0.381318	0.382872	0.398209	0.353551	0.307055	0.3432	0.406515	0.373797	0.21815	0.286142	0.279818	0.212111	0.342527
2	73454286	74845149	1390.86	3	52	-3.08254	-1.87167	-4.18984	0.0705266	-2.23726	-3.07525	-2.18344	0.0421219	0.817048	-3.23366	-0.235857	-2.10129	-3.66554	-2.86796		0.369542	0.38823	0.33755	0.437625	0.341628	0.304062	0.366252	0.434912	0.439448	0.173245	0.371171	0.286665	0.253036	0.323344
2	78491364	81146582	2655.22	51	100	-3.17829	-2.17044	-4.40662	-1.56341	-2.45049	-5.10531	-1.64814	-1.41172	-1.1291	-3.47408	-0.26323	-5.91999	-5.61421	-1.57838		0.367696	0.382096	0.333189	0.404952	0.335721	0.247666	0.378377	0.402318	0.392538	0.160842	0.370154	0.148878	0.189528	0.354632
2	123004302	124860240	1855.94	12	61	-4.11578	-3.56083	-4.08815	-4.39602	-2.24539	-2.93178	-2.49807	-4.04869	-3.78428	-1.86297	-0.780223	-2.91693	-1.91689	-2.89739		0.349629	0.353551	0.339596	0.34831	0.341403	0.308048	0.359126	0.3432	0.328536	0.243958	0.350942	0.257235	0.310026	0.32263
2	127700573	129553762	1853.19	25	74	-5.16167	-4.93977	-4.33785	-2.69668	-4.78772	-3.96709	-2.28434	-2.24463	-2.67486	-2.6881	-2.062	-3.05669	-3.22363	-3.91232		0.329472	0.325241	0.334572	0.38229	0.270971	0.279286	0.363967	0.383645	0.355278	0.20139	0.30331	0.252192	0.267438	0.298006
3	1217161	3195006	1977.85	10	59	-2.19161	-1.78908	-1.96572	-1.15399	-1.15622	-0.182816	-4.26788	-1.22451	-0.295203	0.438908	-0.845133	-0.350204	0.838566	-1.26262		0.386712	0.389926	0.38229	0.413139	0.371577	0.384416	0.319039	0.406515	0.412638	0.362712	0.34853	0.349848	0.399827	0.362292
3	19863933	21084819	1220.89	2	51	-1.96658	-1.37681	-3.02261	-0.322663	-1.21494	-4.19834	-0.567771	-0.460756	-0.26751	-1.03516	-0.268718	-3.66263	-3.54526	-2.44315		0.391049	0.39839	0.36103	0.429762	0.36995	0.272862	0.402848	0.423638	0.413306	0.286665	0.36995	0.230328	0.256956	0.333651
3	76300402	77747835	1447.43	8	57	-1.09254	-1.03172	-0.658873	-0.436023	-1.05434	-0.933935	-0.685332	0.41552	-1.37868	-4.22895	1.25104	-2.35745	-0.403795	0.574369		0.407894	0.405474	0.408579	0.427496	0.374399	0.363549	0.400185	0.443283	0.386522	0.121898	0.426426	0.277422	0.359338	0.406861
3	86539638	88044533	1504.89	9	58	0.339251	0.10736	0.847922	-3.0313	1.01393	1.05183	-0.106065	-4.48492	-1.37868	0.121177	0.0267007	1.59402	-0.0282578	-0.689505		0.435488	0.42886	0.43889	0.375599	0.431698	0.418715	0.413306	0.33342	0.386522	0.34632	0.380928	0.42	0.371577	0.376197
4	21226700	23013838	1787.14	7	56	-3.05077	-2.12323	-3.41593	-1.00521	-2.01996	-1.71491	-4.37447	-0.796354	-0.198742	-1.46621	-0.435345	-0.863264	-1.96237	-1.24533		0.370154	0.383066	0.353118	0.416114	0.347648	0.341853	0.316624	0.416114	0.414963	0.264428	0.363758	0.331336	0.308543	0.362712
4	72375827	74888319	2512.49	25	74	-0.178884	0.409151	-0.804567	-5.02558	1.02991	0.0290244	-2.27513	-3.42384	-5.02978	-1.40257	0.733834	-1.27098	-0.27458	0.743248		0.425502	0.435056	0.405648	0.335721	0.432141	0.390301	0.364175	0.357208	0.298514	0.267711	0.407206	0.316624	0.363549	0.410958
4	83651205	85066335	1415.13	6	55	-3.22107	-3.61365	-2.18973	-0.413207	-4.27792	-2.01016	-1.42407	-0.0291213	-0.556397	-2.73614	-2.05525	-1.91452	-1.71441	-0.714146		0.366872	0.352467	0.377784	0.427952	0.285094	0.333651	0.383452	0.433314	0.406342	0.198912	0.303561	0.293404	0.316624	0.375599
5	1637567	4431058	2793.49	50	99	-1.474	-2.4094	-1.30076	-1.39914	-1.84602	0.189228	-7.07044	-1.83971	-7.53194	1.33461	-3.24202	-0.703684	1.27763	-0.193537		0.400542	0.37719	0.395667	0.408237	0.352467	0.394751	0.25556	0.392723	0.238202	0.408921	0.25946	0.337094	0.414136	0.38823
5	32893948	35793825	2899.88	60	109	-2.19161	-2.14209	-2.67078	-3.56096	-1.95639	-3.53313	-1.74438	-7.39158	-0.893798	-1.5625	-1.91452	-2.78625	-2.58567	-3.53935		0.386712	0.382678	0.368108	0.365008	0.349409	0.291342	0.376197	0.268256	0.398209	0.25946	0.308791	0.26195	0.28823	0.307055
5	43545416	45270170	1724.75	24	73	-4.31048	-3.85913	-3.80907	-1.66864	-4.0524	-2.65798	-4.69849	-1.28646	-2.09159	-1.61644	-4.54069	-2.52874	-1.32736	-3.37633		0.345876	0.347427	0.34521	0.402848	0.291342	0.315654	0.309285	0.405126	0.369337	0.256677	0.2112	0.271242	0.329238	0.31101
6	14095322	15279856	1184.53	12	61	-4.67169	-4.13063	-4.41811	-2.84317	-3.58422	-3.09329	-2.74417	-1.60305	-3.18523	-1.24023	-3.02732	-1.4607	-3.51961	-4.11262		0.338915	0.341853	0.332958	0.379361	0.304312	0.303561	0.353551	0.398029	0.342976	0.276086	0.267438	0.309779	0.257792	0.293147
7	6970675	10035840	3065.16	13	62	-3.07195	-2.74221	-2.8352	0.326464	-4.57413	-2.86059	-0.337418	-0.370714	-1.99868	-2.20146	-1.78882	-1.4607	-3.4005	-3.17492		0.369746	0.370358	0.3648	0.442743	0.276888	0.310026	0.408065	0.425656	0.371577	0.226496	0.313462	0.309779	0.261674	0.315897
7	22054806	23098719	1043.91	3	52	-1.85092	-1.36803	-2.85589	-0.660291	-1.1489	-2.82513	-0.53669	-1.00378	0.0499277	-0.022363	-0.715835	-1.99317	-2.03092	-4.07025		0.393278	0.39857	0.364384	0.423011	0.37178	0.31101	0.403552	0.411464	0.420957	0.338915	0.353335	0.290566	0.306309	0.294175
7	37341075	38350733	1009.66	1	50	-2.13249	-2.45778	-1.51178	-4.02604	-1.55215	-1.41136	-1.22148	-2.69287	-4.20828	-0.944504	-0.268718	-0.295708	-1.62557	-1.73946		0.387852	0.376197	0.391422	0.355708	0.360608	0.350286	0.388041	0.373596	0.318316	0.291342	0.36995	0.351814	0.31952	0.350724
8	8772390	9818354	1045.96	5	54	-2.04435	-2.7323	-1.49326	-1.55469	-2.17243	-1.69873	0.527142	0.403487	-4.23832	-0.273675	-2.34935	-2.40191	0.16221	-0.980681		0.38955	0.370561	0.391794	0.405126	0.343424	0.342303	0.427648	0.443013	0.317592	0.32595	0.292632	0.275818	0.377784	0.369133
10	8073683	9284540	1210.86	30	79	-3.62301	-4.18552	-3.01213	-2.04604	-3.91314	-2.67548	-1.94836	-2.21026	-0.923801	-0.884623	-5.64055	-2.82455	-1.6551	-2.32008		0.359126	0.340726	0.361241	0.395301	0.2952	0.315168	0.371577	0.384416	0.397486	0.294431	0.170328	0.260568	0.318557	0.336637
11	1907182	4052330	2145.15	60	109	-6.19631	-7.17817	-4.14456	-6.15095	-5.75244	-3.47742	-4.05681	-4.15902	-6.73076	-3.2462	-3.36203	-3.0333	-3.43443	-2.39568		0.309532	0.279286	0.338461	0.313217	0.244244	0.29289	0.32382	0.340726	0.257514	0.172598	0.255	0.253036	0.260568	0.334802
11	20597461	21383570	786.109	4	53	-0.020315	-0.316413	0.105236	-1.02161	0.148483	0.455235	-4.22544	-0.69474	-1.70839	-1.41314	-2.91041	0.755325	-1.07233	0.736287		0.428558	0.42016	0.42395	0.415786	0.407722	0.402141	0.32	0.418392	0.378574	0.267165	0.271782	0.389738	0.33755	0.410789
12	19116953	19890722	773.769	7	56	0.942955	1.30396	0.296626	1.5151	1.07228	-2.86059	-0.804482	1.38156	1.59904	-1.86852	0.506291	-4.1255	-1.78898	-0.16241		0.447122	0.453426	0.4278	0.466511	0.433314	0.310026	0.397486	0.46494	0.458297	0.243672	0.39875	0.213627	0.314194	0.388985
13	3627111	4312971	685.86	2	51	-1.87011	-2.66309	-0.77869	-0.292738	-4.08041	-0.308359	-0.638117	-0.127663	-0.0631974	-3.23993	-1.07946	0.274439	-0.403795	-0.599661		0.392908	0.371982	0.406169	0.430361	0.290566	0.380928	0.401254	0.431105	0.41823	0.172921	0.339822	0.372386	0.359338	0.378377
13	17851638	18612330	760.692	10	59	-0.447783	-0.371103	-0.219404	-3.68627	0.216365	-0.557814	-0.693226	-2.80103	-4.32879	-0.0842791	0.802907	-0.423424	-1.14958	-0.559086		0.42032	0.419037	0.41742	0.362502	0.409602	0.373998	0.400006	0.371171	0.315411	0.335721	0.409772	0.347206	0.335032	0.379361
15	33266	915101	881.835	16	65	-2.60365	-2.30366	-2.46811	-0.535725	-3.72948	-4.40341	0.0179241	-0.601636	0.0565224	-1.27142	-1.96791	-5.32551	-3.9353	-3.84957		0.378771	0.379361	0.372184	0.425502	0.300288	0.267165	0.416114	0.420479	0.421116	0.274477	0.306807	0.170328	0.244244	0.299529
15	980102	1640494	660.392	20	69	-3.17829	-2.74221	-2.89738	-0.520298	-4.58378	-3.36663	-0.48257	-0.453787	-0.198742	-1.7856	-2.63718	-2.86297	-2.13064	-2.70231		0.367696	0.370358	0.363549	0.42581	0.276621	0.295967	0.404778	0.423794	0.414963	0.24795	0.281936	0.259182	0.303059	0.327363
15	2839969	3831648	991.679	12	61	-0.986242	-1.82571	0.394183	-4.25347	-3.82102	-1.49043	-1.08044	-3.48118	-3.25049	-4.43262	-0.127442	-3.05669	-3.03241	1.43743		0.409942	0.389174	0.429762	0.35116	0.297752	0.348089	0.391236	0.355923	0.341403	0.111391	0.3752	0.252192	0.27367	0.4278
15	12225132	12778114	552.982	1	50	-0.751439	-0.922251	-0.4322	-1.20416	-0.214457	0.784752	-4.01494	-0.687535	-1.16765	0.911491	-1.09166	0.863671	0.38925	-0.0542953		0.414468	0.407722	0.413139	0.412136	0.397667	0.411295	0.324768	0.418554	0.391608	0.387092	0.339369	0.393647	0.385184	0.391608
18	9872	679660	669.788	7	56	-2.21139	-4.01057	-1.92719	-5.0715	-2.08391	-1.95217	-1.80606	-4.8076	-2.90013	0.357031	-4.38603	-2.13029	-0.554821	-2.60577		0.386331	0.344318	0.383066	0.334802	0.345876	0.335262	0.3748	0.326186	0.349848	0.358488	0.216947	0.285618	0.354416	0.329706
18	6399168	7166208	767.04	27	76	-0.889851	-0.863851	-0.95256	-3.0313	-0.939294	0.109541	-1.90369	-1.38023	-5.69565	-0.356519	-1.46547	-0.211651	-0.332484	-0.591532		0.4118	0.408921	0.402671	0.375599	0.377586	0.392538	0.372588	0.403024	0.282464	0.321676	0.325478	0.354847	0.361662	0.378574
19	8576776	9386997	810.221	16	65	0.0266082	-0.930625	1.11962	-0.980667	-1.09059	1.58787	-2.898	-0.789049	-1.62695	1.25091	-4.87136	1.23944	0.25867	0.51006		0.429462	0.40755	0.444356	0.416605	0.373395	0.433606	0.350067	0.416278	0.380537	0.404603	0.198912	0.407206	0.380928	0.4053
20	765286	1148414	383.128	1	50	-0.27562	0.114705	-0.507114	0.705619	-0.0913922	-2.55348	0.132755	0.061402	1.53617	-2.92414	0.77999	-1.19074	-4.00568	-0.656742		0.423638	0.429011	0.411632	0.450324	0.401076	0.318557	0.418715	0.435344	0.456782	0.189213	0.408921	0.31952	0.241951	0.376992
20	5273398	7500385	2226.99	236	285	-3.65609	-3.43486	-3.26582	-3.55057	-2.95745	-2.32139	-2.93674	-1.74924	-5.80544	-5.30406	-2.91041	-1.59834	-2.4664	-2.65396		0.358488	0.356138	0.356138	0.365216	0.321676	0.325005	0.34919	0.394751	0.279818	0.0664333	0.271782	0.304812	0.292116	0.328536
20	10299234	10858940	559.706	21	70	-2.82009	-2.74221	-2.47817	-1.73056	-2.95745	-1.96871	-1.12999	-0.601636	-2.37515	0.146912	-4.44283	-1.27098	-2.06918	-0.879939		0.3746	0.370358	0.371982	0.40161	0.321676	0.334802	0.390113	0.420479	0.362502	0.347648	0.214836	0.316624	0.305062	0.371577
22	36926	2952274	2915.35	171	220	-7.49156	-6.60355	-7.45924	-5.77579	-5.3541	-4.7408	-6.50992	-4.59863	-4.98769	-3.33435	-3.8687	-3.49264	-3.56238	-5.97551		0.28457	0.291084	0.271782	0.320719	0.25528	0.257792	0.268256	0.330871	0.299529	0.16805	0.236172	0.236462	0.256398	0.24795
26	55909	469539	413.63	1	50	-0.447783	-0.116622	-1.00534	-3.19197	0.654856	-1.68257	-1.61336	-4.09873	-0.52057	0.0737055	-0.520111	-2.00753	-1.08633	-1.74847		0.42032	0.424262	0.40161	0.372386	0.42175	0.342752	0.379165	0.342078	0.407206	0.343871	0.360608	0.290048	0.337094	0.350505
27	4319315	4841204	521.889	4	53	-3.00853	-3.21711	-2.34804	-4.97977	-1.55978	-1.02461	-3.93153	-4.1389	-4.10858	-0.155785	-2.14332	-0.596752	-0.668118	-2.42414		0.370968	0.360608	0.3746	0.336637	0.360397	0.36103	0.326657	0.341178	0.320719	0.332032	0.300288	0.340952	0.350724	0.334112
28	2928130	4154186	1226.06	80	129	-1.85092	-1.26329	-2.04316	-4.46228	-0.882325	-1.91092	-1.29698	-6.80495	-2.08311	-1.12683	0.752348	-1.63303	-2.38751	-2.04033		0.393278	0.40072	0.380733	0.346985	0.379165	0.336408	0.386331	0.281407	0.369542	0.281936	0.407894	0.303561	0.294688	0.343424

## Sheet: ZHp_100
						ZHp															Hp
Chr	Position	Until	Size (kb)	Blocks	# markers within window	DM	CM	NCM	BR	LR	DU	CH	BRS	BRD	WL	BL	DCF	DPB	DNB		DM	CM	NCM	BR	LR	DU	CH	BRS	BRD	WL	BL	DCF	DPB	DNB
1	2683900	6390170	3706.27	49	148	-1.35483	-0.740686	-1.87919	-1.42748	-0.729683	-0.0216656	-5.15479	-1.00562	-1.98982	1.08931	-1.9127	0.483827	-0.280135	-1.28619		0.409092	0.415293	0.392908	0.414302	0.388514	0.389832	0.325714	0.416605	0.382969	0.387757	0.323582	0.377289	0.366045	0.370052
1	55065004	59049410	3984.41	76	175	-1.57113	-2.16799	-0.871244	-5.87163	-0.60463	-0.63414	-0.902026	-6.70358	-3.09307	-0.119825	-0.23332	-1.52318	-0.532572	-0.403438		0.405822	0.392166	0.40875	0.343759	0.391236	0.376396	0.400542	0.313828	0.362082	0.336179	0.373898	0.31988	0.359444	0.386331
1	74456179	80231664	5775.48	35	134	1.81579	-0.264327	0.649744	-3.06405	1.42843	0.0423227	0.690232	-4.95145	-1.22777	2.20489	0.184846	-0.456371	-0.0957629	0.496997		0.457017	0.423011	0.432656	0.388325	0.435488	0.391236	0.428558	0.345432	0.397396	0.435344	0.386426	0.350396	0.370866	0.402936
1	97002442	99498014	2495.57	1	100	-3.43258	-2.8315	-4.0895	-2.08263	-2.29126	-2.57218	-3.4318	-1.60342	-1.43551	0.117915	-2.42704	-2.05867	-2.47436	-2.53105		0.377685	0.381416	0.358169	0.403903	0.354524	0.333882	0.35603	0.405822	0.393463	0.34632	0.308172	0.304562	0.308667	0.347096
2	50481457	55546249	5064.79	43	142	-2.61659	-4.99748	-0.0895099	-4.2538	-3.95473	0.059317	-2.07792	-3.54137	-2.90017	-2.40315	-3.36014	-0.0551474	1.49845	-1.64449		0.39002	0.34632	0.421037	0.369439	0.318316	0.391608	0.379852	0.370866	0.365734	0.23878	0.280216	0.361872	0.412554	0.363445
2	70051197	74722140	4670.94	29	128	-3.10226	-2.23119	-3.54231	-1.08869	-1.93917	-3.50303	-3.19565	-0.555269	-1.43063	-2.9503	-2.48506	-2.57516	-4.51596	-2.19272		0.382678	0.391142	0.366769	0.41968	0.362187	0.313462	0.360185	0.424728	0.393555	0.21544	0.306434	0.289789	0.25528	0.353335
2	77366055	81934567	4568.51	71	170	-2.51764	-1.65657	-3.66758	-1.41705	-2.06034	-4.78422	-0.881765	-1.17469	-1.06157	-2.7537	0.0855789	-5.16906	-4.9161	-1.71266		0.391515	0.400453	0.3648	0.414468	0.35955	0.285356	0.400898	0.413555	0.400542	0.223827	0.383452	0.215591	0.244816	0.362187
2	127540869	130313658	2772.79	7	106	-4.14796	-3.98583	-3.37239	-2.02202	-4.01577	-3.04169	-1.52674	-1.36558	-2.24801	-2.60128	-1.15746	-2.41285	-3.03838	-3.32906		0.366872	0.362712	0.369439	0.404865	0.316987	0.323582	0.38955	0.410112	0.378081	0.230328	0.346209	0.294431	0.293918	0.332379
3	434515	3195006	2760.49	3	102	-1.65179	-1.2398	-1.49033	-0.93335	-0.656188	-0.00029055	-4.06577	-0.844041	-0.746059	0.667081	-0.263546	-0.206995	0.831654	-0.856172		0.404603	0.407206	0.39902	0.422145	0.390113	0.390301	0.344876	0.419519	0.406515	0.369746	0.372992	0.357529	0.395118	0.377982
3	28981759	31414510	2432.75	4	103	0.140749	-0.144009	0.494245	-0.238911	-1.96331	0.409457	0.698821	-1.32336	0.753897	-4.13402	0.861121	0.298282	0.535643	0.367188		0.431698	0.424961	0.430212	0.433168	0.361662	0.399289	0.428709	0.410874	0.434912	0.164947	0.406688	0.371982	0.387377	0.400542
4	19100058	23446650	4346.59	17	116	-2.36438	-1.49245	-2.86663	-0.322237	-1.58723	-1.09656	-4.46915	-0.255405	0.470019	-0.730054	-0.100294	0.298282	-1.68768	-0.818722		0.393832	0.403112	0.377388	0.431846	0.369848	0.366252	0.337778	0.430137	0.429537	0.310149	0.377883	0.371982	0.329238	0.378673
4	72031887	75470799	3438.91	25	124	-0.00715224	0.633235	-0.581403	-4.95715	1.00856	-0.224819	-1.38333	-3.40119	-4.84649	-0.266115	1.25176	-0.610473	-0.264312	0.890737		0.429462	0.437554	0.413306	0.358275	0.426349	0.385375	0.392073	0.373395	0.328887	0.329939	0.418392	0.345988	0.366459	0.410197
5	842429	5153454	4311.02	69	168	-0.787752	-1.17616	-0.666508	-1.1902	-0.816826	0.306593	-5.07443	-1.17008	-5.94727	1.01324	-1.52669	0.23081	0.863119	-0.162793		0.417663	0.408237	0.411968	0.418068	0.386617	0.397033	0.327128	0.413638	0.308048	0.384512	0.335147	0.370052	0.395941	0.390769
5	31730076	36494880	4764.8	88	187	-1.73296	-1.42202	-2.61041	-2.19361	-2.20727	-3.19951	-1.35695	-6.25525	-0.556065	-1.58838	-1.80612	-2.62511	-2.54074	-2.97465		0.403376	0.404253	0.381416	0.402141	0.356352	0.32012	0.392538	0.321915	0.410112	0.273535	0.326775	0.28836	0.306931	0.338915
10	7280460	10038259	2757.8	78	177	-2.35219	-2.93405	-2.26131	-1.4327	-2.9563	-2.44138	-1.98352	-1.51716	-0.118701	-0.678202	-5.08906	-2.68893	-1.35676	-2.1458		0.394016	0.379754	0.386902	0.414219	0.340048	0.336751	0.381513	0.407378	0.418392	0.312361	0.228415	0.286534	0.337892	0.3542
11	993695	4583526	3589.83	114	213	-6.00503	-6.54796	-4.37639	-4.19596	-5.95032	-3.30374	-3.87059	-3.25135	-3.82639	-3.2435	-2.63545	-2.73927	-3.19133	-2.56708		0.338802	0.321198	0.35366	0.370358	0.274879	0.317834	0.34831	0.376098	0.348199	0.202934	0.301928	0.285094	0.289918	0.346431
15	33266	1385483	1352.22	14	113	-2.47456	-1.95758	-2.40729	-0.0341686	-3.43684	-4.20178	-0.401593	-0.24712	0.215977	-1.1226	-1.36688	-5.0115	-3.79212	-2.70589		0.392166	0.395576	0.384608	0.436418	0.329589	0.298133	0.409347	0.430286	0.424728	0.293404	0.339935	0.220098	0.274208	0.343871
15	11837997	12937344	1099.35	2	101	-1.09258	-1.41662	-0.502208	-1.55868	-0.60463	0.675541	-4.11649	-1.04647	-1.35291	0.231379	-0.627672	0.846447	0.998032	-0.279956		0.413056	0.404341	0.41455	0.41222	0.391236	0.405126	0.343983	0.415868	0.395026	0.35116	0.362082	0.387662	0.399469	0.388608
18	6035724	7112093	1076.37	5	104	-0.72885	-0.559385	-0.827836	-2.37328	-0.799339	-0.189955	-1.23635	-0.781979	-4.09639	0.151627	-1.48461	0.202249	-0.224862	-1.23101		0.418554	0.41823	0.409432	0.399289	0.386997	0.38614	0.394659	0.420639	0.343088	0.347758	0.336408	0.369235	0.36749	0.37107
19	8535189	9921982	1386.79	3	102	-0.884829	-1.45447	0.00110255	-2.36762	-0.935637	0.81733	-2.33664	-2.1867	-2.4266	1.61537	-4.39446	0.94197	-0.427656	-0.786706		0.416196	0.403727	0.422461	0.399379	0.384031	0.408237	0.3753	0.395301	0.3747	0.410197	0.249226	0.390394	0.362187	0.379263
20	5199192	7625261	2426.07	214	313	-3.1987	-2.89777	-3.19775	-3.83435	-2.22205	-1.97991	-2.92156	-1.62269	-6.9941	-5.94332	-2.3036	-0.893494	-1.5013	-2.81533		0.381221	0.380342	0.372184	0.376098	0.35603	0.346874	0.365008	0.405474	0.28823	0.087768	0.31187	0.337892	0.334112	0.341853
20	9998059	11295789	1297.73	66	165	-2.1466	-2.44013	-1.40484	-1.36507	-2.9096	-1.62628	-0.440386	-0.309473	-2.07701	0.192902	-4.82049	-0.953369	-1.46611	-1.06133		0.397124	0.387757	0.400364	0.415293	0.341065	0.354632	0.408665	0.429162	0.381318	0.349519	0.236462	0.336179	0.335032	0.374199
22	36926	3153415	3116.49	194	293	-7.08276	-6.25468	-7.19186	-5.20028	-4.67876	-4.46431	-6.76568	-4.52534	-4.30482	-3.33778	-4.25792	-3.43779	-3.00405	-5.90741		0.322511	0.32595	0.309409	0.354416	0.302557	0.292374	0.29737	0.353118	0.339142	0.198912	0.253317	0.265113	0.294816	0.284832
28	2740181	4344968	1604.79	95	194	-1.84982	-1.36275	-2.5424	-5.19349	-1.44742	-2.44659	-0.831274	-7.6584	-1.30943	-2.13172	0.889892	-1.87631	-2.76581	-1.6899		0.40161	0.405213	0.382484	0.354524	0.372891	0.336637	0.401787	0.296606	0.39585	0.250358	0.40755	0.309779	0.301046	0.362607
