# Supplementary material for: Signatures of Selection in the Genomes of Commercial and Non-Commercial Chicken Breeds
Source: PLoS One. 2012 Feb 27;7(2):e32720. doi: 10.1371/journal.pone.0032720 (PMC3287981; doi:10.1371/journal.pone.0032720)
Supplement: Table S13 — The average overall heterozygosity and standard deviation for all fourteen breed groups for all different window sizes. (XLS) [file pone.0032720.s015.xls]

## Sheet: Table S5
	Window size =5		Window size =10		Window size =20		Window size =50		Window size =100
Breed group	Heterozygosity	Standard deviation	Heterozygosity	Standard deviation	Heterozygosity	Standard deviation	Heterozygosity	Standard deviation	Heterozygosity	Standard deviation
Domesticated	0.42	0.05	0.426114	0.0347126	0.427774	0.0265384	0.42895	0.0192723	0.42957	0.0151155
Commercial	0.42	0.05	0.423576	0.036982	0.425383	0.0281829	0.426656	0.0205302	0.427294	0.0162029
Non-commercial	0.42	0.05	0.418878	0.0368262	0.420625	0.0280389	0.421833	0.0201161	0.422443	0.015717
Broiler	0.43	0.05	0.432975	0.0363791	0.434855	0.0276127	0.436215	0.0199965	0.436961	0.0158731
Layer	0.4	0.06	0.399702	0.0484885	0.401971	0.0377185	0.403608	0.0277037	0.404396	0.0217663
Dutch	0.38	0.07	0.385577	0.049916	0.387859	0.0383479	0.389494	0.0277806	0.390307	0.0219368
Chinese	0.41	0.06	0.412228	0.0416031	0.414245	0.031843	0.415708	0.0226504	0.416413	0.0175951
Broiler sire	0.43	0.05	0.430571	0.0390268	0.432543	0.0301477	0.433967	0.022419	0.434744	0.0180375
Broiler dam	0.41	0.06	0.415799	0.0441593	0.418048	0.0337628	0.419754	0.0241043	0.420639	0.0189316
White egg-layer	0.33	0.1	0.334227	0.0804166	0.337548	0.065935	0.340069	0.0515898	0.34129	0.0426567
Brown egg-layer	0.37	0.08	0.37512	0.0622038	0.377895	0.049447	0.379936	0.0371609	0.380888	0.0299609
Dutch countryfowls	0.35	0.08	0.357694	0.0627477	0.360474	0.0489701	0.362484	0.0360822	0.36345	0.0286045
Dutch polish and bearded	0.36	0.08	0.368023	0.0575145	0.370605	0.044567	0.372498	0.0325905	0.373371	0.0261496
Dutch new breeds	0.39	0.06	0.389145	0.046865	0.391366	0.0349483	0.392926	0.0242616	0.393771	0.018441
